# Supplementary material for: Joint Analysis of Strain and Parent-of-Origin Effects for Recombinant Inbred Intercrosses Generated from Multiparent Populations with the Collaborative Cross as an Example
Source: G3 (Bethesda). 2017 Dec 18;8(2):599–605. doi: 10.1534/g3.117.300483 (PMC5919741; doi:10.1534/g3.117.300483)
Supplement: Supplementary file 2 [file 599FileS2.zip]

Archive with 15 entries (15 files):
- DatalocP_ord 1.txt
- DatalocP_ord 1_star.txt
- DatalocQ_ord 1.txt
- DatalocQ_ord 1_star.txt
- Datamarker_ord 1.txt
- Datamarker_ord 1_star.txt
- DataPOE_ord 1 sim 1.txt
- DataPOE_ord 1 sim 1_star.txt
- main_cases1to3.m
- main_cases1to3_star.m
- MCMC_cases1to3.m
- MCMC_cases1to3_star.m
- readme.txt
- setting_cases1to3.txt
- setting_cases1to3_star.txt
