# Supplementary material for: Joint Analysis of Strain and Parent-of-Origin Effects for Recombinant Inbred Intercrosses Generated from Multiparent Populations with the Collaborative Cross as an Example
Source: G3 (Bethesda). 2017 Dec 18;8(2):599–605. doi: 10.1534/g3.117.300483 (PMC5919741; doi:10.1534/g3.117.300483)
Supplement: Supplementary file 2 [file 599FileS2.zip › DatalocP_ord 1.txt]

52
72
74
