# Supplementary material for: Joint Analysis of Strain and Parent-of-Origin Effects for Recombinant Inbred Intercrosses Generated from Multiparent Populations with the Collaborative Cross as an Example
Source: G3 (Bethesda). 2017 Dec 18;8(2):599–605. doi: 10.1534/g3.117.300483 (PMC5919741; doi:10.1534/g3.117.300483)
Supplement: Supplementary file 2 [file 599FileS2.zip › DataPOE_ord 1 sim 1.txt]

-5.047525 1 2 1 1 0 0 0 0 0 0 0 0 0 0 0 0 0 0 0 0 0 0 0 0 0 0 0 0 0 0 0 0 0 0 0 0 0 0 0 0 0 0 0 0 0 0 0 0 0 0 0 0 0 0 0 0 0 0 0 0 0 0 0 0 0 0 0 0 0 0 0 0 0 0 0 0 0 0 0 0 0 0 0 0 0 0 0 0 0 0 0 0 0 0 0 0 0 0 0 0 0 0 1 1 0 0 0 0 0 0 1 1 0 0 0 0 0 0 1 1 0 0 0 0 0 0 1 1 0 0 0 0 0 0 1 0 0 0 0 0 0 1 1 0 0 1 0 0 0 0 1 0 0 0 1 0 0 0 0 0 0 1 0 0 1 0 0 0 0 1 1 0 0 0 0 1 0 1 0 0 0 0 0 0 0 1 1 0 0 0 0 0 1 1 0 0 0 0 0 0 0 1 1 0 0 0 0 0 0 1 1 0 0 0 1 0 1 0 0 0 0 0 1 0 0 1 0 0 0 0 0 0 0 0 1 1 0 0 0 0 1 0 0 1 0 0 0 1 1 0 0 0 0 0 0 0 0 1 0 0 1 0 0 0 0 1 0 0 1 0 0 1 0 1 0 0 0 0 0 1 0 1 0 0 0 0 1 0 0 0 0 0 0 1 1 0 0 1 0 0 0 0 1 0 1 0 0 0 0 0 0 0 1 0 1 0 0 0 0 0 0 0 2 0 0 0 0 0 0 0 1 0 1 0 0 1 0 0 0 0 1 0 1 0 0 0 0 0 1 0 0 1 0 0 1 0 0 0 1 1 0 0 0 0 0 0 1 1 0 0 0 0 0 0 1 1 0 0 0 0 0 0 0 0 1 0 0 0 1 0 0 1 0 0 0 0 1 0 0 2 0 0 0 0 0 0 1 0 0 1 0 0 0 0 0 1 0 0 0 0 1 0 0 1 0 1 0 0 0 0 2 0 0 0 0 0 0 0 0 0 0 1 0 1 0 0 0 0 0 0 1 1 0 0 0 1 0 0 0 1 0 0 0 0 1 0 0 1 0 0 0 0 1 0 0 1 0 0 0 0 0 1 0 0 0 1 1 0 0 0 0 0 0 1 0 0 1 0 0 0 1 0 0 0 0 0 0 0 2 0 0 0 1 0 0 1 0 0 0 0 1 0 0 1 0 0 0 0 1 0 0 0 0 1 0 0 1 0 0 1 0 0 0 0 1 0 0 1 0 0 0 1 0 0 0 0 0 1 1 0 0 0 0 0 0 1 0 0 0 0 1 0 0 1 0 1 0 0 1 0 0 0 0 2 0 0 0 0 0 0 0 1 0 0 1 0 0 0 0 2 0 0 0 0 0 0 1 1 0 0 0 0 0 0 1 1 0 0 0 0 0 0 0 1 0 0 1 0 0 0 0 1 0 0 1 0 0 0 0 1 0 0 1 0 0 0 0 1 0 0 1 0 0 0 0 2 0 0 0 0 0 0 0 1 0 0 0 0 1 0 0 1 0 1 0 0 0 0 0 1 0 1 0 0 0 0 0 0 1 1 0 0 0 0 0 1 1 0 0 0 0 0 0 0 1 0 1 0 0 0 0 0 1 0 1 0 0 0 0 1 0 0 0 0 0 1 0 1 0 0 1 0 0 0 0 0 0 0 1 0 0 1 0 0 0 0 0 0 0 2 0 0 0 0 0 1 0 1 0 0 0 0 0 1 0 1 0 0 0 1 0 1 0 0 0 0 0 1 0 1 0 0 0 0 0 2 0 0 0 0 0 0 0 2 0 0 0 0 0 0 0 2 0 0 0 0 0 0 0 2 0 0 0 0 0 0 0 2 0 0 0 0 1 0 0 0 0 1 0 0 1 0 0 0 0 0 0 1 0 0 1 0 0 0 0 1 0 0 0 0 1 0 0 1 2 0 0 0 0 0 0 0 0 0 0 1 0 0 0 1 0 0 0 1 0 0 0 1 0 0 0 0 0 1 0 1 1 0 0 0 0 0 0 1 2 0 0 0 0 0 0 0 2 0 0 0 0 0 0 0 0 0 0 0 0 0 0 2 2 0 0 0 0 0 0 0 2 0 0 0 0 0 0 0 1 0 0 0 0 0 1 0 0 0 0 0 1 1 0 0 0 1 0 0 1 0 0 0 0 1 1 0 0 0 0 0 0 0 0 1 0 0 0 1 0 0 0 1 0 0 0 1 1 0 0 0 1 0 0 0 1 0 0 0 1 0 0 0 1 0 0 0 0 0 0 1 1 1 0 0 0 0 0 0 0 1 0 0 0 0 1 0 0 1 0 0 0 0 1 0 0 1 0 0 0 0 1 0 0 1 0 0 0 1 0 0 0 0 0 0 0 1 1 0 1 1 0 0 0 0 0 0 0 1 0 1 0 0 0 0 0 0 1 1 0 0 0 0 0 0 1 0 0 1 0 0 0 0 1 0 0 1 0 0 0 1 0 0 0 0 0 1 0 0 1 0 0 0 0 1 0 0 0 0 1 1 0 0 0 0 0 0 1 1 0 0 1 0 0 0 1 0 0 0 0 0 1 0 0 1 0 0 1 0 1 0 0 0 0 0 0 1 0 0 0 0 0 1 0 1 1 0 0 0 0 0 1 -1 0 0 0 0 0 0 1 -1 0 0 0 0 0 0 1 -1 0 0 0 0 0 0 1 -1 0 0 0 0 0 0 1 0 0 0 0 0 0 -1 1 0 0 -1 0 0 0 0 -1 0 0 0 1 0 0 0 0 0 0 -1 0 0 1 0 0 0 0 -1 1 0 0 0 0 1 0 -1 0 0 0 0 0 0 0 -1 1 0 0 0 0 0 1 -1 0 0 0 0 0 0 0 -1 1 0 0 0 0 0 0 -1 1 0 0 0 1 0 -1 0 0 0 0 0 1 0 0 -1 0 0 0 0 0 0 0 0 1 -1 0 0 0 0 1 0 0 -1 0 0 0 -1 1 0 0 0 0 0 0 0 0 1 0 0 -1 0 0 0 0 1 0 0 -1 0 0 1 0 -1 0 0 0 0 0 1 0 -1 0 0 0 0 1 0 0 0 0 0 0 -1 1 0 0 -1 0 0 0 0 1 0 -1 0 0 0 0 0 0 0 -1 0 1 0 0 0 0 0 0 0 0 0 0 0 0 0 0 0 -1 0 1 0 0 -1 0 0 0 0 1 0 -1 0 0 0 0 0 1 0 0 1 0 0 -1 0 0 0 -1 1 0 0 0 0 0 0 -1 1 0 0 0 0 0 0 -1 1 0 0 0 0 0 0 0 0 1 0 0 0 -1 0 0 1 0 0 0 0 -1 0 0 0 0 0 0 0 0 0 1 0 0 -1 0 0 0 0 0 1 0 0 0 0 -1 0 0 1 0 -1 0 0 0 0 0 0 0 0 0 0 0 0 0 0 0 1 0 -1 0 0 0 0 0 0 1 -1 0 0 0 1 0 0 0 -1 0 0 0 0 1 0 0 -1 0 0 0 0 1 0 0 -1 0 0 0 0 0 1 0 0 0 -1 1 0 0 0 0 0 0 -1 0 0 -1 0 0 0 1 0 0 0 0 0 0 0 0 0 0 0 -1 0 0 1 0 0 0 0 -1 0 0 1 0 0 0 0 1 0 0 0 0 -1 0 0 -1 0 0 1 0 0 0 0 -1 0 0 1 0 0 0 -1 0 0 0 0 0 1 -1 0 0 0 0 0 0 1 0 0 0 0 -1 0 0 1 0 1 0 0 -1 0 0 0 0 0 0 0 0 0 0 0 0 -1 0 0 1 0 0 0 0 0 0 0 0 0 0 0 -1 1 0 0 0 0 0 0 -1 1 0 0 0 0 0 0 0 -1 0 0 1 0 0 0 0 -1 0 0 1 0 0 0 0 -1 0 0 1 0 0 0 0 -1 0 0 1 0 0 0 0 0 0 0 0 0 0 0 0 1 0 0 0 0 -1 0 0 1 0 -1 0 0 0 0 0 1 0 -1 0 0 0 0 0 0 1 -1 0 0 0 0 0 -1 1 0 0 0 0 0 0 0 1 0 -1 0 0 0 0 0 1 0 -1 0 0 0 0 -1 0 0 0 0 0 1 0 -1 0 0 1 0 0 0 0 0 0 0 1 0 0 -1 0 0 0 0 0 0 0 0 0 0 0 0 0 -1 0 1 0 0 0 0 0 -1 0 1 0 0 0 1 0 -1 0 0 0 0 0 -1 0 1 0 0 0 0 0 0 0 0 0 0 0 0 0 0 0 0 0 0 0 0 0 0 0 0 0 0 0 0 0 0 0 0 0 0 0 0 0 0 0 0 0 0 1 0 0 0 0 -1 0 0 1 0 0 0 0 0 0 -1 0 0 1 0 0 0 0 -1 0 0 0 0 1 0 0 -1 0 0 0 0 0 0 0 0 0 0 0 -1 0 0 0 1 0 0 0 -1 0 0 0 1 0 0 0 0 0 -1 0 1 -1 0 0 0 0 0 0 1 0 0 0 0 0 0 0 0 0 0 0 0 0 0 0 0 0 0 0 0 0 0 0 0 0 0 0 0 0 0 0 0 0 0 0 0 0 0 0 0 1 0 0 0 0 0 -1 0 0 0 0 0 1 -1 0 0 0 -1 0 0 1 0 0 0 0 -1 1 0 0 0 0 0 0 0 0 1 0 0 0 -1 0 0 0 1 0 0 0 -1 1 0 0 0 -1 0 0 0 1 0 0 0 -1 0 0 0 -1 0 0 0 0 0 0 1 -1 1 0 0 0 0 0 0 0 1 0 0 0 0 -1 0 0 1 0 0 0 0 -1 0 0 1 0 0 0 0 -1 0 0 1 0 0 0 -1 0 0 0 0 0 0 0 1 -1 0 1 -1 0 0 0 0 0 0 0 -1 0 1 0 0 0 0 0 0 -1 1 0 0 0 0 0 0 -1 0 0 1 0 0 0 0 -1 0 0 1 0 0 0 -1 0 0 0 0 0 1 0 0 -1 0 0 0 0 1 0 0 0 0 -1 1 0 0 0 0 0 0 -1 1 0 0 1 0 0 0 -1 0 0 0 0 0 -1 0 0 1 0 0 1 0 -1 0 0 0 0 0 0 1 0 0 0 0 0 -1 0 1 -1 0 0 0 0 0 0 -1 0 -1 -1 -1 -1 0 -1 -1 0 -1 -1 0 -1 0 -1 -1 -1 -1 -1 -1 -1 -1 0 -1 -1 -1 -1 0 -1 -1 -1 -1 -1 0 -1 -1 -1 0 -1 1 -1 -1 -1 -1 -1 -1 -1 1 -1 0 -1 -1 -1 -1 -1 -1 0 0 1 0 -1 -1 -1 -1 0 0 -1 -1 -1 0 -1 -1 0 0 -1 -1 -1 -1 -1 -1 -1 0 -1 -1 1 -1 1 -1 0 1 -1 -1 -1 0 -1 0 0 -1 -1 -1 -1 -1 -1 0 0 0 0 0 0 -1 -1 -1 -1 0 -1 -1 0 0 -1 -1 -1 -1 0 -1 -1 -1 -1 -1 0 0 -1
-2.43103 1 3 1 0 1 0 0 0 0 0 0 0 0 0 0 0 0 0 0 0 0 0 0 0 0 0 0 0 0 0 0 0 0 0 0 0 0 0 0 0 0 0 0 0 0 0 0 0 0 0 0 0 0 0 0 0 0 0 0 0 0 0 0 0 0 0 0 0 0 0 0 0 0 0 0 0 0 0 0 0 0 0 0 0 0 0 0 0 0 0 0 0 0 0 0 0 0 0 0 0 0 0 1 1 0 0 0 0 0 0 1 1 0 0 0 0 0 0 1 0 1 0 0 0 0 0 1 0 0 0 0 0 1 0 1 0 0 0 0 0 1 0 1 0 0 0 0 0 1 0 0 0 0 0 2 0 0 0 0 0 0 0 0 1 1 0 0 0 0 0 1 1 0 0 0 1 0 0 0 1 0 0 0 0 0 0 1 1 0 0 0 0 1 0 0 1 0 0 0 0 0 0 1 1 0 0 0 0 0 0 1 1 0 0 1 1 0 0 0 0 0 0 1 0 0 0 1 0 0 0 1 0 0 0 1 0 0 0 0 0 1 0 1 0 0 0 0 0 1 0 1 0 0 0 0 0 0 1 1 0 0 0 0 0 0 2 0 0 0 0 0 1 0 0 0 1 0 0 0 1 1 0 0 0 0 0 1 0 1 0 0 0 0 0 1 0 1 0 0 0 0 0 1 0 0 0 0 0 1 0 0 1 0 0 1 0 0 0 0 0 0 1 1 0 0 0 0 0 1 0 0 0 1 0 1 0 0 0 0 0 1 0 0 1 0 0 0 0 1 0 0 1 0 0 0 0 1 0 1 1 0 0 0 0 0 0 0 1 0 1 0 0 0 0 0 1 0 1 0 0 0 0 0 0 1 0 1 0 0 0 0 1 0 0 1 0 0 0 0 1 0 0 1 0 0 0 1 0 0 0 1 0 0 0 0 1 0 0 1 0 0 0 0 1 0 0 1 0 0 0 2 0 0 0 0 0 0 0 0 1 0 1 0 0 0 0 0 0 0 0 2 0 0 0 0 1 0 0 1 0 0 0 0 1 1 0 0 0 0 0 0 0 1 0 1 0 0 0 0 1 0 1 0 0 0 0 1 0 0 0 0 0 1 0 0 0 0 0 0 1 1 0 1 0 0 0 0 0 1 0 1 0 0 0 0 1 0 0 0 0 0 0 0 2 0 0 0 0 1 0 0 1 0 0 1 0 0 0 0 1 0 0 1 0 0 0 0 1 0 0 0 0 1 0 0 0 0 1 1 0 0 0 0 0 0 1 0 0 1 0 0 0 0 1 0 1 1 0 0 0 0 0 0 1 1 0 0 0 0 0 1 0 0 0 1 0 0 0 0 1 1 0 0 0 0 0 0 1 0 0 0 0 1 0 0 1 0 0 0 0 1 0 0 0 0 0 1 0 1 0 0 0 0 0 1 0 1 0 0 0 0 0 1 0 1 0 0 0 0 0 1 0 1 0 0 1 0 0 1 0 0 0 0 1 0 1 0 0 0 0 0 1 0 1 0 0 0 0 0 1 0 1 0 0 0 0 0 0 2 0 0 0 0 0 0 0 2 0 0 0 0 0 0 0 2 0 0 0 0 0 0 1 1 0 0 0 0 0 0 0 0 0 1 0 0 1 0 0 0 0 2 0 0 0 0 0 0 0 2 0 0 0 0 0 0 0 1 0 0 1 0 0 0 0 0 1 0 1 0 0 0 0 0 1 0 1 0 0 0 1 1 0 0 0 0 1 0 0 0 1 0 0 0 0 0 2 0 0 0 0 0 0 0 2 0 0 0 0 0 0 0 1 0 1 0 0 0 0 0 1 0 1 0 0 0 0 0 1 0 1 0 0 1 0 0 0 0 1 0 0 1 0 0 0 0 0 0 1 0 0 1 0 0 0 0 1 0 0 1 0 1 0 0 0 1 0 0 0 0 0 0 1 0 0 0 0 0 0 0 2 0 0 0 0 0 0 0 2 0 0 0 0 0 0 0 2 0 1 0 0 0 0 0 1 1 0 0 0 1 0 0 0 1 0 0 0 0 0 0 1 0 0 0 0 0 0 0 2 1 0 0 0 0 0 0 1 1 0 0 0 1 0 0 0 1 0 0 0 1 0 0 0 0 1 0 0 1 0 0 0 0 1 0 0 1 0 0 0 0 1 1 0 0 0 0 0 0 0 0 1 1 0 0 0 0 0 0 1 1 0 0 0 1 0 0 0 1 0 0 0 1 0 0 0 1 0 0 0 0 0 1 0 0 0 0 1 1 1 0 0 0 0 0 0 1 1 0 0 0 0 0 0 1 1 0 0 0 0 0 0 0 1 0 1 0 0 0 0 0 1 0 1 0 0 0 0 0 0 0 1 0 1 0 0 1 0 0 1 0 0 0 0 0 0 0 2 0 0 0 0 0 0 0 2 0 0 0 0 0 0 0 0 0 1 1 0 0 0 0 0 0 1 1 0 0 0 1 0 0 0 0 1 0 0 1 0 0 0 0 1 0 0 0 0 1 1 0 0 0 0 0 0 1 1 0 0 1 0 0 0 1 0 0 0 1 0 0 0 0 1 0 0 1 0 0 0 1 0 0 0 1 1 0 0 0 0 0 0 1 1 0 0 0 0 0 0 1 -1 0 0 0 0 0 0 1 -1 0 0 0 0 0 0 1 0 -1 0 0 0 0 0 1 0 0 0 0 0 -1 0 1 0 0 0 0 0 -1 0 1 0 0 0 0 0 -1 0 0 0 0 0 0 0 0 0 0 0 0 0 0 -1 1 0 0 0 0 0 1 -1 0 0 0 1 0 0 0 -1 0 0 0 0 0 0 1 -1 0 0 0 0 1 0 0 -1 0 0 0 0 0 0 1 -1 0 0 0 0 0 0 1 -1 0 0 1 -1 0 0 0 0 0 0 1 0 0 0 -1 0 0 0 -1 0 0 0 1 0 0 0 0 0 1 0 -1 0 0 0 0 0 1 0 -1 0 0 0 0 0 0 1 -1 0 0 0 0 0 0 0 0 0 0 0 0 1 0 0 0 -1 0 0 0 1 -1 0 0 0 0 0 1 0 -1 0 0 0 0 0 1 0 -1 0 0 0 0 0 1 0 0 0 0 0 -1 0 0 -1 0 0 1 0 0 0 0 0 0 -1 1 0 0 0 0 0 -1 0 0 0 1 0 -1 0 0 0 0 0 1 0 0 -1 0 0 0 0 1 0 0 1 0 0 0 0 -1 0 -1 1 0 0 0 0 0 0 0 1 0 -1 0 0 0 0 0 1 0 -1 0 0 0 0 0 0 1 0 -1 0 0 0 0 1 0 0 -1 0 0 0 0 1 0 0 -1 0 0 0 1 0 0 0 -1 0 0 0 0 1 0 0 -1 0 0 0 0 1 0 0 -1 0 0 0 0 0 0 0 0 0 0 0 0 -1 0 1 0 0 0 0 0 0 0 0 0 0 0 0 0 1 0 0 -1 0 0 0 0 -1 1 0 0 0 0 0 0 0 1 0 -1 0 0 0 0 -1 0 1 0 0 0 0 1 0 0 0 0 0 -1 0 0 0 0 0 0 -1 1 0 -1 0 0 0 0 0 1 0 -1 0 0 0 0 1 0 0 0 0 0 0 0 0 0 0 0 0 1 0 0 -1 0 0 -1 0 0 0 0 1 0 0 -1 0 0 0 0 1 0 0 0 0 -1 0 0 0 0 1 -1 0 0 0 0 0 0 1 0 0 -1 0 0 0 0 1 0 1 -1 0 0 0 0 0 0 1 -1 0 0 0 0 0 -1 0 0 0 1 0 0 0 0 1 -1 0 0 0 0 0 0 1 0 0 0 0 -1 0 0 1 0 0 0 0 -1 0 0 0 0 0 1 0 -1 0 0 0 0 0 1 0 -1 0 0 0 0 0 1 0 -1 0 0 0 0 0 1 0 -1 0 0 1 0 0 -1 0 0 0 0 1 0 -1 0 0 0 0 0 1 0 -1 0 0 0 0 0 1 0 -1 0 0 0 0 0 0 0 0 0 0 0 0 0 0 0 0 0 0 0 0 0 0 0 0 0 0 0 0 0 -1 1 0 0 0 0 0 0 0 0 0 -1 0 0 1 0 0 0 0 0 0 0 0 0 0 0 0 0 0 0 0 0 0 0 0 -1 0 0 1 0 0 0 0 0 -1 0 1 0 0 0 0 0 -1 0 1 0 0 0 1 -1 0 0 0 0 -1 0 0 0 1 0 0 0 0 0 0 0 0 0 0 0 0 0 0 0 0 0 0 0 0 0 1 0 -1 0 0 0 0 0 1 0 -1 0 0 0 0 0 1 0 -1 0 0 1 0 0 0 0 -1 0 0 1 0 0 0 0 0 0 -1 0 0 1 0 0 0 0 -1 0 0 -1 0 1 0 0 0 1 0 0 0 0 0 0 -1 0 0 0 0 0 0 0 0 0 0 0 0 0 0 0 0 0 0 0 0 0 0 0 0 0 -1 0 0 0 0 0 1 1 0 0 0 -1 0 0 0 1 0 0 0 0 0 0 -1 0 0 0 0 0 0 0 0 1 0 0 0 0 0 0 -1 1 0 0 0 -1 0 0 0 1 0 0 0 -1 0 0 0 0 -1 0 0 1 0 0 0 0 -1 0 0 1 0 0 0 0 -1 1 0 0 0 0 0 0 0 0 1 -1 0 0 0 0 0 0 1 -1 0 0 0 1 0 0 0 -1 0 0 0 1 0 0 0 -1 0 0 0 0 0 -1 0 0 0 0 1 -1 1 0 0 0 0 0 0 -1 1 0 0 0 0 0 0 -1 1 0 0 0 0 0 0 0 1 0 -1 0 0 0 0 0 1 0 -1 0 0 0 0 0 0 0 -1 0 1 0 0 1 0 0 -1 0 0 0 0 0 0 0 0 0 0 0 0 0 0 0 0 0 0 0 0 0 0 0 0 0 1 -1 0 0 0 0 0 0 1 -1 0 0 0 -1 0 0 0 0 1 0 0 -1 0 0 0 0 1 0 0 0 0 -1 1 0 0 0 0 0 0 -1 1 0 0 1 0 0 0 -1 0 0 0 -1 0 0 0 0 1 0 0 1 0 0 0 -1 0 0 0 -1 1 0 0 0 0 0 0 -1 1 0 0 0 0 0 0 0 -1 -1 -1 -1 -1 -1 0 -1 -1 0 -1 -1 0 -1 0 -1 0 0 -1 -1 0 -1 -1 0 -1 0 -1 -1 0 0 0 -1 0 -1 -1 0 -1 -1 -1 -1 1 -1 -1 -1 -1 -1 -1 -1 0 -1 0 -1 -1 -1 -1 -1 -1 0 0 1 0 -1 -1 0 -1 0 -1 -1 0 0 0 -1 -1 -1 -1 -1 -1 -1 -1 -1 -1 -1 1 -1 -1 1 -1 0 0 0 1 -1 -1 -1 -1 -1 1 -1 0 0 -1 -1 -1 -1 0 0 0 0 0 0 -1 0 -1 0 0 -1 -1 0 0 -1 -1 -1 -1 -1 -1 -1 -1 -1 -1 0 0 0
-0.2644493 1 4 1 0 0 1 0 0 0 0 0 0 0 0 0 0 0 0 0 0 0 0 0 0 0 0 0 0 0 0 0 0 0 0 0 0 0 0 0 0 0 0 0 0 0 0 0 0 0 0 0 0 0 0 0 0 0 0 0 0 0 0 0 0 0 0 0 0 0 0 0 0 0 0 0 0 0 0 0 0 0 0 0 0 0 0 0 0 0 0 0 0 0 0 0 0 0 0 0 0 0 0 1 0 0 0 0 1 0 0 1 0 0 0 1 0 0 0 1 0 0 0 1 0 0 0 1 0 0 0 1 0 0 0 1 0 0 0 1 0 0 0 1 0 0 0 1 0 0 0 0 0 0 0 2 0 0 0 0 0 0 0 0 1 1 0 0 0 0 1 1 0 0 0 0 1 0 1 0 0 0 0 0 0 0 0 1 0 1 0 0 1 1 0 0 0 0 0 1 0 0 0 1 0 0 0 0 0 0 0 2 0 0 0 1 1 0 0 0 0 0 0 1 1 0 0 0 0 0 0 0 1 0 0 1 0 0 0 0 1 1 0 0 0 0 0 0 1 1 0 0 0 0 0 0 1 0 1 0 0 0 0 0 0 0 1 1 0 0 0 0 1 0 0 0 0 0 1 0 1 0 0 0 0 0 1 1 0 0 0 1 0 0 0 1 0 0 0 0 0 0 1 1 0 0 0 0 0 0 1 0 0 0 0 1 0 0 1 0 0 0 0 1 0 0 1 1 0 0 0 0 0 1 0 1 0 0 0 0 0 1 0 1 0 0 0 0 0 1 0 1 1 0 0 0 0 0 0 1 1 0 0 0 0 0 0 1 1 0 0 0 0 0 0 1 1 0 0 0 0 0 0 0 0 1 0 0 1 0 0 0 1 0 0 0 1 0 0 0 1 0 0 0 1 0 0 1 0 0 0 0 1 0 0 0 1 0 1 0 0 0 0 0 1 0 1 0 0 0 0 1 0 0 1 0 0 0 0 0 0 0 2 0 0 0 0 0 0 0 1 1 0 0 0 0 1 1 0 0 0 0 0 0 0 2 0 0 0 0 0 0 0 1 1 0 0 0 0 0 0 1 1 0 0 0 0 1 0 1 0 0 0 0 0 0 0 1 0 0 0 1 0 0 0 0 1 0 0 1 0 0 0 0 1 0 1 0 0 0 0 0 1 0 1 0 0 0 0 1 1 0 0 0 0 0 0 0 1 0 1 0 0 0 0 0 1 0 1 0 0 0 0 1 0 0 0 0 1 0 0 1 0 0 0 0 1 0 0 0 1 0 0 0 1 0 1 1 0 0 0 0 0 0 1 1 0 0 0 0 0 1 0 0 0 1 0 0 0 1 1 0 0 0 0 0 0 0 1 1 0 0 0 0 0 0 1 0 1 0 0 0 0 0 0 1 0 1 0 0 0 0 0 1 0 1 0 0 0 0 0 1 0 1 0 0 0 0 1 0 0 1 0 0 0 0 2 0 0 0 0 0 0 0 2 0 0 0 0 0 0 0 1 0 0 1 0 0 0 0 1 0 0 0 0 1 0 0 0 1 0 1 0 0 0 0 0 1 1 0 0 0 0 0 0 1 0 1 0 0 0 0 0 1 0 1 0 0 0 0 1 0 0 0 0 0 1 0 0 0 1 1 0 0 0 0 1 0 0 1 0 0 0 0 1 0 0 0 0 0 1 0 1 0 0 0 0 0 1 0 0 0 0 1 0 0 1 0 0 1 1 0 0 0 0 0 0 0 0 0 1 0 1 0 0 0 1 0 0 0 1 0 0 0 1 0 0 0 1 0 0 0 1 0 0 0 1 0 0 0 1 0 0 0 1 0 0 0 1 0 0 0 1 1 0 0 0 0 0 0 1 1 1 0 0 0 0 0 0 0 0 1 0 1 0 0 0 0 0 0 0 1 0 0 1 1 0 0 0 0 0 0 1 0 0 0 0 0 0 1 1 1 0 0 0 0 0 0 1 0 0 0 0 0 0 1 1 0 0 1 0 0 0 0 1 1 0 0 0 0 0 1 0 1 0 0 0 0 0 1 0 0 0 0 0 0 1 0 1 1 0 0 0 0 1 0 0 1 0 0 0 0 1 0 0 1 0 0 0 0 1 0 0 1 0 0 0 1 0 0 0 0 1 0 0 1 0 0 0 0 1 1 0 0 0 0 0 0 1 0 1 0 0 0 0 0 1 0 1 0 0 0 0 2 0 0 0 0 0 0 0 1 0 0 0 0 0 1 0 0 0 0 1 0 0 0 1 0 1 1 0 0 0 0 0 0 1 0 1 0 0 0 0 0 2 0 0 0 0 0 0 1 1 0 0 0 0 0 0 0 2 0 0 0 0 0 0 0 1 0 0 0 1 0 0 1 0 0 0 0 1 0 0 0 0 0 1 1 0 0 0 0 0 0 1 1 0 0 0 0 0 0 0 1 1 0 0 0 0 0 0 1 1 0 0 0 0 0 0 1 0 0 1 0 0 0 1 0 0 0 1 0 0 0 1 0 1 0 0 0 0 0 1 0 1 0 0 1 0 0 1 0 0 0 0 1 0 0 0 0 1 0 0 1 0 0 1 0 0 0 0 0 1 0 1 0 0 0 0 0 2 0 0 0 0 0 0 1 0 0 0 0 -1 0 0 1 0 0 0 -1 0 0 0 1 0 0 0 -1 0 0 0 1 0 0 0 -1 0 0 0 1 0 0 0 -1 0 0 0 1 0 0 0 -1 0 0 0 0 0 0 0 0 0 0 0 0 0 0 0 0 -1 1 0 0 0 0 -1 1 0 0 0 0 1 0 -1 0 0 0 0 0 0 0 0 1 0 -1 0 0 -1 1 0 0 0 0 0 -1 0 0 0 1 0 0 0 0 0 0 0 0 0 0 0 1 -1 0 0 0 0 0 0 1 -1 0 0 0 0 0 0 0 -1 0 0 1 0 0 0 0 -1 1 0 0 0 0 0 0 -1 1 0 0 0 0 0 0 -1 0 1 0 0 0 0 0 0 0 1 -1 0 0 0 0 1 0 0 0 0 0 -1 0 1 0 0 0 0 0 -1 1 0 0 0 -1 0 0 0 1 0 0 0 0 0 0 -1 1 0 0 0 0 0 0 -1 0 0 0 0 1 0 0 -1 0 0 0 0 1 0 0 -1 -1 0 0 0 0 0 1 0 -1 0 0 0 0 0 1 0 -1 0 0 0 0 0 1 0 -1 1 0 0 0 0 0 0 -1 1 0 0 0 0 0 0 -1 1 0 0 0 0 0 0 -1 1 0 0 0 0 0 0 0 0 1 0 0 -1 0 0 0 1 0 0 0 -1 0 0 0 1 0 0 0 -1 0 0 1 0 0 0 0 -1 0 0 0 1 0 -1 0 0 0 0 0 1 0 -1 0 0 0 0 1 0 0 -1 0 0 0 0 0 0 0 0 0 0 0 0 0 0 0 -1 1 0 0 0 0 1 -1 0 0 0 0 0 0 0 0 0 0 0 0 0 0 0 1 -1 0 0 0 0 0 0 -1 1 0 0 0 0 1 0 -1 0 0 0 0 0 0 0 -1 0 0 0 1 0 0 0 0 -1 0 0 1 0 0 0 0 -1 0 1 0 0 0 0 0 -1 0 1 0 0 0 0 1 -1 0 0 0 0 0 0 0 -1 0 1 0 0 0 0 0 -1 0 1 0 0 0 0 -1 0 0 0 0 1 0 0 -1 0 0 0 0 1 0 0 0 -1 0 0 0 1 0 1 -1 0 0 0 0 0 0 1 -1 0 0 0 0 0 -1 0 0 0 1 0 0 0 -1 1 0 0 0 0 0 0 0 1 -1 0 0 0 0 0 0 1 0 -1 0 0 0 0 0 0 -1 0 1 0 0 0 0 0 -1 0 1 0 0 0 0 0 -1 0 1 0 0 0 0 -1 0 0 1 0 0 0 0 0 0 0 0 0 0 0 0 0 0 0 0 0 0 0 0 1 0 0 -1 0 0 0 0 1 0 0 0 0 -1 0 0 0 1 0 -1 0 0 0 0 0 1 -1 0 0 0 0 0 0 1 0 -1 0 0 0 0 0 1 0 -1 0 0 0 0 -1 0 0 0 0 0 1 0 0 0 -1 1 0 0 0 0 -1 0 0 1 0 0 0 0 -1 0 0 0 0 0 1 0 -1 0 0 0 0 0 1 0 0 0 0 -1 0 0 1 0 0 -1 1 0 0 0 0 0 0 0 0 0 1 0 -1 0 0 0 1 0 0 0 -1 0 0 0 1 0 0 0 -1 0 0 0 1 0 0 0 -1 0 0 0 1 0 0 0 -1 0 0 0 1 0 0 0 -1 1 0 0 0 0 0 0 -1 1 -1 0 0 0 0 0 0 0 0 1 0 -1 0 0 0 0 0 0 0 1 0 0 -1 1 0 0 0 0 0 0 -1 0 0 0 0 0 0 -1 1 -1 0 0 0 0 0 0 1 0 0 0 0 0 0 -1 1 0 0 -1 0 0 0 0 1 1 0 0 0 0 0 -1 0 1 0 0 0 0 0 -1 0 0 0 0 0 0 -1 0 1 1 0 0 0 0 -1 0 0 1 0 0 0 0 -1 0 0 1 0 0 0 0 -1 0 0 -1 0 0 0 1 0 0 0 0 -1 0 0 1 0 0 0 0 -1 1 0 0 0 0 0 0 -1 0 1 0 0 0 0 0 -1 0 1 0 0 0 0 0 0 0 0 0 0 0 0 1 0 0 0 0 0 -1 0 0 0 0 -1 0 0 0 1 0 1 -1 0 0 0 0 0 0 1 0 -1 0 0 0 0 0 0 0 0 0 0 0 0 -1 1 0 0 0 0 0 0 0 0 0 0 0 0 0 0 0 -1 0 0 0 1 0 0 1 0 0 0 0 -1 0 0 0 0 0 1 -1 0 0 0 0 0 0 1 -1 0 0 0 0 0 0 0 -1 1 0 0 0 0 0 0 -1 1 0 0 0 0 0 0 -1 0 0 1 0 0 0 -1 0 0 0 1 0 0 0 -1 0 1 0 0 0 0 0 -1 0 1 0 0 1 0 0 -1 0 0 0 0 -1 0 0 0 0 1 0 0 1 0 0 -1 0 0 0 0 0 1 0 -1 0 0 0 0 0 0 0 0 0 0 0 0 0 0 -1 -1 0 -1 -1 0 -1 -1 -1 -1 -1 1 -1 0 -1 0 -1 -1 -1 -1 0 -1 1 -1 0 0 0 0 -1 -1 -1 -1 -1 -1 -1 -1 -1 -1 -1 0 -1 -1 -1 -1 0 -1 -1 1 -1 1 0 -1 -1 -1 -1 -1 1 0 1 0 -1 -1 -1 -1 0 -1 -1 -1 -1 0 0 -1 -1 0 -1 -1 -1 -1 -1 -1 -1 0 -1 -1 0 -1 0 -1 -1 0 0 -1 -1 0 0 0 0 -1 0 -1 -1 0 -1 0 0 0 -1 0 -1 -1 0 -1 -1 1 0 -1 1 0 -1 -1 0 -1 -1 0 0 0 -1 -1 -1 1 -1
-4.77749 2 3 0 1 1 0 0 0 0 0 0 0 0 0 0 0 0 0 0 0 0 0 0 0 0 0 0 0 0 0 0 0 0 0 0 0 0 0 0 0 0 0 0 0 0 0 0 0 0 0 0 0 0 0 0 0 0 0 0 0 0 0 0 0 0 0 0 0 0 0 0 0 0 0 0 0 0 0 0 0 0 0 0 0 0 0 0 0 0 0 0 0 0 0 0 0 0 0 0 0 0 0 0 2 0 0 0 0 0 0 0 2 0 0 0 0 0 0 0 1 1 0 0 0 0 0 0 1 0 0 0 0 1 0 0 0 0 0 0 0 1 1 0 0 0 1 0 0 1 0 1 0 0 0 1 0 0 0 0 0 0 1 0 1 0 0 0 0 0 1 0 1 0 0 0 0 0 1 0 1 0 0 0 0 0 1 0 1 0 0 0 0 0 1 0 1 0 0 0 0 0 1 0 1 0 0 0 0 0 1 0 1 0 0 0 1 1 0 0 0 0 0 0 0 0 1 1 0 0 0 1 0 0 0 0 1 0 0 0 0 0 0 1 1 0 0 0 1 0 0 1 0 0 0 0 0 0 0 1 0 1 0 0 0 0 1 0 0 1 0 0 0 0 1 0 1 0 0 0 0 1 1 0 0 0 0 0 0 1 0 0 0 0 1 0 0 1 1 0 0 0 0 0 0 1 0 0 0 1 0 0 1 1 0 0 0 0 0 0 0 0 1 1 0 0 0 0 0 1 0 1 0 0 0 1 1 0 0 0 0 0 0 1 1 0 0 0 0 0 0 0 0 0 0 1 0 1 0 2 0 0 0 0 0 0 0 1 0 0 1 0 0 0 0 1 0 0 1 0 0 0 0 0 0 0 0 1 0 1 0 0 0 0 0 1 0 1 0 0 1 0 0 1 0 0 0 0 0 0 1 1 0 0 0 0 0 0 0 1 0 1 0 0 0 0 1 1 0 0 0 2 0 0 0 0 0 0 0 0 1 0 0 0 1 0 0 0 0 0 0 1 1 0 0 0 0 0 0 1 1 0 0 0 1 0 0 0 1 0 0 0 0 0 0 1 1 0 0 0 1 0 0 0 0 0 1 0 0 0 0 0 0 1 1 0 0 1 0 0 1 0 0 1 0 0 0 0 0 1 0 1 0 1 0 0 0 0 0 0 0 1 0 0 1 0 0 0 0 0 0 0 1 0 1 1 0 1 0 0 0 0 0 1 0 1 0 0 0 0 0 0 1 1 0 0 0 0 0 2 0 0 0 0 0 0 0 0 0 1 0 1 0 0 0 0 0 1 0 1 0 0 0 0 1 1 0 0 0 0 0 1 1 0 0 0 0 0 0 0 1 1 0 0 0 0 0 1 0 0 0 0 0 1 0 1 0 0 0 0 0 1 0 0 1 0 0 0 0 1 0 0 1 0 0 0 0 1 0 0 1 0 0 0 0 1 0 0 1 0 0 0 0 1 0 0 1 0 0 1 0 0 0 0 0 0 1 0 0 1 0 0 0 0 2 0 0 0 0 0 0 0 2 0 0 0 0 0 0 1 1 0 0 0 0 0 1 1 0 0 0 0 0 0 0 1 0 1 0 0 0 0 1 0 0 1 0 0 0 0 1 0 0 1 0 0 0 0 1 0 0 1 0 0 0 0 0 0 0 1 0 0 1 0 0 0 0 1 0 0 1 0 0 0 0 0 2 0 0 0 0 0 0 0 2 0 0 0 0 0 0 1 1 0 0 0 1 0 1 0 0 0 0 0 0 0 2 0 0 0 0 0 0 0 2 0 0 0 0 0 0 0 1 0 1 0 0 0 0 0 1 0 1 0 0 0 0 0 1 0 1 0 0 0 0 0 0 0 2 0 0 0 0 0 0 0 0 0 2 0 0 0 0 0 0 0 2 0 0 1 0 0 0 0 1 1 0 0 0 0 0 0 1 0 0 0 1 0 0 0 1 0 0 0 1 0 0 0 1 0 0 0 0 0 1 0 1 1 1 0 0 0 0 0 0 1 0 0 0 1 0 0 0 1 0 0 0 0 0 0 1 0 0 0 0 0 0 0 2 1 0 0 0 0 0 0 1 1 0 0 0 1 0 0 0 0 0 0 0 1 0 1 0 0 1 0 0 0 1 0 0 0 2 0 0 0 0 0 0 0 2 0 0 0 0 0 0 0 0 0 0 1 0 0 1 0 0 0 0 1 0 0 1 0 0 0 0 2 0 0 0 0 0 0 0 2 0 0 0 1 0 1 0 0 0 0 0 2 0 0 0 0 0 0 0 1 0 0 0 0 0 1 0 1 0 0 0 0 0 1 0 0 0 0 1 0 0 1 0 0 0 0 1 0 1 0 0 0 0 0 1 0 0 1 0 0 1 0 1 0 0 0 0 0 1 0 1 0 0 0 0 0 0 1 1 0 0 0 0 0 0 1 0 0 0 1 0 0 0 1 0 0 0 1 0 0 1 1 0 0 0 0 0 0 0 2 0 0 0 0 0 0 0 0 0 2 0 0 0 0 0 0 0 2 0 0 0 0 0 0 0 2 0 0 0 1 0 1 0 0 0 0 0 0 0 1 0 1 0 0 0 1 0 0 0 0 0 0 1 1 0 1 0 0 0 0 0 0 0 0 0 0 0 0 0 0 0 0 0 0 0 0 0 0 1 -1 0 0 0 0 0 0 1 0 0 0 0 -1 0 0 0 0 0 0 0 -1 1 0 0 0 1 0 0 -1 0 1 0 0 0 -1 0 0 0 0 0 0 1 0 -1 0 0 0 0 0 1 0 -1 0 0 0 0 0 1 0 -1 0 0 0 0 0 1 0 -1 0 0 0 0 0 1 0 -1 0 0 0 0 0 1 0 -1 0 0 0 0 0 1 0 -1 0 0 0 -1 1 0 0 0 0 0 0 0 0 1 -1 0 0 0 -1 0 0 0 0 1 0 0 0 0 0 0 -1 1 0 0 0 1 0 0 -1 0 0 0 0 0 0 0 -1 0 1 0 0 0 0 -1 0 0 1 0 0 0 0 1 0 -1 0 0 0 0 -1 1 0 0 0 0 0 0 -1 0 0 0 0 1 0 0 -1 1 0 0 0 0 0 0 1 0 0 0 -1 0 0 -1 1 0 0 0 0 0 0 0 0 -1 1 0 0 0 0 0 -1 0 1 0 0 0 -1 1 0 0 0 0 0 0 1 -1 0 0 0 0 0 0 0 0 0 0 1 0 -1 0 0 0 0 0 0 0 0 0 1 0 0 -1 0 0 0 0 1 0 0 -1 0 0 0 0 0 0 0 0 -1 0 1 0 0 0 0 0 -1 0 1 0 0 1 0 0 -1 0 0 0 0 0 0 1 -1 0 0 0 0 0 0 0 -1 0 1 0 0 0 0 1 -1 0 0 0 0 0 0 0 0 0 0 0 0 -1 0 0 0 1 0 0 0 0 0 0 -1 1 0 0 0 0 0 0 -1 1 0 0 0 -1 0 0 0 1 0 0 0 0 0 0 -1 1 0 0 0 -1 0 0 0 0 0 1 0 0 0 0 0 0 -1 1 0 0 1 0 0 -1 0 0 -1 0 0 0 0 0 1 0 -1 0 1 0 0 0 0 0 0 0 1 0 0 -1 0 0 0 0 0 0 0 -1 0 1 -1 0 1 0 0 0 0 0 -1 0 1 0 0 0 0 0 0 1 -1 0 0 0 0 0 0 0 0 0 0 0 0 0 0 0 -1 0 1 0 0 0 0 0 -1 0 1 0 0 0 0 1 -1 0 0 0 0 0 -1 1 0 0 0 0 0 0 0 1 -1 0 0 0 0 0 1 0 0 0 0 0 -1 0 1 0 0 0 0 0 -1 0 0 1 0 0 0 0 -1 0 0 1 0 0 0 0 -1 0 0 1 0 0 0 0 -1 0 0 1 0 0 0 0 -1 0 0 1 0 0 -1 0 0 0 0 0 0 -1 0 0 1 0 0 0 0 0 0 0 0 0 0 0 0 0 0 0 0 0 0 0 -1 1 0 0 0 0 0 1 -1 0 0 0 0 0 0 0 -1 0 1 0 0 0 0 -1 0 0 1 0 0 0 0 1 0 0 -1 0 0 0 0 1 0 0 -1 0 0 0 0 0 0 0 -1 0 0 1 0 0 0 0 -1 0 0 1 0 0 0 0 0 0 0 0 0 0 0 0 0 0 0 0 0 0 0 0 -1 1 0 0 0 -1 0 1 0 0 0 0 0 0 0 0 0 0 0 0 0 0 0 0 0 0 0 0 0 0 0 1 0 -1 0 0 0 0 0 1 0 -1 0 0 0 0 0 1 0 -1 0 0 0 0 0 0 0 0 0 0 0 0 0 0 0 0 0 0 0 0 0 0 0 0 0 0 0 0 -1 0 0 0 0 1 1 0 0 0 0 0 0 -1 0 0 0 1 0 0 0 -1 0 0 0 1 0 0 0 -1 0 0 0 0 0 1 0 -1 1 -1 0 0 0 0 0 0 1 0 0 0 -1 0 0 0 1 0 0 0 0 0 0 -1 0 0 0 0 0 0 0 0 1 0 0 0 0 0 0 -1 1 0 0 0 -1 0 0 0 0 0 0 0 -1 0 1 0 0 -1 0 0 0 1 0 0 0 0 0 0 0 0 0 0 0 0 0 0 0 0 0 0 0 0 0 0 -1 0 0 1 0 0 0 0 -1 0 0 1 0 0 0 0 0 0 0 0 0 0 0 0 0 0 0 0 1 0 -1 0 0 0 0 0 0 0 0 0 0 0 0 0 -1 0 0 0 0 0 1 0 -1 0 0 0 0 0 1 0 0 0 0 -1 0 0 1 0 0 0 0 -1 0 1 0 0 0 0 0 -1 0 0 1 0 0 1 0 -1 0 0 0 0 0 1 0 -1 0 0 0 0 0 0 1 -1 0 0 0 0 0 0 1 0 0 0 -1 0 0 0 1 0 0 0 -1 0 0 1 -1 0 0 0 0 0 0 0 0 0 0 0 0 0 0 0 0 0 0 0 0 0 0 0 0 0 0 0 0 0 0 0 0 0 0 0 0 0 -1 0 1 0 0 0 0 0 0 0 1 0 -1 0 0 0 -1 0 0 0 0 0 0 1 -1 0 1 0 0 0 0 0 -1 -1 0 -1 -1 -1 -1 -1 -1 -1 1 -1 -1 -1 -1 1 -1 0 0 -1 -1 0 -1 -1 -1 -1 0 -1 -1 -1 0 0 -1 0 -1 0 0 -1 -1 0 -1 1 -1 -1 -1 -1 -1 -1 -1 0 -1 -1 -1 -1 -1 -1 -1 -1 -1 1 1 -1 -1 -1 0 -1 -1 0 -1 0 0 -1 -1 -1 0 0 -1 -1 -1 -1 -1 -1 -1 0 -1 -1 1 -1 0 0 1 1 -1 -1 -1 0 -1 0 0 0 0 -1 -1 -1 -1 -1 1 1 1 -1 1 -1 0 -1 0 -1 -1 -1 -1 1 -1 -1 -1 -1 0 -1 -1 -1 -1 -1 1 -1 0
-3.399414 2 4 0 1 0 1 0 0 0 0 0 0 0 0 0 0 0 0 0 0 0 0 0 0 0 0 0 0 0 0 0 0 0 0 0 0 0 0 0 0 0 0 0 0 0 0 0 0 0 0 0 0 0 0 0 0 0 0 0 0 0 0 0 0 0 0 0 0 0 0 0 0 0 0 0 0 0 0 0 0 0 0 0 0 0 0 0 0 0 0 0 0 0 0 0 0 0 0 0 0 0 0 0 1 0 0 0 1 0 0 0 1 0 0 1 0 0 0 0 1 0 0 1 0 0 0 0 1 0 0 1 0 0 0 0 0 0 0 1 0 0 1 0 0 0 1 1 0 0 0 1 0 0 0 1 0 0 0 0 0 0 1 0 1 0 0 0 0 0 2 0 0 0 0 0 0 0 2 0 0 0 0 0 0 0 1 0 0 1 0 0 1 0 1 0 0 0 0 1 0 0 1 0 0 0 0 0 0 0 1 1 0 0 0 0 1 1 0 0 0 0 0 0 1 0 1 0 0 0 0 0 1 0 0 0 1 0 0 0 1 0 0 0 1 0 0 0 2 0 0 0 0 0 0 0 1 0 0 0 0 1 0 0 0 0 0 1 0 1 0 0 0 0 1 0 0 0 1 0 0 0 1 0 0 0 1 0 0 0 0 1 0 0 1 0 0 0 1 0 0 0 1 0 0 1 0 0 0 0 1 0 0 1 0 0 0 0 1 0 0 0 0 1 0 0 1 1 0 0 0 1 0 0 0 1 1 0 0 0 0 0 0 2 0 0 0 0 0 0 0 1 0 0 0 1 0 0 0 2 0 0 0 0 0 0 0 2 0 0 0 0 0 0 0 2 0 0 0 0 0 0 0 0 0 0 0 0 1 1 0 0 0 0 0 0 1 1 0 0 1 0 0 0 1 0 0 0 0 0 1 0 1 0 0 0 0 0 1 0 0 1 0 0 0 0 2 0 0 0 0 1 0 0 1 0 0 0 0 0 0 0 1 0 1 0 0 0 0 0 1 0 1 0 0 0 0 1 0 0 1 0 0 0 0 1 0 0 1 0 0 0 0 0 1 0 1 0 0 0 0 1 0 0 0 0 1 0 0 1 0 0 0 0 1 0 0 2 0 0 0 0 0 0 0 0 1 0 0 1 0 0 0 1 1 0 0 0 0 0 0 1 1 0 0 0 0 0 0 0 1 0 0 0 1 0 0 1 1 0 0 0 0 0 0 1 1 0 0 0 0 0 1 1 0 0 0 0 0 1 0 1 0 0 0 0 0 0 0 0 1 1 0 0 0 0 0 1 0 1 0 0 0 0 1 1 0 0 0 0 0 1 1 0 0 0 0 0 0 1 1 0 0 0 0 0 0 1 0 1 0 0 0 0 0 1 0 0 1 0 0 0 0 0 1 1 0 0 0 0 0 0 1 1 0 0 0 0 0 0 1 1 0 0 0 0 0 0 2 0 0 0 0 0 0 0 2 0 0 0 0 0 0 0 1 0 0 0 0 1 0 0 0 0 1 1 0 0 0 0 0 0 1 0 0 1 0 0 0 0 1 1 0 0 0 0 1 0 1 0 0 0 0 0 0 0 0 2 0 0 0 0 0 0 0 2 0 0 0 0 2 0 0 0 0 0 0 0 1 0 1 0 0 0 0 0 1 0 0 0 0 0 1 0 1 0 0 0 0 0 1 0 1 0 0 0 1 0 0 0 0 0 0 1 1 0 0 0 0 1 0 0 1 0 0 0 0 0 1 0 0 0 1 0 0 0 1 0 0 0 1 0 0 0 1 0 0 0 1 0 0 0 1 0 0 0 1 0 0 0 1 0 0 0 1 0 0 0 1 0 0 0 1 0 0 0 0 0 1 0 1 0 1 0 0 0 0 0 1 0 0 0 0 1 0 0 1 0 0 0 0 0 0 0 2 1 0 0 0 0 0 0 1 0 0 0 1 0 0 1 0 1 0 0 1 0 0 0 0 0 0 0 0 0 1 1 0 1 0 1 0 0 0 0 0 1 0 0 0 0 0 1 0 1 0 0 0 0 0 1 0 0 0 0 0 0 1 0 1 1 0 0 0 0 1 0 0 1 0 0 0 0 1 0 0 0 0 0 0 0 1 1 0 1 0 0 0 0 1 0 0 0 2 0 0 0 0 0 0 0 2 0 0 0 0 0 0 0 1 0 0 0 0 0 1 0 1 0 0 0 0 0 1 1 0 0 0 1 0 0 0 0 0 0 0 1 0 1 0 1 0 0 1 0 0 0 0 1 0 1 0 0 0 0 0 0 0 0 1 0 0 1 0 0 1 0 0 0 0 1 0 1 0 0 0 0 0 1 0 0 1 0 0 0 1 0 0 0 1 0 0 0 0 1 0 0 1 0 0 0 1 0 0 0 1 0 0 1 0 0 0 0 0 1 0 1 0 0 0 0 0 1 0 1 0 0 0 0 0 1 0 1 0 0 0 0 1 0 0 1 0 0 0 0 0 1 1 0 0 0 0 0 0 0 1 1 0 0 0 0 0 0 1 1 0 0 0 0 0 0 1 1 0 0 0 1 0 1 0 0 0 0 0 0 0 1 1 0 0 0 0 0 0 0 1 0 0 0 1 0 1 1 0 0 0 0 0 0 1 0 0 0 -1 0 0 0 1 0 0 -1 0 0 0 0 1 0 0 -1 0 0 0 0 1 0 0 -1 0 0 0 0 0 0 0 -1 0 0 1 0 0 0 1 -1 0 0 0 1 0 0 0 -1 0 0 0 0 0 0 1 0 -1 0 0 0 0 0 0 0 0 0 0 0 0 0 0 0 0 0 0 0 0 0 1 0 0 -1 0 0 -1 0 1 0 0 0 0 -1 0 0 1 0 0 0 0 0 0 0 1 -1 0 0 0 0 -1 1 0 0 0 0 0 0 -1 0 1 0 0 0 0 0 -1 0 0 0 1 0 0 0 -1 0 0 0 1 0 0 0 0 0 0 0 0 0 0 0 -1 0 0 0 0 1 0 0 0 0 0 -1 0 1 0 0 0 0 1 0 0 0 -1 0 0 0 1 0 0 0 -1 0 0 0 0 -1 0 0 1 0 0 0 1 0 0 0 -1 0 0 1 0 0 0 0 -1 0 0 1 0 0 0 0 -1 0 0 0 0 1 0 0 -1 -1 0 0 0 1 0 0 0 -1 1 0 0 0 0 0 0 0 0 0 0 0 0 0 0 -1 0 0 0 1 0 0 0 0 0 0 0 0 0 0 0 0 0 0 0 0 0 0 0 0 0 0 0 0 0 0 0 0 0 0 0 0 -1 1 0 0 0 0 0 0 -1 1 0 0 1 0 0 0 -1 0 0 0 0 0 1 0 -1 0 0 0 0 0 -1 0 0 1 0 0 0 0 0 0 0 0 0 1 0 0 -1 0 0 0 0 0 0 0 -1 0 1 0 0 0 0 0 -1 0 1 0 0 0 0 -1 0 0 1 0 0 0 0 -1 0 0 1 0 0 0 0 0 -1 0 1 0 0 0 0 -1 0 0 0 0 1 0 0 -1 0 0 0 0 1 0 0 0 0 0 0 0 0 0 0 0 -1 0 0 1 0 0 0 1 -1 0 0 0 0 0 0 1 -1 0 0 0 0 0 0 0 -1 0 0 0 1 0 0 1 -1 0 0 0 0 0 0 1 -1 0 0 0 0 0 1 -1 0 0 0 0 0 1 0 -1 0 0 0 0 0 0 0 0 -1 1 0 0 0 0 0 -1 0 1 0 0 0 0 1 -1 0 0 0 0 0 -1 1 0 0 0 0 0 0 -1 1 0 0 0 0 0 0 1 0 -1 0 0 0 0 0 1 0 0 -1 0 0 0 0 0 1 -1 0 0 0 0 0 0 1 -1 0 0 0 0 0 0 1 -1 0 0 0 0 0 0 0 0 0 0 0 0 0 0 0 0 0 0 0 0 0 0 -1 0 0 0 0 1 0 0 0 0 1 -1 0 0 0 0 0 0 1 0 0 -1 0 0 0 0 1 -1 0 0 0 0 1 0 -1 0 0 0 0 0 0 0 0 0 0 0 0 0 0 0 0 0 0 0 0 0 0 0 0 0 0 0 0 0 1 0 -1 0 0 0 0 0 -1 0 0 0 0 0 1 0 -1 0 0 0 0 0 1 0 -1 0 0 0 1 0 0 0 0 0 0 -1 1 0 0 0 0 -1 0 0 1 0 0 0 0 0 1 0 0 0 -1 0 0 0 1 0 0 0 -1 0 0 0 1 0 0 0 -1 0 0 0 1 0 0 0 -1 0 0 0 1 0 0 0 -1 0 0 0 1 0 0 0 -1 0 0 0 0 0 1 0 -1 0 -1 0 0 0 0 0 1 0 0 0 0 -1 0 0 1 0 0 0 0 0 0 0 0 1 0 0 0 0 0 0 -1 0 0 0 1 0 0 -1 0 -1 0 0 1 0 0 0 0 0 0 0 0 0 1 -1 0 1 0 -1 0 0 0 0 0 1 0 0 0 0 0 -1 0 1 0 0 0 0 0 -1 0 0 0 0 0 0 -1 0 1 1 0 0 0 0 -1 0 0 1 0 0 0 0 -1 0 0 0 0 0 0 0 -1 1 0 -1 0 0 0 0 1 0 0 0 0 0 0 0 0 0 0 0 0 0 0 0 0 0 0 0 -1 0 0 0 0 0 1 0 -1 0 0 0 0 0 1 -1 0 0 0 1 0 0 0 0 0 0 0 1 0 -1 0 1 0 0 -1 0 0 0 0 1 0 -1 0 0 0 0 0 0 0 0 -1 0 0 1 0 0 -1 0 0 0 0 1 0 -1 0 0 0 0 0 1 0 0 -1 0 0 0 1 0 0 0 -1 0 0 0 0 1 0 0 1 0 0 0 -1 0 0 0 1 0 0 -1 0 0 0 0 0 1 0 -1 0 0 0 0 0 1 0 -1 0 0 0 0 0 1 0 -1 0 0 0 0 1 0 0 -1 0 0 0 0 0 1 -1 0 0 0 0 0 0 0 -1 1 0 0 0 0 0 0 -1 1 0 0 0 0 0 0 -1 1 0 0 0 -1 0 1 0 0 0 0 0 0 0 1 -1 0 0 0 0 0 0 0 -1 0 0 0 1 0 -1 1 0 0 0 0 0 -1 0 0 -1 0 -1 -1 -1 -1 -1 0 -1 -1 0 -1 1 -1 0 -1 -1 -1 -1 0 -1 0 -1 0 0 0 -1 -1 -1 -1 -1 -1 0 -1 -1 -1 0 -1 0 -1 -1 -1 -1 0 -1 -1 1 -1 0 0 -1 -1 -1 -1 -1 0 1 1 -1 -1 -1 -1 -1 -1 0 -1 -1 -1 -1 0 -1 0 1 -1 -1 -1 -1 -1 -1 -1 -1 -1 -1 0 -1 0 -1 0 0 0 -1 -1 1 0 -1 1 -1 0 -1 -1 0 -1 -1 1 1 0 -1 0 -1 0 -1 -1 0 0 -1 0 1 -1 -1 0 -1 0 0 0 0 -1 -1 0 0 -1
-1.354666 2 5 0 1 0 0 1 0 0 0 0 0 0 0 0 0 0 0 0 0 0 0 0 0 0 0 0 0 0 0 0 0 0 0 0 0 0 0 0 0 0 0 0 0 0 0 0 0 0 0 0 0 0 0 0 0 0 0 0 0 0 0 0 0 0 0 0 0 0 0 0 0 0 0 0 0 0 0 0 0 0 0 0 0 0 0 0 0 0 0 0 0 0 0 0 0 0 0 0 0 0 0 0 1 1 0 0 0 0 0 0 2 0 0 0 0 0 0 0 1 1 0 0 0 0 0 1 1 0 0 0 0 0 0 0 0 1 0 0 0 0 1 1 0 0 1 0 0 0 0 1 0 0 0 0 1 0 0 1 0 0 1 0 0 0 0 1 0 0 1 0 0 0 0 1 0 0 1 0 0 0 0 0 0 0 1 1 0 0 0 0 0 0 1 0 1 0 0 0 0 0 1 0 1 0 0 0 0 0 1 0 1 0 0 1 0 1 0 0 0 0 0 0 0 0 1 0 0 0 1 0 0 0 0 0 1 0 1 0 0 0 0 1 1 0 0 1 1 0 0 0 0 0 0 0 0 0 0 0 0 1 1 0 0 0 0 0 1 1 0 0 0 0 1 1 0 0 0 0 0 0 2 0 0 0 0 0 0 0 0 1 0 0 1 0 0 0 1 1 0 0 0 0 0 1 0 1 0 0 0 0 0 1 0 1 0 0 0 0 0 0 0 2 0 0 0 0 0 0 0 1 1 0 0 0 1 0 0 0 1 0 0 1 0 0 0 0 1 0 0 0 0 0 0 1 0 1 0 2 0 0 0 0 0 0 0 1 1 0 0 0 0 0 0 1 1 0 0 0 0 0 0 0 0 1 0 0 0 1 0 0 0 1 0 0 0 1 0 0 1 0 0 0 0 1 0 0 0 0 1 0 0 1 0 0 0 0 0 0 0 2 0 0 0 1 1 0 0 0 0 1 0 1 0 0 0 0 0 0 0 0 1 0 1 0 0 0 0 0 1 0 1 0 0 0 0 0 1 0 1 0 0 0 1 0 0 0 1 0 0 0 0 0 1 0 1 0 0 0 0 1 0 0 0 0 1 0 0 1 0 0 0 0 1 0 0 1 0 0 1 0 0 0 0 0 0 0 0 2 0 0 0 1 0 0 0 1 0 0 0 1 0 0 0 1 0 0 0 0 1 0 0 0 1 0 0 1 1 0 0 0 0 0 0 1 1 0 0 0 0 1 1 0 0 0 0 0 0 2 0 0 0 0 0 0 0 1 0 0 0 1 0 0 0 0 0 0 0 2 0 0 0 0 1 0 1 0 0 0 0 0 1 0 0 1 0 0 0 0 1 0 0 1 0 0 0 2 0 0 0 0 0 0 0 2 0 0 0 0 0 0 0 0 1 0 0 0 0 1 0 1 1 0 0 0 0 0 0 1 1 0 0 0 0 0 0 0 1 1 0 0 0 0 0 0 1 1 0 0 0 0 0 0 0 1 0 0 0 1 0 0 0 1 1 0 0 0 0 0 0 0 1 0 0 0 1 0 0 0 1 0 0 0 1 0 1 0 1 0 0 0 0 0 0 0 1 1 0 0 0 0 0 1 0 1 0 0 0 0 1 0 0 0 1 0 0 0 1 0 0 0 0 0 1 0 0 0 0 1 0 0 1 0 0 0 0 0 0 0 2 0 0 0 0 0 1 0 1 0 0 0 0 0 1 0 1 0 0 0 0 1 1 0 0 0 0 0 1 0 0 1 0 0 0 1 1 0 0 0 0 0 0 0 1 0 0 1 0 0 0 0 1 0 0 1 0 1 0 0 1 0 0 0 0 1 0 0 1 0 0 0 0 0 1 0 0 0 1 0 0 1 0 0 0 0 0 0 1 1 0 0 0 0 0 0 1 1 0 0 0 0 0 0 1 2 0 0 0 0 0 0 0 1 0 0 1 0 0 0 0 0 0 1 1 0 0 0 0 0 0 1 0 0 1 0 0 1 1 0 0 0 0 0 0 1 1 0 0 0 0 0 0 1 0 0 0 0 0 1 0 0 1 0 0 0 0 0 1 1 1 0 0 0 0 0 0 1 0 1 0 0 0 0 0 0 0 1 0 0 0 1 0 0 1 0 0 0 1 0 0 0 1 1 0 0 0 0 0 0 1 1 0 0 0 0 0 0 0 1 0 0 0 0 1 0 0 1 0 0 0 0 1 0 1 0 0 1 0 0 0 0 1 0 0 1 0 0 0 2 0 0 0 0 0 0 0 2 0 0 0 0 0 0 0 1 0 0 0 0 0 1 0 1 0 0 0 0 0 1 0 1 0 0 0 0 0 1 0 0 0 0 0 0 1 0 1 0 0 0 0 0 0 1 1 0 1 0 1 0 0 0 0 0 1 0 1 0 0 0 0 0 0 1 1 0 0 0 0 0 0 1 0 0 0 1 0 0 0 1 0 0 0 1 0 0 1 0 0 0 0 1 0 0 1 1 0 0 0 0 0 1 0 0 0 1 0 0 0 0 0 0 1 1 0 0 0 0 0 0 1 1 0 0 0 1 0 1 0 0 0 0 0 1 0 1 0 0 0 0 0 0 0 0 1 0 0 0 1 0 0 1 1 0 0 0 0 0 1 -1 0 0 0 0 0 0 0 0 0 0 0 0 0 0 1 -1 0 0 0 0 0 -1 1 0 0 0 0 0 0 0 0 -1 0 0 0 0 1 -1 0 0 1 0 0 0 0 1 0 0 0 0 -1 0 0 -1 0 0 1 0 0 0 0 -1 0 0 1 0 0 0 0 -1 0 0 1 0 0 0 0 0 0 0 1 -1 0 0 0 0 0 0 1 0 -1 0 0 0 0 0 1 0 -1 0 0 0 0 0 1 0 -1 0 0 -1 0 1 0 0 0 0 0 0 0 0 1 0 0 0 -1 0 0 0 0 0 1 0 -1 0 0 0 0 -1 1 0 0 -1 1 0 0 0 0 0 0 0 0 0 0 0 0 1 -1 0 0 0 0 0 -1 1 0 0 0 0 1 -1 0 0 0 0 0 0 0 0 0 0 0 0 0 0 0 -1 0 0 1 0 0 0 1 -1 0 0 0 0 0 1 0 -1 0 0 0 0 0 1 0 -1 0 0 0 0 0 0 0 0 0 0 0 0 0 0 0 1 -1 0 0 0 1 0 0 0 -1 0 0 1 0 0 0 0 -1 0 0 0 0 0 0 1 0 -1 0 0 0 0 0 0 0 0 0 1 -1 0 0 0 0 0 0 1 -1 0 0 0 0 0 0 0 0 -1 0 0 0 1 0 0 0 -1 0 0 0 1 0 0 1 0 0 0 0 -1 0 0 0 0 1 0 0 -1 0 0 0 0 0 0 0 0 0 0 0 -1 1 0 0 0 0 1 0 -1 0 0 0 0 0 0 0 0 -1 0 1 0 0 0 0 0 -1 0 1 0 0 0 0 0 -1 0 1 0 0 0 -1 0 0 0 1 0 0 0 0 0 -1 0 1 0 0 0 0 -1 0 0 0 0 1 0 0 -1 0 0 0 0 1 0 0 1 0 0 -1 0 0 0 0 0 0 0 0 0 0 0 0 1 0 0 0 -1 0 0 0 1 0 0 0 -1 0 0 0 0 -1 0 0 0 1 0 0 1 -1 0 0 0 0 0 0 1 -1 0 0 0 0 -1 1 0 0 0 0 0 0 0 0 0 0 0 0 0 0 -1 0 0 0 1 0 0 0 0 0 0 0 0 0 0 0 0 1 0 -1 0 0 0 0 0 1 0 0 -1 0 0 0 0 1 0 0 -1 0 0 0 0 0 0 0 0 0 0 0 0 0 0 0 0 0 0 0 0 1 0 0 0 0 -1 0 -1 1 0 0 0 0 0 0 -1 1 0 0 0 0 0 0 0 1 -1 0 0 0 0 0 0 1 -1 0 0 0 0 0 0 0 -1 0 0 0 1 0 0 0 -1 1 0 0 0 0 0 0 0 1 0 0 0 -1 0 0 0 1 0 0 0 -1 0 1 0 -1 0 0 0 0 0 0 0 -1 1 0 0 0 0 0 -1 0 1 0 0 0 0 1 0 0 0 -1 0 0 0 1 0 0 0 0 0 -1 0 0 0 0 -1 0 0 1 0 0 0 0 0 0 0 0 0 0 0 0 0 1 0 -1 0 0 0 0 0 1 0 -1 0 0 0 0 -1 1 0 0 0 0 0 1 0 0 -1 0 0 0 -1 1 0 0 0 0 0 0 0 1 0 0 -1 0 0 0 0 1 0 0 -1 0 -1 0 0 1 0 0 0 0 -1 0 0 1 0 0 0 0 0 -1 0 0 0 1 0 0 -1 0 0 0 0 0 0 1 -1 0 0 0 0 0 0 1 -1 0 0 0 0 0 0 1 0 0 0 0 0 0 0 0 -1 0 0 1 0 0 0 0 0 0 -1 1 0 0 0 0 0 0 -1 0 0 1 0 0 1 -1 0 0 0 0 0 0 1 -1 0 0 0 0 0 0 1 0 0 0 0 0 -1 0 0 -1 0 0 0 0 0 1 1 -1 0 0 0 0 0 0 1 0 -1 0 0 0 0 0 0 0 -1 0 0 0 1 0 0 -1 0 0 0 1 0 0 0 1 -1 0 0 0 0 0 0 1 -1 0 0 0 0 0 0 0 -1 0 0 0 0 1 0 0 -1 0 0 0 0 1 0 -1 0 0 1 0 0 0 0 -1 0 0 1 0 0 0 0 0 0 0 0 0 0 0 0 0 0 0 0 0 0 0 -1 0 0 0 0 0 1 0 -1 0 0 0 0 0 1 0 -1 0 0 0 0 0 1 0 0 0 0 0 0 1 0 -1 0 0 0 0 0 0 1 -1 0 1 0 -1 0 0 0 0 0 1 0 -1 0 0 0 0 0 0 1 -1 0 0 0 0 0 0 1 0 0 0 -1 0 0 0 1 0 0 0 -1 0 0 1 0 0 0 0 -1 0 0 -1 1 0 0 0 0 0 -1 0 0 0 1 0 0 0 0 0 0 -1 1 0 0 0 0 0 0 -1 1 0 0 0 -1 0 1 0 0 0 0 0 -1 0 1 0 0 0 0 0 0 0 0 -1 0 0 0 1 0 0 1 -1 0 0 0 0 -1 -1 0 -1 0 -1 -1 0 -1 -1 0 -1 -1 -1 -1 0 -1 0 -1 0 -1 -1 -1 -1 0 -1 -1 -1 -1 -1 0 0 -1 -1 -1 0 0 0 0 1 0 0 -1 -1 -1 -1 0 -1 -1 0 -1 -1 -1 -1 -1 -1 -1 -1 -1 1 0 0 0 -1 -1 -1 -1 0 0 -1 -1 -1 -1 0 0 1 -1 -1 -1 -1 -1 -1 -1 0 -1 -1 1 -1 0 0 0 1 0 0 -1 0 -1 -1 0 0 0 0 -1 0 -1 -1 0 0 0 -1 0 -1 -1 -1 0 -1 0 0 -1 1 -1 -1 -1 -1 0 0 -1 0 -1 -1 0 0 -1
1.545694 3 4 0 0 1 1 0 0 0 0 0 0 0 0 0 0 0 0 0 0 0 0 0 0 0 0 0 0 0 0 0 0 0 0 0 0 0 0 0 0 0 0 0 0 0 0 0 0 0 0 0 0 0 0 0 0 0 0 0 0 0 0 0 0 0 0 0 0 0 0 0 0 0 0 0 0 0 0 0 0 0 0 0 0 0 0 0 0 0 0 0 0 0 0 0 0 0 0 0 0 0 0 0 1 0 0 0 1 0 0 0 1 0 0 1 0 0 0 0 0 1 0 1 0 0 0 0 0 0 0 1 0 1 0 0 0 0 0 1 0 1 0 0 0 0 0 1 0 1 0 0 0 0 0 2 0 0 0 0 0 0 0 0 2 0 0 0 0 0 1 0 1 0 0 0 0 0 1 0 1 0 0 0 0 0 0 0 1 1 0 0 1 0 0 0 1 0 0 1 0 0 0 0 1 0 0 0 0 0 0 1 1 0 0 0 2 0 0 0 0 0 0 0 1 0 0 1 0 0 0 1 1 0 0 0 0 0 0 0 1 0 0 1 0 0 0 0 1 0 0 1 0 0 0 0 1 0 0 1 0 0 0 0 0 0 1 1 0 0 0 0 0 0 0 0 1 0 1 0 0 1 0 0 0 0 1 0 0 1 0 1 0 0 0 0 0 1 0 0 0 0 1 0 0 0 0 0 0 1 1 0 1 0 0 0 0 0 1 0 0 0 1 0 0 0 1 1 0 1 0 0 0 0 0 2 0 0 0 0 0 0 0 1 1 0 0 0 0 0 0 1 0 0 0 0 0 1 0 2 0 0 0 0 0 0 0 1 0 0 1 0 0 0 0 1 0 0 1 0 0 0 0 0 0 0 0 1 1 0 0 0 0 0 0 1 1 0 0 0 0 0 0 1 1 0 0 0 0 0 0 1 1 0 0 0 0 0 1 1 0 0 0 0 0 0 1 1 0 0 0 1 0 0 1 0 0 0 0 0 1 0 1 0 0 0 0 0 0 0 1 1 0 0 0 0 0 1 0 1 0 0 0 0 1 1 0 0 0 0 0 0 0 0 1 1 0 0 0 0 1 1 0 0 0 0 0 0 0 1 0 0 0 1 0 0 0 1 0 0 1 0 0 1 0 0 1 0 0 0 0 1 0 0 1 0 0 0 0 0 0 0 1 0 1 0 0 0 0 0 1 0 1 0 0 1 0 0 1 0 0 0 0 1 0 0 1 0 0 0 0 0 0 2 0 0 0 0 0 1 0 1 0 0 0 0 0 0 0 1 1 0 0 0 0 0 0 2 0 0 0 0 0 0 0 2 0 0 0 0 0 2 0 0 0 0 0 0 0 1 0 1 0 0 0 0 0 0 0 1 0 0 0 1 0 0 0 0 1 0 0 1 0 0 0 1 0 0 0 1 0 0 0 1 0 0 0 1 0 0 0 1 0 0 0 1 0 0 1 0 0 0 0 1 0 0 1 0 0 1 0 0 0 0 1 0 1 0 0 0 0 0 0 0 1 1 0 0 0 0 0 0 1 0 0 1 0 0 0 1 0 1 0 0 0 0 0 1 1 0 0 0 0 0 0 1 0 1 0 0 0 0 1 0 0 1 0 0 0 0 1 0 0 1 0 0 0 0 0 0 1 1 0 0 0 0 1 0 0 1 0 0 0 0 1 0 0 1 0 0 0 0 1 0 0 0 1 0 0 0 0 0 0 1 1 0 0 0 0 1 0 1 0 0 0 0 1 0 0 0 0 0 1 0 0 0 1 0 0 0 1 0 0 0 1 0 0 0 1 0 0 0 0 0 1 0 1 0 0 0 0 0 1 0 1 0 0 0 0 0 1 0 1 0 0 0 0 0 1 0 1 0 1 0 0 0 0 0 1 0 0 0 0 1 0 0 1 0 0 1 0 0 0 0 1 0 0 0 0 0 0 0 2 0 0 0 0 0 0 1 1 1 0 0 0 0 0 0 1 0 0 0 0 0 0 1 1 0 1 1 0 0 0 0 0 0 0 0 0 1 0 1 0 0 0 0 0 0 0 1 1 0 0 0 0 0 1 0 1 0 0 0 0 0 1 0 1 0 0 0 0 1 1 0 0 0 0 0 0 1 1 0 0 1 1 0 0 0 0 0 0 0 2 0 0 0 0 0 0 0 2 0 0 0 0 0 0 0 1 0 0 1 0 0 0 0 1 0 0 1 0 0 0 1 0 0 0 1 0 0 0 0 0 0 0 1 0 1 0 0 0 1 1 0 0 0 0 1 0 1 0 0 0 0 0 1 0 0 1 0 0 0 0 1 1 0 0 0 0 0 0 1 0 0 1 0 0 0 0 0 1 0 1 0 0 0 0 0 1 0 1 0 0 0 0 0 0 0 1 0 1 0 0 0 0 0 1 1 0 0 0 0 0 0 1 1 0 0 0 0 0 0 0 1 0 1 0 0 0 0 0 1 0 1 0 0 0 1 0 1 0 0 0 0 0 1 1 0 0 0 0 0 0 0 1 1 0 0 0 0 0 0 1 1 0 0 0 0 0 0 1 1 0 0 0 2 0 0 0 0 0 0 0 0 0 0 1 1 0 0 0 1 0 0 1 0 0 0 0 1 1 0 0 0 0 0 0 0 1 0 0 0 -1 0 0 0 1 0 0 -1 0 0 0 0 0 1 0 -1 0 0 0 0 0 0 0 -1 0 1 0 0 0 0 0 -1 0 1 0 0 0 0 0 -1 0 1 0 0 0 0 0 0 0 0 0 0 0 0 0 0 0 0 0 0 0 0 -1 0 1 0 0 0 0 0 -1 0 1 0 0 0 0 0 0 0 1 -1 0 0 -1 0 0 0 1 0 0 -1 0 0 0 0 1 0 0 0 0 0 0 -1 1 0 0 0 0 0 0 0 0 0 0 0 -1 0 0 1 0 0 0 1 -1 0 0 0 0 0 0 0 -1 0 0 1 0 0 0 0 -1 0 0 1 0 0 0 0 -1 0 0 1 0 0 0 0 0 0 1 -1 0 0 0 0 0 0 0 0 1 0 -1 0 0 1 0 0 0 0 -1 0 0 1 0 -1 0 0 0 0 0 1 0 0 0 0 -1 0 0 0 0 0 0 1 -1 0 1 0 0 0 0 0 -1 0 0 0 1 0 0 0 -1 -1 0 1 0 0 0 0 0 0 0 0 0 0 0 0 0 -1 1 0 0 0 0 0 0 -1 0 0 0 0 0 1 0 0 0 0 0 0 0 0 0 -1 0 0 1 0 0 0 0 -1 0 0 1 0 0 0 0 0 0 0 0 1 -1 0 0 0 0 0 0 1 -1 0 0 0 0 0 0 1 -1 0 0 0 0 0 0 1 -1 0 0 0 0 0 -1 1 0 0 0 0 0 0 -1 1 0 0 0 1 0 0 -1 0 0 0 0 0 1 0 -1 0 0 0 0 0 0 0 -1 1 0 0 0 0 0 -1 0 1 0 0 0 0 1 -1 0 0 0 0 0 0 0 0 -1 1 0 0 0 0 1 -1 0 0 0 0 0 0 0 -1 0 0 0 1 0 0 0 -1 0 0 1 0 0 1 0 0 -1 0 0 0 0 1 0 0 -1 0 0 0 0 0 0 0 -1 0 1 0 0 0 0 0 -1 0 1 0 0 1 0 0 -1 0 0 0 0 1 0 0 -1 0 0 0 0 0 0 0 0 0 0 0 0 1 0 -1 0 0 0 0 0 0 0 1 -1 0 0 0 0 0 0 0 0 0 0 0 0 0 0 0 0 0 0 0 0 0 0 0 0 0 0 0 0 -1 0 1 0 0 0 0 0 0 0 -1 0 0 0 1 0 0 0 0 -1 0 0 1 0 0 0 -1 0 0 0 1 0 0 0 -1 0 0 0 1 0 0 0 -1 0 0 0 1 0 0 -1 0 0 0 0 1 0 0 -1 0 0 1 0 0 0 0 -1 0 1 0 0 0 0 0 0 0 1 -1 0 0 0 0 0 0 1 0 0 -1 0 0 0 1 0 -1 0 0 0 0 0 1 -1 0 0 0 0 0 0 1 0 -1 0 0 0 0 1 0 0 -1 0 0 0 0 -1 0 0 1 0 0 0 0 0 0 -1 1 0 0 0 0 -1 0 0 1 0 0 0 0 -1 0 0 1 0 0 0 0 -1 0 0 0 1 0 0 0 0 0 0 -1 1 0 0 0 0 -1 0 1 0 0 0 0 1 0 0 0 0 0 -1 0 0 0 1 0 0 0 -1 0 0 0 1 0 0 0 -1 0 0 0 0 0 1 0 -1 0 0 0 0 0 1 0 -1 0 0 0 0 0 1 0 -1 0 0 0 0 0 1 0 -1 0 -1 0 0 0 0 0 1 0 0 0 0 -1 0 0 1 0 0 1 0 0 0 0 -1 0 0 0 0 0 0 0 0 0 0 0 0 0 0 -1 1 -1 0 0 0 0 0 0 1 0 0 0 0 0 0 -1 1 0 1 -1 0 0 0 0 0 0 0 0 0 1 0 -1 0 0 0 0 0 0 0 -1 1 0 0 0 0 0 -1 0 1 0 0 0 0 0 -1 0 1 0 0 0 0 1 -1 0 0 0 0 0 0 1 -1 0 0 -1 1 0 0 0 0 0 0 0 0 0 0 0 0 0 0 0 0 0 0 0 0 0 0 0 -1 0 0 1 0 0 0 0 -1 0 0 1 0 0 0 -1 0 0 0 1 0 0 0 0 0 0 0 1 0 -1 0 0 0 1 -1 0 0 0 0 1 0 -1 0 0 0 0 0 1 0 0 -1 0 0 0 0 1 -1 0 0 0 0 0 0 -1 0 0 1 0 0 0 0 0 -1 0 1 0 0 0 0 0 -1 0 1 0 0 0 0 0 0 0 1 0 -1 0 0 0 0 0 1 -1 0 0 0 0 0 0 1 -1 0 0 0 0 0 0 0 -1 0 1 0 0 0 0 0 -1 0 1 0 0 0 1 0 -1 0 0 0 0 0 1 -1 0 0 0 0 0 0 0 -1 1 0 0 0 0 0 0 -1 1 0 0 0 0 0 0 -1 1 0 0 0 0 0 0 0 0 0 0 0 0 0 0 -1 1 0 0 0 1 0 0 -1 0 0 0 0 1 -1 0 0 0 0 0 0 -1 0 -1 -1 0 -1 -1 -1 -1 -1 0 -1 -1 0 -1 1 -1 1 0 -1 -1 0 0 -1 0 -1 1 0 0 -1 0 0 -1 0 -1 -1 0 -1 -1 -1 -1 0 -1 -1 -1 -1 0 -1 -1 0 -1 0 0 -1 -1 -1 -1 -1 0 1 1 -1 -1 -1 0 -1 -1 -1 -1 0 0 -1 0 -1 -1 0 -1 -1 -1 -1 -1 -1 -1 0 -1 -1 0 -1 -1 0 0 0 0 -1 -1 0 0 0 0 0 1 -1 -1 0 -1 -1 1 1 0 -1 0 -1 1 -1 0 0 0 -1 0 1 -1 -1 0 -1 -1 0 0 0 -1 -1 0 0 0
1.663462 3 5 0 0 1 0 1 0 0 0 0 0 0 0 0 0 0 0 0 0 0 0 0 0 0 0 0 0 0 0 0 0 0 0 0 0 0 0 0 0 0 0 0 0 0 0 0 0 0 0 0 0 0 0 0 0 0 0 0 0 0 0 0 0 0 0 0 0 0 0 0 0 0 0 0 0 0 0 0 0 0 0 0 0 0 0 0 0 0 0 0 0 0 0 0 0 0 0 0 0 0 0 0 1 1 0 0 0 0 0 0 2 0 0 0 0 0 0 0 0 2 0 0 0 0 0 1 0 0 0 0 0 1 0 0 0 1 0 0 0 1 0 1 0 0 0 0 0 1 0 0 0 0 0 1 1 0 0 1 0 0 0 0 1 0 0 1 0 0 0 0 1 0 0 1 0 0 0 0 1 0 0 0 0 0 0 1 1 0 0 0 0 0 0 0 2 0 0 0 0 0 0 0 2 0 0 0 0 0 0 0 2 0 0 1 1 0 0 0 0 0 0 0 0 0 0 1 0 0 1 1 0 0 0 0 0 0 1 0 0 0 0 2 0 0 0 1 0 0 0 1 0 0 0 0 0 0 0 1 0 0 1 0 0 0 1 0 1 0 0 0 0 0 0 1 1 0 0 0 0 1 1 0 0 0 0 0 0 1 0 1 0 0 0 0 0 1 0 1 0 0 0 0 0 0 0 1 0 1 0 0 1 0 0 1 0 0 0 0 0 0 1 1 0 0 0 0 0 1 0 0 1 0 0 1 0 0 0 0 1 0 0 0 1 0 0 0 1 0 0 0 0 0 0 0 0 2 0 2 0 0 0 0 0 0 0 0 1 0 1 0 0 0 0 0 1 0 1 0 0 0 0 0 0 1 0 1 0 0 0 0 0 1 0 1 0 0 0 0 0 0 0 1 0 1 0 0 0 0 0 1 0 1 0 0 0 0 0 1 0 1 0 0 0 1 0 1 0 0 0 1 0 1 0 0 0 0 0 0 1 0 1 0 0 0 0 0 0 0 1 1 0 0 0 0 0 0 1 1 0 0 0 0 2 0 0 0 0 0 0 0 0 0 1 1 0 0 0 0 1 1 0 0 0 0 0 0 0 1 0 0 0 1 0 0 0 0 0 0 2 0 0 1 0 0 0 0 0 1 0 1 0 0 0 0 0 1 0 0 0 0 0 0 1 1 0 0 0 0 1 0 1 0 0 1 0 0 1 0 0 0 0 1 0 0 1 0 0 0 0 1 0 1 0 0 0 0 0 2 0 0 0 0 0 0 0 1 0 1 0 0 0 0 0 0 0 1 0 1 0 0 0 0 0 1 1 0 0 0 0 1 0 0 0 1 0 0 0 0 0 1 0 1 0 0 0 1 0 0 0 0 0 1 0 1 0 0 0 0 0 1 0 0 0 0 0 0 0 2 0 1 0 0 0 0 0 1 0 1 0 0 0 0 0 1 0 0 0 1 0 0 0 1 0 0 0 1 0 1 0 0 0 0 0 1 1 0 0 0 0 0 0 1 1 0 0 0 0 0 0 0 1 0 0 0 1 0 0 1 0 0 0 0 1 0 0 1 1 0 0 0 0 0 0 1 1 0 0 0 0 0 1 1 0 0 0 0 0 0 0 0 0 1 1 0 0 0 0 0 0 1 0 0 1 0 0 0 0 2 0 0 0 0 0 0 0 1 0 0 1 0 0 0 0 0 1 0 1 0 0 0 0 0 1 0 1 0 0 0 0 2 0 0 0 0 1 0 0 0 0 1 0 0 0 1 1 0 0 0 0 0 0 0 1 0 0 1 0 0 0 0 0 0 1 1 0 1 0 0 0 0 1 0 0 1 0 0 0 0 1 0 0 0 1 0 0 0 1 0 0 1 0 0 0 0 0 0 1 1 0 0 0 0 0 0 1 1 0 1 0 0 0 0 0 1 0 0 0 0 0 0 1 1 0 0 0 0 0 0 1 0 0 1 0 0 0 0 1 0 0 1 0 0 0 0 1 0 2 0 0 0 0 0 0 0 1 0 0 1 0 0 0 0 0 0 0 0 0 1 1 0 1 0 0 0 0 0 1 0 1 0 0 0 0 0 1 0 0 1 0 1 0 0 0 0 0 1 0 1 0 0 0 0 2 0 0 0 0 0 0 0 1 1 0 0 0 0 0 0 1 1 0 0 0 0 0 0 0 1 0 1 0 0 0 0 0 1 0 1 0 0 0 0 1 0 0 1 0 0 0 0 1 0 0 1 0 0 0 1 0 1 0 0 0 0 0 2 0 0 0 0 0 0 0 2 0 0 0 0 0 0 0 2 0 0 0 0 0 0 0 1 0 0 1 0 0 0 0 0 0 0 1 0 0 0 1 0 0 0 1 0 0 0 1 0 0 0 2 0 0 0 0 0 0 0 2 0 0 0 0 0 0 0 2 0 0 0 0 0 0 0 0 0 0 2 0 0 0 0 0 0 0 2 0 0 0 1 0 0 0 1 0 0 1 1 0 0 0 0 0 1 0 0 0 1 0 0 0 0 0 0 1 1 0 0 0 0 0 0 1 1 0 0 0 2 0 0 0 0 0 0 0 1 0 0 0 1 0 0 0 1 0 0 1 0 0 0 0 1 0 0 1 0 0 0 0 0 1 -1 0 0 0 0 0 0 0 0 0 0 0 0 0 0 0 0 0 0 0 0 0 -1 0 0 0 0 0 1 0 0 0 -1 0 0 0 1 0 -1 0 0 0 0 0 1 0 0 0 0 0 1 -1 0 0 -1 0 0 0 0 1 0 0 -1 0 0 0 0 1 0 0 -1 0 0 0 0 1 0 0 0 0 0 0 -1 1 0 0 0 0 0 0 0 0 0 0 0 0 0 0 0 0 0 0 0 0 0 0 0 0 0 0 -1 1 0 0 0 0 0 0 0 0 0 0 1 0 0 -1 1 0 0 0 0 0 0 -1 0 0 0 0 0 0 0 0 -1 0 0 0 1 0 0 0 0 0 0 0 1 0 0 -1 0 0 0 1 0 -1 0 0 0 0 0 0 -1 1 0 0 0 0 1 -1 0 0 0 0 0 0 1 0 -1 0 0 0 0 0 1 0 -1 0 0 0 0 0 0 0 -1 0 1 0 0 1 0 0 -1 0 0 0 0 0 0 1 -1 0 0 0 0 0 1 0 0 -1 0 0 1 0 0 0 0 -1 0 0 0 1 0 0 0 -1 0 0 0 0 0 0 0 0 0 0 0 0 0 0 0 0 0 0 0 -1 0 1 0 0 0 0 0 -1 0 1 0 0 0 0 0 0 -1 0 1 0 0 0 0 0 -1 0 1 0 0 0 0 0 0 0 1 0 -1 0 0 0 0 0 1 0 -1 0 0 0 0 0 1 0 -1 0 0 0 -1 0 1 0 0 0 1 0 -1 0 0 0 0 0 0 1 0 -1 0 0 0 0 0 0 0 -1 1 0 0 0 0 0 0 -1 1 0 0 0 0 0 0 0 0 0 0 0 0 0 0 -1 1 0 0 0 0 1 -1 0 0 0 0 0 0 0 -1 0 0 0 1 0 0 0 0 0 0 0 0 0 1 0 0 0 0 0 -1 0 1 0 0 0 0 0 -1 0 0 0 0 0 0 1 -1 0 0 0 0 -1 0 1 0 0 1 0 0 -1 0 0 0 0 1 0 0 -1 0 0 0 0 -1 0 1 0 0 0 0 0 0 0 0 0 0 0 0 0 -1 0 1 0 0 0 0 0 0 0 1 0 -1 0 0 0 0 0 1 -1 0 0 0 0 1 0 0 0 -1 0 0 0 0 0 1 0 -1 0 0 0 -1 0 0 0 0 0 1 0 -1 0 0 0 0 0 1 0 0 0 0 0 0 0 0 0 -1 0 0 0 0 0 1 0 -1 0 0 0 0 0 1 0 0 0 -1 0 0 0 1 0 0 0 -1 0 1 0 0 0 0 0 -1 1 0 0 0 0 0 0 -1 1 0 0 0 0 0 0 0 1 0 0 0 -1 0 0 1 0 0 0 0 -1 0 0 1 -1 0 0 0 0 0 0 1 -1 0 0 0 0 0 1 -1 0 0 0 0 0 0 0 0 0 1 -1 0 0 0 0 0 0 1 0 0 -1 0 0 0 0 0 0 0 0 0 0 0 0 1 0 0 -1 0 0 0 0 0 1 0 -1 0 0 0 0 0 1 0 -1 0 0 0 0 0 0 0 0 0 1 0 0 0 0 -1 0 0 0 -1 1 0 0 0 0 0 0 0 1 0 0 -1 0 0 0 0 0 0 1 -1 0 -1 0 0 0 0 1 0 0 -1 0 0 0 0 1 0 0 0 -1 0 0 0 1 0 0 -1 0 0 0 0 0 0 1 -1 0 0 0 0 0 0 1 -1 0 1 0 0 0 0 0 -1 0 0 0 0 0 0 1 -1 0 0 0 0 0 0 1 0 0 -1 0 0 0 0 1 0 0 -1 0 0 0 0 1 0 0 0 0 0 0 0 0 0 -1 0 0 1 0 0 0 0 0 0 0 0 0 -1 1 0 -1 0 0 0 0 0 1 0 -1 0 0 0 0 0 1 0 0 -1 0 1 0 0 0 0 0 -1 0 1 0 0 0 0 0 0 0 0 0 0 0 0 1 -1 0 0 0 0 0 0 1 -1 0 0 0 0 0 0 0 -1 0 1 0 0 0 0 0 -1 0 1 0 0 0 0 -1 0 0 1 0 0 0 0 -1 0 0 1 0 0 0 -1 0 1 0 0 0 0 0 0 0 0 0 0 0 0 0 0 0 0 0 0 0 0 0 0 0 0 0 0 0 0 0 -1 0 0 1 0 0 0 0 0 0 0 1 0 0 0 -1 0 0 0 1 0 0 0 -1 0 0 0 0 0 0 0 0 0 0 0 0 0 0 0 0 0 0 0 0 0 0 0 0 0 0 0 0 0 0 0 0 0 0 0 0 0 0 0 0 0 0 1 0 0 0 -1 0 0 -1 1 0 0 0 0 0 -1 0 0 0 1 0 0 0 0 0 0 -1 1 0 0 0 0 0 0 -1 1 0 0 0 0 0 0 0 0 0 0 0 -1 0 0 0 1 0 0 0 1 0 0 -1 0 0 0 0 1 0 0 -1 0 0 0 0 -1 -1 -1 -1 0 -1 -1 0 -1 -1 0 -1 -1 -1 -1 0 -1 1 0 0 -1 0 -1 -1 0 -1 0 -1 -1 -1 1 1 -1 0 -1 -1 1 0 0 0 0 0 -1 -1 -1 -1 0 -1 -1 -1 -1 -1 -1 -1 -1 -1 -1 -1 -1 1 0 0 0 -1 0 -1 -1 -1 0 0 0 -1 -1 0 -1 0 -1 -1 -1 -1 -1 -1 -1 1 -1 -1 1 -1 -1 1 0 1 0 0 -1 -1 -1 0 -1 1 1 0 -1 0 -1 -1 0 0 0 -1 0 -1 0 -1 1 -1 0 0 -1 1 -1 -1 -1 -1 -1 0 -1 0 -1 -1 0 0 0
0.1472338 3 6 0 0 1 0 0 1 0 0 0 0 0 0 0 0 0 0 0 0 0 0 0 0 0 0 0 0 0 0 0 0 0 0 0 0 0 0 0 0 0 0 0 0 0 0 0 0 0 0 0 0 0 0 0 0 0 0 0 0 0 0 0 0 0 0 0 0 0 0 0 0 0 0 0 0 0 0 0 0 0 0 0 0 0 0 0 0 0 0 0 0 0 0 0 0 0 0 0 0 0 0 0 2 0 0 0 0 0 0 0 2 0 0 0 0 0 0 0 0 1 0 0 1 0 0 0 0 0 0 0 1 1 0 0 0 0 0 0 1 1 0 0 1 0 0 0 0 1 0 0 1 0 0 1 0 0 0 0 0 0 1 0 1 0 0 0 0 0 0 0 1 0 1 0 1 0 0 0 1 0 0 0 1 0 0 0 1 0 0 0 1 0 0 0 1 0 0 0 0 0 0 0 1 0 1 1 0 0 0 0 1 0 0 0 1 0 0 0 1 0 0 0 0 0 0 1 1 0 0 1 0 0 0 0 1 0 0 0 0 0 0 1 1 0 0 0 0 0 0 1 1 0 0 0 0 0 0 1 1 0 0 0 0 0 1 0 1 0 0 0 0 0 0 0 1 1 0 0 0 1 1 0 0 0 0 0 0 1 1 0 0 0 0 0 0 1 0 0 1 0 0 0 0 0 0 0 1 1 0 0 1 0 0 0 1 0 0 0 0 0 1 0 1 0 0 0 0 1 0 1 0 0 0 1 0 0 0 1 0 0 0 0 1 0 0 1 0 0 0 0 0 0 0 0 0 1 1 1 0 0 0 1 0 0 0 0 0 0 1 0 0 0 1 0 0 0 1 0 0 1 0 0 0 0 0 1 0 1 0 0 0 0 0 1 0 1 0 0 0 0 0 1 0 0 1 0 0 0 0 1 1 0 0 0 0 0 0 1 0 0 1 0 1 0 0 1 0 0 0 1 1 0 0 0 0 0 0 1 1 0 0 0 0 0 0 0 0 0 1 1 0 0 0 1 0 0 0 1 0 0 0 0 2 0 0 0 0 0 0 1 0 0 0 1 0 0 0 0 2 0 0 0 0 0 0 0 0 0 0 0 1 1 0 0 0 1 0 0 1 0 0 1 0 1 0 0 0 0 0 1 0 1 0 0 0 0 0 0 0 0 0 0 1 0 1 0 0 0 0 0 1 1 0 1 0 0 0 0 0 1 0 1 0 0 0 0 1 0 0 0 0 1 0 0 1 0 0 1 0 0 0 0 1 0 0 0 0 1 0 0 1 0 0 0 0 1 0 0 1 0 0 0 0 1 0 0 1 0 0 1 0 0 0 0 0 0 1 0 0 1 1 0 0 0 0 1 0 0 0 0 0 1 0 1 0 0 0 0 0 1 0 0 0 0 0 1 0 1 0 0 0 0 0 1 0 1 0 1 0 0 0 0 0 1 0 0 0 0 0 0 1 1 0 0 0 0 1 1 0 0 0 0 0 0 1 0 0 1 0 0 0 0 2 0 0 0 0 0 0 0 2 0 0 0 0 0 0 1 0 0 0 1 0 0 0 1 0 0 0 1 0 0 0 1 0 0 0 0 1 0 1 0 0 0 0 0 1 0 0 1 0 1 0 0 0 0 0 0 1 1 0 0 0 0 0 1 0 1 0 0 0 0 0 1 0 1 0 0 0 0 0 1 0 0 1 0 0 0 0 1 0 0 1 0 0 0 1 0 0 1 0 0 0 1 1 0 0 0 0 0 0 0 0 0 2 0 0 0 0 0 0 0 2 0 0 0 0 0 1 0 0 0 1 0 0 0 1 0 0 0 1 0 0 0 0 0 0 0 1 0 1 0 0 0 0 0 1 0 1 0 0 0 0 0 0 0 2 1 0 0 0 0 0 0 1 1 0 1 0 0 0 0 0 1 0 0 0 0 0 0 1 0 0 0 0 0 0 0 2 0 1 0 0 0 0 0 1 0 1 0 0 0 0 0 1 0 1 1 0 0 0 0 0 0 0 1 0 1 0 0 0 0 0 0 0 0 0 1 1 0 0 0 0 0 1 0 1 0 0 1 0 0 0 0 1 0 0 1 0 1 0 0 0 0 0 1 0 1 0 0 0 0 1 0 1 0 0 0 0 0 1 0 0 0 0 0 1 0 1 0 0 0 0 0 1 0 0 0 0 1 0 0 1 0 0 0 0 1 0 0 1 0 0 0 1 1 0 0 0 0 0 0 1 1 0 0 0 0 0 1 0 0 0 0 1 2 0 0 0 0 0 0 0 1 0 0 0 0 0 0 1 1 0 0 1 0 0 0 0 0 0 0 1 0 0 0 1 0 0 0 1 0 0 0 1 0 0 0 1 0 0 0 1 0 1 0 1 0 0 0 0 0 0 0 1 0 0 1 0 0 0 0 1 0 0 1 0 0 0 0 0 0 1 1 0 0 0 0 0 0 1 1 0 0 0 1 1 0 0 0 0 1 0 1 0 0 0 0 0 0 0 0 0 2 0 0 0 0 0 0 0 1 1 0 0 0 0 0 0 2 0 0 0 1 0 0 1 0 0 0 0 0 0 1 0 1 0 0 0 1 0 1 0 0 0 0 0 1 0 1 0 0 0 0 0 0 0 0 0 0 0 0 0 0 0 0 0 0 0 0 0 0 0 1 0 0 -1 0 0 0 0 0 0 0 -1 1 0 0 0 0 0 0 -1 1 0 0 -1 0 0 0 0 1 0 0 -1 0 0 1 0 0 0 0 0 0 -1 0 1 0 0 0 0 0 0 0 1 0 -1 0 -1 0 0 0 1 0 0 0 -1 0 0 0 1 0 0 0 -1 0 0 0 1 0 0 0 0 0 0 0 1 0 -1 -1 0 0 0 0 1 0 0 0 1 0 0 0 -1 0 0 0 0 0 0 1 -1 0 0 1 0 0 0 0 -1 0 0 0 0 0 0 1 -1 0 0 0 0 0 0 1 -1 0 0 0 0 0 0 1 -1 0 0 0 0 0 1 0 -1 0 0 0 0 0 0 0 1 -1 0 0 0 1 -1 0 0 0 0 0 0 1 -1 0 0 0 0 0 0 1 0 0 -1 0 0 0 0 0 0 0 -1 1 0 0 1 0 0 0 -1 0 0 0 0 0 1 0 -1 0 0 0 0 1 0 -1 0 0 0 1 0 0 0 -1 0 0 0 0 1 0 0 -1 0 0 0 0 0 0 0 0 0 1 -1 1 0 0 0 -1 0 0 0 0 0 0 1 0 0 0 -1 0 0 0 1 0 0 -1 0 0 0 0 0 1 0 -1 0 0 0 0 0 1 0 -1 0 0 0 0 0 1 0 0 -1 0 0 0 0 1 -1 0 0 0 0 0 0 1 0 0 -1 0 -1 0 0 1 0 0 0 1 -1 0 0 0 0 0 0 -1 1 0 0 0 0 0 0 0 0 0 -1 1 0 0 0 -1 0 0 0 1 0 0 0 0 0 0 0 0 0 0 0 -1 0 0 0 1 0 0 0 0 0 0 0 0 0 0 0 0 0 0 0 0 -1 1 0 0 0 -1 0 0 1 0 0 1 0 -1 0 0 0 0 0 1 0 -1 0 0 0 0 0 0 0 0 0 0 1 0 -1 0 0 0 0 0 1 -1 0 1 0 0 0 0 0 -1 0 1 0 0 0 0 -1 0 0 0 0 1 0 0 -1 0 0 1 0 0 0 0 -1 0 0 0 0 1 0 0 -1 0 0 0 0 1 0 0 -1 0 0 0 0 1 0 0 -1 0 0 1 0 0 0 0 0 0 -1 0 0 1 -1 0 0 0 0 -1 0 0 0 0 0 1 0 -1 0 0 0 0 0 1 0 0 0 0 0 -1 0 1 0 0 0 0 0 -1 0 1 0 -1 0 0 0 0 0 1 0 0 0 0 0 0 -1 1 0 0 0 0 -1 1 0 0 0 0 0 0 1 0 0 -1 0 0 0 0 0 0 0 0 0 0 0 0 0 0 0 0 0 0 0 1 0 0 0 -1 0 0 0 1 0 0 0 -1 0 0 0 1 0 0 0 0 -1 0 1 0 0 0 0 0 -1 0 0 -1 0 1 0 0 0 0 0 0 -1 1 0 0 0 0 0 -1 0 1 0 0 0 0 0 -1 0 1 0 0 0 0 0 -1 0 0 1 0 0 0 0 -1 0 0 1 0 0 0 -1 0 0 1 0 0 0 -1 1 0 0 0 0 0 0 0 0 0 0 0 0 0 0 0 0 0 0 0 0 0 0 0 -1 0 0 0 1 0 0 0 -1 0 0 0 1 0 0 0 0 0 0 0 1 0 -1 0 0 0 0 0 1 0 -1 0 0 0 0 0 0 0 0 -1 0 0 0 0 0 0 1 -1 0 1 0 0 0 0 0 -1 0 0 0 0 0 0 1 0 0 0 0 0 0 0 0 0 -1 0 0 0 0 0 1 0 -1 0 0 0 0 0 1 0 1 -1 0 0 0 0 0 0 0 -1 0 1 0 0 0 0 0 0 0 0 0 -1 1 0 0 0 0 0 -1 0 1 0 0 -1 0 0 0 0 1 0 0 -1 0 1 0 0 0 0 0 -1 0 1 0 0 0 0 1 0 -1 0 0 0 0 0 1 0 0 0 0 0 -1 0 1 0 0 0 0 0 -1 0 0 0 0 1 0 0 -1 0 0 0 0 1 0 0 -1 0 0 0 -1 1 0 0 0 0 0 0 -1 1 0 0 0 0 0 1 0 0 0 0 -1 0 0 0 0 0 0 0 0 1 0 0 0 0 0 0 -1 1 0 0 -1 0 0 0 0 0 0 0 1 0 0 0 -1 0 0 0 1 0 0 0 -1 0 0 0 1 0 0 0 -1 0 -1 0 1 0 0 0 0 0 0 0 1 0 0 -1 0 0 0 0 1 0 0 -1 0 0 0 0 0 0 -1 1 0 0 0 0 0 0 -1 1 0 0 0 1 -1 0 0 0 0 -1 0 1 0 0 0 0 0 0 0 0 0 0 0 0 0 0 0 0 0 1 -1 0 0 0 0 0 0 0 0 0 0 1 0 0 -1 0 0 0 0 0 0 -1 0 1 0 0 0 1 0 -1 0 0 0 0 0 1 0 -1 0 0 0 0 0 -1 -1 -1 -1 0 -1 -1 -1 0 -1 0 -1 -1 -1 0 0 -1 0 0 0 -1 0 -1 -1 -1 -1 0 0 -1 -1 0 0 0 0 -1 0 0 -1 -1 -1 -1 0 0 -1 -1 -1 -1 -1 -1 0 0 -1 -1 -1 -1 -1 -1 -1 -1 0 0 -1 -1 -1 0 -1 0 -1 -1 0 0 -1 -1 -1 -1 -1 0 0 -1 -1 -1 -1 0 1 0 -1 1 0 -1 0 0 1 0 0 -1 -1 0 0 0 1 1 -1 -1 0 -1 -1 0 0 1 -1 0 -1 0 -1 0 -1 0 0 -1 1 -1 0 -1 -1 0 0 -1 -1 -1 0 1 -1 0
2.478784 4 5 0 0 0 1 1 0 0 0 0 0 0 0 0 0 0 0 0 0 0 0 0 0 0 0 0 0 0 0 0 0 0 0 0 0 0 0 0 0 0 0 0 0 0 0 0 0 0 0 0 0 0 0 0 0 0 0 0 0 0 0 0 0 0 0 0 0 0 0 0 0 0 0 0 0 0 0 0 0 0 0 0 0 0 0 0 0 0 0 0 0 0 0 0 0 0 0 0 0 0 0 0 0 1 0 0 1 0 0 0 1 0 0 1 0 0 0 0 0 1 0 1 0 0 0 1 0 0 0 1 0 0 0 0 0 1 0 1 0 0 0 1 0 0 0 1 0 0 0 0 0 0 0 1 1 0 0 1 0 0 0 0 1 0 0 1 0 0 1 0 0 0 0 1 0 0 1 0 0 0 0 0 0 0 0 1 0 1 0 0 1 0 0 0 1 0 0 1 0 0 0 0 1 0 0 0 0 0 0 1 1 0 0 1 1 0 0 0 0 0 0 0 1 0 0 0 0 0 1 0 1 0 0 0 0 0 1 0 1 0 0 1 0 0 0 1 1 0 0 0 0 0 0 0 1 0 0 0 0 0 1 0 0 0 0 1 1 0 0 0 0 0 0 1 0 0 1 0 0 0 1 0 0 0 1 0 0 0 0 2 0 0 0 0 0 0 0 1 0 0 1 0 0 0 0 1 0 0 1 0 0 0 0 1 0 0 1 0 0 0 0 1 0 0 1 1 0 0 0 0 1 0 0 1 0 0 0 0 1 0 0 1 0 0 0 0 1 0 0 1 0 0 0 0 0 1 0 2 0 0 0 0 0 0 0 1 1 0 0 0 0 0 0 1 1 0 0 0 0 0 0 0 0 1 0 0 1 0 0 0 0 1 0 0 1 0 0 0 0 0 0 0 1 1 0 0 0 0 0 0 1 1 0 0 0 0 1 0 0 1 0 0 0 1 1 0 0 0 0 0 0 1 1 0 0 0 0 0 0 0 2 0 0 0 0 0 0 0 2 0 0 0 0 0 0 1 1 0 0 0 0 0 1 1 0 0 0 0 0 0 0 0 2 0 0 0 0 0 0 2 0 0 0 0 0 0 0 2 0 0 0 0 0 0 0 1 0 0 1 0 0 0 0 0 1 0 0 1 0 0 0 0 1 0 0 1 0 0 0 0 1 0 0 1 0 0 0 0 2 0 0 0 0 0 0 0 2 0 0 0 0 0 0 0 2 0 0 0 0 1 0 1 0 0 0 0 0 1 0 1 0 0 0 0 0 1 0 0 1 0 0 0 0 0 0 1 0 1 0 0 0 0 0 1 1 0 0 0 0 1 0 0 0 1 0 0 0 1 0 0 0 1 0 0 0 1 0 1 0 0 0 0 0 1 0 0 1 0 0 0 0 0 0 1 0 0 0 1 0 1 0 1 0 0 0 0 0 1 0 1 0 0 0 0 0 0 1 1 0 0 0 0 0 0 1 1 0 0 0 0 0 0 1 1 0 0 0 0 0 0 0 1 0 1 0 0 0 0 0 0 0 0 0 1 1 0 0 0 0 1 0 0 1 0 0 0 2 0 0 0 0 0 0 0 1 1 0 0 0 0 0 1 0 1 0 0 0 0 1 0 0 0 1 0 0 0 0 0 1 0 0 0 1 0 1 0 0 1 0 0 0 0 1 0 0 0 0 0 1 0 1 0 0 0 0 0 1 0 0 0 0 1 0 0 1 0 0 1 0 1 0 0 0 0 0 0 0 0 0 1 1 0 0 1 0 0 0 0 1 0 0 0 0 0 0 1 1 0 0 0 0 0 0 1 1 1 0 0 0 0 0 0 1 1 0 0 0 0 0 0 1 0 1 0 0 0 0 0 1 1 1 0 0 0 0 0 0 1 0 0 0 1 0 0 0 1 0 0 0 0 0 0 1 1 0 0 0 0 0 0 1 1 0 0 0 0 0 1 0 1 0 1 0 0 0 0 0 0 0 1 0 0 0 1 0 0 1 1 0 0 0 0 0 0 1 0 0 0 0 1 0 0 0 0 0 0 0 2 0 0 1 0 0 0 1 0 0 0 1 0 0 0 1 0 0 0 0 1 0 0 1 0 0 0 0 1 0 0 1 0 0 1 1 0 0 0 0 0 0 0 1 1 0 0 0 0 0 0 1 1 0 0 0 0 0 0 1 1 0 0 0 0 0 0 1 1 0 0 0 0 0 1 1 0 0 0 0 0 0 0 1 0 0 0 0 1 0 1 0 0 1 0 0 0 0 1 0 1 0 0 0 0 0 1 0 0 1 0 0 0 0 1 1 0 0 0 0 0 0 2 0 0 0 0 0 0 0 0 1 0 0 0 0 0 1 0 1 0 0 0 0 0 1 0 0 0 1 0 1 0 0 0 0 0 1 1 0 0 0 0 0 0 1 1 0 0 0 0 0 0 0 1 0 1 0 0 0 0 0 1 0 1 0 0 0 0 0 1 0 1 0 0 1 0 1 0 0 0 0 1 0 0 1 0 0 0 0 0 0 0 2 0 0 0 0 0 0 0 2 0 0 0 0 2 0 0 0 0 0 0 0 1 0 0 1 0 0 0 0 0 0 0 2 0 0 0 0 0 1 0 1 0 0 0 0 0 0 -1 0 0 1 0 0 0 -1 0 0 1 0 0 0 0 0 -1 0 1 0 0 0 -1 0 0 0 1 0 0 0 0 0 -1 0 1 0 0 0 -1 0 0 0 1 0 0 0 0 0 0 0 1 -1 0 0 -1 0 0 0 0 1 0 0 -1 0 0 1 0 0 0 0 -1 0 0 1 0 0 0 0 0 0 0 0 -1 0 1 0 0 1 0 0 0 -1 0 0 1 0 0 0 0 -1 0 0 0 0 0 0 1 -1 0 0 -1 1 0 0 0 0 0 0 0 1 0 0 0 0 0 -1 0 1 0 0 0 0 0 -1 0 1 0 0 -1 0 0 0 -1 1 0 0 0 0 0 0 0 1 0 0 0 0 0 -1 0 0 0 0 1 -1 0 0 0 0 0 0 -1 0 0 1 0 0 0 -1 0 0 0 1 0 0 0 0 0 0 0 0 0 0 0 0 -1 0 0 1 0 0 0 0 -1 0 0 1 0 0 0 0 -1 0 0 1 0 0 0 0 -1 0 0 1 1 0 0 0 0 -1 0 0 1 0 0 0 0 -1 0 0 1 0 0 0 0 -1 0 0 1 0 0 0 0 0 -1 0 0 0 0 0 0 0 0 0 1 -1 0 0 0 0 0 0 1 -1 0 0 0 0 0 0 0 0 -1 0 0 1 0 0 0 0 -1 0 0 1 0 0 0 0 0 0 0 1 -1 0 0 0 0 0 0 1 -1 0 0 0 0 1 0 0 -1 0 0 0 -1 1 0 0 0 0 0 0 -1 1 0 0 0 0 0 0 0 0 0 0 0 0 0 0 0 0 0 0 0 0 0 0 1 -1 0 0 0 0 0 -1 1 0 0 0 0 0 0 0 0 0 0 0 0 0 0 0 0 0 0 0 0 0 0 0 0 0 0 0 0 0 0 0 1 0 0 -1 0 0 0 0 0 1 0 0 -1 0 0 0 0 1 0 0 -1 0 0 0 0 1 0 0 -1 0 0 0 0 0 0 0 0 0 0 0 0 0 0 0 0 0 0 0 0 0 0 0 0 0 -1 0 1 0 0 0 0 0 -1 0 1 0 0 0 0 0 -1 0 0 1 0 0 0 0 0 0 1 0 -1 0 0 0 0 0 1 -1 0 0 0 0 1 0 0 0 -1 0 0 0 1 0 0 0 -1 0 0 0 -1 0 1 0 0 0 0 0 -1 0 0 1 0 0 0 0 0 0 1 0 0 0 -1 0 -1 0 1 0 0 0 0 0 -1 0 1 0 0 0 0 0 0 1 -1 0 0 0 0 0 0 1 -1 0 0 0 0 0 0 1 -1 0 0 0 0 0 0 0 -1 0 1 0 0 0 0 0 0 0 0 0 1 -1 0 0 0 0 1 0 0 -1 0 0 0 0 0 0 0 0 0 0 0 -1 1 0 0 0 0 0 -1 0 1 0 0 0 0 1 0 0 0 -1 0 0 0 0 0 1 0 0 0 -1 0 1 0 0 -1 0 0 0 0 1 0 0 0 0 0 -1 0 1 0 0 0 0 0 -1 0 0 0 0 1 0 0 -1 0 0 1 0 -1 0 0 0 0 0 0 0 0 0 -1 1 0 0 -1 0 0 0 0 1 0 0 0 0 0 0 -1 1 0 0 0 0 0 0 -1 1 -1 0 0 0 0 0 0 1 -1 0 0 0 0 0 0 1 0 -1 0 0 0 0 0 1 -1 1 0 0 0 0 0 0 -1 0 0 0 1 0 0 0 -1 0 0 0 0 0 0 1 -1 0 0 0 0 0 0 1 -1 0 0 0 0 0 1 0 1 0 -1 0 0 0 0 0 0 0 -1 0 0 0 1 0 0 -1 1 0 0 0 0 0 0 -1 0 0 0 0 1 0 0 0 0 0 0 0 0 0 0 -1 0 0 0 1 0 0 0 -1 0 0 0 1 0 0 0 0 -1 0 0 1 0 0 0 0 -1 0 0 1 0 0 1 -1 0 0 0 0 0 0 0 1 -1 0 0 0 0 0 0 1 -1 0 0 0 0 0 0 1 -1 0 0 0 0 0 0 1 -1 0 0 0 0 0 1 -1 0 0 0 0 0 0 0 -1 0 0 0 0 1 0 -1 0 0 1 0 0 0 0 -1 0 1 0 0 0 0 0 -1 0 0 1 0 0 0 0 -1 1 0 0 0 0 0 0 0 0 0 0 0 0 0 0 0 1 0 0 0 0 0 -1 0 1 0 0 0 0 0 -1 0 0 0 -1 0 1 0 0 0 0 0 -1 1 0 0 0 0 0 0 -1 1 0 0 0 0 0 0 0 1 0 -1 0 0 0 0 0 1 0 -1 0 0 0 0 0 1 0 -1 0 0 -1 0 1 0 0 0 0 -1 0 0 1 0 0 0 0 0 0 0 0 0 0 0 0 0 0 0 0 0 0 0 0 0 0 0 0 0 0 0 0 -1 0 0 1 0 0 0 0 0 0 0 0 0 0 0 0 0 1 0 -1 0 0 0 0 -1 0 -1 -1 1 -1 -1 0 -1 -1 -1 -1 -1 0 -1 0 -1 1 -1 0 -1 -1 0 -1 1 -1 0 0 0 -1 0 0 -1 -1 -1 -1 0 0 0 0 0 -1 -1 -1 -1 -1 1 -1 -1 0 -1 0 0 -1 -1 -1 -1 -1 0 1 0 0 0 -1 -1 -1 -1 -1 0 -1 -1 -1 0 0 -1 1 -1 -1 -1 -1 -1 -1 -1 0 -1 -1 0 -1 -1 0 -1 0 1 0 -1 0 0 -1 0 0 1 0 -1 1 -1 -1 0 0 -1 -1 -1 -1 0 -1 0 0 1 0 0 1 -1 -1 0 -1 -1 1 0 1 -1 -1 -1 1 -1
1.53826 4 6 0 0 0 1 0 1 0 0 0 0 0 0 0 0 0 0 0 0 0 0 0 0 0 0 0 0 0 0 0 0 0 0 0 0 0 0 0 0 0 0 0 0 0 0 0 0 0 0 0 0 0 0 0 0 0 0 0 0 0 0 0 0 0 0 0 0 0 0 0 0 0 0 0 0 0 0 0 0 0 0 0 0 0 0 0 0 0 0 0 0 0 0 0 0 0 0 0 0 0 0 0 1 0 0 0 1 0 0 0 1 0 0 1 0 0 0 0 0 0 0 1 1 0 0 0 0 0 0 1 1 0 0 0 0 0 0 1 1 0 0 0 1 0 0 1 0 0 0 0 1 0 0 1 0 0 0 0 0 0 1 0 1 0 0 0 0 0 1 0 0 0 1 0 1 0 1 0 0 0 0 0 1 0 0 0 0 1 0 0 2 0 0 0 0 0 0 1 0 0 0 0 0 0 1 1 0 0 0 1 0 0 0 0 1 0 0 0 1 0 0 0 1 0 0 0 1 0 0 0 1 0 0 0 1 0 0 0 1 0 0 0 1 0 0 0 1 0 0 0 1 0 0 0 1 0 0 0 1 0 0 0 0 0 0 1 1 0 0 0 0 0 0 0 0 1 1 0 0 0 1 0 0 0 1 0 0 0 1 1 0 0 0 0 0 0 0 0 1 0 1 0 0 0 0 0 1 0 1 0 0 0 0 0 1 0 1 0 0 0 0 0 1 0 1 1 0 0 0 1 0 0 0 1 0 0 0 1 0 0 0 1 0 0 0 1 0 0 0 1 0 0 0 0 0 0 1 1 0 0 0 1 0 0 0 1 0 0 0 0 0 0 1 1 0 0 0 0 0 1 0 0 0 0 0 0 1 1 0 0 0 0 0 0 1 1 0 0 0 0 0 0 1 0 1 0 0 0 0 0 2 0 0 0 0 0 1 0 0 0 1 0 1 0 1 0 0 0 0 0 1 0 1 0 0 0 0 1 0 0 1 0 0 0 0 0 0 0 2 0 0 0 0 1 0 1 0 0 0 0 0 0 1 1 0 0 0 0 0 1 0 0 1 0 0 0 0 0 1 1 0 0 0 0 0 0 0 1 0 0 1 0 0 0 0 2 0 0 0 0 0 0 0 1 1 0 0 0 0 0 0 1 1 0 0 0 0 0 0 0 1 0 0 0 1 0 0 0 1 0 0 1 0 0 0 0 1 0 0 1 0 0 0 0 1 0 1 0 0 0 0 1 0 0 1 0 0 0 0 1 0 0 1 0 0 0 0 0 1 0 1 0 0 0 0 1 0 0 1 0 0 0 0 1 0 0 1 0 0 1 0 0 0 0 0 0 1 1 0 0 1 0 0 0 0 1 0 1 0 0 0 0 0 1 0 0 1 0 0 0 0 0 0 1 0 1 0 0 0 0 0 1 0 1 0 0 0 1 0 1 0 0 0 0 0 0 1 0 0 0 1 0 0 0 1 0 1 0 0 0 0 0 1 0 0 0 0 1 0 0 0 0 1 1 0 0 0 0 0 0 1 0 0 1 0 0 0 0 0 1 0 1 0 0 0 0 1 0 0 1 0 0 0 0 0 1 0 0 1 0 0 0 0 1 0 0 1 0 1 1 0 0 0 0 0 0 0 0 2 0 0 0 0 0 1 1 0 0 0 0 0 0 1 1 0 0 0 0 0 0 1 1 0 0 0 0 0 0 0 1 0 1 0 0 0 0 1 1 0 0 0 0 0 1 0 0 0 0 0 0 1 0 0 0 1 0 0 0 1 0 0 0 1 0 0 0 1 0 1 0 0 0 0 0 1 0 1 0 0 0 0 0 1 0 0 0 0 0 0 0 2 0 0 0 0 0 0 0 2 0 1 0 0 0 0 0 1 1 0 0 0 1 0 0 0 1 0 0 0 0 0 0 1 1 0 0 0 0 0 0 1 0 0 0 0 0 0 1 1 1 1 0 0 0 0 0 0 0 1 0 0 0 0 1 0 0 0 2 0 0 0 0 0 0 0 1 0 0 0 1 0 0 0 0 0 0 0 2 0 0 0 0 0 0 2 0 0 0 0 1 0 0 1 0 0 0 0 1 0 0 1 0 0 0 0 1 0 0 1 0 0 1 0 0 1 0 0 0 0 0 1 0 0 0 0 0 1 0 1 0 0 0 0 0 1 0 1 0 0 0 0 0 1 0 1 0 0 0 0 0 1 1 0 0 1 0 0 0 0 0 0 0 1 0 0 1 0 0 0 0 1 0 0 0 1 1 0 1 0 0 0 0 0 0 0 0 1 0 0 0 1 0 1 0 1 0 0 0 0 1 0 0 0 0 0 0 1 0 1 0 0 0 0 0 1 0 1 0 0 0 0 0 1 0 1 0 0 0 1 0 0 0 0 0 0 1 0 1 0 0 0 0 0 1 0 1 0 0 0 0 0 1 1 0 0 0 0 0 0 1 1 0 0 0 0 0 1 1 0 0 0 1 0 0 1 0 0 0 0 0 0 0 1 1 0 0 0 0 0 0 1 0 1 0 0 0 0 0 1 1 0 0 0 1 0 0 1 0 0 0 0 0 0 1 1 0 0 0 0 0 0 1 1 0 0 0 0 0 1 1 0 0 0 0 0 0 -1 0 0 0 1 0 0 0 -1 0 0 1 0 0 0 0 0 0 0 1 -1 0 0 0 0 0 0 1 -1 0 0 0 0 0 0 1 -1 0 0 0 -1 0 0 1 0 0 0 0 -1 0 0 1 0 0 0 0 0 0 -1 0 1 0 0 0 0 0 1 0 0 0 -1 0 -1 0 1 0 0 0 0 0 -1 0 0 0 0 1 0 0 0 0 0 0 0 0 0 1 0 0 0 0 0 0 -1 -1 0 0 0 1 0 0 0 0 1 0 0 0 -1 0 0 0 1 0 0 0 -1 0 0 0 1 0 0 0 -1 0 0 0 1 0 0 0 -1 0 0 0 1 0 0 0 -1 0 0 0 1 0 0 0 -1 0 0 0 0 0 0 1 -1 0 0 0 0 0 0 0 0 -1 1 0 0 0 -1 0 0 0 1 0 0 0 -1 1 0 0 0 0 0 0 0 0 -1 0 1 0 0 0 0 0 -1 0 1 0 0 0 0 0 -1 0 1 0 0 0 0 0 -1 0 1 1 0 0 0 -1 0 0 0 1 0 0 0 -1 0 0 0 1 0 0 0 -1 0 0 0 1 0 0 0 0 0 0 -1 1 0 0 0 -1 0 0 0 1 0 0 0 0 0 0 -1 1 0 0 0 0 0 -1 0 0 0 0 0 0 1 -1 0 0 0 0 0 0 1 -1 0 0 0 0 0 0 1 0 -1 0 0 0 0 0 0 0 0 0 0 0 1 0 0 0 -1 0 -1 0 1 0 0 0 0 0 -1 0 1 0 0 0 0 -1 0 0 1 0 0 0 0 0 0 0 0 0 0 0 0 -1 0 1 0 0 0 0 0 0 -1 1 0 0 0 0 0 -1 0 0 1 0 0 0 0 0 -1 1 0 0 0 0 0 0 0 1 0 0 -1 0 0 0 0 0 0 0 0 0 0 0 0 -1 1 0 0 0 0 0 0 -1 1 0 0 0 0 0 0 0 1 0 0 0 -1 0 0 0 1 0 0 -1 0 0 0 0 1 0 0 -1 0 0 0 0 1 0 -1 0 0 0 0 1 0 0 -1 0 0 0 0 1 0 0 -1 0 0 0 0 0 1 0 -1 0 0 0 0 1 0 0 -1 0 0 0 0 1 0 0 -1 0 0 1 0 0 0 0 0 0 -1 1 0 0 -1 0 0 0 0 -1 0 1 0 0 0 0 0 -1 0 0 1 0 0 0 0 0 0 1 0 -1 0 0 0 0 0 1 0 -1 0 0 0 -1 0 1 0 0 0 0 0 0 1 0 0 0 -1 0 0 0 1 0 -1 0 0 0 0 0 1 0 0 0 0 -1 0 0 0 0 -1 1 0 0 0 0 0 0 -1 0 0 1 0 0 0 0 0 1 0 -1 0 0 0 0 1 0 0 -1 0 0 0 0 0 1 0 0 -1 0 0 0 0 1 0 0 -1 0 1 -1 0 0 0 0 0 0 0 0 0 0 0 0 0 0 1 -1 0 0 0 0 0 0 1 -1 0 0 0 0 0 0 1 -1 0 0 0 0 0 0 0 -1 0 1 0 0 0 0 -1 1 0 0 0 0 0 -1 0 0 0 0 0 0 1 0 0 0 -1 0 0 0 1 0 0 0 -1 0 0 0 1 0 -1 0 0 0 0 0 1 0 -1 0 0 0 0 0 1 0 0 0 0 0 0 0 0 0 0 0 0 0 0 0 0 0 1 0 0 0 0 0 -1 -1 0 0 0 1 0 0 0 -1 0 0 0 0 0 0 1 -1 0 0 0 0 0 0 1 0 0 0 0 0 0 1 -1 1 -1 0 0 0 0 0 0 0 -1 0 0 0 0 1 0 0 0 0 0 0 0 0 0 0 0 -1 0 0 0 1 0 0 0 0 0 0 0 0 0 0 0 0 0 0 0 0 0 0 0 -1 0 0 1 0 0 0 0 -1 0 0 1 0 0 0 0 -1 0 0 1 0 0 1 0 0 -1 0 0 0 0 0 1 0 0 0 0 0 -1 0 1 0 0 0 0 0 -1 0 1 0 0 0 0 0 -1 0 1 0 0 0 0 0 -1 1 0 0 -1 0 0 0 0 0 0 0 -1 0 0 1 0 0 0 0 1 0 0 0 -1 -1 0 1 0 0 0 0 0 0 0 0 1 0 0 0 -1 0 1 0 -1 0 0 0 0 1 0 0 0 0 0 0 -1 0 1 0 0 0 0 0 -1 0 1 0 0 0 0 0 -1 0 -1 0 0 0 1 0 0 0 0 0 0 1 0 -1 0 0 0 0 0 1 0 -1 0 0 0 0 0 1 -1 0 0 0 0 0 0 1 -1 0 0 0 0 0 -1 1 0 0 0 -1 0 0 1 0 0 0 0 0 0 0 1 -1 0 0 0 0 0 0 1 0 -1 0 0 0 0 0 1 -1 0 0 0 1 0 0 -1 0 0 0 0 0 0 -1 1 0 0 0 0 0 0 -1 1 0 0 0 0 0 1 -1 0 0 0 0 0 -1 0 -1 -1 1 -1 -1 -1 0 -1 -1 -1 -1 0 0 0 -1 0 -1 0 -1 -1 0 -1 0 -1 0 1 0 -1 -1 -1 0 -1 -1 0 -1 -1 -1 -1 -1 -1 0 -1 -1 -1 0 -1 -1 1 0 0 0 -1 -1 -1 -1 -1 0 0 0 -1 -1 -1 -1 -1 0 -1 -1 -1 -1 -1 0 -1 -1 0 0 0 -1 -1 -1 -1 0 0 0 -1 0 0 -1 -1 -1 0 1 0 -1 0 1 -1 1 0 1 -1 -1 1 -1 -1 0 0 0 -1 -1 -1 0 -1 -1 0 1 0 0 1 -1 0 0 -1 0 1 0 0 -1 0 0 0 -1
-1.910977 4 7 0 0 0 1 0 0 1 0 0 0 0 0 0 0 0 0 0 0 0 0 0 0 0 0 0 0 0 0 0 0 0 0 0 0 0 0 0 0 0 0 0 0 0 0 0 0 0 0 0 0 0 0 0 0 0 0 0 0 0 0 0 0 0 0 0 0 0 0 0 0 0 0 0 0 0 0 0 0 0 0 0 0 0 0 0 0 0 0 0 0 0 0 0 0 0 0 0 0 0 0 0 0 0 1 0 1 0 0 0 0 0 1 1 0 0 0 0 0 0 0 2 0 0 0 0 0 0 0 1 0 0 1 0 0 0 0 1 0 0 1 0 0 0 0 1 0 0 1 0 0 0 0 1 0 0 1 0 0 0 0 0 1 0 1 0 0 1 1 0 0 0 0 0 0 1 1 0 0 0 0 1 0 0 0 0 0 1 0 1 1 0 0 0 0 0 0 1 0 0 0 0 0 1 0 0 0 0 0 1 0 1 0 0 1 0 0 0 1 0 0 0 1 0 0 0 1 0 0 0 1 0 0 0 1 0 0 0 1 0 0 0 1 0 0 0 1 0 0 0 1 0 0 0 1 0 0 0 0 1 0 1 0 0 0 1 0 0 0 0 0 0 0 0 0 0 2 0 0 0 0 0 0 0 2 0 0 0 0 1 0 0 1 0 0 0 0 0 0 0 2 0 0 0 0 0 0 0 2 0 0 0 0 0 0 0 2 0 0 0 0 1 0 0 1 1 0 0 0 0 1 0 0 1 0 0 0 0 1 0 0 1 0 0 0 0 1 0 0 1 0 0 0 0 0 1 0 1 0 0 0 0 0 1 0 1 0 0 0 0 0 1 0 1 0 0 0 0 0 1 0 0 0 0 0 0 1 0 1 0 0 0 1 0 1 0 0 0 0 0 1 0 1 0 0 0 0 0 1 0 1 0 0 0 1 0 1 0 0 0 0 0 0 1 1 0 0 0 0 0 0 1 1 0 0 0 0 0 0 0 2 0 0 0 0 0 0 0 2 0 0 0 0 0 1 1 0 0 0 0 0 0 0 2 0 0 0 0 0 1 0 0 1 0 0 0 0 0 0 2 0 0 0 0 0 0 0 2 0 0 0 0 0 0 0 1 0 0 0 0 1 0 0 0 1 0 0 0 1 0 0 0 1 0 0 0 1 0 0 0 1 0 0 0 1 0 0 1 1 0 0 0 0 0 0 1 1 0 0 0 0 0 0 1 1 0 0 0 0 0 0 1 0 0 1 0 0 0 0 1 0 0 1 0 0 0 0 0 1 0 1 0 0 0 0 1 0 0 1 0 0 0 0 2 0 0 0 0 0 1 0 1 0 0 0 0 0 1 0 1 0 0 0 0 0 0 1 1 0 0 0 0 0 0 0 0 1 1 0 0 0 0 1 1 0 0 0 0 0 0 1 1 0 0 0 0 0 0 1 1 0 0 0 0 0 0 2 0 0 0 0 0 0 0 1 0 0 0 1 0 0 0 2 0 0 0 0 0 0 0 1 0 0 1 0 0 0 0 1 0 0 0 0 1 0 0 1 0 0 1 0 0 0 0 0 1 1 0 0 0 0 0 0 0 0 2 0 0 0 0 0 1 0 1 0 0 0 0 1 0 1 0 0 0 0 0 0 0 2 0 0 0 0 0 1 0 1 0 0 0 0 0 1 0 1 0 0 0 0 0 2 0 0 0 0 0 0 0 1 0 0 1 0 0 0 0 1 1 0 0 0 0 0 0 0 0 1 0 0 0 1 0 0 0 1 0 0 0 1 0 0 1 0 0 0 0 1 0 0 1 0 0 0 0 1 0 0 0 0 1 0 0 1 0 0 1 0 0 0 0 1 0 0 0 0 0 0 1 1 0 1 1 0 0 0 0 0 0 0 1 0 1 0 0 0 0 0 0 0 0 0 0 2 0 0 0 0 0 0 0 2 1 0 0 0 0 0 1 0 1 0 0 0 1 0 0 0 0 0 0 0 0 0 2 0 0 0 1 0 0 0 1 0 0 0 0 0 1 0 1 0 0 0 0 1 0 0 1 0 0 0 0 1 0 1 0 0 0 0 0 1 0 1 0 0 0 0 0 1 0 1 0 0 0 0 0 1 0 1 0 0 1 0 0 1 0 0 0 0 0 1 0 1 0 0 0 0 0 1 0 1 0 0 0 0 0 1 0 0 0 1 0 0 0 1 0 0 0 1 0 0 1 0 0 0 0 1 0 0 0 0 0 0 0 1 1 0 0 0 0 1 0 0 0 1 0 0 1 0 0 0 0 1 0 0 0 1 0 0 0 1 1 1 0 0 0 0 0 0 1 0 0 0 0 0 0 1 0 1 0 0 0 0 0 1 0 1 0 0 0 0 1 0 0 1 0 0 0 1 0 0 0 1 0 0 1 0 0 0 0 1 0 0 1 0 0 0 1 0 0 0 1 0 0 0 0 0 0 0 1 1 0 0 0 0 0 0 1 1 0 0 0 0 0 1 0 0 1 0 0 0 0 2 0 0 0 0 0 0 0 1 0 0 1 0 0 0 0 2 0 0 0 0 1 0 0 1 0 0 0 0 0 0 0 2 0 0 0 0 0 0 0 1 0 1 0 0 0 1 0 1 0 0 0 0 0 0 0 -1 0 1 0 0 0 0 0 -1 1 0 0 0 0 0 0 0 0 0 0 0 0 0 0 0 1 0 0 -1 0 0 0 0 1 0 0 -1 0 0 0 0 1 0 0 -1 0 0 0 0 1 0 0 -1 0 0 0 0 0 1 0 -1 0 0 -1 1 0 0 0 0 0 0 -1 1 0 0 0 0 -1 0 0 0 0 0 1 0 -1 1 0 0 0 0 0 0 1 0 0 0 0 0 -1 0 0 0 0 0 1 0 -1 0 0 1 0 0 0 -1 0 0 0 1 0 0 0 -1 0 0 0 1 0 0 0 -1 0 0 0 1 0 0 0 -1 0 0 0 1 0 0 0 -1 0 0 0 1 0 0 0 0 -1 0 -1 0 0 0 1 0 0 0 0 0 0 0 0 0 0 0 0 0 0 0 0 0 0 0 0 0 0 0 1 0 0 -1 0 0 0 0 0 0 0 0 0 0 0 0 0 0 0 0 0 0 0 0 0 0 0 0 0 0 0 0 -1 0 0 1 1 0 0 0 0 -1 0 0 1 0 0 0 0 -1 0 0 1 0 0 0 0 -1 0 0 1 0 0 0 0 0 -1 0 1 0 0 0 0 0 -1 0 1 0 0 0 0 0 -1 0 1 0 0 0 0 0 -1 0 0 0 0 0 0 1 0 -1 0 0 0 -1 0 1 0 0 0 0 0 -1 0 1 0 0 0 0 0 -1 0 1 0 0 0 -1 0 1 0 0 0 0 0 0 -1 1 0 0 0 0 0 0 -1 1 0 0 0 0 0 0 0 0 0 0 0 0 0 0 0 0 0 0 0 0 0 -1 1 0 0 0 0 0 0 0 0 0 0 0 0 0 -1 0 0 1 0 0 0 0 0 0 0 0 0 0 0 0 0 0 0 0 0 0 0 0 0 0 1 0 0 0 0 -1 0 0 0 1 0 0 0 -1 0 0 0 1 0 0 0 -1 0 0 0 1 0 0 0 -1 0 0 -1 1 0 0 0 0 0 0 -1 1 0 0 0 0 0 0 -1 1 0 0 0 0 0 0 1 0 0 -1 0 0 0 0 1 0 0 -1 0 0 0 0 0 1 0 -1 0 0 0 0 1 0 0 -1 0 0 0 0 0 0 0 0 0 0 1 0 -1 0 0 0 0 0 1 0 -1 0 0 0 0 0 0 -1 1 0 0 0 0 0 0 0 0 1 -1 0 0 0 0 -1 1 0 0 0 0 0 0 -1 1 0 0 0 0 0 0 -1 1 0 0 0 0 0 0 0 0 0 0 0 0 0 0 1 0 0 0 -1 0 0 0 0 0 0 0 0 0 0 0 -1 0 0 1 0 0 0 0 -1 0 0 0 0 1 0 0 -1 0 0 1 0 0 0 0 0 -1 1 0 0 0 0 0 0 0 0 0 0 0 0 0 0 -1 0 1 0 0 0 0 1 0 -1 0 0 0 0 0 0 0 0 0 0 0 0 0 1 0 -1 0 0 0 0 0 1 0 -1 0 0 0 0 0 0 0 0 0 0 0 0 0 -1 0 0 1 0 0 0 0 -1 1 0 0 0 0 0 0 0 0 -1 0 0 0 1 0 0 0 -1 0 0 0 1 0 0 -1 0 0 0 0 1 0 0 -1 0 0 0 0 1 0 0 0 0 -1 0 0 1 0 0 -1 0 0 0 0 1 0 0 0 0 0 0 -1 1 0 1 -1 0 0 0 0 0 0 0 -1 0 1 0 0 0 0 0 0 0 0 0 0 0 0 0 0 0 0 0 0 0 -1 0 0 0 0 0 1 0 1 0 0 0 -1 0 0 0 0 0 0 0 0 0 0 0 0 0 1 0 0 0 -1 0 0 0 0 0 -1 0 1 0 0 0 0 -1 0 0 1 0 0 0 0 -1 0 1 0 0 0 0 0 -1 0 1 0 0 0 0 0 -1 0 1 0 0 0 0 0 -1 0 1 0 0 1 0 0 -1 0 0 0 0 0 1 0 -1 0 0 0 0 0 1 0 -1 0 0 0 0 0 1 0 0 0 -1 0 0 0 1 0 0 0 -1 0 0 1 0 0 0 0 -1 0 0 0 0 0 0 0 -1 1 0 0 0 0 1 0 0 0 -1 0 0 1 0 0 0 0 -1 0 0 0 1 0 0 0 -1 -1 1 0 0 0 0 0 0 1 0 0 0 0 0 0 -1 0 1 0 0 0 0 0 -1 0 1 0 0 0 0 -1 0 0 -1 0 0 0 1 0 0 0 -1 0 0 1 0 0 0 0 -1 0 0 1 0 0 0 -1 0 0 0 1 0 0 0 0 0 0 0 1 -1 0 0 0 0 0 0 1 -1 0 0 0 0 0 1 0 0 -1 0 0 0 0 0 0 0 0 0 0 0 0 1 0 0 -1 0 0 0 0 0 0 0 0 0 1 0 0 -1 0 0 0 0 0 0 0 0 0 0 0 0 0 0 0 1 0 -1 0 0 0 1 0 -1 0 0 0 0 0 0 -1 0 0 -1 -1 0 -1 -1 0 -1 -1 1 0 0 -1 0 -1 -1 -1 -1 1 -1 1 -1 1 0 0 -1 0 0 -1 -1 -1 0 -1 0 -1 -1 0 -1 -1 -1 -1 -1 0 -1 -1 0 -1 0 0 -1 -1 -1 -1 -1 0 0 1 0 -1 -1 0 -1 -1 0 -1 0 -1 0 0 -1 -1 1 -1 -1 -1 -1 -1 -1 -1 0 -1 -1 -1 0 0 -1 -1 -1 0 -1 -1 0 1 -1 1 0 0 -1 0 0 0 -1 0 0 -1 -1 -1 -1 0 0 -1 0 1 0 0 1 -1 -1 0 -1 0 1 1 0 -1 0 -1 0 -1
-2.336441 5 6 0 0 0 0 1 1 0 0 0 0 0 0 0 0 0 0 0 0 0 0 0 0 0 0 0 0 0 0 0 0 0 0 0 0 0 0 0 0 0 0 0 0 0 0 0 0 0 0 0 0 0 0 0 0 0 0 0 0 0 0 0 0 0 0 0 0 0 0 0 0 0 0 0 0 0 0 0 0 0 0 0 0 0 0 0 0 0 0 0 0 0 0 0 0 0 0 0 0 0 0 0 1 1 0 0 0 0 0 0 2 0 0 0 0 0 0 0 0 1 0 0 1 0 0 1 0 0 0 0 1 0 0 0 0 1 0 0 1 0 0 1 1 0 0 0 0 0 0 0 1 0 0 0 1 0 0 1 0 0 1 0 0 0 0 1 0 0 0 0 0 0 1 1 1 0 0 0 0 0 0 0 1 0 0 1 0 0 0 0 1 0 0 0 1 0 0 0 0 0 0 0 1 0 1 1 0 0 0 0 1 0 0 1 0 0 0 0 1 0 0 0 0 0 0 0 1 0 1 0 0 0 0 0 1 0 1 0 0 0 0 1 1 0 0 1 0 0 0 0 1 0 0 0 0 0 0 0 1 0 1 0 0 0 0 0 2 0 0 0 0 0 0 1 0 1 0 0 0 0 2 0 0 0 0 0 0 0 1 1 0 0 0 0 0 0 0 1 1 0 0 0 0 0 0 1 1 0 0 0 0 0 0 1 1 0 0 0 0 0 0 1 1 0 0 0 0 0 0 1 1 0 0 0 0 0 0 1 1 0 0 0 0 0 0 1 1 0 0 0 0 0 0 0 0 1 1 1 0 0 0 1 0 0 0 0 1 0 0 0 0 0 1 0 1 0 0 0 0 1 0 0 0 1 0 0 0 1 0 0 0 1 0 0 0 1 0 0 0 0 0 0 0 1 1 0 0 0 0 0 1 1 0 0 0 0 0 0 0 1 1 0 1 1 0 0 0 0 0 0 1 1 0 0 0 0 0 1 0 0 1 0 0 0 0 0 0 0 2 0 0 0 0 1 0 0 1 0 0 0 0 0 2 0 0 0 0 0 0 1 0 0 1 0 0 0 0 0 1 1 0 0 0 0 0 0 0 1 0 0 1 0 0 0 0 1 0 0 1 0 0 0 0 1 0 0 0 1 0 0 0 1 0 0 0 1 0 0 0 0 0 0 0 1 1 0 0 0 1 0 0 1 0 0 0 0 1 0 0 1 0 0 0 0 1 0 1 0 0 1 0 0 0 0 1 0 0 1 0 0 0 0 1 0 0 1 0 0 0 0 1 0 0 0 0 0 0 1 1 0 0 0 0 0 1 0 1 0 0 0 0 0 0 1 0 0 1 0 0 0 1 1 0 0 0 2 0 0 0 0 0 0 0 2 0 0 0 0 0 0 0 0 0 0 0 1 0 1 0 1 0 0 0 1 0 0 0 2 0 0 0 0 0 0 0 0 0 1 0 0 1 0 0 0 0 1 1 0 0 0 0 0 0 1 0 0 0 1 0 0 0 1 1 0 0 0 0 0 0 0 1 0 0 0 1 0 0 0 0 0 0 1 1 0 0 0 1 0 0 1 0 0 0 0 1 0 0 0 1 0 0 1 0 0 0 0 1 0 0 1 0 0 1 0 0 0 0 0 1 0 0 0 1 0 0 1 0 1 0 0 0 0 0 1 0 0 0 0 1 0 0 1 0 0 0 0 1 0 0 1 0 0 0 0 1 0 1 0 0 1 0 0 0 1 0 0 0 0 0 1 0 0 0 1 1 0 0 0 0 0 0 0 1 0 0 1 0 0 1 0 0 0 0 1 0 1 1 0 0 0 0 0 0 1 0 0 0 0 0 0 1 0 1 0 0 0 0 0 1 1 0 0 0 0 0 0 1 2 0 0 0 0 0 0 0 2 0 0 0 0 0 0 0 2 0 0 0 0 0 0 0 1 0 0 0 0 0 0 1 0 1 1 0 0 0 0 0 0 1 1 0 0 0 0 0 0 1 1 0 0 0 0 0 0 1 1 0 0 0 0 0 0 0 0 0 0 0 2 0 0 1 0 0 0 1 0 0 0 1 1 0 0 0 0 0 0 0 2 0 0 0 0 0 0 0 2 0 0 0 0 0 0 1 0 1 0 0 0 0 0 0 1 0 0 0 0 1 0 0 1 0 0 0 0 1 0 0 1 0 0 0 0 1 0 0 1 0 0 0 0 1 0 1 0 1 0 0 0 0 0 1 0 1 0 0 0 0 1 0 0 0 0 0 0 1 2 0 0 0 0 0 0 0 1 0 0 0 0 0 0 1 1 0 0 1 0 0 0 0 1 0 0 0 0 0 0 1 0 0 0 0 0 0 0 2 0 0 0 0 0 0 0 2 0 1 0 1 0 0 0 0 0 0 0 1 0 0 1 0 0 0 0 1 0 0 1 0 0 0 0 0 0 1 1 0 0 0 0 0 0 1 1 0 0 0 0 1 0 0 1 0 1 1 0 0 0 0 0 0 1 0 0 0 1 0 0 0 0 0 0 1 0 1 0 0 0 0 0 1 1 0 0 0 1 0 0 1 0 0 0 0 1 0 1 0 0 0 0 0 0 0 1 1 0 0 0 0 0 0 1 1 0 0 0 0 0 -1 1 0 0 0 0 0 0 0 0 0 0 0 0 0 0 0 1 0 0 -1 0 0 1 0 0 0 0 -1 0 0 0 0 1 0 0 -1 0 0 1 -1 0 0 0 0 0 0 0 -1 0 0 0 1 0 0 1 0 0 -1 0 0 0 0 1 0 0 0 0 0 0 -1 1 -1 0 0 0 0 0 0 0 -1 0 0 1 0 0 0 0 -1 0 0 0 1 0 0 0 0 0 0 0 1 0 -1 -1 0 0 0 0 1 0 0 1 0 0 0 0 -1 0 0 0 0 0 0 0 -1 0 1 0 0 0 0 0 -1 0 1 0 0 0 0 1 -1 0 0 1 0 0 0 0 -1 0 0 0 0 0 0 0 -1 0 1 0 0 0 0 0 0 0 0 0 0 0 0 1 0 -1 0 0 0 0 0 0 0 0 0 0 0 0 -1 1 0 0 0 0 0 0 0 1 -1 0 0 0 0 0 0 1 -1 0 0 0 0 0 0 1 -1 0 0 0 0 0 0 1 -1 0 0 0 0 0 0 -1 1 0 0 0 0 0 0 -1 1 0 0 0 0 0 0 -1 1 0 0 0 0 0 0 0 0 1 -1 1 0 0 0 -1 0 0 0 0 1 0 0 0 0 0 -1 0 1 0 0 0 0 -1 0 0 0 1 0 0 0 -1 0 0 0 1 0 0 0 -1 0 0 0 0 0 0 0 1 -1 0 0 0 0 0 -1 1 0 0 0 0 0 0 0 1 -1 0 -1 1 0 0 0 0 0 0 -1 1 0 0 0 0 0 -1 0 0 1 0 0 0 0 0 0 0 0 0 0 0 0 -1 0 0 1 0 0 0 0 0 0 0 0 0 0 0 0 -1 0 0 1 0 0 0 0 0 -1 1 0 0 0 0 0 0 0 1 0 0 -1 0 0 0 0 -1 0 0 1 0 0 0 0 -1 0 0 0 1 0 0 0 -1 0 0 0 1 0 0 0 0 0 0 0 1 -1 0 0 0 1 0 0 -1 0 0 0 0 1 0 0 -1 0 0 0 0 1 0 -1 0 0 1 0 0 0 0 -1 0 0 1 0 0 0 0 -1 0 0 1 0 0 0 0 -1 0 0 0 0 0 0 1 -1 0 0 0 0 0 1 0 -1 0 0 0 0 0 0 1 0 0 -1 0 0 0 -1 1 0 0 0 0 0 0 0 0 0 0 0 0 0 0 0 0 0 0 0 0 0 0 0 -1 0 1 0 1 0 0 0 -1 0 0 0 0 0 0 0 0 0 0 0 0 0 1 0 0 -1 0 0 0 0 1 -1 0 0 0 0 0 0 1 0 0 0 -1 0 0 0 1 -1 0 0 0 0 0 0 0 -1 0 0 0 1 0 0 0 0 0 0 -1 1 0 0 0 1 0 0 -1 0 0 0 0 1 0 0 0 -1 0 0 1 0 0 0 0 -1 0 0 -1 0 0 1 0 0 0 0 0 -1 0 0 0 1 0 0 -1 0 1 0 0 0 0 0 -1 0 0 0 0 1 0 0 -1 0 0 0 0 1 0 0 -1 0 0 0 0 1 0 -1 0 0 1 0 0 0 -1 0 0 0 0 0 1 0 0 0 1 -1 0 0 0 0 0 0 0 -1 0 0 1 0 0 -1 0 0 0 0 1 0 1 -1 0 0 0 0 0 0 1 0 0 0 0 0 0 -1 0 1 0 0 0 0 0 -1 1 0 0 0 0 0 0 -1 0 0 0 0 0 0 0 0 0 0 0 0 0 0 0 0 0 0 0 0 0 0 0 0 1 0 0 0 0 0 0 -1 0 -1 1 0 0 0 0 0 0 -1 1 0 0 0 0 0 0 1 -1 0 0 0 0 0 0 1 -1 0 0 0 0 0 0 0 0 0 0 0 0 0 0 1 0 0 0 -1 0 0 0 1 -1 0 0 0 0 0 0 0 0 0 0 0 0 0 0 0 0 0 0 0 0 0 0 1 0 -1 0 0 0 0 0 0 1 0 0 0 0 -1 0 0 1 0 0 0 0 -1 0 0 1 0 0 0 0 -1 0 0 1 0 0 0 0 -1 0 1 0 -1 0 0 0 0 0 1 0 -1 0 0 0 0 1 0 0 0 0 0 0 -1 0 0 0 0 0 0 0 0 1 0 0 0 0 0 0 -1 1 0 0 -1 0 0 0 0 1 0 0 0 0 0 0 -1 0 0 0 0 0 0 0 0 0 0 0 0 0 0 0 0 0 -1 0 1 0 0 0 0 0 0 0 1 0 0 -1 0 0 0 0 1 0 0 -1 0 0 0 0 0 0 -1 1 0 0 0 0 0 0 -1 1 0 0 0 0 -1 0 0 1 0 -1 1 0 0 0 0 0 0 1 0 0 0 -1 0 0 0 0 0 0 1 0 -1 0 0 0 0 0 1 -1 0 0 0 1 0 0 -1 0 0 0 0 1 0 -1 0 0 0 0 0 0 0 -1 1 0 0 0 0 0 0 -1 1 0 0 0 0 -1 -1 -1 -1 1 -1 -1 0 0 -1 -1 -1 -1 -1 0 -1 -1 0 -1 1 -1 -1 -1 -1 0 -1 -1 0 -1 -1 0 0 0 -1 -1 0 0 0 0 0 0 -1 0 -1 -1 -1 0 -1 -1 0 0 -1 -1 -1 -1 -1 -1 -1 -1 0 -1 0 0 -1 -1 -1 0 -1 0 -1 -1 -1 -1 0 -1 0 0 0 -1 -1 -1 -1 0 1 0 -1 1 0 -1 0 -1 1 1 1 -1 -1 0 -1 0 1 1 0 -1 1 -1 -1 -1 -1 0 -1 -1 -1 -1 -1 0 -1 1 1 -1 1 -1 0 -1 -1 0 1 -1 0 -1 0 0 0 -1
-5.473916 5 7 0 0 0 0 1 0 1 0 0 0 0 0 0 0 0 0 0 0 0 0 0 0 0 0 0 0 0 0 0 0 0 0 0 0 0 0 0 0 0 0 0 0 0 0 0 0 0 0 0 0 0 0 0 0 0 0 0 0 0 0 0 0 0 0 0 0 0 0 0 0 0 0 0 0 0 0 0 0 0 0 0 0 0 0 0 0 0 0 0 0 0 0 0 0 0 0 0 0 0 0 0 0 1 1 0 0 0 0 0 1 0 1 0 0 0 0 0 0 1 0 1 0 0 0 1 0 0 0 0 0 0 1 0 0 1 0 0 0 0 1 1 0 0 0 0 0 0 1 0 0 0 0 0 1 0 1 1 0 0 0 0 0 0 1 1 0 1 0 0 0 0 0 1 0 1 0 0 0 0 0 1 0 0 0 1 0 0 0 1 0 0 0 0 1 0 0 0 0 0 0 0 1 1 0 0 0 0 0 0 1 1 0 1 0 0 0 0 1 0 0 0 0 0 0 0 1 0 1 0 0 0 0 0 1 0 1 0 0 0 0 1 1 0 0 1 0 0 0 0 1 0 0 0 0 0 0 0 0 1 1 1 0 0 0 0 1 0 0 0 0 0 0 1 0 0 1 0 0 0 1 0 0 0 1 0 0 0 0 1 0 0 1 0 0 0 0 1 0 0 1 0 0 0 0 1 0 0 1 0 0 0 0 1 0 0 1 0 0 0 0 2 0 0 0 0 0 0 0 0 2 0 0 0 0 0 0 0 2 0 0 0 0 0 0 0 2 0 0 0 0 0 0 0 0 2 0 1 0 0 0 0 0 1 0 0 1 0 0 0 0 1 0 0 1 0 0 0 0 1 0 0 0 1 0 0 0 0 1 0 0 1 1 0 0 0 0 0 0 0 1 0 0 1 0 0 0 0 1 0 0 1 0 0 1 0 0 0 0 1 0 0 0 2 0 0 0 0 0 0 0 2 0 0 0 0 0 0 0 0 2 0 0 0 0 0 0 0 2 0 0 0 0 0 1 0 1 0 0 0 0 0 1 1 0 0 0 0 0 1 0 0 1 0 0 0 0 0 0 2 0 0 0 0 0 0 0 2 0 0 0 0 0 0 0 0 0 0 1 0 1 0 0 0 0 0 0 1 1 0 0 0 0 0 0 1 1 0 0 0 0 0 0 1 1 0 0 1 1 0 0 0 0 0 0 1 1 0 0 0 0 0 0 1 1 0 0 0 0 1 0 0 0 0 1 0 0 1 0 0 0 0 1 0 0 1 0 0 0 0 1 0 0 0 0 0 0 1 1 0 0 0 0 1 1 0 0 0 0 0 0 1 0 1 0 0 0 0 0 1 0 1 0 0 0 1 1 0 0 0 0 0 0 1 0 0 0 1 0 0 0 0 1 0 0 0 0 1 0 1 1 0 0 0 0 0 0 1 1 0 0 0 0 0 0 0 1 1 0 0 0 0 0 0 0 1 0 0 1 0 0 0 1 1 0 0 0 0 0 0 1 1 0 0 0 0 0 0 1 0 0 0 0 0 1 0 1 0 0 0 0 0 1 0 0 1 1 0 0 0 0 0 0 0 1 1 0 0 0 0 0 2 0 0 0 0 0 0 0 0 1 0 1 0 0 0 0 0 1 0 0 0 1 0 0 0 1 1 0 0 0 0 0 0 1 0 0 0 1 0 1 0 0 0 0 0 1 0 1 0 0 0 0 0 1 0 1 0 0 1 0 0 0 0 0 0 1 0 0 1 0 0 0 1 1 0 0 0 0 0 0 1 0 0 0 1 0 0 0 1 0 0 0 1 0 1 0 0 0 1 0 0 0 1 0 1 0 0 0 0 0 0 1 0 0 0 0 1 0 1 0 1 0 0 0 0 0 1 0 1 0 0 0 0 0 1 0 0 0 0 0 0 1 1 0 0 0 0 0 0 1 2 0 0 0 0 0 0 0 0 0 1 0 1 0 0 0 0 0 1 0 0 0 1 0 0 1 0 0 0 0 1 0 0 1 0 0 1 0 0 0 0 0 0 1 0 0 1 0 0 1 0 1 0 0 0 0 0 1 0 1 0 0 0 0 0 0 1 1 0 0 0 0 0 0 1 1 0 0 0 0 0 1 0 1 0 0 0 0 0 0 1 1 0 0 0 0 0 0 1 1 0 0 0 0 0 0 1 0 0 1 0 0 0 0 1 0 0 1 0 0 0 1 0 0 0 1 0 0 0 1 0 0 0 1 0 0 1 0 0 0 0 0 0 1 1 0 0 0 0 0 0 1 1 0 0 0 0 0 0 1 2 0 0 0 0 0 0 0 1 0 0 0 0 0 0 1 0 0 0 0 0 0 0 2 0 0 0 0 0 0 1 1 0 1 0 1 0 0 0 0 0 1 0 1 0 0 0 0 0 1 0 1 0 0 0 0 1 0 0 0 0 0 1 0 0 0 0 0 0 1 1 0 0 0 0 0 0 1 1 0 0 1 0 0 0 0 1 0 1 0 0 1 0 0 0 0 0 0 0 1 0 0 1 0 0 0 0 2 0 0 0 0 1 0 0 1 0 0 0 0 1 0 0 1 0 0 0 0 0 0 0 1 0 1 0 0 0 0 0 2 0 0 0 0 0 0 1 -1 0 0 0 0 0 1 0 -1 0 0 0 0 0 0 1 0 -1 0 0 0 1 0 0 0 0 0 0 -1 0 0 1 0 0 0 0 -1 1 0 0 0 0 0 0 -1 0 0 0 0 0 1 0 -1 1 0 0 0 0 0 0 -1 1 0 -1 0 0 0 0 0 1 0 -1 0 0 0 0 0 -1 0 0 0 1 0 0 0 -1 0 0 0 0 1 0 0 0 0 0 0 0 1 -1 0 0 0 0 0 0 1 -1 0 1 0 0 0 0 -1 0 0 0 0 0 0 0 -1 0 1 0 0 0 0 0 -1 0 1 0 0 0 0 1 -1 0 0 1 0 0 0 0 -1 0 0 0 0 0 0 0 0 -1 1 -1 0 0 0 0 1 0 0 0 0 0 0 1 0 0 -1 0 0 0 1 0 0 0 -1 0 0 0 0 1 0 0 -1 0 0 0 0 1 0 0 -1 0 0 0 0 1 0 0 -1 0 0 0 0 1 0 0 -1 0 0 0 0 0 0 0 0 0 0 0 0 0 0 0 0 0 0 0 0 0 0 0 0 0 0 0 0 0 0 0 0 0 0 0 0 0 0 0 0 1 0 0 0 0 0 -1 0 0 1 0 0 0 0 -1 0 0 1 0 0 0 0 -1 0 0 0 1 0 0 0 0 -1 0 0 1 -1 0 0 0 0 0 0 0 -1 0 0 1 0 0 0 0 -1 0 0 1 0 0 -1 0 0 0 0 1 0 0 0 0 0 0 0 0 0 0 0 0 0 0 0 0 0 0 0 0 0 0 0 0 0 0 0 0 0 0 0 0 0 0 -1 0 1 0 0 0 0 0 1 -1 0 0 0 0 0 -1 0 0 1 0 0 0 0 0 0 0 0 0 0 0 0 0 0 0 0 0 0 0 0 0 0 0 0 0 1 0 -1 0 0 0 0 0 0 1 -1 0 0 0 0 0 0 1 -1 0 0 0 0 0 0 1 -1 0 0 -1 1 0 0 0 0 0 0 -1 1 0 0 0 0 0 0 -1 1 0 0 0 0 1 0 0 0 0 -1 0 0 1 0 0 0 0 -1 0 0 1 0 0 0 0 -1 0 0 0 0 0 0 1 -1 0 0 0 0 -1 1 0 0 0 0 0 0 -1 0 1 0 0 0 0 0 -1 0 1 0 0 0 1 -1 0 0 0 0 0 0 1 0 0 0 -1 0 0 0 0 -1 0 0 0 0 1 0 1 -1 0 0 0 0 0 0 1 -1 0 0 0 0 0 0 0 -1 1 0 0 0 0 0 0 0 1 0 0 -1 0 0 0 -1 1 0 0 0 0 0 0 -1 1 0 0 0 0 0 0 -1 0 0 0 0 0 1 0 -1 0 0 0 0 0 1 0 0 -1 1 0 0 0 0 0 0 0 1 -1 0 0 0 0 0 0 0 0 0 0 0 0 0 0 -1 0 1 0 0 0 0 0 -1 0 0 0 1 0 0 0 -1 1 0 0 0 0 0 0 -1 0 0 0 1 0 -1 0 0 0 0 0 1 0 -1 0 0 0 0 0 1 0 -1 0 0 1 0 0 0 0 0 0 -1 0 0 1 0 0 0 1 -1 0 0 0 0 0 0 -1 0 0 0 1 0 0 0 -1 0 0 0 1 0 1 0 0 0 -1 0 0 0 1 0 -1 0 0 0 0 0 0 1 0 0 0 0 -1 0 1 0 -1 0 0 0 0 0 1 0 -1 0 0 0 0 0 1 0 0 0 0 0 0 -1 1 0 0 0 0 0 0 -1 0 0 0 0 0 0 0 0 0 0 1 0 -1 0 0 0 0 0 1 0 0 0 -1 0 0 1 0 0 0 0 -1 0 0 1 0 0 -1 0 0 0 0 0 0 -1 0 0 1 0 0 1 0 -1 0 0 0 0 0 1 0 -1 0 0 0 0 0 0 1 -1 0 0 0 0 0 0 1 -1 0 0 0 0 0 1 0 -1 0 0 0 0 0 0 1 -1 0 0 0 0 0 0 1 -1 0 0 0 0 0 0 1 0 0 -1 0 0 0 0 1 0 0 -1 0 0 0 1 0 0 0 -1 0 0 0 1 0 0 0 -1 0 0 1 0 0 0 0 0 0 -1 1 0 0 0 0 0 0 -1 1 0 0 0 0 0 0 -1 0 0 0 0 0 0 0 0 1 0 0 0 0 0 0 -1 0 0 0 0 0 0 0 0 0 0 0 0 0 0 -1 1 0 -1 0 1 0 0 0 0 0 -1 0 1 0 0 0 0 0 -1 0 1 0 0 0 0 -1 0 0 0 0 0 1 0 0 0 0 0 0 -1 1 0 0 0 0 0 0 -1 1 0 0 1 0 0 0 0 -1 0 1 0 0 -1 0 0 0 0 0 0 0 1 0 0 -1 0 0 0 0 0 0 0 0 0 1 0 0 -1 0 0 0 0 1 0 0 -1 0 0 0 0 0 0 0 1 0 -1 0 0 0 0 0 0 0 0 0 0 0 -1 -1 0 0 -1 -1 1 -1 -1 0 -1 -1 0 0 -1 -1 0 -1 0 -1 -1 0 -1 1 -1 0 -1 -1 -1 1 1 -1 -1 -1 0 0 1 0 0 1 -1 -1 -1 -1 -1 0 -1 -1 -1 -1 -1 -1 -1 -1 -1 -1 -1 -1 0 0 1 0 -1 0 -1 -1 0 0 0 -1 0 -1 0 -1 1 -1 -1 -1 -1 -1 -1 -1 1 -1 -1 0 0 0 0 -1 0 0 0 -1 -1 0 -1 0 1 0 0 0 0 0 -1 -1 -1 -1 -1 -1 -1 -1 0 0 -1 1 1 -1 1 -1 -1 -1 -1 0 1 0 0 -1 0 -1 0 -1
-7.855815 5 8 0 0 0 0 1 0 0 1 0 0 0 0 0 0 0 0 0 0 0 0 0 0 0 0 0 0 0 0 0 0 0 0 0 0 0 0 0 0 0 0 0 0 0 0 0 0 0 0 0 0 0 0 0 0 0 0 0 0 0 0 0 0 0 0 0 0 0 0 0 0 0 0 0 0 0 0 0 0 0 0 0 0 0 0 0 0 0 0 0 0 0 0 0 0 0 0 0 0 0 0 0 1 1 0 0 0 0 0 0 1 0 0 0 1 0 0 0 0 1 0 0 1 0 0 1 1 0 0 0 0 0 0 0 0 1 0 0 1 0 0 1 0 0 0 0 0 1 0 0 0 1 0 0 1 0 0 1 0 0 0 0 1 0 0 1 0 0 0 0 1 0 0 1 0 0 0 1 0 0 0 1 0 0 0 1 0 0 0 1 0 0 0 0 1 0 0 0 0 0 0 0 1 0 1 1 0 0 0 0 1 0 0 1 0 0 1 0 0 0 0 0 0 0 0 0 1 0 1 0 0 0 0 0 1 0 1 0 1 0 0 1 0 0 0 1 0 0 0 0 1 0 0 0 0 0 0 0 0 0 2 0 0 0 0 0 2 0 0 1 0 0 0 1 0 0 0 1 0 0 1 0 0 0 0 1 0 0 0 1 0 0 0 0 0 1 0 1 0 0 0 0 0 1 0 1 0 0 0 0 0 0 0 2 0 0 0 0 0 0 0 1 0 1 0 0 0 0 0 1 1 0 0 0 0 0 0 1 1 0 0 0 0 0 0 0 1 0 1 0 0 0 0 1 0 1 0 1 1 0 0 0 0 0 0 0 1 0 1 0 0 0 0 0 1 0 0 0 1 0 0 0 0 2 0 0 0 0 0 0 0 2 0 0 0 0 0 1 0 0 0 0 0 1 0 1 0 0 0 0 0 1 0 1 0 0 0 0 0 1 0 0 0 1 0 0 0 1 0 0 0 2 0 0 0 0 0 1 0 0 1 0 0 0 0 0 0 0 1 1 0 0 0 0 0 1 1 0 0 0 0 0 2 0 0 0 0 0 0 0 0 0 1 1 0 0 0 0 0 1 0 1 0 0 0 0 0 1 0 1 0 0 0 1 0 0 0 0 1 0 0 1 0 0 0 0 0 1 0 1 0 0 0 0 0 1 0 1 0 0 0 0 0 1 0 0 0 1 1 0 0 0 0 0 0 1 1 0 0 0 0 0 0 1 1 0 0 0 0 1 0 0 0 0 1 0 0 1 0 0 0 0 1 0 0 1 0 0 0 0 1 0 0 0 0 0 0 1 1 0 0 0 0 0 1 0 1 0 0 0 0 0 0 1 1 0 0 0 0 0 0 1 1 0 0 1 1 0 0 0 0 0 0 1 1 0 0 0 0 0 0 0 0 0 0 0 0 1 1 1 1 0 0 0 0 0 0 1 0 0 1 0 0 0 0 0 0 1 1 0 0 0 0 1 0 1 0 0 0 0 0 1 0 1 0 0 0 0 0 0 0 1 0 0 0 0 1 0 0 0 0 0 0 0 2 0 0 1 0 0 0 0 1 0 0 1 1 0 0 0 0 0 0 0 2 0 0 0 0 0 0 2 0 0 0 0 0 0 0 0 0 0 1 0 1 1 0 0 0 0 0 0 1 0 0 1 0 1 0 0 0 0 0 0 0 1 0 0 1 0 0 0 0 0 1 0 1 0 0 0 1 0 0 0 1 0 0 0 0 2 0 0 0 0 0 1 0 0 0 1 0 0 0 1 0 1 0 0 0 0 1 0 0 0 0 1 0 0 1 0 0 0 0 1 0 1 1 0 0 0 0 0 0 1 1 0 0 0 0 0 0 0 1 0 0 1 0 0 0 1 0 1 0 0 0 0 0 1 0 1 0 0 0 0 0 1 0 1 0 0 0 0 0 1 1 0 0 0 0 0 0 1 0 0 0 0 0 1 0 0 0 1 0 0 1 0 0 0 0 1 0 0 1 0 0 0 1 0 1 0 0 0 0 0 1 0 1 0 0 0 0 0 0 1 0 0 0 1 0 0 1 0 0 1 0 0 0 0 1 0 0 1 0 0 0 0 0 1 0 1 0 0 0 0 0 1 0 1 0 0 0 0 1 0 0 0 1 0 0 0 0 1 0 0 1 0 0 0 0 1 0 0 1 0 0 0 0 1 0 0 1 0 0 0 0 1 0 0 1 0 0 0 1 0 0 0 1 0 0 0 1 0 0 0 1 0 0 1 0 0 0 0 0 1 0 1 0 0 0 0 0 1 0 1 0 0 0 0 0 1 0 1 0 0 0 0 0 1 0 1 0 0 0 0 0 1 0 0 0 0 0 0 1 0 1 0 0 0 0 0 1 0 1 0 0 0 1 1 0 0 0 0 0 0 1 1 0 0 0 0 0 0 1 1 0 0 0 0 0 0 1 0 0 1 0 0 0 0 0 0 0 2 0 0 0 0 0 1 0 1 0 0 1 0 1 0 0 0 0 1 0 0 0 1 0 0 0 0 0 0 1 1 0 0 0 0 0 0 2 0 0 0 0 1 0 0 1 0 0 0 0 1 0 0 1 0 0 0 0 0 0 0 1 1 0 0 0 0 0 0 1 1 0 0 0 0 -1 1 0 0 0 0 0 0 1 0 0 0 -1 0 0 0 0 1 0 0 -1 0 0 1 -1 0 0 0 0 0 0 0 0 1 0 0 -1 0 0 1 0 0 0 0 0 -1 0 0 0 -1 0 0 1 0 0 1 0 0 0 0 -1 0 0 1 0 0 0 0 -1 0 0 1 0 0 0 -1 0 0 0 -1 0 0 0 1 0 0 0 -1 0 0 0 0 1 0 0 0 0 0 0 0 1 0 -1 -1 0 0 0 0 1 0 0 1 0 0 -1 0 0 0 0 0 0 0 0 0 -1 0 1 0 0 0 0 0 -1 0 1 0 -1 0 0 1 0 0 0 1 0 0 0 0 -1 0 0 0 0 0 0 0 0 0 0 0 0 0 0 0 0 0 0 -1 0 0 0 1 0 0 0 -1 0 0 1 0 0 0 0 -1 0 0 0 1 0 0 0 0 0 -1 0 1 0 0 0 0 0 -1 0 1 0 0 0 0 0 0 0 0 0 0 0 0 0 0 0 1 0 -1 0 0 0 0 0 -1 1 0 0 0 0 0 0 -1 1 0 0 0 0 0 0 0 1 0 -1 0 0 0 0 -1 0 1 0 1 -1 0 0 0 0 0 0 0 1 0 -1 0 0 0 0 0 1 0 0 0 -1 0 0 0 0 0 0 0 0 0 0 0 0 0 0 0 0 0 0 -1 0 0 0 0 0 1 0 -1 0 0 0 0 0 1 0 -1 0 0 0 0 0 1 0 0 0 1 0 0 0 -1 0 0 0 0 0 0 0 0 0 -1 0 0 1 0 0 0 0 0 0 0 1 -1 0 0 0 0 0 -1 1 0 0 0 0 0 0 0 0 0 0 0 0 0 0 0 1 -1 0 0 0 0 0 1 0 -1 0 0 0 0 0 1 0 -1 0 0 0 -1 0 0 0 0 1 0 0 -1 0 0 0 0 0 1 0 -1 0 0 0 0 0 1 0 -1 0 0 0 0 0 1 0 0 0 -1 1 0 0 0 0 0 0 -1 1 0 0 0 0 0 0 -1 1 0 0 0 0 1 0 0 0 0 -1 0 0 1 0 0 0 0 -1 0 0 1 0 0 0 0 -1 0 0 0 0 0 0 1 -1 0 0 0 0 0 1 0 -1 0 0 0 0 0 0 1 -1 0 0 0 0 0 0 1 -1 0 0 1 -1 0 0 0 0 0 0 1 -1 0 0 0 0 0 0 0 0 0 0 0 0 1 -1 1 -1 0 0 0 0 0 0 1 0 0 -1 0 0 0 0 0 0 1 -1 0 0 0 0 -1 0 1 0 0 0 0 0 -1 0 1 0 0 0 0 0 0 0 1 0 0 0 0 -1 0 0 0 0 0 0 0 0 0 0 -1 0 0 0 0 1 0 0 -1 1 0 0 0 0 0 0 0 0 0 0 0 0 0 0 0 0 0 0 0 0 0 0 0 0 0 1 0 -1 -1 0 0 0 0 0 0 1 0 0 -1 0 1 0 0 0 0 0 0 0 -1 0 0 1 0 0 0 0 0 -1 0 1 0 0 0 -1 0 0 0 1 0 0 0 0 0 0 0 0 0 0 -1 0 0 0 1 0 0 0 1 0 -1 0 0 0 0 -1 0 0 0 0 1 0 0 -1 0 0 0 0 1 0 1 -1 0 0 0 0 0 0 1 -1 0 0 0 0 0 0 0 1 0 0 -1 0 0 0 1 0 -1 0 0 0 0 0 1 0 -1 0 0 0 0 0 1 0 -1 0 0 0 0 0 1 -1 0 0 0 0 0 0 1 0 0 0 0 0 -1 0 0 0 1 0 0 -1 0 0 0 0 1 0 0 -1 0 0 0 1 0 -1 0 0 0 0 0 1 0 -1 0 0 0 0 0 0 -1 0 0 0 1 0 0 1 0 0 -1 0 0 0 0 1 0 0 -1 0 0 0 0 0 1 0 -1 0 0 0 0 0 1 0 -1 0 0 0 0 1 0 0 0 -1 0 0 0 0 1 0 0 -1 0 0 0 0 1 0 0 -1 0 0 0 0 1 0 0 -1 0 0 0 0 1 0 0 -1 0 0 0 1 0 0 0 -1 0 0 0 1 0 0 0 -1 0 0 1 0 0 0 0 0 -1 0 1 0 0 0 0 0 -1 0 1 0 0 0 0 0 -1 0 1 0 0 0 0 0 -1 0 1 0 0 0 0 0 -1 0 0 0 0 0 0 -1 0 1 0 0 0 0 0 -1 0 1 0 0 0 1 -1 0 0 0 0 0 0 1 -1 0 0 0 0 0 0 1 -1 0 0 0 0 0 0 -1 0 0 1 0 0 0 0 0 0 0 0 0 0 0 0 0 -1 0 1 0 0 1 0 -1 0 0 0 0 1 0 0 0 -1 0 0 0 0 0 0 1 -1 0 0 0 0 0 0 0 0 0 0 0 1 0 0 -1 0 0 0 0 1 0 0 -1 0 0 0 0 0 0 0 1 -1 0 0 0 0 0 0 1 -1 0 0 0 -1 -1 -1 -1 1 -1 0 0 -1 -1 0 -1 -1 -1 -1 -1 -1 1 -1 1 -1 -1 0 -1 0 -1 -1 -1 -1 -1 0 0 -1 0 -1 -1 1 0 0 0 1 -1 0 -1 -1 -1 0 0 -1 -1 -1 -1 0 -1 -1 -1 -1 -1 -1 0 -1 0 0 -1 -1 0 -1 -1 0 0 -1 -1 -1 0 -1 1 -1 -1 0 -1 -1 -1 0 1 -1 -1 0 0 -1 0 0 0 0 0 0 0 0 -1 -1 0 0 1 -1 0 -1 -1 -1 -1 -1 -1 -1 -1 -1 -1 0 -1 0 0 0 0 -1 -1 -1 -1 -1 1 -1 0 -1 0 -1 0 -1
-1.396013 6 7 0 0 0 0 0 1 1 0 0 0 0 0 0 0 0 0 0 0 0 0 0 0 0 0 0 0 0 0 0 0 0 0 0 0 0 0 0 0 0 0 0 0 0 0 0 0 0 0 0 0 0 0 0 0 0 0 0 0 0 0 0 0 0 0 0 0 0 0 0 0 0 0 0 0 0 0 0 0 0 0 0 0 0 0 0 0 0 0 0 0 0 0 0 0 0 0 0 0 0 0 0 1 0 1 0 0 0 0 0 1 0 1 0 0 0 0 0 0 0 0 1 1 0 0 0 0 0 0 0 1 0 1 0 0 0 0 0 1 0 1 0 1 0 0 0 0 0 1 0 1 0 0 0 0 0 1 0 0 0 1 0 0 0 1 0 0 1 0 0 0 0 1 0 1 1 0 0 0 0 0 1 1 0 0 0 0 0 0 1 1 0 0 0 0 0 0 0 0 0 0 0 0 1 1 1 0 0 0 0 0 1 0 0 0 0 0 0 2 0 0 0 0 0 0 0 2 0 0 0 0 0 0 0 2 0 0 0 0 0 0 0 2 0 0 0 0 0 0 0 2 0 0 0 0 0 0 0 1 1 0 1 0 0 0 0 1 0 0 0 0 0 0 0 0 1 1 0 0 0 1 0 0 0 1 0 0 0 1 0 0 0 1 0 0 0 0 0 1 0 1 0 0 0 0 0 1 0 1 0 0 0 0 0 1 0 1 0 0 0 0 1 1 0 0 0 0 0 0 1 1 0 0 0 0 0 0 1 1 0 0 0 0 0 0 1 1 0 0 0 0 0 0 0 0 1 1 0 0 0 0 1 0 1 0 0 0 0 0 0 0 1 1 0 0 0 0 0 0 2 0 0 0 0 0 0 0 1 1 0 0 0 1 0 0 1 0 0 0 0 1 0 0 0 1 0 0 0 1 0 1 0 0 0 1 0 0 0 0 0 1 0 1 1 0 0 0 0 0 0 1 1 0 0 0 0 0 1 0 0 1 0 0 0 0 0 0 0 2 0 0 0 0 1 1 0 0 0 0 0 0 0 1 1 0 0 0 0 0 2 0 0 0 0 0 0 0 0 1 1 0 0 0 0 0 0 0 1 0 0 1 0 0 0 0 1 0 0 0 0 1 0 0 1 0 0 0 0 1 0 0 1 0 0 0 0 1 0 0 0 0 0 0 0 2 0 0 1 0 0 0 1 0 0 0 1 0 0 0 1 0 0 0 1 0 0 1 0 0 0 0 0 0 0 2 0 0 0 0 0 0 0 2 0 0 0 0 0 0 0 2 0 0 0 0 0 0 0 2 0 0 0 0 1 0 0 1 0 0 0 0 1 0 0 0 0 1 0 0 1 1 0 0 0 0 1 1 0 0 0 0 0 0 1 0 0 0 1 0 0 0 0 1 0 0 1 0 0 0 0 1 0 0 1 0 0 0 1 1 0 0 0 0 0 0 0 1 0 0 0 1 0 0 0 0 0 1 0 1 0 0 0 1 0 0 0 0 1 0 0 1 0 1 0 0 0 0 0 1 0 1 0 0 0 0 0 1 0 0 0 0 1 0 0 0 1 0 0 0 1 0 0 0 0 0 1 0 0 1 0 0 1 0 0 0 0 1 0 0 1 1 0 0 0 0 0 0 0 2 0 0 0 0 0 0 1 1 0 0 0 0 0 0 1 1 0 0 0 0 0 1 1 0 0 0 0 0 0 1 1 0 0 0 0 0 0 2 0 0 0 0 0 0 1 0 0 1 0 0 0 0 0 0 0 2 0 0 0 0 0 0 1 1 0 0 0 0 0 1 1 0 0 0 0 0 0 1 0 0 1 0 0 0 0 0 1 0 0 0 0 1 0 0 0 0 0 0 1 1 0 0 1 0 0 0 0 1 1 0 1 0 0 0 0 0 1 0 0 0 0 0 0 1 1 0 0 0 0 0 0 1 1 0 0 0 0 0 0 1 0 1 0 0 1 0 0 0 0 1 0 0 0 0 1 0 0 0 1 0 0 0 1 0 0 0 1 0 1 0 0 0 0 0 0 1 0 0 1 0 0 0 0 1 0 1 0 0 0 0 1 1 0 0 0 0 0 0 1 1 0 0 0 0 0 0 1 1 0 0 0 0 0 0 0 2 0 0 0 0 0 0 0 1 0 0 0 1 0 0 0 1 0 0 0 1 0 0 0 0 0 1 0 1 0 0 0 0 0 1 0 1 0 0 0 1 0 1 0 0 0 0 0 1 0 1 0 0 0 0 0 0 0 0 0 2 1 0 0 0 0 0 0 1 0 0 0 0 0 0 0 2 1 0 0 1 0 0 0 0 0 0 0 0 0 0 0 2 0 0 0 0 0 0 0 2 0 0 0 0 0 0 1 1 0 2 0 0 0 0 0 0 0 1 0 0 0 0 1 0 0 1 0 0 0 0 1 0 1 0 0 0 0 1 0 0 0 0 0 0 0 2 0 0 0 0 0 1 0 1 0 0 1 0 0 0 0 0 1 0 0 0 0 1 1 0 0 0 0 0 0 0 0 1 1 0 0 0 0 1 1 0 0 0 0 0 0 2 0 0 0 0 0 0 1 1 0 0 0 0 0 0 1 0 0 1 0 0 0 0 1 1 0 0 0 0 0 1 0 -1 0 0 0 0 0 1 0 -1 0 0 0 0 0 0 0 0 -1 1 0 0 0 0 0 0 0 1 0 -1 0 0 0 0 0 1 0 -1 0 1 0 0 0 0 0 -1 0 1 0 0 0 0 0 -1 0 0 0 1 0 0 0 -1 0 0 -1 0 0 0 0 1 0 1 -1 0 0 0 0 0 -1 1 0 0 0 0 0 0 -1 1 0 0 0 0 0 0 0 0 0 0 0 0 -1 1 1 0 0 0 0 0 -1 0 0 0 0 0 0 0 0 0 0 0 0 0 0 0 0 0 0 0 0 0 0 0 0 0 0 0 0 0 0 0 0 0 0 0 0 0 0 0 0 0 0 0 0 0 0 1 -1 0 -1 0 0 0 0 1 0 0 0 0 0 0 0 0 1 -1 0 0 0 1 0 0 0 -1 0 0 0 1 0 0 0 -1 0 0 0 0 0 1 0 -1 0 0 0 0 0 1 0 -1 0 0 0 0 0 1 0 -1 0 0 0 0 -1 1 0 0 0 0 0 0 1 -1 0 0 0 0 0 0 1 -1 0 0 0 0 0 0 1 -1 0 0 0 0 0 0 0 0 -1 1 0 0 0 0 1 0 -1 0 0 0 0 0 0 0 -1 1 0 0 0 0 0 0 0 0 0 0 0 0 0 0 1 -1 0 0 0 -1 0 0 1 0 0 0 0 -1 0 0 0 1 0 0 0 -1 0 1 0 0 0 -1 0 0 0 0 0 1 0 1 -1 0 0 0 0 0 0 1 -1 0 0 0 0 0 1 0 0 -1 0 0 0 0 0 0 0 0 0 0 0 0 1 -1 0 0 0 0 0 0 0 1 -1 0 0 0 0 0 0 0 0 0 0 0 0 0 0 1 -1 0 0 0 0 0 0 0 -1 0 0 1 0 0 0 0 1 0 0 0 0 -1 0 0 1 0 0 0 0 -1 0 0 1 0 0 0 0 -1 0 0 0 0 0 0 0 0 0 0 -1 0 0 0 1 0 0 0 -1 0 0 0 1 0 0 0 -1 0 0 1 0 0 0 0 0 0 0 0 0 0 0 0 0 0 0 0 0 0 0 0 0 0 0 0 0 0 0 0 0 0 0 0 0 0 0 0 -1 0 0 1 0 0 0 0 -1 0 0 0 0 1 0 0 -1 1 0 0 0 0 1 -1 0 0 0 0 0 0 1 0 0 0 -1 0 0 0 0 -1 0 0 1 0 0 0 0 -1 0 0 1 0 0 0 1 -1 0 0 0 0 0 0 0 -1 0 0 0 1 0 0 0 0 0 1 0 -1 0 0 0 -1 0 0 0 0 1 0 0 -1 0 1 0 0 0 0 0 -1 0 1 0 0 0 0 0 -1 0 0 0 0 1 0 0 0 -1 0 0 0 1 0 0 0 0 0 -1 0 0 1 0 0 -1 0 0 0 0 1 0 0 1 -1 0 0 0 0 0 0 0 0 0 0 0 0 0 0 1 -1 0 0 0 0 0 0 1 -1 0 0 0 0 0 -1 1 0 0 0 0 0 0 -1 1 0 0 0 0 0 0 0 0 0 0 0 0 0 1 0 0 -1 0 0 0 0 0 0 0 0 0 0 0 0 0 0 -1 1 0 0 0 0 0 1 -1 0 0 0 0 0 0 1 0 0 -1 0 0 0 0 0 -1 0 0 0 0 1 0 0 0 0 0 0 -1 1 0 0 -1 0 0 0 0 1 1 0 -1 0 0 0 0 0 1 0 0 0 0 0 0 -1 1 0 0 0 0 0 0 -1 -1 0 0 0 0 0 0 1 0 1 0 0 -1 0 0 0 0 1 0 0 0 0 -1 0 0 0 1 0 0 0 -1 0 0 0 1 0 -1 0 0 0 0 0 0 -1 0 0 1 0 0 0 0 -1 0 1 0 0 0 0 1 -1 0 0 0 0 0 0 1 -1 0 0 0 0 0 0 1 -1 0 0 0 0 0 0 0 0 0 0 0 0 0 0 0 -1 0 0 0 1 0 0 0 -1 0 0 0 1 0 0 0 0 0 -1 0 1 0 0 0 0 0 -1 0 1 0 0 0 1 0 -1 0 0 0 0 0 1 0 -1 0 0 0 0 0 0 0 0 0 0 1 0 0 0 0 0 0 -1 0 0 0 0 0 0 0 0 -1 0 0 1 0 0 0 0 0 0 0 0 0 0 0 0 0 0 0 0 0 0 0 0 0 0 0 0 0 0 -1 1 0 0 0 0 0 0 0 0 0 -1 0 0 0 0 1 0 0 -1 0 0 0 0 1 0 -1 0 0 0 0 1 0 0 0 0 0 0 0 0 0 0 0 0 0 1 0 -1 0 0 1 0 0 0 0 0 -1 0 0 0 0 -1 1 0 0 0 0 0 0 0 0 1 -1 0 0 0 0 -1 1 0 0 0 0 0 0 0 0 0 0 0 0 0 1 -1 0 0 0 0 0 0 1 0 0 -1 0 0 0 0 1 -1 0 0 0 0 0 -1 -1 0 0 -1 -1 0 0 -1 0 -1 -1 0 1 -1 -1 -1 -1 0 -1 -1 0 -1 0 -1 0 0 -1 -1 0 0 0 -1 -1 1 -1 0 -1 -1 0 -1 0 -1 -1 -1 -1 -1 -1 0 0 -1 -1 -1 -1 -1 -1 -1 -1 -1 0 0 -1 -1 0 -1 0 0 -1 0 -1 0 -1 -1 -1 0 0 0 -1 -1 -1 -1 0 1 0 -1 0 1 0 -1 -1 0 0 0 -1 -1 1 -1 1 1 0 -1 0 0 0 -1 -1 -1 0 -1 -1 -1 -1 0 -1 -1 1 1 -1 1 -1 0 -1 -1 1 1 0 -1 -1 1 0 -1 -1
-5.308673 6 8 0 0 0 0 0 1 0 1 0 0 0 0 0 0 0 0 0 0 0 0 0 0 0 0 0 0 0 0 0 0 0 0 0 0 0 0 0 0 0 0 0 0 0 0 0 0 0 0 0 0 0 0 0 0 0 0 0 0 0 0 0 0 0 0 0 0 0 0 0 0 0 0 0 0 0 0 0 0 0 0 0 0 0 0 0 0 0 0 0 0 0 0 0 0 0 0 0 0 0 0 0 2 0 0 0 0 0 0 0 1 0 0 0 1 0 0 0 0 0 0 0 2 0 0 0 1 0 0 0 1 0 0 0 0 0 0 0 2 0 0 0 1 0 0 0 0 1 0 0 1 1 0 0 0 0 0 0 0 0 1 0 1 0 0 0 0 0 0 0 1 0 1 0 1 0 0 1 0 0 0 1 1 0 0 0 0 0 0 1 1 0 0 0 0 0 0 0 0 0 0 0 0 0 2 2 0 0 0 0 0 0 0 0 0 0 1 0 1 0 0 0 0 0 0 0 2 0 0 0 0 0 0 0 2 0 0 0 1 0 0 0 1 0 0 0 0 0 0 0 2 0 0 0 0 0 0 0 1 0 1 0 0 0 0 0 2 0 0 1 0 0 0 0 0 1 0 1 0 0 1 0 0 0 0 1 0 0 1 0 0 0 0 0 0 1 0 0 1 0 0 0 0 1 0 0 1 0 0 0 0 0 0 1 1 0 0 0 0 0 0 0 1 1 0 0 0 0 0 2 0 0 0 0 0 0 0 2 0 0 0 0 0 0 0 1 0 0 1 0 0 0 0 1 0 0 1 0 1 0 0 1 0 0 0 0 0 0 1 0 0 0 1 0 0 0 0 0 1 1 0 0 0 1 0 0 0 1 0 0 0 1 0 0 0 1 0 1 0 0 0 0 0 0 1 1 0 0 0 0 1 0 0 1 0 0 0 0 0 0 1 0 1 0 0 0 0 1 0 0 1 1 0 0 0 0 0 2 0 0 0 0 0 0 0 0 0 0 1 1 0 0 0 1 0 1 0 0 0 0 0 0 2 0 0 0 0 0 0 1 0 0 0 1 0 0 0 0 1 0 0 1 0 0 0 0 0 0 0 1 1 0 0 1 0 1 0 0 0 0 0 1 0 1 0 0 0 0 0 1 0 1 0 0 0 0 0 1 0 0 0 0 0 0 1 0 0 1 0 0 0 1 0 0 0 1 0 0 0 1 0 0 0 1 0 0 1 0 0 0 0 0 0 0 2 0 0 0 0 0 0 0 2 0 0 0 0 0 0 0 2 0 0 0 0 0 0 0 2 0 0 0 0 0 0 0 2 0 0 0 0 0 0 0 1 0 1 0 0 0 1 0 1 0 0 1 1 0 0 0 0 0 0 1 1 0 0 0 0 0 0 0 0 0 0 1 0 0 1 0 1 0 0 1 0 0 0 1 0 0 1 0 0 0 0 0 0 0 1 0 1 0 0 1 0 0 1 0 0 0 0 1 0 0 0 0 0 1 0 0 0 0 1 0 0 0 1 0 0 0 1 0 0 0 1 0 0 1 0 0 0 1 0 0 0 1 0 0 0 1 0 0 0 0 1 0 0 0 1 0 0 1 0 0 0 0 1 0 0 1 0 0 0 0 1 1 0 0 1 0 0 0 0 0 0 2 0 0 0 0 0 0 0 1 0 1 0 0 0 0 0 1 0 0 1 0 0 0 0 1 1 0 0 0 0 0 1 0 0 1 0 0 0 1 0 1 0 0 0 0 0 0 0 0 1 1 0 0 0 0 1 0 1 0 0 0 0 0 2 0 0 0 0 0 0 0 2 0 0 0 0 0 0 0 1 0 0 0 0 0 1 0 0 0 0 1 0 0 1 0 0 1 0 0 0 0 1 1 0 1 0 0 0 0 0 1 0 1 0 0 0 0 0 1 1 0 0 0 0 0 0 0 0 0 0 0 0 1 1 0 1 0 0 0 1 0 0 0 1 0 0 0 1 0 0 0 0 1 1 0 0 0 0 0 0 1 1 0 0 0 0 0 0 1 0 0 0 1 0 0 0 0 0 1 1 0 0 0 0 1 0 1 0 0 0 0 0 1 0 1 0 0 0 0 0 1 0 1 0 0 0 0 0 0 1 0 1 0 0 0 0 0 0 0 1 0 1 0 0 0 0 0 1 0 1 0 0 0 0 0 1 0 1 0 0 0 0 0 1 0 1 0 0 0 1 0 1 0 0 0 0 0 1 0 1 0 0 0 0 0 0 0 0 1 1 1 0 0 0 0 0 1 0 0 0 0 0 0 0 1 1 0 0 0 1 0 0 1 0 0 0 0 0 0 0 1 1 0 0 0 0 0 1 0 1 0 0 0 0 0 1 0 1 0 1 0 0 1 0 0 0 0 0 0 0 1 0 1 0 0 0 0 0 1 0 1 0 0 0 0 1 0 1 0 0 0 0 0 0 0 1 1 0 0 0 0 1 1 0 0 0 1 0 0 1 0 0 0 0 0 0 0 0 2 0 0 0 0 0 0 0 1 1 0 0 0 0 0 1 1 0 0 0 0 0 0 2 0 0 0 0 0 0 1 1 0 0 0 0 0 0 1 0 1 0 0 0 0 0 1 0 1 0 0 0 0 0 0 0 0 0 0 0 0 1 0 0 0 -1 0 0 0 0 0 0 0 0 0 0 0 -1 0 0 0 1 0 0 0 0 0 0 0 0 0 0 0 1 0 0 0 0 -1 0 0 1 -1 0 0 0 0 0 0 0 0 1 0 -1 0 0 0 0 0 0 0 -1 0 1 0 1 0 0 -1 0 0 0 -1 1 0 0 0 0 0 0 -1 1 0 0 0 0 0 0 0 0 0 0 0 0 0 0 0 0 0 0 0 0 0 0 0 0 0 -1 0 1 0 0 0 0 0 0 0 0 0 0 0 0 0 0 0 0 0 0 0 -1 0 0 0 1 0 0 0 0 0 0 0 0 0 0 0 0 0 0 0 1 0 -1 0 0 0 0 0 0 0 0 -1 0 0 0 0 0 1 0 -1 0 0 1 0 0 0 0 -1 0 0 1 0 0 0 0 0 0 -1 0 0 1 0 0 0 0 -1 0 0 1 0 0 0 0 0 0 -1 1 0 0 0 0 0 0 0 1 -1 0 0 0 0 0 0 0 0 0 0 0 0 0 0 0 0 0 0 0 0 0 1 0 0 -1 0 0 0 0 -1 0 0 1 0 -1 0 0 1 0 0 0 0 0 0 -1 0 0 0 1 0 0 0 0 0 -1 1 0 0 0 -1 0 0 0 1 0 0 0 -1 0 0 0 1 0 -1 0 0 0 0 0 0 1 -1 0 0 0 0 1 0 0 -1 0 0 0 0 0 0 1 0 1 0 0 0 0 -1 0 0 1 -1 0 0 0 0 0 0 0 0 0 0 0 0 0 0 0 0 1 -1 0 0 0 1 0 -1 0 0 0 0 0 0 0 0 0 0 0 0 0 1 0 0 0 -1 0 0 0 0 1 0 0 -1 0 0 0 0 0 0 0 -1 1 0 0 -1 0 1 0 0 0 0 0 -1 0 1 0 0 0 0 0 -1 0 1 0 0 0 0 0 -1 0 0 0 0 0 0 1 0 0 -1 0 0 0 1 0 0 0 -1 0 0 0 1 0 0 0 -1 0 0 1 0 0 0 0 0 0 0 0 0 0 0 0 0 0 0 0 0 0 0 0 0 0 0 0 0 0 0 0 0 0 0 0 0 0 0 0 0 0 0 0 0 0 0 0 0 0 0 -1 0 1 0 0 0 1 0 -1 0 0 1 -1 0 0 0 0 0 0 1 -1 0 0 0 0 0 0 0 0 0 0 1 0 0 -1 0 -1 0 0 1 0 0 0 1 0 0 -1 0 0 0 0 0 0 0 -1 0 1 0 0 -1 0 0 1 0 0 0 0 -1 0 0 0 0 0 1 0 0 0 0 1 0 0 0 -1 0 0 0 1 0 0 0 -1 0 0 -1 0 0 0 1 0 0 0 -1 0 0 0 1 0 0 0 0 -1 0 0 0 1 0 0 -1 0 0 0 0 1 0 0 1 0 0 0 0 -1 -1 0 0 1 0 0 0 0 0 0 0 0 0 0 0 0 0 0 1 0 -1 0 0 0 0 0 1 0 0 -1 0 0 0 0 1 -1 0 0 0 0 0 1 0 0 -1 0 0 0 1 0 -1 0 0 0 0 0 0 0 0 1 -1 0 0 0 0 -1 0 1 0 0 0 0 0 0 0 0 0 0 0 0 0 0 0 0 0 0 0 0 0 -1 0 0 0 0 0 1 0 0 0 0 -1 0 0 1 0 0 -1 0 0 0 0 1 1 0 -1 0 0 0 0 0 1 0 -1 0 0 0 0 0 1 -1 0 0 0 0 0 0 0 0 0 0 0 0 -1 1 0 1 0 0 0 -1 0 0 0 1 0 0 0 -1 0 0 0 0 1 -1 0 0 0 0 0 0 1 -1 0 0 0 0 0 0 -1 0 0 0 1 0 0 0 0 0 -1 1 0 0 0 0 1 0 -1 0 0 0 0 0 1 0 -1 0 0 0 0 0 1 0 -1 0 0 0 0 0 0 1 0 -1 0 0 0 0 0 0 0 -1 0 1 0 0 0 0 0 -1 0 1 0 0 0 0 0 -1 0 1 0 0 0 0 0 -1 0 1 0 0 0 1 0 -1 0 0 0 0 0 1 0 -1 0 0 0 0 0 0 0 0 -1 1 1 0 0 0 0 0 -1 0 0 0 0 0 0 0 -1 1 0 0 0 1 0 0 -1 0 0 0 0 0 0 0 -1 1 0 0 0 0 0 -1 0 1 0 0 0 0 0 -1 0 1 0 1 0 0 -1 0 0 0 0 0 0 0 -1 0 1 0 0 0 0 0 -1 0 1 0 0 0 0 -1 0 1 0 0 0 0 0 0 0 1 -1 0 0 0 0 1 -1 0 0 0 1 0 0 -1 0 0 0 0 0 0 0 0 0 0 0 0 0 0 0 0 -1 1 0 0 0 0 0 -1 1 0 0 0 0 0 0 0 0 0 0 0 0 0 1 -1 0 0 0 0 0 0 1 0 -1 0 0 0 0 0 1 0 -1 0 0 0 -1 -1 -1 -1 1 -1 0 -1 0 -1 0 -1 -1 -1 0 -1 -1 0 -1 1 -1 -1 0 -1 -1 -1 -1 0 -1 -1 -1 -1 0 0 -1 0 0 -1 -1 -1 0 -1 1 -1 -1 -1 -1 0 -1 0 0 -1 0 -1 -1 -1 -1 -1 -1 -1 -1 -1 -1 -1 -1 0 0 -1 -1 0 -1 -1 -1 -1 -1 0 0 0 0 -1 -1 -1 1 1 0 -1 0 1 -1 -1 0 0 0 0 0 0 1 -1 0 0 0 0 -1 0 -1 -1 -1 -1 0 -1 -1 -1 -1 -1 -1 -1 0 0 0 0 -1 0 -1 -1 0 1 -1 -1 -1 1 0 -1 -1
1.952304 6 9 0 0 0 0 0 1 0 0 1 0 0 0 0 0 0 0 0 0 0 0 0 0 0 0 0 0 0 0 0 0 0 0 0 0 0 0 0 0 0 0 0 0 0 0 0 0 0 0 0 0 0 0 0 0 0 0 0 0 0 0 0 0 0 0 0 0 0 0 0 0 0 0 0 0 0 0 0 0 0 0 0 0 0 0 0 0 0 0 0 0 0 0 0 0 0 0 0 0 0 0 0 1 0 1 0 0 0 0 0 1 0 1 0 0 0 0 0 0 0 1 0 1 0 0 0 0 0 1 0 1 0 0 0 0 0 1 0 1 0 0 0 1 0 0 1 0 0 0 0 1 0 0 1 0 0 0 0 0 1 1 0 0 0 0 0 0 1 0 0 0 0 1 0 1 1 0 0 0 0 0 0 1 1 0 0 0 0 0 1 1 0 0 0 0 0 0 0 0 0 1 0 0 0 1 1 0 0 1 0 0 0 0 1 0 0 0 0 1 0 0 1 0 0 0 0 1 0 0 1 0 0 0 0 1 0 0 0 1 0 0 0 1 0 0 0 0 0 0 0 2 0 0 0 0 0 0 0 2 0 0 0 0 0 0 0 2 0 0 0 1 0 0 0 0 1 0 0 0 1 1 0 0 0 0 0 0 1 1 0 0 0 0 0 0 1 0 0 1 0 0 0 0 0 0 0 1 0 1 0 0 1 0 0 1 0 0 0 0 0 1 0 1 0 0 0 0 0 0 1 0 1 0 0 0 0 0 1 0 1 0 0 0 0 0 2 0 0 0 0 0 0 0 0 0 1 1 0 1 0 0 1 0 0 0 0 1 0 0 0 0 0 1 0 0 0 0 0 0 1 1 0 0 1 0 0 0 1 0 0 0 1 0 0 0 1 0 0 0 1 0 0 0 0 1 0 0 0 0 0 2 0 0 0 0 0 0 0 1 0 1 0 1 0 0 0 1 0 0 0 1 0 0 0 1 0 0 1 1 0 0 0 0 0 0 0 1 0 1 0 0 0 0 1 0 0 0 0 1 0 0 0 1 0 0 0 1 0 0 1 0 0 0 0 1 0 0 0 2 0 0 0 0 0 0 0 1 0 0 0 1 0 0 0 0 1 0 0 0 0 1 0 0 1 0 0 0 0 1 0 0 1 0 0 0 0 1 0 1 0 0 0 0 0 1 0 1 0 0 0 0 1 0 0 1 0 0 0 0 1 0 1 0 0 0 0 1 0 0 0 0 1 0 0 1 0 0 0 0 0 0 0 2 0 0 1 0 0 0 0 1 0 0 1 0 0 0 0 1 0 0 0 0 1 0 0 1 0 0 0 0 0 0 0 1 0 1 0 0 0 1 0 1 0 0 1 0 0 0 0 0 0 1 1 0 0 0 0 0 0 1 0 0 0 0 1 0 0 1 0 0 0 0 1 0 0 1 1 0 0 0 1 0 0 0 0 0 0 0 1 1 0 0 0 0 0 1 1 0 0 0 0 0 1 0 0 0 1 0 1 0 0 1 0 0 0 0 0 0 0 1 1 0 0 0 1 0 0 0 0 0 1 0 0 0 0 1 0 0 1 0 0 0 0 0 0 0 0 2 0 1 0 0 0 0 0 1 0 0 2 0 0 0 0 0 0 0 1 1 0 0 0 0 1 0 1 0 0 0 0 0 1 0 1 0 0 0 0 0 1 0 1 0 0 0 0 0 0 0 1 0 0 0 0 1 0 1 0 0 1 0 0 0 1 1 0 0 0 0 0 0 0 1 0 1 0 0 0 0 0 0 0 1 1 0 0 0 0 1 0 0 1 0 0 0 0 1 0 0 1 0 0 0 0 0 0 0 1 0 0 1 0 0 0 0 1 0 0 1 0 0 0 0 0 0 1 1 1 0 1 0 0 0 0 0 1 0 1 0 0 0 0 0 1 0 1 0 0 0 0 0 0 1 0 0 0 0 0 1 0 2 0 0 0 0 0 0 0 2 0 0 0 0 0 0 0 0 2 0 0 0 0 0 0 0 1 0 0 0 1 0 0 0 0 0 0 0 2 0 0 0 1 0 0 1 0 0 0 0 1 0 0 0 1 0 0 0 1 0 0 0 1 0 0 0 1 0 0 0 1 0 0 1 0 1 0 0 0 0 0 0 0 0 1 0 0 1 0 0 0 1 0 0 0 1 1 0 0 0 0 0 0 1 0 0 0 0 0 1 0 1 0 0 0 1 0 0 0 1 0 0 0 1 0 0 0 1 0 0 0 0 0 0 0 2 1 0 0 0 0 0 0 1 0 0 0 0 0 0 0 2 0 0 0 1 0 0 0 1 0 0 0 0 0 0 0 2 0 0 0 0 0 0 0 2 0 0 0 0 0 0 0 2 0 2 0 0 0 0 0 0 0 1 0 0 0 0 1 0 0 1 0 0 0 0 1 0 0 0 0 1 0 1 0 0 0 0 0 1 0 1 0 0 0 0 0 1 0 0 0 1 1 0 0 1 0 0 0 0 0 0 0 1 1 0 0 0 0 0 0 1 0 1 0 0 0 0 0 1 1 0 0 0 0 0 0 1 0 1 0 0 0 0 2 0 0 0 0 0 0 0 1 0 0 1 0 0 0 0 1 0 0 1 0 0 0 1 0 -1 0 0 0 0 0 1 0 -1 0 0 0 0 0 0 0 -1 0 1 0 0 0 0 0 -1 0 1 0 0 0 0 0 -1 0 1 0 0 0 1 0 0 -1 0 0 0 0 1 0 0 -1 0 0 0 0 0 -1 1 0 0 0 0 0 0 -1 0 0 0 0 1 0 1 -1 0 0 0 0 0 0 1 -1 0 0 0 0 0 -1 1 0 0 0 0 0 0 0 0 0 -1 0 0 0 1 1 0 0 -1 0 0 0 0 -1 0 0 0 0 1 0 0 -1 0 0 0 0 1 0 0 -1 0 0 0 0 1 0 0 0 -1 0 0 0 1 0 0 0 0 0 0 0 0 0 0 0 0 0 0 0 0 0 0 0 0 0 0 0 0 0 0 0 -1 0 0 0 0 1 0 0 0 -1 1 0 0 0 0 0 0 -1 1 0 0 0 0 0 0 -1 0 0 1 0 0 0 0 0 0 0 1 0 -1 0 0 -1 0 0 1 0 0 0 0 0 -1 0 1 0 0 0 0 0 0 1 0 -1 0 0 0 0 0 1 0 -1 0 0 0 0 0 0 0 0 0 0 0 0 0 0 0 -1 1 0 -1 0 0 1 0 0 0 0 -1 0 0 0 0 0 1 0 0 0 0 0 0 1 -1 0 0 -1 0 0 0 1 0 0 0 -1 0 0 0 1 0 0 0 -1 0 0 0 0 1 0 0 0 0 0 0 0 0 0 0 0 0 0 -1 0 1 0 1 0 0 0 -1 0 0 0 1 0 0 0 -1 0 0 1 -1 0 0 0 0 0 0 0 -1 0 1 0 0 0 0 1 0 0 0 0 -1 0 0 0 1 0 0 0 -1 0 0 1 0 0 0 0 -1 0 0 0 0 0 0 0 0 0 0 0 -1 0 0 0 1 0 0 0 0 1 0 0 0 0 -1 0 0 1 0 0 0 0 -1 0 0 1 0 0 0 0 -1 0 -1 0 0 0 0 0 1 0 -1 0 0 0 0 1 0 0 -1 0 0 0 0 1 0 -1 0 0 0 0 1 0 0 0 0 -1 0 0 1 0 0 0 0 0 0 0 0 0 0 -1 0 0 0 0 1 0 0 -1 0 0 0 0 1 0 0 0 0 -1 0 0 1 0 0 0 0 0 0 0 -1 0 1 0 0 0 1 0 -1 0 0 1 0 0 0 0 0 0 -1 1 0 0 0 0 0 0 -1 0 0 0 0 1 0 0 -1 0 0 0 0 1 0 0 -1 1 0 0 0 -1 0 0 0 0 0 0 0 -1 1 0 0 0 0 0 1 -1 0 0 0 0 0 -1 0 0 0 1 0 -1 0 0 1 0 0 0 0 0 0 0 1 -1 0 0 0 -1 0 0 0 0 0 1 0 0 0 0 -1 0 0 1 0 0 0 0 0 0 0 0 0 0 -1 0 0 0 0 0 1 0 0 0 0 0 0 0 0 0 0 -1 1 0 0 0 0 -1 0 1 0 0 0 0 0 -1 0 1 0 0 0 0 0 -1 0 1 0 0 0 0 0 0 0 1 0 0 0 0 -1 0 1 0 0 -1 0 0 0 1 -1 0 0 0 0 0 0 0 -1 0 1 0 0 0 0 0 0 0 1 -1 0 0 0 0 1 0 0 -1 0 0 0 0 1 0 0 -1 0 0 0 0 0 0 0 -1 0 0 1 0 0 0 0 -1 0 0 1 0 0 0 0 0 0 -1 1 1 0 -1 0 0 0 0 0 1 0 -1 0 0 0 0 0 1 0 -1 0 0 0 0 0 0 -1 0 0 0 0 0 1 0 0 0 0 0 0 0 0 0 0 0 0 0 0 0 0 0 0 0 0 0 0 0 0 0 0 1 0 0 0 -1 0 0 0 0 0 0 0 0 0 0 0 -1 0 0 1 0 0 0 0 1 0 0 0 -1 0 0 0 1 0 0 0 -1 0 0 0 1 0 0 0 -1 0 0 -1 0 1 0 0 0 0 0 0 0 0 -1 0 0 1 0 0 0 -1 0 0 0 1 -1 0 0 0 0 0 0 1 0 0 0 0 0 -1 0 1 0 0 0 1 0 0 0 -1 0 0 0 1 0 0 0 -1 0 0 0 0 0 0 0 0 1 0 0 0 0 0 0 -1 0 0 0 0 0 0 0 0 0 0 0 1 0 0 0 -1 0 0 0 0 0 0 0 0 0 0 0 0 0 0 0 0 0 0 0 0 0 0 0 0 0 0 0 0 0 0 0 0 0 -1 0 0 0 0 1 0 0 -1 0 0 0 0 1 0 0 0 0 -1 0 1 0 0 0 0 0 -1 0 1 0 0 0 0 0 1 0 0 0 -1 1 0 0 -1 0 0 0 0 0 0 0 -1 1 0 0 0 0 0 0 -1 0 1 0 0 0 0 0 -1 1 0 0 0 0 0 0 1 0 -1 0 0 0 0 0 0 0 0 0 0 0 0 1 0 0 -1 0 0 0 0 1 0 0 -1 0 0 0 -1 -1 0 0 -1 -1 -1 0 -1 -1 -1 -1 -1 0 -1 -1 0 -1 1 -1 -1 -1 -1 -1 -1 -1 0 -1 0 -1 0 0 -1 0 0 0 0 -1 -1 -1 0 0 -1 -1 -1 -1 -1 -1 0 0 -1 -1 -1 -1 -1 -1 -1 -1 0 0 -1 -1 -1 -1 0 0 -1 -1 0 -1 -1 0 -1 -1 -1 0 1 -1 -1 0 -1 0 1 0 -1 0 0 0 -1 0 0 0 0 -1 -1 1 -1 1 0 1 -1 -1 0 -1 -1 -1 -1 0 -1 -1 0 -1 0 -1 -1 1 1 -1 1 -1 0 -1 -1 0 1 0 0 -1 0 1 -1 -1
-4.358293 7 8 0 0 0 0 0 0 1 1 0 0 0 0 0 0 0 0 0 0 0 0 0 0 0 0 0 0 0 0 0 0 0 0 0 0 0 0 0 0 0 0 0 0 0 0 0 0 0 0 0 0 0 0 0 0 0 0 0 0 0 0 0 0 0 0 0 0 0 0 0 0 0 0 0 0 0 0 0 0 0 0 0 0 0 0 0 0 0 0 0 0 0 0 0 0 0 0 0 0 0 0 0 1 0 1 0 0 0 0 0 0 0 1 0 1 0 0 0 0 0 0 1 1 0 0 0 1 0 0 0 0 0 1 0 0 0 0 0 1 0 1 0 0 0 0 0 0 1 1 0 0 1 0 0 0 0 1 0 0 0 0 0 1 0 1 0 0 1 0 0 1 0 0 0 0 1 0 1 0 0 0 2 0 0 0 0 0 0 0 2 0 0 0 0 0 0 0 0 0 0 0 0 0 1 1 1 0 0 0 0 0 1 0 0 0 0 1 0 1 0 0 0 0 0 0 0 2 0 0 0 0 0 0 0 2 0 0 0 1 0 0 0 1 0 0 0 0 0 0 0 2 0 0 0 0 0 0 0 0 1 1 1 0 0 0 0 1 0 0 1 0 0 0 0 0 0 1 1 0 0 0 0 0 0 1 1 0 0 0 0 0 0 1 0 0 1 0 0 0 0 1 0 0 1 0 0 0 0 1 0 0 0 0 1 0 0 1 0 0 0 0 1 0 1 0 0 0 0 0 1 1 0 0 0 0 0 0 1 1 0 0 0 0 0 0 0 1 0 1 0 0 0 0 1 0 1 0 0 1 0 0 0 0 1 0 0 0 0 1 0 0 1 0 0 0 0 0 0 1 1 0 0 0 1 0 0 0 0 1 0 0 1 1 0 0 0 0 1 0 0 1 0 0 0 0 1 0 0 1 0 0 0 0 1 1 0 0 0 0 0 0 0 0 1 0 0 0 1 0 0 0 2 0 0 0 0 0 1 0 0 1 0 0 0 0 0 0 0 1 1 0 0 0 0 1 1 0 0 0 0 0 0 1 1 0 0 0 0 0 1 0 0 0 1 0 0 0 0 0 1 0 1 0 0 0 0 0 1 0 1 0 0 0 1 0 0 0 0 0 0 1 1 0 0 0 0 0 0 1 1 0 0 0 0 0 0 1 1 0 0 0 0 0 0 1 0 0 2 0 0 0 0 0 0 0 2 0 0 0 0 0 0 0 2 0 0 0 0 0 0 0 0 0 0 2 0 0 0 0 0 0 0 2 0 0 0 0 0 0 0 2 0 0 0 0 0 0 0 2 0 0 0 0 1 0 0 1 0 0 0 0 1 0 0 1 0 0 0 0 1 0 0 1 0 0 0 2 0 0 0 0 0 0 0 1 0 0 1 0 0 0 0 1 0 0 0 0 0 1 0 2 0 0 0 0 0 0 0 1 0 1 0 0 0 0 0 1 0 1 0 0 0 0 1 0 0 0 0 1 0 0 1 1 0 0 0 0 0 0 0 1 0 0 0 0 0 1 0 1 0 0 0 0 0 1 0 1 1 0 0 0 0 0 0 0 2 0 0 0 0 0 0 0 0 1 1 0 0 0 0 0 2 0 0 0 0 0 0 0 0 1 0 0 0 1 1 0 0 1 0 0 0 0 0 0 1 1 0 0 0 0 0 0 0 1 1 0 0 0 0 1 0 0 0 1 0 0 0 1 0 1 0 0 0 0 0 1 0 0 1 0 0 0 0 0 1 1 0 0 0 0 0 0 0 1 1 0 0 0 0 1 1 0 0 0 0 0 0 1 1 0 0 0 0 0 0 1 0 0 1 0 0 0 0 1 1 0 0 0 0 0 0 0 0 0 1 0 1 0 0 0 2 0 0 0 0 0 0 0 2 0 0 0 0 0 0 0 1 0 0 0 0 1 0 1 0 0 0 0 0 1 1 0 0 0 0 0 1 0 0 0 0 0 1 1 0 0 0 0 0 0 0 1 1 0 0 0 0 1 0 0 1 0 0 0 0 1 1 0 0 0 0 0 1 1 0 0 0 0 0 0 0 1 1 0 0 0 0 0 0 1 1 0 0 0 0 0 0 1 1 0 0 0 0 0 0 1 1 0 0 0 0 0 0 1 0 1 0 0 0 0 0 1 0 1 0 0 0 0 0 1 0 1 0 0 0 0 0 0 0 2 0 0 0 0 0 0 0 2 0 0 0 0 0 0 0 2 0 0 0 0 0 0 0 2 0 0 0 0 0 0 0 0 1 1 0 0 0 0 0 0 1 1 0 0 0 0 0 0 1 1 1 0 0 0 0 0 1 0 0 0 0 0 0 0 1 1 0 0 0 0 0 1 0 1 0 0 0 0 0 1 1 0 0 1 0 0 1 0 0 0 0 1 0 0 1 0 0 0 0 1 0 0 1 0 0 0 1 0 0 1 0 0 0 0 0 0 0 0 0 1 1 0 0 0 0 0 1 1 0 0 0 0 0 1 0 0 1 0 0 0 0 1 1 0 0 0 0 0 0 0 1 0 1 0 0 0 0 2 0 0 0 0 0 0 0 2 0 0 0 0 0 0 0 2 0 0 0 0 0 0 0 0 1 1 0 0 0 0 0 1 1 0 0 0 0 -1 0 1 0 0 0 0 0 0 0 1 0 -1 0 0 0 0 0 0 1 -1 0 0 0 -1 0 0 0 0 0 1 0 0 0 0 0 -1 0 1 0 0 0 0 0 0 -1 1 0 0 -1 0 0 0 0 1 0 0 0 0 0 -1 0 1 0 0 1 0 0 -1 0 0 0 0 1 0 -1 0 0 0 0 0 0 0 0 0 0 0 0 0 0 0 0 0 0 0 0 0 0 0 0 0 1 -1 -1 0 0 0 0 0 1 0 0 0 0 -1 0 1 0 0 0 0 0 0 0 0 0 0 0 0 0 0 0 0 0 0 0 -1 0 0 0 1 0 0 0 0 0 0 0 0 0 0 0 0 0 0 0 0 1 -1 1 0 0 0 0 -1 0 0 -1 0 0 0 0 0 0 1 -1 0 0 0 0 0 0 1 -1 0 0 0 0 0 0 1 0 0 -1 0 0 0 0 1 0 0 -1 0 0 0 0 1 0 0 0 0 -1 0 0 1 0 0 0 0 1 0 -1 0 0 0 0 0 -1 1 0 0 0 0 0 0 -1 1 0 0 0 0 0 0 0 1 0 -1 0 0 0 0 -1 0 1 0 0 -1 0 0 0 0 1 0 0 0 0 -1 0 0 1 0 0 0 0 0 0 -1 1 0 0 0 -1 0 0 0 0 1 0 0 -1 1 0 0 0 0 -1 0 0 1 0 0 0 0 -1 0 0 1 0 0 0 0 -1 1 0 0 0 0 0 0 0 0 1 0 0 0 -1 0 0 0 0 0 0 0 0 0 -1 0 0 1 0 0 0 0 0 0 0 1 -1 0 0 0 0 1 -1 0 0 0 0 0 0 -1 1 0 0 0 0 0 1 0 0 0 -1 0 0 0 0 0 1 0 -1 0 0 0 0 0 1 0 -1 0 0 0 -1 0 0 0 0 0 0 1 -1 0 0 0 0 0 0 1 -1 0 0 0 0 0 0 1 -1 0 0 0 0 0 0 1 0 0 0 0 0 0 0 0 0 0 0 0 0 0 0 0 0 0 0 0 0 0 0 0 0 0 0 0 0 0 0 0 0 0 0 0 0 0 0 0 0 0 0 0 0 0 0 0 0 0 0 0 0 0 0 0 0 0 1 0 0 -1 0 0 0 0 1 0 0 -1 0 0 0 0 1 0 0 -1 0 0 0 0 0 0 0 0 0 0 0 -1 0 0 1 0 0 0 0 1 0 0 0 0 0 -1 0 0 0 0 0 0 0 0 0 1 0 -1 0 0 0 0 0 1 0 -1 0 0 0 0 -1 0 0 0 0 1 0 0 -1 1 0 0 0 0 0 0 0 1 0 0 0 0 0 -1 0 1 0 0 0 0 0 -1 0 1 -1 0 0 0 0 0 0 0 0 0 0 0 0 0 0 0 0 -1 1 0 0 0 0 0 0 0 0 0 0 0 0 0 0 1 0 0 0 -1 -1 0 0 1 0 0 0 0 0 0 -1 1 0 0 0 0 0 0 0 1 -1 0 0 0 0 1 0 0 0 -1 0 0 0 1 0 -1 0 0 0 0 0 1 0 0 -1 0 0 0 0 0 -1 1 0 0 0 0 0 0 0 1 -1 0 0 0 0 -1 1 0 0 0 0 0 0 -1 1 0 0 0 0 0 0 -1 0 0 1 0 0 0 0 -1 1 0 0 0 0 0 0 0 0 0 -1 0 1 0 0 0 0 0 0 0 0 0 0 0 0 0 0 0 0 0 0 0 -1 0 0 0 0 1 0 -1 0 0 0 0 0 1 1 0 0 0 0 0 -1 0 0 0 0 0 1 -1 0 0 0 0 0 0 0 -1 1 0 0 0 0 -1 0 0 1 0 0 0 0 -1 1 0 0 0 0 0 -1 1 0 0 0 0 0 0 0 1 -1 0 0 0 0 0 0 1 -1 0 0 0 0 0 0 1 -1 0 0 0 0 0 0 1 -1 0 0 0 0 0 0 1 0 -1 0 0 0 0 0 1 0 -1 0 0 0 0 0 1 0 -1 0 0 0 0 0 0 0 0 0 0 0 0 0 0 0 0 0 0 0 0 0 0 0 0 0 0 0 0 0 0 0 0 0 0 0 0 0 0 0 0 -1 1 0 0 0 0 0 0 -1 1 0 0 0 0 0 0 -1 1 1 0 0 0 0 0 -1 0 0 0 0 0 0 0 -1 1 0 0 0 0 0 -1 0 1 0 0 0 0 0 -1 1 0 0 1 0 0 -1 0 0 0 0 1 0 0 -1 0 0 0 0 1 0 0 -1 0 0 0 1 0 0 -1 0 0 0 0 0 0 0 0 0 1 -1 0 0 0 0 0 -1 1 0 0 0 0 0 -1 0 0 1 0 0 0 0 1 -1 0 0 0 0 0 0 0 -1 0 1 0 0 0 0 0 0 0 0 0 0 0 0 0 0 0 0 0 0 0 0 0 0 0 0 0 0 0 0 0 -1 1 0 0 0 0 0 1 -1 0 0 0 0 -1 -1 0 0 -1 0 0 -1 -1 1 -1 -1 0 0 -1 -1 0 -1 0 -1 -1 1 -1 0 -1 0 -1 -1 -1 0 0 -1 0 -1 0 0 0 -1 -1 1 -1 0 -1 -1 -1 -1 0 -1 -1 -1 -1 0 -1 -1 -1 -1 -1 -1 -1 0 0 -1 -1 0 0 -1 0 -1 1 -1 0 -1 -1 -1 1 -1 -1 0 -1 -1 -1 0 1 -1 -1 -1 1 0 -1 0 -1 -1 -1 0 0 1 -1 0 0 -1 0 0 -1 0 -1 -1 -1 -1 -1 -1 -1 -1 0 -1 -1 0 0 0 0 -1 -1 -1 -1 0 1 0 -1 -1 1 -1 -1 -1
0.8793468 7 9 0 0 0 0 0 0 1 0 1 0 0 0 0 0 0 0 0 0 0 0 0 0 0 0 0 0 0 0 0 0 0 0 0 0 0 0 0 0 0 0 0 0 0 0 0 0 0 0 0 0 0 0 0 0 0 0 0 0 0 0 0 0 0 0 0 0 0 0 0 0 0 0 0 0 0 0 0 0 0 0 0 0 0 0 0 0 0 0 0 0 0 0 0 0 0 0 0 0 0 0 0 0 0 2 0 0 0 0 0 0 0 2 0 0 0 0 0 0 0 1 1 0 0 0 0 0 0 1 0 0 0 1 0 0 0 1 0 0 0 1 0 0 0 0 1 0 0 1 0 0 0 0 1 0 0 1 0 0 1 0 0 0 0 1 0 0 2 0 0 0 0 0 0 0 2 0 0 0 0 0 1 0 1 0 0 0 0 0 2 0 0 0 0 0 0 0 0 0 0 1 0 0 1 0 0 0 0 1 0 0 1 0 1 0 0 0 0 1 0 0 1 0 0 0 0 1 0 0 1 0 0 0 0 1 0 0 0 1 0 0 0 1 0 0 0 0 0 0 0 2 0 0 0 0 0 0 0 1 1 0 1 0 0 0 0 1 0 0 0 1 0 0 0 0 0 1 0 0 1 0 0 0 0 1 0 0 1 0 0 0 0 1 0 0 1 0 0 0 0 1 0 0 0 0 0 0 0 2 0 0 1 0 0 0 0 1 0 0 0 1 1 0 0 0 0 0 0 0 0 1 1 0 0 0 0 0 0 1 1 0 0 0 0 0 1 1 0 0 0 0 0 0 0 0 2 0 0 1 0 0 0 0 1 0 0 1 0 0 0 0 1 0 0 0 0 0 0 0 1 1 0 0 1 0 0 0 0 1 0 0 1 1 0 0 0 0 0 0 1 1 0 0 0 0 0 0 0 1 0 1 0 0 0 1 0 0 0 1 0 0 0 0 1 0 0 1 0 0 0 0 1 0 0 1 0 0 0 1 0 1 0 0 0 0 0 1 0 1 0 0 0 0 0 1 0 0 0 1 0 0 0 0 1 0 0 1 0 0 1 0 0 0 0 1 0 0 0 1 1 0 0 0 0 0 0 1 1 0 0 0 0 0 0 0 0 0 0 0 0 2 0 0 0 0 0 0 0 2 0 0 0 0 0 0 0 2 0 1 0 0 0 0 0 1 0 1 1 0 0 0 0 0 0 1 1 0 0 0 0 0 1 0 1 0 0 0 0 0 0 0 1 0 0 1 0 0 0 0 0 0 0 2 0 0 1 0 0 0 0 1 0 0 1 0 0 0 0 1 0 0 0 0 2 0 0 0 0 0 0 0 1 0 0 1 0 0 0 0 1 0 0 1 0 0 0 1 0 0 0 0 0 1 0 0 0 0 1 0 0 1 0 1 0 0 0 0 0 1 0 1 0 0 0 0 0 1 0 1 0 0 1 0 0 0 0 1 0 0 1 0 0 0 0 0 0 0 1 1 0 0 0 1 1 0 0 0 0 0 1 1 0 0 0 0 0 0 0 1 0 0 1 0 0 0 1 1 0 0 0 0 0 0 0 0 1 1 0 0 0 0 0 0 0 0 1 0 0 1 0 1 1 0 0 0 0 0 0 0 1 1 0 0 0 0 0 0 1 1 0 0 0 0 1 0 0 1 0 0 0 0 1 0 0 1 0 0 0 0 1 1 0 0 0 0 0 0 0 1 0 0 0 0 0 1 0 1 0 0 1 0 0 0 0 1 0 1 0 0 0 0 0 1 0 1 0 0 0 0 0 0 1 0 1 0 0 0 0 0 1 0 1 0 0 0 0 0 0 0 2 0 0 0 0 0 1 0 1 0 0 0 0 0 0 0 1 0 1 0 0 0 1 0 0 0 1 0 0 0 2 0 0 0 0 0 0 0 1 0 0 0 0 1 0 0 1 0 0 0 0 1 1 1 0 0 0 0 0 0 0 1 0 0 1 0 0 0 0 1 0 0 0 0 1 0 0 0 1 0 0 0 1 0 0 0 0 0 1 0 1 0 0 0 0 1 0 0 1 0 0 0 1 1 0 0 0 0 0 0 0 1 0 0 1 0 0 0 0 1 0 0 1 0 0 0 0 1 0 0 1 0 0 1 0 1 0 0 0 0 0 0 0 1 1 0 0 0 0 0 0 2 0 0 0 0 1 0 0 0 0 1 0 0 0 0 0 0 0 2 0 0 0 0 0 0 0 1 0 1 0 0 0 0 0 1 0 1 0 0 0 0 0 0 0 2 0 0 0 0 0 0 0 2 0 0 0 0 0 0 0 2 1 0 0 0 0 0 0 1 0 0 0 0 0 0 0 2 0 0 0 0 0 0 0 2 0 0 0 0 0 0 1 1 0 2 0 0 0 0 0 0 0 2 0 0 0 0 0 0 0 2 0 0 0 0 0 0 1 0 0 1 0 0 0 0 0 0 0 1 0 1 0 0 0 0 0 0 0 1 0 1 0 0 0 1 0 0 1 0 0 0 0 2 0 0 0 0 0 0 0 1 0 0 1 0 0 0 0 2 0 0 0 0 0 0 0 1 0 1 0 0 0 0 1 1 0 0 0 0 0 0 0 0 0 2 0 0 0 0 0 1 0 1 0 0 0 0 0 0 0 0 0 0 0 0 0 0 0 0 0 0 0 0 0 -1 1 0 0 0 0 0 0 -1 0 0 0 1 0 0 0 -1 0 0 0 1 0 0 0 0 -1 0 0 1 0 0 0 0 -1 0 0 1 0 0 -1 0 0 0 0 1 0 0 0 0 0 0 0 0 0 0 0 0 0 0 0 0 1 0 -1 0 0 0 0 0 0 0 0 0 0 0 0 0 0 0 0 -1 0 0 1 0 0 0 0 -1 0 0 1 0 -1 0 0 0 0 1 0 0 -1 0 0 0 0 1 0 0 -1 0 0 0 0 1 0 0 0 -1 0 0 0 1 0 0 0 0 0 0 0 0 0 0 0 0 0 0 0 -1 1 0 1 0 0 0 0 -1 0 0 0 -1 0 0 0 0 0 1 0 0 -1 0 0 0 0 1 0 0 -1 0 0 0 0 1 0 0 -1 0 0 0 0 1 0 0 0 0 0 0 0 0 0 0 -1 0 0 0 0 1 0 0 0 -1 1 0 0 0 0 0 0 0 0 1 -1 0 0 0 0 0 0 1 -1 0 0 0 0 0 -1 1 0 0 0 0 0 0 0 0 0 0 0 -1 0 0 0 0 1 0 0 -1 0 0 0 0 1 0 0 0 0 0 0 0 1 -1 0 0 -1 0 0 0 0 1 0 0 -1 1 0 0 0 0 0 0 -1 1 0 0 0 0 0 0 0 1 0 -1 0 0 0 1 0 0 0 -1 0 0 0 0 1 0 0 -1 0 0 0 0 1 0 0 -1 0 0 0 -1 0 1 0 0 0 0 0 -1 0 1 0 0 0 0 0 1 0 0 0 -1 0 0 0 0 1 0 0 -1 0 0 1 0 0 0 0 -1 0 0 0 -1 1 0 0 0 0 0 0 -1 1 0 0 0 0 0 0 0 0 0 0 0 0 0 0 0 0 0 0 0 0 0 0 0 0 0 0 0 0 0 0 -1 0 0 0 0 0 1 0 -1 1 0 0 0 0 0 0 -1 1 0 0 0 0 0 -1 0 1 0 0 0 0 0 0 0 -1 0 0 1 0 0 0 0 0 0 0 0 0 0 -1 0 0 0 0 1 0 0 -1 0 0 0 0 1 0 0 0 0 0 0 0 0 0 0 0 0 1 0 0 -1 0 0 0 0 1 0 0 -1 0 0 0 1 0 0 0 0 0 -1 0 0 0 0 1 0 0 -1 0 1 0 0 0 0 0 -1 0 1 0 0 0 0 0 -1 0 1 0 0 -1 0 0 0 0 1 0 0 -1 0 0 0 0 0 0 0 -1 1 0 0 0 1 -1 0 0 0 0 0 -1 1 0 0 0 0 0 0 0 1 0 0 -1 0 0 0 -1 1 0 0 0 0 0 0 0 0 1 -1 0 0 0 0 0 0 0 0 1 0 0 -1 0 -1 1 0 0 0 0 0 0 0 -1 1 0 0 0 0 0 0 -1 1 0 0 0 0 -1 0 0 1 0 0 0 0 -1 0 0 1 0 0 0 0 -1 1 0 0 0 0 0 0 0 1 0 0 0 0 0 -1 0 1 0 0 -1 0 0 0 0 -1 0 1 0 0 0 0 0 -1 0 1 0 0 0 0 0 0 1 0 -1 0 0 0 0 0 1 0 -1 0 0 0 0 0 0 0 0 0 0 0 0 0 1 0 -1 0 0 0 0 0 0 0 -1 0 1 0 0 0 1 0 0 0 -1 0 0 0 0 0 0 0 0 0 0 0 -1 0 0 0 0 1 0 0 -1 0 0 0 0 1 1 -1 0 0 0 0 0 0 0 -1 0 0 1 0 0 0 0 -1 0 0 0 0 1 0 0 0 -1 0 0 0 1 0 0 0 0 0 1 0 -1 0 0 0 0 1 0 0 -1 0 0 0 -1 1 0 0 0 0 0 0 0 1 0 0 -1 0 0 0 0 1 0 0 -1 0 0 0 0 1 0 0 -1 0 0 -1 0 1 0 0 0 0 0 0 0 1 -1 0 0 0 0 0 0 0 0 0 0 0 -1 0 0 0 0 1 0 0 0 0 0 0 0 0 0 0 0 0 0 0 0 1 0 -1 0 0 0 0 0 1 0 -1 0 0 0 0 0 0 0 0 0 0 0 0 0 0 0 0 0 0 0 0 0 0 0 0 1 0 0 0 0 0 0 -1 0 0 0 0 0 0 0 0 0 0 0 0 0 0 0 0 0 0 0 0 0 0 1 -1 0 0 0 0 0 0 0 0 0 0 0 0 0 0 0 0 0 0 0 0 0 0 0 0 1 0 0 -1 0 0 0 0 0 0 0 -1 0 1 0 0 0 0 0 0 0 1 0 -1 0 0 0 -1 0 0 1 0 0 0 0 0 0 0 0 0 0 0 0 -1 0 0 1 0 0 0 0 0 0 0 0 0 0 0 0 1 0 -1 0 0 0 0 -1 1 0 0 0 0 0 0 0 0 0 0 0 0 0 0 0 1 0 -1 0 0 1 -1 -1 1 -1 -1 -1 0 -1 -1 0 -1 -1 0 0 -1 -1 0 -1 0 -1 -1 0 -1 0 -1 0 -1 -1 0 0 1 -1 -1 0 0 0 1 -1 -1 0 0 -1 -1 -1 -1 -1 -1 -1 -1 -1 -1 -1 -1 -1 -1 -1 -1 -1 0 1 0 -1 -1 0 0 -1 0 -1 1 -1 0 0 -1 -1 0 -1 0 -1 -1 0 -1 -1 1 -1 -1 -1 0 1 -1 0 -1 -1 -1 -1 -1 1 -1 1 0 0 -1 0 -1 0 -1 -1 -1 -1 -1 -1 0 -1 1 -1 -1 1 1 -1 1 -1 -1 -1 -1 0 1 1 0 -1 0 0 -1 -1
1.222156 7 10 0 0 0 0 0 0 1 0 0 1 0 0 0 0 0 0 0 0 0 0 0 0 0 0 0 0 0 0 0 0 0 0 0 0 0 0 0 0 0 0 0 0 0 0 0 0 0 0 0 0 0 0 0 0 0 0 0 0 0 0 0 0 0 0 0 0 0 0 0 0 0 0 0 0 0 0 0 0 0 0 0 0 0 0 0 0 0 0 0 0 0 0 0 0 0 0 0 0 0 0 0 0 0 2 0 0 0 0 0 0 0 2 0 0 0 0 0 0 1 0 1 0 0 0 1 0 0 0 0 0 0 1 0 0 0 0 0 0 1 1 0 0 0 0 0 0 1 1 0 0 0 0 0 0 1 1 0 1 0 0 0 0 0 1 0 0 1 0 1 0 0 0 0 0 1 0 1 0 0 0 1 0 0 0 1 0 0 0 1 1 0 0 0 0 0 0 0 0 0 0 1 0 1 0 0 0 0 0 1 0 1 0 0 0 0 0 0 2 0 0 0 0 0 0 0 2 0 0 0 0 0 0 0 2 0 0 0 1 0 0 0 1 0 0 0 0 0 1 0 1 0 0 0 0 0 1 0 0 1 0 1 1 0 0 0 0 0 0 1 0 0 0 0 0 0 1 0 0 0 0 0 0 1 1 1 0 0 0 0 0 0 1 1 0 0 0 0 0 0 1 0 0 0 0 0 0 1 1 1 0 0 0 0 0 0 1 1 0 0 0 1 0 0 0 0 0 0 0 0 2 0 0 0 0 0 0 0 2 0 0 0 0 0 0 0 2 0 0 0 0 0 0 0 1 1 0 0 0 0 0 0 0 2 0 0 0 0 0 0 0 2 0 0 0 0 0 0 0 2 0 1 0 0 0 0 0 0 1 1 0 0 1 0 0 0 0 0 0 0 1 1 0 0 0 0 0 0 1 1 0 0 0 0 1 0 0 1 0 0 0 0 0 2 0 0 0 0 0 0 0 2 0 0 0 0 0 0 0 0 2 0 0 0 0 1 0 0 1 0 0 0 0 1 1 0 0 0 0 0 0 1 0 1 0 0 0 0 0 2 0 0 0 0 0 0 0 1 0 1 0 0 0 0 0 1 0 1 0 0 0 0 0 0 0 0 0 0 0 0 2 0 1 0 0 0 0 0 1 0 0 0 0 0 1 0 1 0 0 0 0 0 1 0 1 0 0 1 0 0 1 0 0 0 0 1 0 0 0 1 0 0 0 1 0 0 0 0 1 0 0 0 1 0 1 0 0 0 0 0 1 0 1 0 0 0 0 0 0 1 1 0 0 0 0 0 0 0 1 0 1 0 0 1 0 0 0 0 1 0 0 1 0 0 0 0 1 0 0 1 0 0 0 1 0 0 2 0 0 0 0 0 0 0 0 0 0 2 0 0 0 0 2 0 0 0 0 0 0 0 1 0 0 0 0 1 0 0 1 0 0 0 1 0 0 0 1 0 0 0 1 0 0 0 0 0 0 0 2 0 0 0 2 0 0 0 0 0 0 0 1 0 0 0 0 1 0 0 2 0 0 0 0 0 0 0 2 0 0 0 0 0 0 0 1 1 0 0 0 0 0 0 0 0 0 1 0 1 0 0 0 1 0 0 0 1 0 0 0 0 1 0 0 1 0 0 0 0 1 0 0 1 0 0 0 0 2 0 0 0 0 0 0 0 2 0 0 0 0 0 1 0 1 0 0 0 0 0 1 0 1 0 0 0 0 0 1 0 0 0 0 0 1 0 0 0 1 0 1 0 0 0 0 0 2 0 0 0 0 0 0 1 0 0 1 0 0 0 0 1 0 0 1 0 0 0 0 0 0 1 1 0 0 1 0 1 0 0 0 0 0 0 0 0 0 0 0 1 1 0 0 1 0 0 0 1 0 0 0 1 1 0 0 0 0 1 0 0 0 0 0 0 1 1 0 0 0 0 0 0 1 1 0 0 1 0 0 0 0 0 0 0 1 1 0 0 0 0 0 1 0 0 0 1 0 0 0 0 0 0 0 1 1 0 0 0 0 1 0 0 1 0 0 0 1 0 0 0 1 0 0 0 1 0 0 0 1 0 0 0 1 0 1 0 0 0 0 0 1 1 0 0 0 0 0 0 1 1 0 0 0 1 0 0 1 0 0 0 0 1 0 0 1 0 0 0 0 0 0 0 1 0 0 1 0 0 1 0 0 0 1 0 0 0 1 0 0 0 1 0 0 0 1 0 0 0 1 0 0 0 1 0 0 0 1 0 0 0 0 0 1 0 0 0 1 0 0 0 1 0 0 0 1 0 0 0 0 0 1 0 1 1 0 0 0 0 1 0 0 0 0 0 1 0 0 0 1 0 0 0 1 0 0 0 1 0 0 0 1 0 0 1 0 0 1 0 0 1 0 0 0 0 1 0 0 0 0 1 0 0 2 0 0 0 0 0 0 1 1 0 0 0 0 0 0 0 1 0 0 0 1 0 0 0 1 0 0 0 1 0 0 0 0 0 1 0 0 1 0 1 0 0 1 0 0 0 0 1 0 0 0 0 0 1 0 1 0 0 1 0 0 0 0 0 0 0 1 1 0 0 0 0 0 0 1 0 1 0 0 0 0 0 1 0 1 0 0 0 0 0 2 0 0 0 0 0 0 0 0 0 0 0 0 0 0 0 0 0 0 0 0 0 0 -1 0 1 0 0 0 -1 0 0 0 0 0 0 1 0 0 0 0 0 0 -1 1 0 0 0 0 0 0 -1 1 0 0 0 0 0 0 -1 1 0 -1 0 0 0 0 0 1 0 0 1 0 -1 0 0 0 0 0 1 0 -1 0 0 0 1 0 0 0 -1 0 0 0 1 -1 0 0 0 0 0 0 0 0 0 0 -1 0 1 0 0 0 0 0 -1 0 1 0 0 0 0 0 0 0 0 0 0 0 0 0 0 0 0 0 0 0 0 0 0 0 0 0 0 -1 0 0 0 1 0 0 0 0 0 -1 0 1 0 0 0 0 0 -1 0 0 1 0 1 -1 0 0 0 0 0 0 -1 0 0 0 0 0 0 1 0 0 0 0 0 0 -1 1 -1 0 0 0 0 0 0 1 -1 0 0 0 0 0 0 1 0 0 0 0 0 0 -1 1 -1 0 0 0 0 0 0 1 -1 0 0 0 1 0 0 0 0 0 0 0 0 0 0 0 0 0 0 0 0 0 0 0 0 0 0 0 0 0 0 0 0 0 0 0 0 -1 1 0 0 0 0 0 0 0 0 0 0 0 0 0 0 0 0 0 0 0 0 0 0 0 0 0 -1 0 0 0 0 0 0 1 -1 0 0 1 0 0 0 0 0 0 0 1 -1 0 0 0 0 0 0 1 -1 0 0 0 0 1 0 0 -1 0 0 0 0 0 0 0 0 0 0 0 0 0 0 0 0 0 0 0 0 0 0 0 0 0 0 0 -1 0 0 1 0 0 0 0 -1 1 0 0 0 0 0 0 -1 0 1 0 0 0 0 0 0 0 0 0 0 0 0 0 -1 0 1 0 0 0 0 0 -1 0 1 0 0 0 0 0 0 0 0 0 0 0 0 0 0 -1 0 0 0 0 0 1 0 0 0 0 0 -1 0 1 0 0 0 0 0 -1 0 1 0 0 1 0 0 -1 0 0 0 0 1 0 0 0 -1 0 0 0 1 0 0 0 0 -1 0 0 0 -1 0 1 0 0 0 0 0 -1 0 1 0 0 0 0 0 0 -1 1 0 0 0 0 0 0 0 1 0 -1 0 0 1 0 0 0 0 -1 0 0 1 0 0 0 0 -1 0 0 1 0 0 0 -1 0 0 0 0 0 0 0 0 0 0 0 0 0 0 0 0 0 0 0 0 0 0 0 0 0 0 1 0 0 0 0 -1 0 0 1 0 0 0 -1 0 0 0 1 0 0 0 -1 0 0 0 0 0 0 0 0 0 0 0 0 0 0 0 0 0 0 0 1 0 0 0 0 -1 0 0 0 0 0 0 0 0 0 0 0 0 0 0 0 0 0 0 -1 1 0 0 0 0 0 0 0 0 0 1 0 -1 0 0 0 1 0 0 0 -1 0 0 0 0 1 0 0 -1 0 0 0 0 1 0 0 -1 0 0 0 0 0 0 0 0 0 0 0 0 0 0 0 0 0 0 1 0 -1 0 0 0 0 0 1 0 -1 0 0 0 0 0 1 0 0 0 0 0 -1 0 0 0 1 0 -1 0 0 0 0 0 0 0 0 0 0 0 0 1 0 0 -1 0 0 0 0 1 0 0 -1 0 0 0 0 0 0 1 -1 0 0 -1 0 1 0 0 0 0 0 0 0 0 0 0 0 1 -1 0 0 1 0 0 0 -1 0 0 0 1 -1 0 0 0 0 -1 0 0 0 0 0 0 1 -1 0 0 0 0 0 0 1 1 0 0 -1 0 0 0 0 0 0 0 -1 1 0 0 0 0 0 -1 0 0 0 1 0 0 0 0 0 0 0 1 -1 0 0 0 0 1 0 0 -1 0 0 0 1 0 0 0 -1 0 0 0 1 0 0 0 -1 0 0 0 1 0 -1 0 0 0 0 0 1 -1 0 0 0 0 0 0 1 -1 0 0 0 -1 0 0 1 0 0 0 0 -1 0 0 1 0 0 0 0 0 0 0 1 0 0 -1 0 0 -1 0 0 0 1 0 0 0 -1 0 0 0 1 0 0 0 -1 0 0 0 1 0 0 0 -1 0 0 0 1 0 0 0 0 0 -1 0 0 0 1 0 0 0 -1 0 0 0 1 0 0 0 0 0 -1 0 1 1 0 0 0 0 -1 0 0 0 0 0 -1 0 0 0 1 0 0 0 -1 0 0 0 1 0 0 0 -1 0 0 1 0 0 1 0 0 -1 0 0 0 0 1 0 0 0 0 -1 0 0 0 0 0 0 0 0 0 1 -1 0 0 0 0 0 0 0 -1 0 0 0 1 0 0 0 -1 0 0 0 1 0 0 0 0 0 -1 0 0 1 0 -1 0 0 1 0 0 0 0 -1 0 0 0 0 0 1 0 -1 0 0 1 0 0 0 0 0 0 0 1 -1 0 0 0 0 0 0 1 0 -1 0 0 0 0 0 -1 0 1 0 0 0 0 0 0 0 0 0 0 1 -1 -1 0 -1 -1 -1 1 -1 -1 0 -1 -1 1 1 -1 -1 0 -1 -1 -1 -1 0 -1 1 -1 1 -1 -1 -1 1 1 -1 -1 -1 0 -1 0 -1 -1 1 -1 -1 -1 -1 -1 -1 -1 -1 -1 -1 0 -1 -1 -1 -1 0 -1 -1 -1 0 0 -1 -1 1 -1 -1 0 -1 1 -1 0 -1 -1 0 0 0 -1 -1 -1 -1 0 0 0 -1 -1 0 0 0 0 -1 -1 -1 0 -1 0 0 -1 0 0 0 -1 0 -1 0 -1 -1 -1 -1 -1 -1 -1 0 0 -1 -1 0 0 -1 0 -1 -1 -1 0 1 1 0 -1 -1 0 -1 0 -1
-0.5293589 8 9 0 0 0 0 0 0 0 1 1 0 0 0 0 0 0 0 0 0 0 0 0 0 0 0 0 0 0 0 0 0 0 0 0 0 0 0 0 0 0 0 0 0 0 0 0 0 0 0 0 0 0 0 0 0 0 0 0 0 0 0 0 0 0 0 0 0 0 0 0 0 0 0 0 0 0 0 0 0 0 0 0 0 0 0 0 0 0 0 0 0 0 0 0 0 0 0 0 0 0 0 0 1 0 1 0 0 0 0 0 0 0 1 0 1 0 0 0 0 0 1 0 1 0 0 0 1 0 1 0 0 0 0 0 0 0 1 0 1 0 0 0 0 0 0 1 0 1 0 0 0 1 0 1 0 0 0 0 0 1 0 0 1 0 0 0 0 1 0 0 1 0 0 0 0 1 0 1 0 0 0 1 0 1 0 0 0 0 0 2 0 0 0 0 0 0 0 0 0 0 1 0 0 0 1 1 0 0 1 0 0 0 0 1 0 0 1 0 0 0 0 1 0 0 0 0 1 0 0 1 0 0 0 0 1 0 0 0 2 0 0 0 0 0 0 0 0 0 0 0 2 0 0 0 0 0 0 0 1 0 1 0 0 0 0 0 2 0 0 1 1 0 0 0 0 0 0 1 0 1 0 0 0 0 0 1 0 1 0 0 0 0 0 0 0 2 0 0 0 0 0 0 0 1 0 0 0 0 1 0 0 1 0 1 0 0 0 0 0 0 1 0 0 1 0 0 0 0 0 1 0 1 0 0 0 0 0 1 0 1 0 0 0 0 0 1 0 0 1 0 0 0 0 1 0 1 0 0 2 0 0 0 0 0 0 0 1 0 1 0 0 0 0 0 0 0 0 0 1 0 1 0 0 2 0 0 0 0 0 0 0 2 0 0 0 0 0 1 0 1 0 0 0 0 0 1 0 0 0 0 1 0 0 1 0 0 0 0 1 0 0 0 0 0 0 0 1 1 0 0 0 1 0 0 1 0 0 1 1 0 0 0 0 0 0 0 1 0 0 1 0 0 0 0 0 1 0 0 1 0 0 0 1 0 0 0 1 0 0 0 0 0 0 1 1 0 0 0 1 0 0 1 0 0 0 0 1 0 0 1 0 0 0 1 0 0 0 0 0 0 1 1 0 0 0 0 0 0 1 1 0 0 0 0 0 0 1 1 1 0 0 0 0 0 0 0 1 1 0 0 0 0 0 0 1 1 0 0 0 0 0 1 0 1 0 0 0 0 0 0 0 1 0 0 1 0 0 0 0 0 0 0 2 0 0 1 0 0 0 0 1 0 0 1 0 0 0 0 1 0 0 0 0 1 0 0 1 0 0 0 0 0 0 0 2 0 0 0 0 0 0 0 2 0 0 0 1 0 0 0 0 0 1 0 1 0 0 0 0 0 1 0 0 0 0 0 0 0 2 0 1 0 0 0 0 0 1 0 0 0 1 1 0 0 0 0 0 0 1 1 0 0 0 1 0 0 0 1 0 0 0 1 0 1 0 0 0 0 0 1 0 0 0 0 0 0 1 0 0 0 0 1 0 0 1 1 0 1 0 0 0 0 0 0 0 1 1 0 0 0 0 0 0 0 1 0 0 0 1 0 1 1 0 0 0 0 0 0 0 1 0 0 0 0 1 1 0 1 0 0 0 0 0 1 0 1 0 0 0 0 0 1 0 0 0 1 0 0 0 1 0 0 0 0 1 0 0 0 0 0 1 0 0 0 1 0 0 0 0 2 0 0 0 0 1 1 0 0 0 0 0 0 1 0 0 1 0 0 0 0 1 0 0 1 0 0 0 0 1 0 0 1 0 0 0 0 1 0 0 1 0 0 0 0 1 0 0 1 0 0 0 0 0 0 0 2 0 0 0 0 0 1 0 0 0 1 0 0 0 2 0 0 0 0 0 0 0 2 0 0 0 0 0 0 1 1 0 0 0 0 0 0 1 0 0 0 0 1 0 0 1 0 0 0 1 0 0 0 1 0 0 0 1 0 0 0 0 1 1 0 0 0 0 0 0 0 1 0 0 1 0 0 0 1 0 0 0 1 0 0 0 1 0 1 0 0 0 0 0 0 0 1 0 1 0 0 0 0 0 1 0 1 0 0 0 0 0 1 0 1 0 0 1 0 0 0 1 0 0 0 0 0 0 1 1 0 0 0 0 0 1 0 1 0 0 1 0 0 0 0 1 0 0 0 0 0 0 0 2 0 0 0 0 0 0 0 1 0 1 0 0 0 0 0 1 0 1 0 0 0 0 0 0 1 1 0 0 0 0 0 0 1 1 0 0 0 0 0 0 1 1 0 0 0 0 0 0 1 1 0 0 0 0 0 0 1 1 0 0 0 0 0 1 0 1 0 0 0 0 0 1 0 1 0 1 0 0 1 0 0 0 0 1 0 0 1 0 0 0 0 1 0 0 1 0 0 0 0 0 0 2 0 0 0 0 0 0 0 1 0 0 1 0 0 0 0 0 1 0 0 1 0 0 0 2 0 0 0 0 0 0 0 1 1 0 0 0 0 0 0 1 1 0 0 0 0 0 0 2 0 0 0 0 0 0 0 1 0 1 0 0 0 0 1 1 0 0 0 0 0 0 0 0 1 1 0 0 0 0 0 0 1 1 0 0 0 1 0 -1 0 0 0 0 0 0 0 -1 0 1 0 0 0 0 0 -1 0 1 0 0 0 1 0 -1 0 0 0 0 0 0 0 -1 0 1 0 0 0 0 0 0 -1 0 1 0 0 0 1 0 -1 0 0 0 0 0 -1 0 0 1 0 0 0 0 -1 0 0 1 0 0 0 0 -1 0 1 0 0 0 1 0 -1 0 0 0 0 0 0 0 0 0 0 0 0 0 0 0 0 -1 0 0 0 1 1 0 0 -1 0 0 0 0 -1 0 0 1 0 0 0 0 -1 0 0 0 0 1 0 0 -1 0 0 0 0 1 0 0 0 0 0 0 0 0 0 0 0 0 0 0 0 0 0 0 0 0 0 0 0 -1 0 1 0 0 0 0 0 0 0 0 1 -1 0 0 0 0 0 0 1 0 -1 0 0 0 0 0 1 0 -1 0 0 0 0 0 0 0 0 0 0 0 0 0 0 0 1 0 0 0 0 -1 0 0 -1 0 1 0 0 0 0 0 0 -1 0 0 1 0 0 0 0 0 1 0 -1 0 0 0 0 0 1 0 -1 0 0 0 0 0 -1 0 0 1 0 0 0 0 1 0 -1 0 0 0 0 0 0 0 0 0 0 -1 0 1 0 0 0 0 0 0 0 0 0 1 0 -1 0 0 0 0 0 0 0 0 0 0 0 0 0 0 0 0 1 0 -1 0 0 0 0 0 1 0 0 0 0 -1 0 0 1 0 0 0 0 -1 0 0 0 0 0 0 0 -1 1 0 0 0 1 0 0 -1 0 0 1 -1 0 0 0 0 0 0 0 -1 0 0 1 0 0 0 0 0 1 0 0 -1 0 0 0 1 0 0 0 -1 0 0 0 0 0 0 1 -1 0 0 0 -1 0 0 1 0 0 0 0 -1 0 0 1 0 0 0 1 0 0 0 0 0 0 -1 1 0 0 0 0 0 0 -1 1 0 0 0 0 0 0 -1 1 -1 0 0 0 0 0 0 0 -1 1 0 0 0 0 0 0 -1 1 0 0 0 0 0 -1 0 1 0 0 0 0 0 0 0 -1 0 0 1 0 0 0 0 0 0 0 0 0 0 -1 0 0 0 0 1 0 0 -1 0 0 0 0 1 0 0 0 0 -1 0 0 1 0 0 0 0 0 0 0 0 0 0 0 0 0 0 0 0 0 0 0 1 0 0 0 0 0 -1 0 1 0 0 0 0 0 -1 0 0 0 0 0 0 0 0 0 1 0 0 0 0 0 -1 0 0 0 1 -1 0 0 0 0 0 0 1 -1 0 0 0 1 0 0 0 -1 0 0 0 1 0 -1 0 0 0 0 0 -1 0 0 0 0 0 0 1 0 0 0 0 -1 0 0 1 -1 0 1 0 0 0 0 0 0 0 1 -1 0 0 0 0 0 0 0 1 0 0 0 -1 0 -1 1 0 0 0 0 0 0 0 -1 0 0 0 0 1 1 0 -1 0 0 0 0 0 -1 0 1 0 0 0 0 0 -1 0 0 0 1 0 0 0 -1 0 0 0 0 1 0 0 0 0 0 1 0 0 0 -1 0 0 0 0 0 0 0 0 0 -1 1 0 0 0 0 0 0 -1 0 0 1 0 0 0 0 1 0 0 -1 0 0 0 0 1 0 0 -1 0 0 0 0 1 0 0 -1 0 0 0 0 1 0 0 -1 0 0 0 0 0 0 0 0 0 0 0 0 0 1 0 0 0 -1 0 0 0 0 0 0 0 0 0 0 0 0 0 0 0 0 0 0 1 -1 0 0 0 0 0 0 -1 0 0 0 0 1 0 0 -1 0 0 0 1 0 0 0 -1 0 0 0 1 0 0 0 0 -1 1 0 0 0 0 0 0 0 1 0 0 -1 0 0 0 1 0 0 0 -1 0 0 0 -1 0 1 0 0 0 0 0 0 0 1 0 -1 0 0 0 0 0 1 0 -1 0 0 0 0 0 1 0 -1 0 0 -1 0 0 0 1 0 0 0 0 0 0 -1 1 0 0 0 0 0 -1 0 1 0 0 -1 0 0 0 0 1 0 0 0 0 0 0 0 0 0 0 0 0 0 0 0 1 0 -1 0 0 0 0 0 1 0 -1 0 0 0 0 0 0 1 -1 0 0 0 0 0 0 1 -1 0 0 0 0 0 0 1 -1 0 0 0 0 0 0 1 -1 0 0 0 0 0 0 1 -1 0 0 0 0 0 1 0 -1 0 0 0 0 0 1 0 -1 0 -1 0 0 1 0 0 0 0 -1 0 0 1 0 0 0 0 -1 0 0 1 0 0 0 0 0 0 0 0 0 0 0 0 0 0 -1 0 0 1 0 0 0 0 0 1 0 0 -1 0 0 0 0 0 0 0 0 0 0 0 -1 1 0 0 0 0 0 0 -1 1 0 0 0 0 0 0 0 0 0 0 0 0 0 0 1 0 -1 0 0 0 0 -1 1 0 0 0 0 0 0 0 0 1 -1 0 0 0 0 0 0 1 -1 0 0 0 -1 -1 0 0 -1 0 -1 -1 -1 0 -1 -1 -1 -1 -1 -1 1 -1 1 -1 -1 0 -1 -1 -1 -1 -1 -1 0 -1 0 -1 0 0 -1 1 0 -1 -1 0 0 0 -1 -1 -1 -1 0 -1 -1 -1 -1 0 -1 -1 -1 -1 -1 -1 0 0 -1 -1 -1 -1 1 -1 -1 -1 1 -1 -1 0 -1 -1 0 -1 0 0 -1 0 -1 0 1 -1 -1 -1 0 0 -1 1 -1 -1 -1 0 0 1 -1 0 -1 0 0 -1 -1 -1 -1 -1 -1 -1 -1 -1 0 -1 0 -1 -1 0 0 0 0 -1 -1 -1 -1 -1 1 0 0 -1 0 0 -1 -1
-1.790549 8 10 0 0 0 0 0 0 0 1 0 1 0 0 0 0 0 0 0 0 0 0 0 0 0 0 0 0 0 0 0 0 0 0 0 0 0 0 0 0 0 0 0 0 0 0 0 0 0 0 0 0 0 0 0 0 0 0 0 0 0 0 0 0 0 0 0 0 0 0 0 0 0 0 0 0 0 0 0 0 0 0 0 0 0 0 0 0 0 0 0 0 0 0 0 0 0 0 0 0 0 0 0 1 0 1 0 0 0 0 0 0 0 1 0 1 0 0 0 0 1 0 0 1 0 0 1 1 0 0 0 0 0 0 0 0 0 0 0 1 1 0 0 0 0 0 0 0 2 0 0 0 1 0 0 0 1 0 0 1 0 0 0 1 0 0 0 0 0 0 1 1 0 0 0 0 0 0 2 0 0 0 1 0 0 0 1 0 0 0 1 1 0 0 0 0 0 0 0 0 0 0 1 0 0 1 1 0 0 0 1 0 0 0 0 0 0 1 0 1 0 0 0 0 0 0 0 2 0 0 0 0 0 0 0 2 0 0 0 2 0 0 0 0 0 0 0 0 0 1 0 1 0 0 0 0 0 1 0 0 0 1 0 1 0 0 0 1 0 0 2 0 0 0 0 0 0 0 1 0 0 0 0 0 1 0 2 0 0 0 0 0 0 0 1 0 1 0 0 0 0 0 0 0 1 0 0 0 1 0 1 0 0 0 1 0 0 0 1 0 0 0 0 0 1 0 0 0 0 0 1 1 0 0 0 0 0 0 1 1 0 0 0 0 0 0 0 1 0 1 0 0 0 0 1 1 0 0 0 1 0 0 0 0 1 0 0 0 0 1 0 0 1 0 0 0 0 0 0 1 1 0 1 0 1 0 0 0 0 0 1 0 1 0 0 0 0 0 1 0 0 0 1 0 0 0 1 0 0 0 1 0 0 0 1 0 0 0 1 0 0 0 0 0 1 0 0 0 1 0 0 0 2 0 0 0 0 0 1 0 0 1 0 0 0 0 1 0 0 0 1 0 0 0 1 0 1 0 0 0 0 0 1 1 0 0 0 0 0 0 1 0 0 0 1 0 0 0 1 0 0 0 1 0 0 0 1 0 0 0 1 0 0 0 1 0 0 0 0 0 0 1 1 1 0 0 0 0 0 0 1 0 0 0 0 1 0 0 1 0 0 0 0 1 0 0 0 0 1 0 0 1 0 0 0 0 1 0 0 0 1 0 0 0 1 0 0 0 0 1 0 0 0 1 0 1 0 0 0 0 0 1 0 1 0 0 0 0 0 0 1 1 0 0 0 0 0 0 0 1 0 1 0 0 0 0 0 1 0 1 0 0 0 0 0 1 0 1 0 0 0 0 0 1 1 0 0 2 0 0 0 0 0 0 0 1 0 0 1 0 0 0 0 1 0 0 0 0 0 1 0 1 0 0 0 0 1 0 0 0 0 1 0 1 0 0 0 0 0 1 0 1 0 0 1 0 0 0 0 1 0 0 1 1 0 0 0 0 0 0 0 0 0 0 0 0 1 1 0 1 0 0 0 0 0 1 0 1 1 0 0 0 0 0 0 1 1 0 0 0 0 0 0 0 0 1 0 0 1 0 0 0 1 0 0 0 1 0 0 0 0 0 0 0 1 1 1 0 0 0 0 0 1 0 0 0 1 1 0 0 0 0 0 0 0 1 1 0 0 0 0 0 0 1 0 1 0 0 0 0 0 2 0 0 0 0 0 0 0 0 1 0 0 1 0 0 1 0 0 1 0 0 0 0 0 1 1 0 0 0 0 1 0 0 0 1 0 0 0 1 0 0 0 1 0 0 0 1 0 0 0 1 0 0 1 1 0 0 0 0 0 0 0 0 0 0 1 0 0 1 0 0 1 0 0 0 1 0 0 0 1 1 0 0 0 0 1 0 1 0 0 0 0 0 1 1 0 0 0 0 0 0 0 0 0 1 0 0 1 0 0 0 0 1 0 1 0 0 0 0 1 0 0 1 0 0 0 0 0 1 0 0 0 1 0 0 0 1 0 0 0 1 0 0 1 0 0 0 0 1 0 0 0 0 1 0 0 1 0 0 0 0 1 1 0 0 0 0 0 0 2 0 0 0 0 0 0 0 2 0 0 0 1 0 0 0 0 1 0 0 1 0 0 0 0 1 0 0 0 0 0 0 0 1 1 0 0 1 0 0 0 1 0 0 0 1 0 0 0 1 0 0 0 1 0 0 0 1 0 0 0 1 0 0 0 1 0 0 0 0 0 1 0 0 1 0 0 0 0 1 0 0 1 0 0 0 0 0 0 1 1 0 0 0 0 0 0 1 1 0 0 0 0 1 0 0 1 0 0 0 0 1 0 1 0 0 0 0 0 1 0 1 0 0 0 0 0 0 2 0 0 0 0 0 0 0 1 0 1 0 0 1 0 0 1 0 0 0 0 1 0 1 0 0 0 0 0 1 0 0 0 0 1 0 0 1 0 0 1 0 0 0 0 0 0 2 0 0 0 0 1 0 0 0 1 0 0 0 1 0 0 0 1 0 0 0 1 0 0 1 0 0 0 0 0 0 0 1 1 0 0 0 0 0 0 1 0 1 0 0 0 0 0 1 1 0 0 0 0 0 0 1 1 0 0 0 0 1 0 -1 0 0 0 0 0 0 0 -1 0 1 0 0 0 0 -1 0 0 1 0 0 -1 1 0 0 0 0 0 0 0 0 0 0 0 1 -1 0 0 0 0 0 0 0 0 0 0 0 1 0 0 0 -1 0 0 -1 0 0 0 1 0 0 0 0 0 0 -1 1 0 0 0 0 0 0 0 0 0 0 1 0 0 0 -1 0 0 0 1 -1 0 0 0 0 0 0 0 0 0 0 -1 0 0 1 1 0 0 0 -1 0 0 0 0 0 0 1 0 -1 0 0 0 0 0 0 0 0 0 0 0 0 0 0 0 0 0 0 0 0 0 0 0 0 0 0 0 0 0 -1 0 1 0 0 0 0 0 -1 0 0 0 1 0 -1 0 0 0 1 0 0 0 0 0 0 0 0 0 0 1 0 0 0 0 0 -1 0 0 0 0 0 0 0 0 0 -1 0 1 0 0 0 0 0 0 0 1 0 0 0 -1 0 -1 0 0 0 1 0 0 0 -1 0 0 0 0 0 1 0 0 0 0 0 1 -1 0 0 0 0 0 0 1 -1 0 0 0 0 0 0 0 -1 0 1 0 0 0 0 1 -1 0 0 0 1 0 0 0 0 -1 0 0 0 0 1 0 0 -1 0 0 0 0 0 0 1 -1 0 -1 0 1 0 0 0 0 0 -1 0 1 0 0 0 0 0 1 0 0 0 -1 0 0 0 1 0 0 0 -1 0 0 0 1 0 0 0 -1 0 0 0 0 0 -1 0 0 0 1 0 0 0 0 0 0 0 0 0 1 0 0 -1 0 0 0 0 -1 0 0 0 1 0 0 0 -1 0 1 0 0 0 0 0 -1 1 0 0 0 0 0 0 -1 0 0 0 1 0 0 0 -1 0 0 0 1 0 0 0 -1 0 0 0 1 0 0 0 1 0 0 0 0 0 0 -1 1 -1 0 0 0 0 0 0 1 0 0 0 0 -1 0 0 1 0 0 0 0 -1 0 0 0 0 1 0 0 -1 0 0 0 0 1 0 0 0 -1 0 0 0 1 0 0 0 0 -1 0 0 0 -1 0 1 0 0 0 0 0 -1 0 1 0 0 0 0 0 0 -1 1 0 0 0 0 0 0 0 1 0 -1 0 0 0 0 0 1 0 -1 0 0 0 0 0 1 0 -1 0 0 0 0 0 1 -1 0 0 0 0 0 0 0 0 0 0 1 0 0 -1 0 0 0 0 -1 0 0 0 0 0 1 0 1 0 0 0 0 -1 0 0 0 0 1 0 -1 0 0 0 0 0 1 0 -1 0 0 1 0 0 0 0 -1 0 0 1 -1 0 0 0 0 0 0 0 0 0 0 0 0 -1 1 0 -1 0 0 0 0 0 1 0 -1 1 0 0 0 0 0 0 -1 1 0 0 0 0 0 0 0 0 1 0 0 -1 0 0 0 1 0 0 0 -1 0 0 0 0 0 0 0 -1 1 1 0 0 0 0 0 -1 0 0 0 1 -1 0 0 0 0 0 0 0 -1 1 0 0 0 0 0 0 -1 0 1 0 0 0 0 0 0 0 0 0 0 0 0 0 0 1 0 0 -1 0 0 1 0 0 -1 0 0 0 0 0 -1 1 0 0 0 0 1 0 0 0 -1 0 0 0 1 0 0 0 -1 0 0 0 1 0 0 0 -1 0 0 -1 1 0 0 0 0 0 0 0 0 0 0 1 0 0 -1 0 0 1 0 0 0 -1 0 0 0 1 -1 0 0 0 0 -1 0 1 0 0 0 0 0 -1 1 0 0 0 0 0 0 0 0 0 -1 0 0 1 0 0 0 0 -1 0 1 0 0 0 0 -1 0 0 1 0 0 0 0 0 1 0 0 0 -1 0 0 0 1 0 0 0 -1 0 0 1 0 0 0 0 -1 0 0 0 0 1 0 0 -1 0 0 0 0 1 -1 0 0 0 0 0 0 0 0 0 0 0 0 0 0 0 0 0 0 -1 0 0 0 0 1 0 0 -1 0 0 0 0 1 0 0 0 0 0 0 0 1 -1 0 0 -1 0 0 0 1 0 0 0 -1 0 0 0 1 0 0 0 -1 0 0 0 1 0 0 0 -1 0 0 0 1 0 0 0 0 0 -1 0 0 1 0 0 0 0 -1 0 0 1 0 0 0 0 0 0 -1 1 0 0 0 0 0 0 -1 1 0 0 0 0 -1 0 0 1 0 0 0 0 -1 0 1 0 0 0 0 0 -1 0 1 0 0 0 0 0 0 0 0 0 0 0 0 0 0 1 0 -1 0 0 -1 0 0 1 0 0 0 0 -1 0 1 0 0 0 0 0 -1 0 0 0 0 1 0 0 -1 0 0 1 0 0 0 0 0 0 0 0 0 0 0 -1 0 0 0 1 0 0 0 -1 0 0 0 1 0 0 0 -1 0 0 1 0 0 0 0 0 0 0 1 -1 0 0 0 0 0 0 1 0 -1 0 0 0 0 0 -1 1 0 0 0 0 0 0 -1 1 0 0 0 0 -1 -1 -1 0 -1 0 0 -1 -1 0 -1 -1 0 0 -1 -1 1 -1 0 -1 -1 0 -1 0 -1 0 -1 -1 -1 0 0 -1 0 -1 -1 0 -1 -1 -1 1 -1 0 -1 -1 -1 -1 0 -1 -1 -1 0 0 -1 -1 -1 0 -1 -1 -1 -1 -1 -1 -1 0 0 -1 -1 -1 1 -1 -1 -1 -1 0 0 0 -1 0 -1 -1 0 1 0 -1 -1 0 0 -1 0 0 -1 -1 0 0 1 0 -1 -1 -1 0 0 -1 -1 -1 -1 -1 -1 -1 -1 -1 -1 0 -1 -1 -1 -1 -1 0 -1 -1 -1 -1 0 0 1 -1 -1 -1 0 -1 0 -1
-2.746007 8 11 0 0 0 0 0 0 0 1 0 0 1 0 0 0 0 0 0 0 0 0 0 0 0 0 0 0 0 0 0 0 0 0 0 0 0 0 0 0 0 0 0 0 0 0 0 0 0 0 0 0 0 0 0 0 0 0 0 0 0 0 0 0 0 0 0 0 0 0 0 0 0 0 0 0 0 0 0 0 0 0 0 0 0 0 0 0 0 0 0 0 0 0 0 0 0 0 0 0 0 0 1 1 0 0 0 0 0 0 0 0 0 0 0 1 0 1 0 0 0 0 0 1 0 1 0 1 0 0 0 0 0 1 0 0 0 0 0 1 0 1 0 0 0 0 0 0 1 1 0 0 1 1 0 0 0 0 0 0 0 0 0 2 0 0 0 0 0 1 0 1 0 0 0 0 0 1 1 0 0 0 1 0 0 0 0 1 0 0 1 0 0 0 0 1 0 0 0 0 0 0 0 1 0 1 1 0 0 0 0 1 0 0 0 0 0 1 0 1 0 0 0 0 0 0 0 2 0 0 0 0 0 0 0 2 0 0 0 2 0 0 0 0 0 0 0 0 0 0 0 2 0 0 0 0 0 0 0 1 0 1 0 0 1 0 0 1 0 0 1 0 0 0 1 0 0 0 1 0 0 0 1 0 0 0 1 0 0 0 1 0 0 0 0 0 1 0 1 0 0 0 0 0 1 0 1 0 0 0 1 0 0 0 1 0 0 0 1 0 0 0 0 0 1 0 0 1 0 0 1 0 0 0 0 1 0 0 1 0 0 0 0 0 0 1 0 0 0 1 0 0 0 1 1 0 0 0 0 1 0 1 0 0 0 0 0 0 0 2 0 0 0 0 0 0 0 1 0 1 0 0 0 0 1 0 1 0 0 0 0 1 1 0 0 0 0 0 1 1 0 0 0 0 0 0 2 0 0 0 0 0 0 0 2 0 0 0 0 0 0 0 0 0 0 0 0 0 2 0 1 0 1 0 0 0 0 0 1 1 0 0 0 0 0 0 0 0 1 0 1 0 0 0 0 1 1 0 0 0 0 0 0 2 0 0 0 0 0 0 0 1 0 0 1 0 0 0 0 1 0 0 1 0 0 0 0 0 0 0 2 0 0 0 1 0 0 0 0 0 0 1 1 0 0 0 0 0 0 1 1 0 0 0 0 0 0 1 1 0 0 0 0 0 0 1 0 0 1 0 0 0 0 1 0 0 1 0 1 0 0 0 0 0 1 1 0 0 0 0 0 0 0 0 0 1 1 0 0 0 0 0 0 1 1 0 0 1 0 0 0 1 0 0 0 1 0 0 0 1 0 0 0 1 0 0 0 1 0 0 0 0 0 0 0 1 0 1 0 0 0 0 0 1 0 1 0 1 0 1 0 0 0 0 0 1 1 0 0 0 0 0 0 0 1 0 0 0 0 1 0 2 0 0 0 0 0 0 0 1 0 1 0 0 0 0 1 0 0 1 0 0 0 0 2 0 0 0 0 0 0 0 1 0 0 0 0 1 0 0 0 0 0 0 0 1 0 1 0 0 0 0 0 1 0 1 0 0 1 0 0 1 0 0 0 0 1 0 0 1 0 0 0 0 0 1 0 1 0 0 0 0 1 0 0 1 0 0 0 0 0 1 0 0 0 1 1 0 0 1 0 0 0 0 0 0 1 0 0 0 0 1 0 0 0 0 1 0 0 1 0 0 1 0 0 1 0 0 0 0 1 1 0 0 0 0 0 0 1 0 1 0 0 0 0 0 1 0 0 0 1 0 0 0 1 0 1 0 0 0 0 1 1 0 0 0 0 0 0 1 0 1 0 0 0 0 0 1 1 0 0 0 0 0 0 1 0 1 0 0 0 0 0 0 0 1 1 0 0 0 0 1 1 0 0 0 0 0 0 0 1 0 0 0 0 1 0 0 1 0 0 0 0 1 0 2 0 0 0 0 0 0 0 1 0 0 0 0 1 0 0 0 1 0 0 1 0 0 0 0 1 0 0 1 0 0 0 0 0 1 0 0 0 1 0 0 1 1 0 0 0 0 0 0 2 0 0 0 0 0 0 0 1 0 1 0 0 0 0 0 0 0 1 0 1 0 0 0 1 0 1 0 0 0 0 0 1 0 1 0 0 0 0 0 0 1 0 1 0 0 0 0 0 1 0 1 0 0 0 0 0 1 0 1 0 0 0 0 0 1 0 1 0 0 0 0 0 0 0 2 0 0 1 0 0 0 0 1 0 0 1 0 0 0 0 1 0 0 0 0 0 1 0 0 1 0 0 0 0 1 0 0 1 0 0 0 0 0 0 1 1 0 1 0 0 0 0 0 1 0 1 0 0 0 0 0 1 0 0 0 0 0 0 2 0 0 0 0 0 0 0 2 0 0 1 0 0 0 1 0 0 0 1 0 0 0 1 0 0 0 0 0 1 0 1 0 0 0 0 0 1 1 0 0 0 0 0 0 0 1 0 0 1 0 0 0 1 0 1 0 0 0 0 0 1 1 0 0 0 0 0 0 1 0 1 0 0 0 0 0 0 0 2 0 0 0 0 0 0 1 0 0 0 1 0 0 0 1 1 0 0 0 0 0 0 1 1 0 0 0 0 0 0 0 2 0 0 0 0 0 0 0 2 0 0 0 -1 1 0 0 0 0 0 0 0 0 0 0 0 1 0 -1 0 0 0 0 0 1 0 -1 0 1 0 0 0 0 0 -1 0 0 0 0 0 1 0 -1 0 0 0 0 0 0 1 -1 0 0 1 -1 0 0 0 0 0 0 0 0 0 0 0 0 0 0 0 -1 0 1 0 0 0 0 0 -1 1 0 0 0 1 0 0 0 0 -1 0 0 1 0 0 0 0 -1 0 0 0 0 0 0 0 -1 0 1 1 0 0 0 0 -1 0 0 0 0 0 1 0 -1 0 0 0 0 0 0 0 0 0 0 0 0 0 0 0 0 0 0 0 0 0 0 0 0 0 0 0 0 0 0 0 0 0 0 0 0 0 0 0 -1 0 1 0 0 -1 0 0 1 0 0 1 0 0 0 -1 0 0 0 1 0 0 0 -1 0 0 0 1 0 0 0 -1 0 0 0 0 0 1 0 -1 0 0 0 0 0 1 0 -1 0 0 0 -1 0 0 0 1 0 0 0 -1 0 0 0 0 0 1 0 0 -1 0 0 1 0 0 0 0 -1 0 0 1 0 0 0 0 0 0 -1 0 0 0 1 0 0 0 -1 1 0 0 0 0 1 0 -1 0 0 0 0 0 0 0 0 0 0 0 0 0 0 0 -1 0 1 0 0 0 0 1 0 -1 0 0 0 0 -1 1 0 0 0 0 0 1 -1 0 0 0 0 0 0 0 0 0 0 0 0 0 0 0 0 0 0 0 0 0 0 0 0 0 0 0 0 0 0 -1 0 1 0 0 0 0 0 1 -1 0 0 0 0 0 0 0 0 -1 0 1 0 0 0 0 -1 1 0 0 0 0 0 0 0 0 0 0 0 0 0 0 -1 0 0 1 0 0 0 0 -1 0 0 1 0 0 0 0 0 0 0 0 0 0 0 1 0 0 0 0 0 0 -1 1 0 0 0 0 0 0 -1 1 0 0 0 0 0 0 -1 1 0 0 0 0 0 0 -1 0 0 1 0 0 0 0 -1 0 0 1 0 -1 0 0 0 0 0 1 -1 0 0 0 0 0 0 0 0 0 1 -1 0 0 0 0 0 0 1 -1 0 0 -1 0 0 0 1 0 0 0 -1 0 0 0 1 0 0 0 -1 0 0 0 1 0 0 0 0 0 0 0 1 0 -1 0 0 0 0 0 1 0 -1 0 1 0 -1 0 0 0 0 0 1 -1 0 0 0 0 0 0 0 -1 0 0 0 0 1 0 0 0 0 0 0 0 0 0 -1 0 1 0 0 0 0 -1 0 0 1 0 0 0 0 0 0 0 0 0 0 0 0 1 0 0 0 0 -1 0 0 0 0 0 0 0 -1 0 1 0 0 0 0 0 -1 0 1 0 0 1 0 0 -1 0 0 0 0 1 0 0 -1 0 0 0 0 0 1 0 -1 0 0 0 0 1 0 0 -1 0 0 0 0 0 -1 0 0 0 1 1 0 0 -1 0 0 0 0 0 0 1 0 0 0 0 -1 0 0 0 0 1 0 0 -1 0 0 -1 0 0 1 0 0 0 0 -1 1 0 0 0 0 0 0 -1 0 1 0 0 0 0 0 1 0 0 0 -1 0 0 0 -1 0 1 0 0 0 0 1 -1 0 0 0 0 0 0 1 0 -1 0 0 0 0 0 1 -1 0 0 0 0 0 0 1 0 -1 0 0 0 0 0 0 0 -1 1 0 0 0 0 -1 1 0 0 0 0 0 0 0 1 0 0 0 0 -1 0 0 1 0 0 0 0 -1 0 0 0 0 0 0 0 0 0 -1 0 0 0 0 1 0 0 0 -1 0 0 1 0 0 0 0 -1 0 0 1 0 0 0 0 0 1 0 0 0 -1 0 0 -1 1 0 0 0 0 0 0 0 0 0 0 0 0 0 0 -1 0 1 0 0 0 0 0 0 0 1 0 -1 0 0 0 -1 0 1 0 0 0 0 0 -1 0 1 0 0 0 0 0 0 -1 0 1 0 0 0 0 0 -1 0 1 0 0 0 0 0 -1 0 1 0 0 0 0 0 -1 0 1 0 0 0 0 0 0 0 0 0 0 -1 0 0 0 0 1 0 0 -1 0 0 0 0 1 0 0 0 0 0 -1 0 0 1 0 0 0 0 -1 0 0 1 0 0 0 0 0 0 -1 1 0 -1 0 0 0 0 0 1 0 -1 0 0 0 0 0 1 0 0 0 0 0 0 0 0 0 0 0 0 0 0 0 0 0 -1 0 0 0 1 0 0 0 -1 0 0 0 1 0 0 0 0 0 -1 0 1 0 0 0 0 0 -1 1 0 0 0 0 0 0 0 -1 0 0 1 0 0 0 -1 0 1 0 0 0 0 0 -1 1 0 0 0 0 0 0 -1 0 1 0 0 0 0 0 0 0 0 0 0 0 0 0 0 1 0 0 0 -1 0 0 0 1 -1 0 0 0 0 0 0 1 -1 0 0 0 0 0 0 0 0 0 0 0 0 0 0 0 0 0 0 0 0 -1 -1 0 0 -1 0 -1 -1 -1 1 -1 -1 -1 0 -1 -1 1 -1 1 0 -1 0 -1 0 -1 0 -1 0 -1 -1 -1 -1 1 -1 -1 0 -1 -1 -1 1 0 0 -1 -1 -1 -1 0 -1 -1 -1 -1 0 -1 0 -1 -1 0 0 -1 0 -1 -1 -1 -1 0 -1 0 0 1 -1 -1 -1 -1 -1 1 -1 -1 0 -1 -1 -1 1 0 -1 -1 -1 0 -1 -1 1 -1 -1 -1 1 0 0 -1 -1 0 -1 0 -1 0 -1 -1 -1 -1 -1 -1 -1 -1 0 -1 -1 -1 0 -1 1 -1 -1 -1 -1 -1 -1 0 -1 -1 0 0 0 -1 -1
3.368888 9 10 0 0 0 0 0 0 0 0 1 1 0 0 0 0 0 0 0 0 0 0 0 0 0 0 0 0 0 0 0 0 0 0 0 0 0 0 0 0 0 0 0 0 0 0 0 0 0 0 0 0 0 0 0 0 0 0 0 0 0 0 0 0 0 0 0 0 0 0 0 0 0 0 0 0 0 0 0 0 0 0 0 0 0 0 0 0 0 0 0 0 0 0 0 0 0 0 0 0 0 0 0 0 0 2 0 0 0 0 0 0 0 2 0 0 0 0 0 0 1 1 0 0 0 0 1 0 0 1 0 0 0 0 0 0 0 1 0 0 1 0 0 0 0 0 1 0 1 0 0 0 0 0 1 0 1 0 0 1 1 0 0 0 0 0 0 0 1 0 1 0 0 0 0 0 1 0 1 0 0 0 0 0 1 0 1 0 0 0 1 1 0 0 0 0 0 0 0 0 0 1 1 0 0 0 0 0 0 1 1 0 0 0 1 0 0 0 0 1 0 0 1 0 0 0 0 1 0 0 1 0 0 0 0 1 0 0 0 2 0 0 0 0 0 0 0 0 0 1 0 1 0 0 0 0 0 1 0 1 0 0 0 1 0 0 0 1 0 0 1 1 0 0 0 0 0 0 0 0 1 0 0 0 1 0 1 0 1 0 0 0 0 0 1 0 1 0 0 0 0 0 0 0 0 0 0 0 1 1 1 0 1 0 0 0 0 0 1 0 0 1 0 0 0 0 0 0 0 0 0 1 1 0 0 0 0 0 0 1 1 0 0 0 0 0 1 1 0 0 0 0 0 0 0 1 1 0 0 1 0 0 0 0 1 0 0 1 0 0 0 0 1 0 0 0 0 0 0 0 1 1 1 0 1 0 0 0 0 0 1 0 1 0 0 0 0 0 0 0 1 0 1 0 0 0 0 0 0 0 1 1 0 0 0 0 0 0 1 1 0 0 0 0 1 0 0 1 0 0 0 0 1 0 0 1 0 0 0 1 0 1 0 0 0 0 1 1 0 0 0 0 0 0 1 0 0 0 0 1 0 0 1 0 0 0 0 1 0 0 1 0 0 0 0 1 0 0 1 1 0 0 0 0 0 0 1 1 0 0 0 0 0 0 0 0 0 0 0 0 0 2 0 1 0 0 0 0 0 1 0 0 0 0 0 1 0 1 0 1 0 0 0 1 0 0 0 1 0 0 0 1 0 0 0 1 0 0 0 0 1 0 1 0 0 0 0 0 0 1 0 0 1 1 0 0 0 0 0 0 0 1 0 1 0 0 1 0 0 0 1 0 0 0 1 0 0 0 0 0 0 1 0 0 1 0 0 0 0 1 0 0 0 0 0 1 0 1 0 0 0 0 0 1 1 0 0 1 0 0 0 0 0 1 0 0 0 0 1 0 0 1 0 1 0 0 0 0 0 1 0 0 0 0 0 0 1 1 0 0 0 0 1 1 0 0 0 0 0 0 1 1 0 0 0 0 0 0 1 1 0 0 0 1 1 0 0 0 0 0 1 0 0 0 0 0 1 0 0 1 0 0 1 0 0 0 1 1 0 0 0 0 0 0 0 1 0 1 0 0 0 0 0 0 0 0 0 0 1 1 0 1 0 0 0 0 1 0 0 0 1 0 0 0 1 0 0 0 1 0 0 0 1 0 1 0 0 1 0 0 0 0 1 0 0 1 0 0 0 0 1 0 0 1 0 0 0 0 0 0 0 1 0 0 0 1 0 0 0 0 1 0 0 1 0 1 0 0 0 1 0 0 0 1 0 1 0 0 0 0 0 0 0 0 1 1 0 0 0 0 0 0 1 1 0 0 0 0 0 0 1 1 0 0 1 0 0 0 1 0 0 0 0 0 0 0 1 0 0 1 0 0 0 0 0 0 2 0 0 0 1 1 0 0 0 0 1 0 1 0 0 0 0 0 1 0 1 0 0 0 0 0 0 1 0 1 0 0 0 0 0 1 0 1 0 0 0 0 0 1 1 0 0 0 0 0 0 0 1 0 0 0 0 1 0 0 0 0 0 0 1 1 0 0 0 0 0 0 1 1 0 0 1 0 0 0 0 1 0 0 0 0 0 1 1 0 0 0 0 0 1 0 1 0 0 0 0 0 1 0 1 0 1 1 0 0 0 0 0 0 1 0 0 0 1 0 0 0 0 0 0 1 0 0 1 0 1 1 0 0 0 0 0 0 0 1 0 0 0 1 0 0 0 1 0 0 0 0 0 1 0 1 0 0 0 0 0 1 0 0 0 1 0 0 0 1 0 0 0 1 0 0 0 1 0 0 0 0 0 1 0 1 0 0 0 0 0 1 0 1 0 0 0 1 0 0 0 1 0 0 0 1 0 0 0 1 0 0 0 1 0 0 0 1 0 1 0 0 1 0 0 0 0 1 0 0 0 0 1 0 0 2 0 0 0 0 0 0 0 1 0 1 0 0 0 0 0 1 0 1 0 0 0 0 0 1 0 0 0 0 0 1 0 0 0 2 0 0 0 0 1 0 0 1 0 0 0 0 1 0 0 1 0 0 0 0 1 0 0 1 0 0 0 0 0 0 0 0 1 1 0 0 0 0 1 0 0 1 0 0 0 0 0 1 0 1 0 0 0 0 0 1 0 1 0 0 0 0 0 0 0 0 0 0 0 0 0 0 0 0 0 0 0 0 -1 1 0 0 0 0 -1 0 0 1 0 0 0 0 0 0 0 1 0 0 -1 0 0 0 0 0 1 0 -1 0 0 0 0 0 1 0 -1 0 0 -1 1 0 0 0 0 0 0 0 1 0 -1 0 0 0 0 0 1 0 -1 0 0 0 0 0 1 0 -1 0 0 0 1 -1 0 0 0 0 0 0 0 0 0 1 -1 0 0 0 0 0 0 1 -1 0 0 0 1 0 0 0 0 -1 0 0 1 0 0 0 0 -1 0 0 1 0 0 0 0 -1 0 0 0 0 0 0 0 0 0 0 0 0 0 -1 0 1 0 0 0 0 0 -1 0 1 0 0 0 -1 0 0 0 1 0 0 -1 1 0 0 0 0 0 0 0 0 1 0 0 0 -1 0 -1 0 1 0 0 0 0 0 -1 0 1 0 0 0 0 0 0 0 0 0 0 0 -1 1 -1 0 1 0 0 0 0 0 -1 0 0 1 0 0 0 0 0 0 0 0 0 -1 1 0 0 0 0 0 0 -1 1 0 0 0 0 0 1 -1 0 0 0 0 0 0 0 -1 1 0 0 1 0 0 0 0 -1 0 0 1 0 0 0 0 -1 0 0 0 0 0 0 0 -1 1 -1 0 1 0 0 0 0 0 -1 0 1 0 0 0 0 0 0 0 1 0 -1 0 0 0 0 0 0 0 -1 1 0 0 0 0 0 0 -1 1 0 0 0 0 -1 0 0 1 0 0 0 0 -1 0 0 1 0 0 0 1 0 -1 0 0 0 0 -1 1 0 0 0 0 0 0 -1 0 0 0 0 1 0 0 -1 0 0 0 0 1 0 0 -1 0 0 0 0 1 0 0 -1 1 0 0 0 0 0 0 -1 1 0 0 0 0 0 0 0 0 0 0 0 0 0 0 0 -1 0 0 0 0 0 1 0 0 0 0 0 -1 0 1 0 1 0 0 0 -1 0 0 0 1 0 0 0 -1 0 0 0 1 0 0 0 0 -1 0 1 0 0 0 0 0 0 -1 0 0 1 -1 0 0 0 0 0 0 0 -1 0 1 0 0 1 0 0 0 -1 0 0 0 1 0 0 0 0 0 0 -1 0 0 1 0 0 0 0 -1 0 0 0 0 0 1 0 -1 0 0 0 0 0 1 -1 0 0 -1 0 0 0 0 0 1 0 0 0 0 -1 0 0 1 0 -1 0 0 0 0 0 1 0 0 0 0 0 0 -1 1 0 0 0 0 1 -1 0 0 0 0 0 0 1 -1 0 0 0 0 0 0 1 -1 0 0 0 -1 1 0 0 0 0 0 1 0 0 0 0 0 -1 0 0 -1 0 0 1 0 0 0 1 -1 0 0 0 0 0 0 0 -1 0 1 0 0 0 0 0 0 0 0 0 0 -1 1 0 1 0 0 0 0 -1 0 0 0 1 0 0 0 -1 0 0 0 1 0 0 0 -1 0 1 0 0 -1 0 0 0 0 1 0 0 -1 0 0 0 0 1 0 0 -1 0 0 0 0 0 0 0 -1 0 0 0 1 0 0 0 0 1 0 0 -1 0 1 0 0 0 -1 0 0 0 1 0 -1 0 0 0 0 0 0 0 0 1 -1 0 0 0 0 0 0 1 -1 0 0 0 0 0 0 1 -1 0 0 -1 0 0 0 1 0 0 0 0 0 0 0 1 0 0 -1 0 0 0 0 0 0 0 0 0 0 1 -1 0 0 0 0 -1 0 1 0 0 0 0 0 -1 0 1 0 0 0 0 0 0 1 0 -1 0 0 0 0 0 1 0 -1 0 0 0 0 0 1 -1 0 0 0 0 0 0 0 1 0 0 0 0 -1 0 0 0 0 0 0 1 -1 0 0 0 0 0 0 1 -1 0 0 1 0 0 0 0 -1 0 0 0 0 0 -1 1 0 0 0 0 0 -1 0 1 0 0 0 0 0 -1 0 1 0 -1 1 0 0 0 0 0 0 -1 0 0 0 1 0 0 0 0 0 0 1 0 0 -1 0 1 -1 0 0 0 0 0 0 0 -1 0 0 0 1 0 0 0 -1 0 0 0 0 0 1 0 -1 0 0 0 0 0 1 0 0 0 -1 0 0 0 1 0 0 0 -1 0 0 0 1 0 0 0 0 0 -1 0 1 0 0 0 0 0 -1 0 1 0 0 0 -1 0 0 0 1 0 0 0 -1 0 0 0 1 0 0 0 -1 0 0 0 1 0 1 0 0 -1 0 0 0 0 1 0 0 0 0 -1 0 0 0 0 0 0 0 0 0 0 -1 0 1 0 0 0 0 0 -1 0 1 0 0 0 0 0 -1 0 0 0 0 0 1 0 0 0 0 0 0 0 0 -1 0 0 1 0 0 0 0 -1 0 0 1 0 0 0 0 -1 0 0 1 0 0 0 0 0 0 0 0 -1 1 0 0 0 0 1 0 0 -1 0 0 0 0 0 -1 0 1 0 0 0 0 0 -1 0 1 0 0 1 -1 -1 0 -1 -1 -1 0 -1 -1 -1 -1 -1 0 0 -1 -1 1 -1 0 -1 -1 -1 -1 0 -1 0 -1 -1 0 0 1 -1 -1 0 -1 0 0 -1 -1 0 0 -1 -1 -1 -1 -1 -1 -1 -1 -1 0 -1 -1 -1 -1 0 -1 -1 0 0 -1 -1 -1 0 0 -1 -1 -1 1 -1 -1 0 -1 0 -1 0 0 -1 -1 0 0 0 0 -1 -1 0 -1 0 0 0 -1 -1 0 -1 0 0 -1 0 -1 1 -1 -1 -1 -1 -1 -1 -1 -1 -1 -1 0 0 0 -1 -1 0 0 -1 0 -1 -1 -1 0 0 1 0 0 -1 -1 0 0 -1
-0.5971124 9 11 0 0 0 0 0 0 0 0 1 0 1 0 0 0 0 0 0 0 0 0 0 0 0 0 0 0 0 0 0 0 0 0 0 0 0 0 0 0 0 0 0 0 0 0 0 0 0 0 0 0 0 0 0 0 0 0 0 0 0 0 0 0 0 0 0 0 0 0 0 0 0 0 0 0 0 0 0 0 0 0 0 0 0 0 0 0 0 0 0 0 0 0 0 0 0 0 0 0 0 0 1 0 0 1 0 0 0 0 0 0 0 1 0 0 0 1 0 0 0 1 0 0 0 1 0 0 0 1 0 0 0 1 0 0 0 1 0 0 0 1 0 0 0 0 1 0 0 1 0 0 0 1 1 0 0 0 0 0 1 0 0 1 0 0 0 0 1 1 0 0 0 0 0 0 1 1 0 0 0 0 0 0 1 0 0 1 0 0 1 0 0 0 0 1 0 0 0 0 0 1 0 1 0 0 0 0 0 1 0 1 0 0 1 0 0 0 0 1 0 0 1 0 0 0 0 1 0 0 1 0 0 0 0 1 0 0 0 2 0 0 0 0 0 0 0 0 0 0 0 2 0 0 0 0 0 0 0 2 0 0 0 0 1 0 0 1 0 0 0 1 0 0 1 0 0 0 0 0 1 0 1 0 0 0 0 0 1 0 1 0 0 0 0 0 1 0 1 0 0 0 0 0 0 0 1 0 0 1 1 0 1 0 0 0 0 0 1 0 0 1 0 0 0 0 0 1 0 0 0 0 1 0 0 1 0 0 0 0 1 0 0 0 0 1 1 0 0 0 0 0 0 1 0 0 1 0 0 1 0 1 0 0 0 0 0 1 0 1 0 0 0 0 0 0 0 1 0 0 0 1 0 0 1 0 1 0 0 0 0 1 1 0 0 0 0 0 0 1 1 0 0 0 0 0 1 0 0 0 0 1 0 0 1 0 0 0 0 1 0 0 0 0 0 0 0 1 1 0 1 0 0 0 0 1 0 0 0 2 0 0 0 0 0 0 0 1 1 0 0 0 0 0 0 1 0 0 0 1 0 0 0 1 0 0 0 1 0 0 0 1 0 0 0 1 0 0 0 2 0 0 0 0 0 0 0 1 0 0 1 0 0 0 0 0 0 0 0 0 0 2 0 0 0 0 0 0 0 2 0 0 0 0 0 0 0 2 0 1 0 0 0 0 0 1 0 1 0 0 0 0 0 1 0 1 0 0 1 0 0 0 1 0 0 1 0 0 0 0 0 0 1 0 0 0 1 0 0 0 0 0 0 1 1 0 1 1 0 0 0 0 0 0 1 1 0 0 0 0 0 0 0 1 1 0 0 0 0 0 0 0 0 0 0 1 0 1 0 0 0 0 0 1 0 1 0 0 0 1 0 0 0 1 0 0 1 0 0 0 0 1 0 0 1 0 0 0 0 1 0 1 0 0 0 0 0 1 0 1 0 0 1 0 0 0 1 0 0 0 1 0 0 0 1 0 0 0 1 0 0 0 0 0 1 0 0 1 0 0 1 0 0 0 0 1 0 0 0 0 0 0 1 1 0 0 1 0 0 0 0 1 0 0 0 0 0 1 0 1 0 0 0 0 0 0 0 1 0 1 0 1 0 0 0 1 0 0 0 0 1 1 0 0 0 0 0 0 1 1 0 0 0 0 1 0 0 0 0 0 0 1 1 0 0 0 0 0 0 1 1 0 1 0 0 0 0 0 0 0 1 0 0 0 0 1 0 0 1 0 1 0 0 0 0 1 0 0 0 0 1 0 0 1 1 0 0 0 0 0 0 0 1 0 1 0 0 0 0 0 0 1 1 0 0 0 0 0 1 0 1 0 0 0 0 0 0 1 1 0 0 0 0 0 0 1 1 0 0 0 0 1 0 0 0 0 1 0 0 0 1 0 0 0 0 1 0 0 1 0 0 0 0 1 0 1 1 0 0 0 0 0 0 2 0 0 0 0 0 0 0 1 1 0 0 0 0 0 0 1 1 0 0 0 0 0 0 0 1 0 0 0 0 1 0 0 1 0 0 0 1 0 0 0 1 0 0 0 1 0 0 0 2 0 0 0 0 0 0 0 0 0 0 0 2 0 0 0 1 0 0 0 1 0 0 0 1 0 0 0 1 0 0 1 0 1 0 0 0 0 0 0 0 1 1 0 0 0 0 0 0 2 0 0 0 0 1 0 0 1 0 0 0 0 0 0 0 0 0 2 0 0 1 0 0 0 0 0 0 1 1 0 0 0 0 0 0 1 0 0 0 1 0 0 0 1 0 0 0 1 0 0 0 1 0 0 0 0 0 1 0 1 1 0 0 0 0 0 0 1 1 0 0 0 0 0 0 1 0 0 0 0 0 1 0 1 0 0 0 0 0 1 0 1 1 1 0 0 0 0 0 0 1 1 0 0 0 0 0 0 0 1 1 0 0 0 0 0 0 0 1 1 0 0 0 0 0 0 0 2 0 0 0 0 0 0 1 0 0 0 0 1 0 0 1 1 0 0 0 0 0 0 1 1 0 0 0 0 0 0 0 1 1 0 0 0 0 0 0 1 0 0 0 1 0 0 0 0 1 1 0 0 0 0 1 0 1 0 0 0 0 0 0 0 1 1 0 0 0 0 0 0 1 1 0 0 -1 0 0 1 0 0 0 0 0 0 0 1 0 0 0 -1 0 0 0 1 0 0 0 -1 0 0 0 1 0 0 0 -1 0 0 0 1 0 0 0 -1 0 0 0 0 1 0 0 -1 0 0 0 -1 1 0 0 0 0 0 1 0 0 -1 0 0 0 0 1 -1 0 0 0 0 0 0 1 -1 0 0 0 0 0 0 1 0 0 -1 0 0 1 0 0 0 0 -1 0 0 0 0 0 1 0 -1 0 0 0 0 0 1 0 -1 0 0 1 0 0 0 0 -1 0 0 1 0 0 0 0 -1 0 0 1 0 0 0 0 -1 0 0 0 0 0 0 0 0 0 0 0 0 0 0 0 0 0 0 0 0 0 0 0 0 0 0 0 0 -1 0 0 1 0 0 0 1 0 0 -1 0 0 0 0 0 1 0 -1 0 0 0 0 0 1 0 -1 0 0 0 0 0 1 0 -1 0 0 0 0 0 0 0 -1 0 0 1 -1 0 1 0 0 0 0 0 -1 0 0 1 0 0 0 0 0 -1 0 0 0 0 1 0 0 -1 0 0 0 0 1 0 0 0 0 -1 1 0 0 0 0 0 0 -1 0 0 1 0 0 1 0 -1 0 0 0 0 0 1 0 -1 0 0 0 0 0 0 0 -1 0 0 0 1 0 0 1 0 -1 0 0 0 0 -1 1 0 0 0 0 0 0 -1 1 0 0 0 0 0 -1 0 0 0 0 1 0 0 -1 0 0 0 0 1 0 0 0 0 0 0 0 1 -1 0 -1 0 0 0 0 1 0 0 0 0 0 0 0 0 0 0 0 1 -1 0 0 0 0 0 0 -1 0 0 0 1 0 0 0 -1 0 0 0 1 0 0 0 -1 0 0 0 1 0 0 0 0 0 0 0 0 0 0 0 1 0 0 -1 0 0 0 0 0 0 0 0 0 0 0 0 0 0 0 0 0 0 0 0 0 0 0 0 0 0 0 0 1 0 0 0 0 0 -1 0 1 0 0 0 0 0 -1 0 1 0 0 -1 0 0 0 1 0 0 -1 0 0 0 0 0 0 1 0 0 0 -1 0 0 0 0 0 0 1 -1 0 1 -1 0 0 0 0 0 0 1 -1 0 0 0 0 0 0 0 -1 1 0 0 0 0 0 0 0 0 0 0 1 0 -1 0 0 0 0 0 1 0 -1 0 0 0 -1 0 0 0 1 0 0 -1 0 0 0 0 1 0 0 -1 0 0 0 0 1 0 -1 0 0 0 0 0 1 0 -1 0 0 1 0 0 0 -1 0 0 0 1 0 0 0 -1 0 0 0 1 0 0 0 0 0 1 0 0 -1 0 0 1 0 0 0 0 -1 0 0 0 0 0 0 1 -1 0 0 1 0 0 0 0 -1 0 0 0 0 0 1 0 -1 0 0 0 0 0 0 0 -1 0 1 0 1 0 0 0 -1 0 0 0 0 1 -1 0 0 0 0 0 0 1 -1 0 0 0 0 1 0 0 0 0 0 0 -1 1 0 0 0 0 0 0 -1 1 0 -1 0 0 0 0 0 0 0 -1 0 0 0 0 1 0 0 -1 0 1 0 0 0 0 1 0 0 0 0 -1 0 0 1 -1 0 0 0 0 0 0 0 -1 0 1 0 0 0 0 0 0 -1 1 0 0 0 0 0 -1 0 1 0 0 0 0 0 0 -1 1 0 0 0 0 0 0 -1 1 0 0 0 0 -1 0 0 0 0 1 0 0 0 1 0 0 0 0 -1 0 0 1 0 0 0 0 -1 0 -1 1 0 0 0 0 0 0 0 0 0 0 0 0 0 0 1 -1 0 0 0 0 0 0 1 -1 0 0 0 0 0 0 0 1 0 0 0 0 -1 0 0 -1 0 0 0 1 0 0 0 -1 0 0 0 1 0 0 0 0 0 0 0 0 0 0 0 0 0 0 0 0 0 0 0 -1 0 0 0 1 0 0 0 -1 0 0 0 1 0 0 1 0 -1 0 0 0 0 0 0 0 -1 1 0 0 0 0 0 0 0 0 0 0 0 1 0 0 -1 0 0 0 0 0 0 0 0 0 0 0 0 -1 0 0 0 0 0 0 1 -1 0 0 0 0 0 0 1 0 0 0 -1 0 0 0 1 0 0 0 -1 0 0 0 1 0 0 0 0 0 -1 0 1 -1 0 0 0 0 0 0 1 -1 0 0 0 0 0 0 1 0 0 0 0 0 -1 0 1 0 0 0 0 0 -1 0 1 -1 1 0 0 0 0 0 0 -1 1 0 0 0 0 0 0 0 1 -1 0 0 0 0 0 0 0 -1 1 0 0 0 0 0 0 0 0 0 0 0 0 0 0 -1 0 0 0 0 1 0 0 -1 1 0 0 0 0 0 0 -1 1 0 0 0 0 0 0 0 1 -1 0 0 0 0 0 0 1 0 0 0 -1 0 0 0 0 -1 1 0 0 0 0 1 0 -1 0 0 0 0 0 0 0 -1 1 0 0 0 0 0 0 -1 1 0 0 1 -1 -1 1 -1 -1 -1 -1 -1 -1 0 -1 -1 -1 0 -1 -1 1 -1 1 0 -1 -1 -1 0 -1 0 -1 0 0 -1 0 -1 0 0 -1 0 0 -1 -1 0 1 -1 -1 -1 -1 -1 -1 -1 -1 -1 -1 -1 -1 0 -1 -1 0 0 0 1 -1 -1 -1 -1 0 -1 0 0 1 -1 -1 0 -1 -1 0 -1 0 -1 -1 0 -1 0 0 -1 -1 -1 -1 0 -1 1 -1 -1 -1 0 -1 0 -1 0 0 0 -1 -1 0 -1 -1 -1 -1 -1 -1 -1 0 0 0 -1 -1 1 0 0 0 -1 -1 -1 -1 -1 0 0 0 0 -1 1 -1 -1
2.64473 9 12 0 0 0 0 0 0 0 0 1 0 0 1 0 0 0 0 0 0 0 0 0 0 0 0 0 0 0 0 0 0 0 0 0 0 0 0 0 0 0 0 0 0 0 0 0 0 0 0 0 0 0 0 0 0 0 0 0 0 0 0 0 0 0 0 0 0 0 0 0 0 0 0 0 0 0 0 0 0 0 0 0 0 0 0 0 0 0 0 0 0 0 0 0 0 0 0 0 0 0 0 0 0 0 2 0 0 0 0 0 0 0 2 0 0 0 0 0 0 0 2 0 0 0 0 0 0 0 2 0 0 0 0 0 0 0 2 0 0 0 0 0 0 0 1 1 0 0 0 0 0 0 1 1 0 0 0 1 0 1 0 0 0 0 0 0 0 1 0 0 0 1 0 0 0 1 0 0 0 1 0 0 0 1 0 0 0 1 0 1 0 0 0 0 0 1 0 0 0 0 1 0 0 1 0 0 0 1 1 0 0 0 0 1 0 0 1 0 0 0 0 1 0 0 1 0 0 0 0 1 0 0 1 0 0 0 0 0 1 1 0 0 0 0 0 0 0 0 0 0 1 1 0 0 0 1 0 0 1 0 0 0 0 0 0 0 2 0 0 0 1 0 0 0 0 1 0 0 0 1 0 0 0 1 0 0 1 1 0 0 0 0 0 0 0 1 0 0 0 0 1 0 0 0 1 0 0 0 1 0 0 1 0 0 0 0 1 0 0 1 1 0 0 0 0 0 1 0 0 0 0 1 0 0 1 0 0 0 0 1 0 0 1 0 0 1 0 0 0 0 1 0 0 0 0 1 0 1 1 0 0 0 0 0 0 1 1 0 0 0 0 0 0 0 0 0 0 0 0 1 1 0 1 1 0 0 0 0 0 0 1 1 0 0 0 0 0 0 0 2 0 0 0 0 0 0 0 1 0 0 1 0 0 0 0 1 0 0 1 0 0 0 0 1 0 0 1 0 0 0 0 1 0 0 1 0 0 1 1 0 0 0 0 0 0 0 1 0 0 0 0 1 0 0 0 0 0 0 1 1 0 0 0 0 0 1 1 0 0 0 0 0 0 1 1 0 0 1 1 0 0 0 0 0 0 0 1 1 0 0 0 0 0 0 0 0 0 1 0 0 1 0 0 0 0 0 0 1 1 0 0 0 0 0 0 0 2 0 1 0 0 0 0 1 0 1 1 0 0 0 0 0 0 0 1 0 1 0 0 0 0 1 0 0 1 0 0 0 0 0 0 2 0 0 0 0 0 0 0 1 0 0 1 0 0 1 0 1 0 0 0 0 0 1 1 0 0 0 0 0 0 0 1 1 0 0 0 0 0 0 0 0 0 0 1 0 1 0 0 0 0 0 1 0 1 0 0 0 0 0 1 0 1 0 0 1 0 0 0 0 1 0 0 1 0 0 0 0 1 0 1 0 0 0 0 0 1 0 1 0 0 1 0 0 0 0 0 0 0 2 0 0 0 0 1 0 0 1 0 0 0 0 0 2 0 0 0 0 0 1 0 1 0 0 0 0 0 0 0 1 0 1 0 0 0 1 0 0 0 1 0 0 0 0 0 0 1 0 0 0 1 0 0 0 0 0 0 0 2 0 1 0 0 0 0 0 1 0 0 1 0 0 0 0 1 0 0 1 0 0 0 0 1 2 0 0 0 0 0 0 0 1 0 0 0 0 1 0 0 1 0 0 0 0 1 0 0 0 0 0 1 0 0 0 1 0 0 0 1 1 0 0 0 0 1 0 0 0 1 0 0 0 1 0 0 1 0 0 0 0 0 0 0 2 0 0 0 0 0 0 1 1 0 0 0 0 1 0 0 1 0 0 0 0 0 0 1 1 0 0 0 0 0 0 1 1 0 0 0 0 0 0 0 1 0 1 0 1 0 1 0 0 0 0 0 1 0 1 0 0 0 0 0 1 0 1 0 0 0 0 0 0 1 0 0 0 0 0 1 0 1 0 0 0 0 0 1 0 1 0 0 1 0 0 0 0 0 1 0 0 1 0 0 0 0 0 0 0 1 1 0 0 0 0 0 0 1 1 0 0 0 1 0 0 1 0 0 0 0 0 0 0 0 1 1 0 0 0 0 0 0 1 1 0 0 0 0 0 1 1 0 0 1 0 0 0 0 1 0 0 0 0 0 1 0 1 0 0 0 0 1 0 0 1 0 1 0 0 0 0 1 0 0 0 0 0 0 0 1 1 0 0 0 0 0 0 0 1 1 0 0 0 0 0 0 1 1 0 1 0 0 0 0 0 1 0 0 0 0 0 0 1 1 0 0 0 0 0 0 0 2 0 0 0 0 0 0 1 1 0 0 0 0 0 0 1 1 1 0 0 0 0 0 0 1 0 0 0 0 0 0 0 2 0 1 0 0 0 0 0 1 1 1 0 0 0 0 0 0 1 1 0 0 0 0 0 0 0 0 0 1 1 0 0 0 0 0 0 1 0 0 0 1 0 0 0 0 0 0 1 1 0 0 0 1 1 0 0 0 0 0 0 1 0 0 1 0 1 0 0 1 0 0 0 0 0 0 0 1 0 1 0 0 0 0 0 0 1 1 0 0 0 0 1 0 0 1 0 0 1 0 0 0 0 1 0 0 1 0 0 0 0 1 0 0 0 0 0 0 0 0 0 0 0 0 0 0 0 0 0 0 0 0 0 0 0 0 0 0 0 0 0 0 0 0 0 0 0 0 0 0 0 0 0 0 0 0 0 -1 1 0 0 0 0 0 0 -1 1 0 0 0 -1 0 1 0 0 0 0 0 0 0 1 0 0 0 -1 0 0 0 1 0 0 0 -1 0 0 0 1 0 0 0 -1 0 1 0 0 0 0 0 -1 0 0 0 0 1 0 0 -1 0 0 0 -1 1 0 0 0 0 1 0 0 -1 0 0 0 0 1 0 0 -1 0 0 0 0 1 0 0 -1 0 0 0 0 0 1 -1 0 0 0 0 0 0 0 0 0 0 1 -1 0 0 0 -1 0 0 1 0 0 0 0 0 0 0 0 0 0 0 1 0 0 0 0 -1 0 0 0 1 0 0 0 -1 0 0 -1 1 0 0 0 0 0 0 0 1 0 0 0 0 -1 0 0 0 -1 0 0 0 1 0 0 1 0 0 0 0 -1 0 0 -1 1 0 0 0 0 0 -1 0 0 0 0 1 0 0 -1 0 0 0 0 1 0 0 -1 0 0 1 0 0 0 0 -1 0 0 0 0 1 0 -1 1 0 0 0 0 0 0 -1 1 0 0 0 0 0 0 0 0 0 0 0 0 -1 1 0 -1 1 0 0 0 0 0 0 -1 1 0 0 0 0 0 0 0 0 0 0 0 0 0 0 0 -1 0 0 1 0 0 0 0 -1 0 0 1 0 0 0 0 -1 0 0 1 0 0 0 0 -1 0 0 1 0 0 -1 1 0 0 0 0 0 0 0 1 0 0 0 0 -1 0 0 0 0 0 0 1 -1 0 0 0 0 0 -1 1 0 0 0 0 0 0 -1 1 0 0 -1 1 0 0 0 0 0 0 0 1 -1 0 0 0 0 0 0 0 0 0 -1 0 0 1 0 0 0 0 0 0 -1 1 0 0 0 0 0 0 0 0 0 1 0 0 0 0 -1 0 -1 1 0 0 0 0 0 0 0 1 0 -1 0 0 0 0 1 0 0 -1 0 0 0 0 0 0 0 0 0 0 0 0 0 0 -1 0 0 1 0 0 1 0 -1 0 0 0 0 0 1 -1 0 0 0 0 0 0 0 -1 1 0 0 0 0 0 0 0 0 0 0 1 0 -1 0 0 0 0 0 1 0 -1 0 0 0 0 0 -1 0 1 0 0 -1 0 0 0 0 1 0 0 -1 0 0 0 0 1 0 -1 0 0 0 0 0 1 0 -1 0 0 1 0 0 0 0 0 0 0 0 0 0 0 0 -1 0 0 1 0 0 0 0 0 0 0 0 0 0 0 1 0 -1 0 0 0 0 0 0 0 -1 0 1 0 0 0 1 0 0 0 -1 0 0 0 0 0 0 1 0 0 0 -1 0 0 0 0 0 0 0 0 0 1 0 0 0 0 0 -1 0 0 1 0 0 0 0 -1 0 0 1 0 0 0 0 -1 0 0 0 0 0 0 0 0 1 0 0 0 0 -1 0 0 1 0 0 0 0 -1 0 0 0 0 0 -1 0 0 0 1 0 0 0 -1 1 0 0 0 0 1 0 0 0 -1 0 0 0 1 0 0 -1 0 0 0 0 0 0 0 0 0 0 0 0 0 0 -1 1 0 0 0 0 -1 0 0 1 0 0 0 0 0 0 -1 1 0 0 0 0 0 0 -1 1 0 0 0 0 0 0 0 -1 0 1 0 -1 0 1 0 0 0 0 0 -1 0 1 0 0 0 0 0 -1 0 1 0 0 0 0 0 0 1 0 0 0 0 0 -1 0 1 0 0 0 0 0 -1 0 1 0 0 -1 0 0 0 0 0 1 0 0 -1 0 0 0 0 0 0 0 -1 1 0 0 0 0 0 0 -1 1 0 0 0 1 0 0 -1 0 0 0 0 0 0 0 0 1 -1 0 0 0 0 0 0 1 -1 0 0 0 0 0 -1 1 0 0 1 0 0 0 0 -1 0 0 0 0 0 1 0 -1 0 0 0 0 1 0 0 -1 0 1 0 0 0 0 -1 0 0 0 0 0 0 0 1 -1 0 0 0 0 0 0 0 -1 1 0 0 0 0 0 0 -1 1 0 -1 0 0 0 0 0 1 0 0 0 0 0 0 -1 1 0 0 0 0 0 0 0 0 0 0 0 0 0 0 -1 1 0 0 0 0 0 0 -1 1 -1 0 0 0 0 0 0 1 0 0 0 0 0 0 0 0 0 1 0 0 0 0 0 -1 -1 1 0 0 0 0 0 0 -1 1 0 0 0 0 0 0 0 0 0 1 -1 0 0 0 0 0 0 1 0 0 0 -1 0 0 0 0 0 0 -1 1 0 0 0 1 -1 0 0 0 0 0 0 1 0 0 -1 0 -1 0 0 1 0 0 0 0 0 0 0 1 0 -1 0 0 0 0 0 0 -1 1 0 0 0 0 1 0 0 -1 0 0 -1 0 0 0 0 1 0 0 -1 0 0 0 0 1 0 0 1 -1 -1 1 -1 -1 -1 0 -1 -1 -1 0 -1 -1 -1 0 -1 0 -1 0 -1 -1 -1 -1 0 -1 0 -1 0 0 0 0 -1 -1 0 0 0 1 0 -1 0 0 0 0 -1 -1 -1 -1 -1 -1 -1 -1 -1 0 -1 -1 -1 -1 -1 0 1 -1 -1 0 -1 0 -1 0 -1 0 -1 -1 0 -1 -1 -1 0 0 -1 -1 0 -1 0 1 -1 -1 -1 -1 0 -1 1 -1 0 0 -1 -1 0 -1 0 -1 0 -1 -1 -1 -1 -1 -1 -1 -1 -1 -1 0 -1 0 -1 -1 0 1 -1 1 -1 -1 0 -1 -1 0 0 0 -1 -1 0 -1 0
-2.885211 10 11 0 0 0 0 0 0 0 0 0 1 1 0 0 0 0 0 0 0 0 0 0 0 0 0 0 0 0 0 0 0 0 0 0 0 0 0 0 0 0 0 0 0 0 0 0 0 0 0 0 0 0 0 0 0 0 0 0 0 0 0 0 0 0 0 0 0 0 0 0 0 0 0 0 0 0 0 0 0 0 0 0 0 0 0 0 0 0 0 0 0 0 0 0 0 0 0 0 0 0 0 1 0 0 1 0 0 0 0 0 0 0 1 0 0 0 1 0 0 1 0 0 0 0 1 1 0 0 0 0 0 0 1 0 0 0 0 0 0 1 1 0 0 0 0 0 0 1 1 0 0 0 1 0 0 1 0 0 1 0 0 0 1 0 0 0 0 0 1 1 0 0 0 0 0 0 1 1 0 0 0 0 0 0 0 1 1 0 0 0 1 0 0 0 1 0 0 0 0 0 0 1 1 0 0 0 0 0 0 1 1 0 0 0 0 0 0 0 2 0 0 0 0 0 0 0 2 0 0 0 0 0 0 0 2 0 0 0 2 0 0 0 0 0 0 0 0 0 1 0 1 0 0 0 0 0 1 0 1 0 0 0 1 1 0 0 0 0 0 1 0 0 0 1 0 0 0 0 0 0 0 1 0 1 0 1 0 0 0 1 0 0 0 1 0 0 0 1 0 0 0 0 0 0 0 1 0 1 0 2 0 0 0 0 0 0 0 2 0 0 0 0 0 0 0 0 1 0 0 0 1 0 0 0 1 0 0 0 1 0 0 0 0 0 1 0 1 0 0 0 0 0 1 0 1 0 0 0 0 0 1 0 0 1 0 0 0 0 1 0 0 1 0 0 0 0 1 0 0 1 0 1 0 0 0 1 0 0 0 1 1 0 0 0 0 0 0 0 1 0 0 1 0 0 0 1 0 0 0 1 0 0 0 1 0 0 0 1 0 0 0 0 0 1 0 0 0 1 0 1 0 1 0 0 0 0 0 0 1 0 1 0 0 0 0 1 0 1 0 0 0 0 0 1 1 0 0 0 0 0 0 1 1 0 0 0 0 0 0 1 1 0 0 0 0 0 0 1 1 0 0 0 0 0 0 1 0 0 0 1 0 0 0 0 0 0 0 0 0 0 2 0 1 0 0 0 0 0 1 0 0 0 0 0 1 0 1 0 0 0 0 0 1 0 1 0 0 0 0 0 1 0 1 0 0 0 0 1 0 1 0 0 0 0 1 0 0 0 1 0 0 0 1 0 0 1 0 0 0 0 1 0 0 1 0 0 1 0 0 1 0 0 0 0 1 0 0 0 0 0 1 0 1 0 0 0 0 0 1 0 0 0 0 0 0 0 2 0 0 0 0 0 0 1 1 0 1 0 1 0 0 0 0 0 0 1 0 1 0 0 0 0 1 1 0 0 0 0 0 0 1 0 0 0 0 1 0 0 1 0 0 0 1 0 0 1 0 0 0 0 1 0 0 1 0 0 0 0 1 0 0 0 1 0 0 0 1 0 0 0 0 0 0 0 1 1 0 0 1 0 0 0 1 0 0 0 1 0 0 0 1 0 0 0 1 0 0 0 1 0 0 0 0 0 0 0 1 1 0 0 0 0 0 0 1 1 0 0 0 0 1 0 0 1 0 0 0 0 1 0 0 1 0 0 0 0 1 0 0 0 1 0 0 0 1 0 0 0 1 0 0 1 1 0 0 0 0 0 0 1 1 0 0 0 0 0 0 1 0 0 0 0 1 0 0 0 0 0 1 1 0 0 0 1 1 0 0 0 0 0 0 1 0 0 1 0 0 0 0 0 1 0 1 0 0 0 0 1 0 0 1 0 0 1 0 0 1 0 0 0 0 0 0 0 1 0 0 0 1 0 1 0 0 0 0 1 0 0 0 0 1 0 0 0 1 1 0 0 0 0 0 0 1 1 1 0 0 0 0 0 0 0 1 0 1 0 0 0 0 0 0 1 1 0 0 0 0 0 0 2 0 0 0 0 0 0 0 0 0 0 0 0 2 0 0 1 0 0 0 0 1 0 0 1 0 0 0 0 1 0 0 1 0 0 0 0 1 0 0 0 0 0 1 1 0 0 0 1 0 1 0 0 0 0 0 1 0 1 0 0 0 1 0 0 1 0 0 0 0 1 0 0 1 0 0 0 0 0 0 0 1 0 0 1 0 0 1 0 1 0 0 0 0 0 1 0 0 0 1 0 0 1 1 0 0 0 0 0 0 1 1 0 0 0 0 0 0 0 0 0 2 0 0 0 0 0 0 0 2 0 0 0 0 0 0 0 0 0 2 0 0 1 0 0 0 0 1 0 0 1 0 0 1 0 0 0 0 0 0 0 1 0 1 0 0 0 0 0 1 0 1 0 0 1 0 0 0 1 0 0 0 1 0 0 0 0 0 1 0 0 1 1 0 0 0 0 0 0 1 1 0 0 0 0 0 0 1 0 1 0 0 0 0 0 1 1 0 0 0 0 0 0 0 1 1 0 0 0 0 1 0 1 0 0 0 0 0 1 0 0 0 1 0 0 0 1 0 0 0 0 0 0 1 0 0 0 0 2 0 0 0 0 0 0 0 1 1 0 0 0 0 0 1 1 0 0 0 0 0 0 1 1 0 0 0 -1 0 0 1 0 0 0 0 0 0 0 1 0 0 0 -1 0 0 1 0 0 0 0 -1 1 0 0 0 0 0 0 -1 0 0 0 0 0 0 1 -1 0 0 0 0 0 0 1 -1 0 0 0 -1 0 0 1 0 0 1 0 0 0 -1 0 0 0 0 0 -1 1 0 0 0 0 0 0 -1 1 0 0 0 0 0 0 0 1 -1 0 0 0 1 0 0 0 -1 0 0 0 0 0 0 1 -1 0 0 0 0 0 0 1 -1 0 0 0 0 0 0 0 0 0 0 0 0 0 0 0 0 0 0 0 0 0 0 0 0 0 0 0 0 0 0 0 0 0 0 0 0 0 1 0 -1 0 0 0 0 0 1 0 -1 0 0 0 1 -1 0 0 0 0 0 1 0 0 0 -1 0 0 0 0 0 0 0 -1 0 1 0 1 0 0 0 -1 0 0 0 1 0 0 0 -1 0 0 0 0 0 0 0 -1 0 1 0 0 0 0 0 0 0 0 0 0 0 0 0 0 0 0 0 0 -1 0 0 0 1 0 0 0 -1 0 0 0 1 0 0 0 0 0 -1 0 1 0 0 0 0 0 -1 0 1 0 0 0 0 0 -1 0 0 1 0 0 0 0 -1 0 0 1 0 0 0 0 -1 0 0 1 0 1 0 0 0 -1 0 0 0 1 -1 0 0 0 0 0 0 0 -1 0 0 1 0 0 0 -1 0 0 0 1 0 0 0 -1 0 0 0 1 0 0 0 0 0 1 0 0 0 -1 0 -1 0 1 0 0 0 0 0 0 -1 0 1 0 0 0 0 1 0 -1 0 0 0 0 0 1 -1 0 0 0 0 0 0 1 -1 0 0 0 0 0 0 1 -1 0 0 0 0 0 0 1 -1 0 0 0 0 0 0 1 0 0 0 -1 0 0 0 0 0 0 0 0 0 0 0 0 1 0 0 0 0 0 -1 0 0 0 0 0 1 0 -1 0 0 0 0 0 1 0 -1 0 0 0 0 0 1 0 -1 0 0 0 0 -1 0 1 0 0 0 0 -1 0 0 0 1 0 0 0 1 0 0 -1 0 0 0 0 1 0 0 -1 0 0 -1 0 0 1 0 0 0 0 -1 0 0 0 0 0 1 0 -1 0 0 0 0 0 1 0 0 0 0 0 0 0 0 0 0 0 0 0 0 1 -1 0 1 0 -1 0 0 0 0 0 0 -1 0 1 0 0 0 0 1 -1 0 0 0 0 0 0 -1 0 0 0 0 1 0 0 -1 0 0 0 1 0 0 -1 0 0 0 0 1 0 0 -1 0 0 0 0 1 0 0 0 1 0 0 0 -1 0 0 0 0 0 0 0 -1 1 0 0 1 0 0 0 -1 0 0 0 1 0 0 0 -1 0 0 0 1 0 0 0 -1 0 0 0 0 0 0 0 -1 1 0 0 0 0 0 0 -1 1 0 0 0 0 -1 0 0 1 0 0 0 0 -1 0 0 1 0 0 0 0 1 0 0 0 -1 0 0 0 1 0 0 0 -1 0 0 -1 1 0 0 0 0 0 0 -1 1 0 0 0 0 0 0 -1 0 0 0 0 1 0 0 0 0 0 1 -1 0 0 0 -1 1 0 0 0 0 0 0 -1 0 0 1 0 0 0 0 0 -1 0 1 0 0 0 0 -1 0 0 1 0 0 1 0 0 -1 0 0 0 0 0 0 0 -1 0 0 0 1 0 -1 0 0 0 0 1 0 0 0 0 1 0 0 0 -1 1 0 0 0 0 0 0 -1 1 -1 0 0 0 0 0 0 0 -1 0 1 0 0 0 0 0 0 -1 1 0 0 0 0 0 0 0 0 0 0 0 0 0 0 0 0 0 0 0 0 0 0 -1 0 0 0 0 1 0 0 -1 0 0 0 0 1 0 0 -1 0 0 0 0 1 0 0 0 0 0 1 -1 0 0 0 -1 0 1 0 0 0 0 0 -1 0 1 0 0 0 1 0 0 -1 0 0 0 0 1 0 0 -1 0 0 0 0 0 0 0 -1 0 0 1 0 0 1 0 -1 0 0 0 0 0 1 0 0 0 -1 0 0 -1 1 0 0 0 0 0 0 -1 1 0 0 0 0 0 0 0 0 0 0 0 0 0 0 0 0 0 0 0 0 0 0 0 0 0 0 0 0 0 0 -1 0 0 0 0 1 0 0 -1 0 0 1 0 0 0 0 0 0 0 1 0 -1 0 0 0 0 0 1 0 -1 0 0 -1 0 0 0 1 0 0 0 -1 0 0 0 0 0 1 0 0 1 -1 0 0 0 0 0 0 1 -1 0 0 0 0 0 0 1 0 -1 0 0 0 0 0 1 -1 0 0 0 0 0 0 0 -1 1 0 0 0 0 1 0 -1 0 0 0 0 0 1 0 0 0 -1 0 0 0 1 0 0 0 0 0 0 -1 0 0 0 0 0 0 0 0 0 0 0 0 -1 1 0 0 0 0 0 1 -1 0 0 0 0 0 0 1 -1 0 0 0 1 -1 -1 0 -1 -1 -1 0 -1 -1 0 -1 -1 0 1 -1 -1 1 -1 0 0 -1 -1 -1 1 -1 1 -1 0 -1 0 0 -1 0 -1 -1 -1 -1 -1 -1 1 0 -1 -1 -1 -1 -1 -1 -1 -1 -1 0 -1 -1 0 -1 0 0 0 -1 0 -1 -1 -1 0 -1 -1 0 0 1 -1 -1 -1 -1 0 0 0 -1 -1 -1 -1 0 1 -1 -1 -1 0 -1 -1 0 0 -1 -1 0 0 0 -1 -1 -1 0 0 -1 -1 0 -1 -1 -1 -1 -1 -1 -1 -1 1 -1 -1 -1 0 -1 0 -1 -1 -1 -1 0 0 0 -1 -1 0 -1 0 0 -1
1.988776 10 12 0 0 0 0 0 0 0 0 0 1 0 1 0 0 0 0 0 0 0 0 0 0 0 0 0 0 0 0 0 0 0 0 0 0 0 0 0 0 0 0 0 0 0 0 0 0 0 0 0 0 0 0 0 0 0 0 0 0 0 0 0 0 0 0 0 0 0 0 0 0 0 0 0 0 0 0 0 0 0 0 0 0 0 0 0 0 0 0 0 0 0 0 0 0 0 0 0 0 0 0 0 0 0 2 0 0 0 0 0 0 0 2 0 0 0 0 0 0 1 1 0 0 0 0 1 0 0 1 0 0 0 0 0 0 0 1 0 0 1 0 0 0 0 1 0 0 1 0 0 0 0 1 0 0 1 0 1 1 0 0 0 0 0 0 0 0 0 0 1 0 1 0 0 0 0 0 1 0 1 0 0 0 0 0 1 0 1 0 0 1 0 0 0 0 1 0 0 0 0 0 1 0 1 0 0 0 1 0 1 0 0 0 0 0 0 1 0 1 0 0 0 0 0 1 0 1 0 0 0 0 0 1 0 1 0 0 0 1 1 0 0 0 0 0 0 0 0 1 0 0 1 0 0 0 1 1 0 0 0 0 0 1 0 0 0 1 0 0 1 0 0 0 0 0 1 0 0 0 0 0 0 0 2 0 1 1 0 0 0 0 0 0 1 0 0 0 0 0 0 1 0 0 0 1 0 0 1 0 1 0 0 0 0 0 0 1 1 0 1 0 0 0 0 0 0 1 0 0 0 1 0 0 0 1 0 0 0 1 0 0 0 1 0 0 0 1 0 0 0 1 0 0 0 1 0 0 1 0 0 0 0 0 1 0 1 0 0 0 0 0 1 0 0 0 0 0 0 0 2 0 1 1 0 0 0 0 0 0 1 1 0 0 0 0 0 0 0 0 1 0 1 0 0 0 0 0 1 0 1 0 0 0 0 0 1 0 1 0 0 0 0 0 2 0 0 0 0 0 0 0 2 0 0 0 0 0 1 0 0 1 0 0 0 0 1 0 0 0 0 0 1 0 1 0 0 0 0 0 1 0 1 0 0 0 1 0 0 0 1 0 0 0 1 0 0 0 2 0 0 0 0 0 0 0 1 0 1 0 0 0 0 0 0 0 0 0 1 0 0 1 0 1 0 0 0 0 1 0 0 0 0 0 0 1 0 1 0 0 0 0 0 1 1 0 1 0 0 0 0 1 0 0 0 0 0 1 0 0 1 0 0 0 0 1 0 0 0 1 0 0 1 1 0 0 0 0 0 0 1 1 0 0 0 0 0 0 1 0 1 0 0 0 0 1 0 0 0 0 0 1 0 1 0 0 0 0 0 1 0 0 0 0 0 0 0 2 0 0 0 0 0 0 1 1 0 1 0 0 0 1 0 0 0 0 1 0 1 0 0 0 0 1 1 0 0 0 0 0 0 1 0 0 0 0 1 0 0 1 0 0 0 1 0 0 0 0 0 0 1 1 0 0 0 1 0 0 0 1 0 0 0 1 1 0 0 0 0 0 0 0 1 0 0 0 1 0 0 1 1 0 0 0 0 0 0 1 0 0 1 0 0 0 0 1 0 0 0 0 0 1 0 0 0 0 0 0 1 1 0 0 0 0 0 0 1 1 0 0 0 0 0 0 1 1 0 0 0 0 0 0 1 1 1 0 0 1 0 0 0 0 0 0 0 1 0 1 0 0 0 0 0 1 0 1 0 0 0 0 0 2 0 0 0 0 0 0 0 1 0 0 0 1 0 0 0 0 0 2 0 0 0 0 0 1 1 0 0 0 0 0 0 0 1 1 0 0 0 0 0 1 0 1 0 0 0 1 0 0 0 1 0 0 1 0 0 1 0 0 0 0 0 0 0 1 0 0 0 1 0 0 0 0 1 0 1 0 1 0 0 1 0 0 0 0 2 0 0 0 0 0 0 0 2 0 0 0 0 0 0 0 0 0 0 1 0 0 0 1 0 0 0 1 0 0 0 1 0 0 1 0 1 0 0 0 0 0 0 0 0 1 0 1 0 0 0 0 0 1 0 1 0 0 0 0 0 1 0 1 0 0 0 0 0 1 0 1 0 0 0 0 0 1 0 1 0 0 0 0 1 0 0 1 0 0 0 0 1 1 0 0 1 0 0 0 0 0 1 0 1 0 0 0 0 0 1 0 0 0 0 0 0 0 2 0 0 1 0 0 0 1 0 0 0 1 0 0 0 0 1 0 0 1 0 0 0 0 1 0 0 1 0 0 0 0 1 0 0 1 0 1 0 0 0 0 0 0 0 1 0 0 1 0 0 0 0 0 0 1 0 1 0 0 0 0 0 1 1 0 0 0 0 1 0 0 1 0 1 0 0 1 0 0 0 0 0 0 0 1 0 0 0 1 0 0 0 0 1 0 0 1 1 0 0 0 0 0 1 0 1 1 0 0 0 0 0 0 0 1 0 0 1 0 0 0 0 1 0 0 0 0 0 1 0 1 0 0 0 0 1 0 0 0 0 1 1 0 0 0 1 0 0 0 0 0 1 0 2 0 0 0 0 0 0 0 1 0 0 0 0 1 0 0 0 0 0 0 2 0 0 0 0 0 0 0 0 2 0 0 1 0 0 1 0 0 0 0 1 0 0 1 0 0 0 0 0 0 0 0 0 0 0 0 0 0 0 0 0 0 0 0 0 0 1 -1 0 0 0 0 1 0 0 -1 0 0 0 0 0 0 0 -1 0 0 1 0 0 0 0 -1 0 0 1 0 0 0 0 -1 0 0 1 0 -1 1 0 0 0 0 0 0 0 0 0 0 1 0 -1 0 0 0 0 0 1 0 -1 0 0 0 0 0 1 0 -1 0 0 1 0 0 0 0 -1 0 0 0 0 0 1 0 -1 0 0 0 -1 0 1 0 0 0 0 0 0 -1 0 1 0 0 0 0 0 -1 0 1 0 0 0 0 0 -1 0 1 0 0 0 1 -1 0 0 0 0 0 0 0 0 1 0 0 -1 0 0 0 -1 1 0 0 0 0 0 1 0 0 0 -1 0 0 1 0 0 0 0 0 -1 0 0 0 0 0 0 0 0 0 1 -1 0 0 0 0 0 0 1 0 0 0 0 0 0 -1 0 0 0 -1 0 0 1 0 1 0 0 0 0 0 0 -1 1 0 -1 0 0 0 0 0 0 -1 0 0 0 1 0 0 0 -1 0 0 0 1 0 0 0 -1 0 0 0 1 0 0 0 -1 0 0 0 1 0 0 -1 0 0 0 0 0 1 0 -1 0 0 0 0 0 1 0 0 0 0 0 0 0 0 0 1 -1 0 0 0 0 0 0 1 -1 0 0 0 0 0 0 0 0 -1 0 1 0 0 0 0 0 -1 0 1 0 0 0 0 0 -1 0 1 0 0 0 0 0 0 0 0 0 0 0 0 0 0 0 0 0 0 0 -1 0 0 1 0 0 0 0 1 0 0 0 0 0 -1 0 1 0 0 0 0 0 -1 0 1 0 0 0 -1 0 0 0 1 0 0 0 -1 0 0 0 0 0 0 0 0 0 0 0 1 0 -1 0 0 0 0 0 0 0 0 0 -1 0 0 1 0 1 0 0 0 0 -1 0 0 0 0 0 0 1 0 -1 0 0 0 0 0 1 -1 0 -1 0 0 0 0 1 0 0 0 0 0 -1 0 0 1 0 0 0 0 -1 0 0 0 1 0 0 -1 1 0 0 0 0 0 0 -1 1 0 0 0 0 0 0 -1 0 1 0 0 0 0 -1 0 0 0 0 0 1 0 -1 0 0 0 0 0 1 0 0 0 0 0 0 0 0 0 0 0 0 0 0 1 -1 0 1 0 0 0 -1 0 0 0 0 -1 0 1 0 0 0 0 1 -1 0 0 0 0 0 0 -1 0 0 0 0 1 0 0 -1 0 0 0 1 0 0 0 0 0 0 -1 1 0 0 0 -1 0 0 0 1 0 0 0 1 -1 0 0 0 0 0 0 0 -1 0 0 0 1 0 0 1 -1 0 0 0 0 0 0 1 0 0 -1 0 0 0 0 1 0 0 0 0 0 -1 0 0 0 0 0 0 1 -1 0 0 0 0 0 0 1 -1 0 0 0 0 0 0 1 -1 0 0 0 0 0 0 1 -1 -1 0 0 1 0 0 0 0 0 0 0 1 0 -1 0 0 0 0 0 1 0 -1 0 0 0 0 0 0 0 0 0 0 0 0 0 -1 0 0 0 1 0 0 0 0 0 0 0 0 0 0 0 1 -1 0 0 0 0 0 0 0 -1 1 0 0 0 0 0 -1 0 1 0 0 0 -1 0 0 0 1 0 0 1 0 0 -1 0 0 0 0 0 0 0 -1 0 0 0 1 0 0 0 0 -1 0 1 0 -1 0 0 1 0 0 0 0 0 0 0 0 0 0 0 0 0 0 0 0 0 0 0 0 0 0 0 1 0 0 0 -1 0 0 0 1 0 0 0 -1 0 0 1 0 -1 0 0 0 0 0 0 0 0 -1 0 1 0 0 0 0 0 -1 0 1 0 0 0 0 0 -1 0 1 0 0 0 0 0 -1 0 1 0 0 0 0 0 1 0 -1 0 0 0 0 1 0 0 -1 0 0 0 0 1 -1 0 0 1 0 0 0 0 0 -1 0 1 0 0 0 0 0 -1 0 0 0 0 0 0 0 0 0 0 1 0 0 0 -1 0 0 0 1 0 0 0 0 -1 0 0 1 0 0 0 0 -1 0 0 1 0 0 0 0 -1 0 0 -1 0 1 0 0 0 0 0 0 0 1 0 0 -1 0 0 0 0 0 0 1 0 -1 0 0 0 0 0 1 -1 0 0 0 0 1 0 0 -1 0 -1 0 0 1 0 0 0 0 0 0 0 1 0 0 0 -1 0 0 0 0 1 0 0 -1 -1 0 0 0 0 0 1 0 -1 1 0 0 0 0 0 0 0 1 0 0 -1 0 0 0 0 1 0 0 0 0 0 -1 0 1 0 0 0 0 -1 0 0 0 0 1 -1 0 0 0 1 0 0 0 0 0 -1 0 0 0 0 0 0 0 0 0 1 0 0 0 0 -1 0 0 0 0 0 0 0 0 0 0 0 0 0 0 0 0 0 0 -1 0 0 1 0 0 0 0 -1 0 0 1 0 0 0 0 1 -1 -1 0 -1 -1 -1 1 -1 -1 -1 0 -1 0 0 0 -1 0 -1 -1 -1 -1 -1 -1 1 -1 1 -1 0 -1 1 0 -1 -1 -1 0 -1 0 0 -1 1 -1 0 0 -1 -1 -1 -1 -1 -1 -1 0 -1 0 -1 -1 0 -1 -1 -1 0 -1 -1 0 0 -1 -1 0 -1 0 -1 -1 -1 -1 0 -1 1 -1 -1 -1 -1 0 1 0 -1 -1 0 -1 -1 0 0 -1 0 1 -1 0 -1 -1 -1 -1 0 -1 -1 -1 -1 -1 -1 -1 -1 -1 -1 -1 0 -1 -1 -1 -1 0 -1 0 -1 -1 0 0 0 0 -1 -1 -1 -1 -1 0 0
-0.6335232 10 13 0 0 0 0 0 0 0 0 0 1 0 0 1 0 0 0 0 0 0 0 0 0 0 0 0 0 0 0 0 0 0 0 0 0 0 0 0 0 0 0 0 0 0 0 0 0 0 0 0 0 0 0 0 0 0 0 0 0 0 0 0 0 0 0 0 0 0 0 0 0 0 0 0 0 0 0 0 0 0 0 0 0 0 0 0 0 0 0 0 0 0 0 0 0 0 0 0 0 0 0 0 1 0 1 0 0 0 0 0 1 0 1 0 0 0 0 0 1 1 0 0 0 0 0 1 0 0 1 0 0 0 0 0 0 0 1 0 0 1 0 1 0 0 0 0 0 1 0 0 0 0 0 0 0 2 0 0 1 0 1 0 0 0 0 0 1 0 0 1 0 0 0 0 1 0 0 1 0 0 0 0 1 0 0 1 0 0 0 1 1 0 0 0 0 0 0 0 1 0 0 1 0 0 0 0 0 0 0 1 0 1 0 0 0 0 1 0 1 0 0 1 0 0 0 0 1 0 0 1 0 0 0 0 1 0 0 0 1 1 0 0 0 0 0 0 0 1 1 0 0 0 0 1 0 0 1 0 0 0 0 0 1 1 0 0 0 0 0 1 0 0 1 0 0 0 0 0 0 0 1 0 0 1 0 1 0 0 0 1 0 0 0 1 0 0 1 0 0 0 0 0 0 0 1 0 0 1 0 1 0 0 0 1 0 0 0 1 0 0 0 1 0 0 0 0 0 0 0 0 1 0 1 0 0 0 1 0 1 0 0 0 0 0 0 0 1 0 1 0 0 0 1 0 1 0 0 0 0 0 1 0 0 1 0 0 0 1 0 0 0 1 0 0 0 0 0 0 0 1 1 1 0 0 0 0 1 0 0 1 0 0 0 0 1 0 0 0 0 0 0 1 1 0 0 0 0 0 0 2 0 0 0 0 0 0 1 1 0 0 0 0 0 1 1 0 0 0 0 0 0 1 1 0 0 0 0 0 0 0 2 0 0 0 0 1 0 0 0 0 1 0 0 1 0 0 0 0 1 0 0 1 0 0 0 0 0 1 0 1 0 0 0 0 1 0 0 1 0 0 0 0 1 0 0 1 0 0 0 0 1 0 0 0 1 0 0 0 0 0 1 0 2 0 0 0 0 0 0 0 0 0 0 0 2 0 0 0 1 0 0 0 1 0 0 0 1 0 0 0 1 0 0 0 0 0 1 0 0 1 0 0 1 0 0 0 0 0 1 0 0 0 1 1 0 0 0 0 0 0 1 1 0 0 0 0 0 0 0 2 0 0 0 0 0 0 1 0 0 0 1 0 0 0 1 0 0 0 1 0 0 0 1 0 0 0 1 0 0 0 1 0 0 1 0 0 1 0 0 0 0 1 0 0 0 0 0 2 0 0 0 0 1 0 0 1 0 0 0 1 0 0 0 0 0 1 0 1 0 0 0 0 1 0 0 0 1 0 0 0 1 0 0 0 1 0 0 0 1 0 0 0 1 0 0 0 0 1 0 0 0 0 0 0 0 2 0 0 1 0 0 0 0 1 0 0 1 0 0 0 1 0 0 0 1 0 0 0 1 0 0 0 0 0 0 0 1 1 0 0 0 0 0 0 1 1 0 0 1 0 0 0 0 1 0 0 0 0 0 0 0 1 1 0 1 0 1 0 0 0 0 0 1 0 1 0 0 0 0 0 1 0 1 0 0 0 0 0 1 0 1 0 0 0 0 0 0 0 0 0 0 0 2 0 0 0 0 0 2 0 0 0 0 0 1 0 1 0 0 0 0 0 0 0 1 1 0 0 0 0 0 0 1 1 0 0 0 0 0 0 1 1 0 1 0 0 0 0 0 1 0 0 0 0 0 0 0 0 2 0 0 1 0 0 0 1 0 0 0 0 1 0 1 0 0 1 0 0 0 0 1 0 0 1 0 1 0 0 0 0 0 0 0 1 1 0 0 0 0 0 0 1 1 0 0 0 0 0 0 2 0 0 0 0 0 0 0 0 0 0 0 0 2 0 0 0 0 0 0 0 2 0 0 0 0 0 0 0 2 1 0 0 0 0 0 0 1 0 0 0 0 1 1 0 0 0 1 0 0 1 0 0 0 0 1 0 0 1 0 0 0 1 0 0 1 0 0 0 0 1 0 0 1 0 0 0 0 0 0 0 1 0 0 1 0 0 1 0 1 0 0 0 0 0 1 0 1 0 0 0 0 0 1 0 1 0 0 0 0 0 1 0 0 1 0 0 0 0 0 0 1 0 0 1 0 0 0 0 1 0 1 0 0 0 0 0 0 0 1 1 0 0 0 1 0 0 1 0 0 0 0 1 1 0 0 0 0 0 0 1 1 0 0 0 0 0 0 0 1 0 0 1 0 0 0 0 0 1 1 0 0 0 0 0 1 0 0 1 0 0 1 0 1 0 0 0 0 0 1 0 1 0 0 0 0 0 1 0 1 0 0 0 0 0 1 0 0 1 0 0 0 0 0 0 2 0 0 0 0 1 0 0 0 0 0 0 1 1 0 0 0 0 0 0 1 1 0 0 0 0 1 0 0 0 0 0 0 1 0 1 0 0 1 0 0 0 1 0 0 0 1 0 1 0 0 0 0 0 1 0 1 0 0 0 0 0 -1 0 1 0 0 0 0 0 -1 0 1 0 0 0 0 0 -1 1 0 0 0 0 0 1 0 0 -1 0 0 0 0 0 0 0 -1 0 0 1 0 -1 0 0 0 0 0 1 0 0 0 0 0 0 0 0 0 0 1 0 -1 0 0 0 0 0 -1 0 0 1 0 0 0 0 -1 0 0 1 0 0 0 0 -1 0 0 1 0 0 0 -1 1 0 0 0 0 0 0 0 -1 0 0 1 0 0 0 0 0 0 0 1 0 -1 0 0 0 0 -1 0 1 0 0 -1 0 0 0 0 1 0 0 -1 0 0 0 0 1 0 0 0 1 -1 0 0 0 0 0 0 0 -1 1 0 0 0 0 -1 0 0 1 0 0 0 0 0 1 -1 0 0 0 0 0 1 0 0 -1 0 0 0 0 0 0 0 -1 0 0 1 0 1 0 0 0 -1 0 0 0 1 0 0 -1 0 0 0 0 0 0 0 -1 0 0 1 0 1 0 0 0 -1 0 0 0 1 0 0 0 -1 0 0 0 0 0 0 0 0 1 0 -1 0 0 0 -1 0 1 0 0 0 0 0 0 0 1 0 -1 0 0 0 -1 0 1 0 0 0 0 0 -1 0 0 1 0 0 0 -1 0 0 0 1 0 0 0 0 0 0 0 1 -1 1 0 0 0 0 -1 0 0 1 0 0 0 0 -1 0 0 0 0 0 0 1 -1 0 0 0 0 0 0 0 0 0 0 0 0 0 -1 1 0 0 0 0 0 1 -1 0 0 0 0 0 0 1 -1 0 0 0 0 0 0 0 0 0 0 0 0 1 0 0 0 0 -1 0 0 1 0 0 0 0 -1 0 0 1 0 0 0 0 0 -1 0 1 0 0 0 0 -1 0 0 1 0 0 0 0 -1 0 0 1 0 0 0 0 -1 0 0 0 -1 0 0 0 0 0 1 0 0 0 0 0 0 0 0 0 0 0 0 0 0 0 0 0 -1 0 0 0 1 0 0 0 -1 0 0 0 1 0 0 0 0 0 -1 0 0 1 0 0 -1 0 0 0 0 0 1 0 0 0 1 -1 0 0 0 0 0 0 1 -1 0 0 0 0 0 0 0 0 0 0 0 0 0 0 -1 0 0 0 1 0 0 0 -1 0 0 0 1 0 0 0 -1 0 0 0 1 0 0 0 -1 0 0 1 0 0 1 0 0 0 0 -1 0 0 0 0 0 0 0 0 0 0 1 0 0 -1 0 0 0 -1 0 0 0 0 0 1 0 -1 0 0 0 0 1 0 0 0 -1 0 0 0 1 0 0 0 -1 0 0 0 1 0 0 0 1 0 0 0 0 -1 0 0 0 0 0 0 0 0 0 0 1 0 0 0 0 -1 0 0 1 0 0 0 -1 0 0 0 1 0 0 0 -1 0 0 0 0 0 0 0 -1 1 0 0 0 0 0 0 -1 1 0 0 -1 0 0 0 0 1 0 0 0 0 0 0 0 1 -1 0 -1 0 1 0 0 0 0 0 -1 0 1 0 0 0 0 0 -1 0 1 0 0 0 0 0 -1 0 1 0 0 0 0 0 0 0 0 0 0 0 0 0 0 0 0 0 0 0 0 0 0 0 1 0 -1 0 0 0 0 0 0 0 1 -1 0 0 0 0 0 0 1 -1 0 0 0 0 0 0 1 -1 0 1 0 0 0 0 0 -1 0 0 0 0 0 0 0 0 0 0 0 -1 0 0 0 1 0 0 0 0 1 0 -1 0 0 1 0 0 0 0 -1 0 0 1 0 -1 0 0 0 0 0 0 0 -1 1 0 0 0 0 0 0 -1 1 0 0 0 0 0 0 0 0 0 0 0 0 0 0 0 0 0 0 0 0 0 0 0 0 0 0 0 0 0 0 0 0 0 0 0 0 -1 0 0 0 0 0 0 1 0 0 0 0 -1 1 0 0 0 -1 0 0 1 0 0 0 0 -1 0 0 1 0 0 0 1 0 0 -1 0 0 0 0 1 0 0 -1 0 0 0 0 0 0 0 -1 0 0 1 0 0 1 0 -1 0 0 0 0 0 1 0 -1 0 0 0 0 0 1 0 -1 0 0 0 0 0 1 0 0 -1 0 0 0 0 0 0 1 0 0 -1 0 0 0 0 1 0 -1 0 0 0 0 0 0 0 1 -1 0 0 0 -1 0 0 1 0 0 0 0 -1 1 0 0 0 0 0 0 -1 1 0 0 0 0 0 0 0 1 0 0 -1 0 0 0 0 0 1 -1 0 0 0 0 0 -1 0 0 1 0 0 1 0 -1 0 0 0 0 0 1 0 -1 0 0 0 0 0 1 0 -1 0 0 0 0 0 1 0 0 -1 0 0 0 0 0 0 0 0 0 0 0 1 0 0 0 0 0 0 -1 1 0 0 0 0 0 0 -1 1 0 0 0 0 -1 0 0 0 0 0 0 1 0 -1 0 0 -1 0 0 0 1 0 0 0 -1 0 1 0 0 0 0 0 -1 0 1 0 0 0 0 0 -1 0 0 -1 -1 -1 0 -1 -1 -1 -1 0 1 0 -1 -1 0 -1 -1 0 -1 -1 -1 0 -1 0 -1 0 -1 0 0 -1 -1 0 -1 -1 -1 -1 -1 0 -1 -1 -1 -1 0 -1 -1 -1 0 -1 1 -1 -1 -1 -1 0 -1 -1 -1 -1 -1 -1 -1 1 -1 -1 -1 -1 0 -1 -1 0 -1 0 0 0 -1 -1 -1 -1 0 0 -1 -1 -1 1 -1 -1 0 -1 -1 0 1 -1 0 -1 -1 -1 -1 1 -1 -1 -1 0 -1 -1 -1 -1 0 -1 -1 0 -1 -1 -1 -1 0 -1 0 -1 -1 -1 0 0 1 -1 0 -1 0 -1 1 -1
1.232654 11 12 0 0 0 0 0 0 0 0 0 0 1 1 0 0 0 0 0 0 0 0 0 0 0 0 0 0 0 0 0 0 0 0 0 0 0 0 0 0 0 0 0 0 0 0 0 0 0 0 0 0 0 0 0 0 0 0 0 0 0 0 0 0 0 0 0 0 0 0 0 0 0 0 0 0 0 0 0 0 0 0 0 0 0 0 0 0 0 0 0 0 0 0 0 0 0 0 0 0 0 0 1 0 0 1 0 0 0 0 0 0 0 1 0 0 0 1 0 0 0 1 0 0 0 1 0 0 0 1 0 0 0 1 0 0 0 1 0 0 0 1 0 0 0 1 0 0 0 1 0 0 0 2 0 0 0 0 1 0 0 0 0 1 0 0 0 0 0 1 0 0 1 0 0 0 0 1 0 0 1 0 0 0 0 0 0 1 1 0 0 0 0 0 0 1 1 0 0 0 0 0 0 1 1 0 0 0 1 0 0 1 0 0 0 0 0 1 0 1 0 0 0 0 0 1 0 1 0 0 0 0 0 1 0 1 0 0 0 1 1 0 0 0 0 0 0 0 0 0 0 1 1 0 0 0 1 0 0 1 0 0 0 0 1 0 0 1 0 0 0 0 0 0 1 0 1 0 0 0 0 0 1 0 1 0 0 1 0 0 1 0 0 0 0 0 0 0 1 0 0 1 0 0 0 1 1 0 0 0 1 0 0 0 0 0 0 1 1 0 1 0 0 0 0 0 0 2 0 0 0 0 0 0 0 2 0 0 0 0 0 0 0 1 0 1 0 0 0 0 0 1 0 1 0 0 0 0 1 0 0 1 0 0 0 0 1 0 0 1 0 0 0 0 0 0 0 1 0 0 1 0 0 1 0 0 1 0 0 0 0 2 0 0 0 0 0 0 0 1 1 0 0 0 0 0 1 0 1 0 0 0 0 0 1 0 1 0 0 0 0 0 0 0 1 0 0 0 1 0 1 0 1 0 0 0 0 0 1 1 0 0 0 0 0 0 0 0 1 0 0 0 1 0 0 1 0 0 0 0 1 0 0 1 0 0 1 0 0 0 0 1 0 0 1 0 0 0 1 1 0 0 0 0 0 0 0 0 1 0 1 0 0 0 0 0 0 0 1 0 0 1 0 0 0 0 0 0 1 1 0 0 0 0 0 0 0 2 0 0 0 0 0 0 1 1 1 0 0 0 0 0 0 1 0 0 0 1 1 0 0 0 0 0 0 2 0 0 0 0 0 0 1 0 0 0 1 0 0 0 1 0 0 0 1 0 0 1 1 0 0 0 0 0 0 2 0 0 0 0 0 0 0 2 0 0 0 0 0 0 0 0 0 0 0 0 0 2 0 0 0 0 0 0 0 2 0 0 0 1 0 1 0 0 0 0 2 0 0 0 0 0 0 0 2 0 0 0 0 0 0 2 0 0 0 0 0 0 0 2 0 0 0 0 0 0 1 0 0 0 1 0 0 0 1 1 0 0 0 0 0 0 0 0 1 0 0 1 0 0 0 0 1 0 0 1 0 0 0 0 1 0 0 1 0 0 0 0 0 0 1 1 0 0 0 0 0 0 0 1 0 1 0 0 0 0 0 1 0 1 0 0 0 0 0 1 0 1 0 0 0 1 0 0 0 1 0 0 0 1 0 0 0 1 1 0 0 0 0 0 0 1 0 0 0 0 0 1 0 1 0 0 1 0 0 1 0 0 0 0 1 1 0 0 0 0 0 0 1 1 0 0 0 0 0 0 0 0 0 1 1 0 0 0 1 0 1 0 0 0 0 0 1 0 1 0 0 0 0 0 0 2 0 0 0 0 0 1 1 0 0 0 0 0 0 0 0 2 0 0 0 0 0 0 0 2 0 0 0 0 0 1 0 0 1 0 0 0 1 0 0 0 0 0 0 1 1 0 0 0 0 0 0 1 1 1 0 0 0 0 0 0 0 1 0 0 0 0 0 1 0 0 1 0 0 0 0 1 0 0 1 0 1 0 0 0 0 0 0 0 0 1 0 1 0 0 1 0 0 1 0 0 0 0 1 0 0 1 0 0 0 0 1 0 0 1 0 0 0 0 0 0 0 0 1 1 0 0 1 0 0 0 0 1 0 0 1 0 0 1 0 0 0 0 0 1 0 0 1 0 0 0 0 1 0 0 1 0 0 0 0 1 0 0 1 0 0 0 0 1 0 1 0 0 0 0 0 0 0 1 1 0 1 0 0 0 0 0 1 0 1 0 0 0 0 0 1 0 0 1 0 1 0 0 0 0 0 0 0 1 0 0 1 0 0 0 0 0 0 1 0 1 1 0 0 0 0 0 1 0 1 0 0 0 0 0 1 0 1 0 0 0 0 1 0 0 0 0 0 0 0 1 0 1 1 0 0 0 0 0 0 1 2 0 0 0 0 0 0 0 1 0 1 0 0 0 0 0 0 0 1 0 1 0 0 0 0 0 0 1 0 0 0 1 0 0 1 0 0 0 1 0 0 0 1 0 1 0 0 0 0 0 1 0 0 0 1 0 1 0 0 0 1 0 0 0 0 0 0 0 0 1 0 1 0 0 0 0 2 0 0 0 0 0 0 0 1 1 0 0 1 0 0 0 1 0 0 0 1 0 0 0 1 0 0 0 1 0 0 -1 0 0 0 0 0 0 0 -1 0 0 0 1 0 0 0 -1 0 0 0 1 0 0 0 -1 0 0 0 1 0 0 0 -1 0 0 0 1 0 0 0 -1 0 0 0 1 0 0 0 0 0 0 0 0 -1 0 0 0 0 1 0 0 0 0 0 1 0 0 -1 0 0 0 0 1 0 0 -1 0 0 0 0 0 0 1 -1 0 0 0 0 0 0 1 -1 0 0 0 0 0 0 1 -1 0 0 0 -1 0 0 1 0 0 0 0 0 -1 0 1 0 0 0 0 0 -1 0 1 0 0 0 0 0 -1 0 1 0 0 0 1 -1 0 0 0 0 0 0 0 0 0 0 1 -1 0 0 0 -1 0 0 1 0 0 0 0 1 0 0 -1 0 0 0 0 0 0 1 0 -1 0 0 0 0 0 1 0 -1 0 0 -1 0 0 1 0 0 0 0 0 0 0 1 0 0 -1 0 0 0 -1 1 0 0 0 1 0 0 0 0 0 0 -1 1 0 -1 0 0 0 0 0 0 0 0 0 0 0 0 0 0 0 0 0 0 0 0 0 0 -1 0 1 0 0 0 0 0 -1 0 1 0 0 0 0 -1 0 0 1 0 0 0 0 -1 0 0 1 0 0 0 0 0 0 0 1 0 0 -1 0 0 -1 0 0 1 0 0 0 0 0 0 0 0 0 0 0 0 1 -1 0 0 0 0 0 1 0 -1 0 0 0 0 0 1 0 -1 0 0 0 0 0 0 0 -1 0 0 0 1 0 1 0 -1 0 0 0 0 0 -1 1 0 0 0 0 0 0 0 0 1 0 0 0 -1 0 0 1 0 0 0 0 -1 0 0 1 0 0 -1 0 0 0 0 1 0 0 -1 0 0 0 -1 1 0 0 0 0 0 0 0 0 -1 0 1 0 0 0 0 0 0 0 -1 0 0 1 0 0 0 0 0 0 -1 1 0 0 0 0 0 0 0 0 0 0 0 0 0 0 -1 1 -1 0 0 0 0 0 0 1 0 0 0 -1 1 0 0 0 0 0 0 0 0 0 0 0 0 0 -1 0 0 0 1 0 0 0 -1 0 0 0 1 0 0 1 -1 0 0 0 0 0 0 0 0 0 0 0 0 0 0 0 0 0 0 0 0 0 0 0 0 0 0 0 0 0 0 0 0 0 0 0 0 0 0 0 0 1 0 -1 0 0 0 0 0 0 0 0 0 0 0 0 0 0 0 0 0 0 0 0 0 0 0 0 0 0 0 0 0 0 0 0 0 0 1 0 0 0 -1 0 0 0 1 -1 0 0 0 0 0 0 0 0 -1 0 0 1 0 0 0 0 -1 0 0 1 0 0 0 0 -1 0 0 1 0 0 0 0 0 0 -1 1 0 0 0 0 0 0 0 1 0 -1 0 0 0 0 0 1 0 -1 0 0 0 0 0 1 0 -1 0 0 0 1 0 0 0 -1 0 0 0 1 0 0 0 -1 -1 0 0 0 0 0 0 1 0 0 0 0 0 -1 0 1 0 0 1 0 0 -1 0 0 0 0 1 -1 0 0 0 0 0 0 1 -1 0 0 0 0 0 0 0 0 0 -1 1 0 0 0 1 0 -1 0 0 0 0 0 1 0 -1 0 0 0 0 0 0 0 0 0 0 0 0 -1 1 0 0 0 0 0 0 0 0 0 0 0 0 0 0 0 0 0 0 0 0 0 0 1 0 0 -1 0 0 0 -1 0 0 0 0 0 0 1 -1 0 0 0 0 0 0 1 -1 1 0 0 0 0 0 0 0 1 0 0 0 0 0 -1 0 0 1 0 0 0 0 -1 0 0 1 0 -1 0 0 0 0 0 0 0 0 -1 0 1 0 0 1 0 0 -1 0 0 0 0 1 0 0 -1 0 0 0 0 1 0 0 -1 0 0 0 0 0 0 0 0 1 -1 0 0 1 0 0 0 0 -1 0 0 1 0 0 -1 0 0 0 0 0 1 0 0 -1 0 0 0 0 1 0 0 -1 0 0 0 0 1 0 0 -1 0 0 0 0 1 0 -1 0 0 0 0 0 0 0 1 -1 0 1 0 0 0 0 0 -1 0 1 0 0 0 0 0 -1 0 0 -1 0 1 0 0 0 0 0 0 0 1 0 0 -1 0 0 0 0 0 0 1 0 -1 1 0 0 0 0 0 -1 0 1 0 0 0 0 0 -1 0 -1 0 0 0 0 1 0 0 0 0 0 0 0 1 0 -1 1 0 0 0 0 0 0 -1 0 0 0 0 0 0 0 0 -1 0 1 0 0 0 0 0 0 0 1 0 -1 0 0 0 0 0 0 1 0 0 0 -1 0 0 1 0 0 0 -1 0 0 0 1 0 -1 0 0 0 0 0 1 0 0 0 -1 0 -1 0 0 0 1 0 0 0 0 0 0 0 0 -1 0 1 0 0 0 0 0 0 0 0 0 0 0 0 1 -1 0 0 -1 0 0 0 1 0 0 0 -1 0 0 0 1 0 0 0 1 -1 -1 1 -1 -1 -1 0 -1 -1 0 0 -1 -1 0 0 -1 0 -1 0 0 -1 -1 -1 1 -1 1 -1 1 -1 0 -1 -1 0 -1 0 -1 0 0 -1 1 0 0 0 -1 -1 -1 -1 -1 -1 -1 -1 -1 0 0 -1 -1 0 0 -1 1 -1 -1 0 -1 -1 -1 1 0 0 -1 -1 -1 -1 -1 0 0 -1 -1 -1 -1 -1 1 0 -1 -1 -1 -1 -1 -1 1 -1 0 0 0 -1 -1 -1 -1 0 -1 -1 -1 0 -1 -1 -1 -1 -1 -1 -1 -1 0 -1 -1 -1 0 0 0 0 -1 -1 0 -1 -1 -1 -1 -1 0 -1 0 -1 0
-0.8634523 11 13 0 0 0 0 0 0 0 0 0 0 1 0 1 0 0 0 0 0 0 0 0 0 0 0 0 0 0 0 0 0 0 0 0 0 0 0 0 0 0 0 0 0 0 0 0 0 0 0 0 0 0 0 0 0 0 0 0 0 0 0 0 0 0 0 0 0 0 0 0 0 0 0 0 0 0 0 0 0 0 0 0 0 0 0 0 0 0 0 0 0 0 0 0 0 0 0 0 0 0 0 1 1 0 0 0 0 0 0 0 1 0 0 0 0 0 1 0 1 0 0 0 0 0 1 0 0 0 1 0 0 0 1 0 0 0 1 0 0 0 1 1 0 0 0 0 0 0 1 0 0 0 1 0 0 1 0 0 0 0 1 0 1 0 0 0 1 0 1 0 0 0 0 0 1 0 1 0 0 0 0 0 1 0 0 0 1 0 0 1 0 0 0 0 1 0 0 0 1 0 0 0 1 0 0 0 0 0 0 0 1 1 0 0 0 0 1 0 1 0 0 1 0 0 0 0 1 0 0 1 0 0 0 0 1 0 0 0 1 1 0 0 0 0 0 0 0 1 0 0 1 0 0 1 0 0 0 0 1 0 0 0 0 2 0 0 0 0 0 0 0 0 1 1 0 0 0 0 0 0 1 1 0 0 0 0 0 0 0 2 0 0 0 0 0 0 1 1 0 0 0 0 0 0 1 1 0 0 0 1 0 0 0 1 0 0 0 1 0 0 0 1 0 0 0 0 1 0 0 0 0 0 1 0 1 0 1 0 0 0 0 0 0 0 1 0 0 0 1 0 0 0 2 0 0 0 0 0 0 0 2 0 0 0 0 0 0 1 1 0 0 0 0 0 0 0 1 0 0 0 1 0 0 0 0 1 1 0 0 0 1 0 0 0 1 0 0 0 1 0 0 0 1 0 0 1 0 0 0 1 0 0 0 1 0 0 1 0 0 0 0 0 0 0 1 0 0 1 0 1 0 0 1 0 0 0 0 0 1 0 1 0 0 0 0 0 0 1 0 0 1 0 0 0 1 0 0 0 1 0 0 0 1 0 0 0 0 1 0 0 1 0 0 0 1 0 0 0 1 0 0 0 1 0 0 0 0 0 0 1 1 0 0 0 1 0 0 0 0 0 1 0 1 0 0 0 0 0 1 0 0 0 0 0 1 0 1 0 1 0 0 0 0 0 1 0 1 0 0 0 0 0 1 0 0 0 1 1 0 0 0 0 1 0 1 0 0 0 0 0 0 0 0 1 0 1 0 0 0 0 0 1 0 1 0 0 1 0 0 1 0 0 0 0 1 0 1 0 0 0 0 0 1 0 1 0 0 0 0 0 0 0 1 0 0 0 1 0 0 0 1 0 0 0 1 0 0 0 1 0 0 1 0 0 0 1 0 1 0 0 0 0 0 1 0 1 0 0 0 1 1 0 0 0 0 0 0 1 1 0 0 0 0 0 0 1 1 0 0 0 0 0 0 1 1 0 0 0 0 0 0 0 0 0 0 0 1 1 0 0 0 0 0 0 1 1 0 0 0 0 0 0 1 1 0 0 0 0 0 0 2 0 0 0 0 0 0 0 2 0 0 0 0 0 0 0 2 0 0 0 0 0 0 0 2 0 0 0 1 0 1 0 0 0 0 0 0 0 1 0 0 0 1 0 1 0 0 0 0 0 1 0 1 0 0 0 0 0 1 0 1 1 0 0 0 0 0 0 1 1 0 0 0 0 0 0 0 1 0 0 0 0 1 0 0 0 0 0 1 1 0 0 0 1 0 0 1 0 0 0 0 1 0 0 0 1 0 0 0 0 1 0 0 1 0 0 0 1 0 0 0 1 0 0 0 0 1 0 0 1 0 0 0 0 1 0 0 0 1 0 1 1 0 0 0 0 0 0 0 0 0 0 1 0 1 0 0 0 0 0 1 0 1 0 1 1 0 0 0 0 0 0 1 1 0 0 0 0 0 0 0 2 0 0 0 0 0 0 0 2 0 0 0 0 0 0 0 0 0 0 0 0 2 0 0 1 0 0 0 0 1 0 0 1 0 0 0 0 1 1 0 1 0 0 0 0 0 0 0 0 0 1 0 1 0 0 1 1 0 0 0 0 0 0 1 1 0 0 0 0 0 0 0 0 2 0 0 0 0 0 0 0 2 0 0 0 0 0 0 0 2 0 0 0 0 0 0 0 2 0 0 0 0 0 0 0 1 0 1 0 0 1 0 0 1 0 0 0 0 1 0 0 0 1 0 0 0 0 0 0 1 0 0 1 0 0 0 0 1 0 1 0 0 0 0 0 0 0 1 1 0 1 0 1 0 0 0 0 0 1 0 1 0 0 0 0 0 0 0 1 0 0 1 0 0 0 0 0 0 0 1 1 0 1 0 0 0 0 1 0 0 1 0 0 1 0 0 0 0 0 0 1 1 0 0 0 0 0 0 1 1 0 0 0 0 0 0 0 2 0 0 0 0 0 0 1 0 1 0 0 0 0 0 1 1 0 0 0 0 0 0 1 0 0 0 0 1 0 0 0 0 1 0 0 1 0 0 0 0 0 1 0 1 0 0 0 0 1 0 1 0 0 1 0 0 1 0 0 0 0 1 0 0 1 0 0 0 0 1 0 0 1 0 0 0 1 -1 0 0 0 0 0 0 0 -1 0 0 0 0 0 1 0 -1 0 0 0 0 0 1 0 0 0 -1 0 0 0 1 0 0 0 -1 0 0 0 1 -1 0 0 0 0 0 0 1 0 0 0 1 0 0 -1 0 0 0 0 -1 0 1 0 0 0 -1 0 1 0 0 0 0 0 -1 0 1 0 0 0 0 0 -1 0 0 0 1 0 0 -1 0 0 0 0 1 0 0 0 -1 0 0 0 1 0 0 0 0 0 0 0 1 -1 0 0 0 0 -1 0 1 0 0 -1 0 0 0 0 1 0 0 -1 0 0 0 0 1 0 0 0 1 -1 0 0 0 0 0 0 0 -1 0 0 1 0 0 -1 0 0 0 0 1 0 0 0 0 0 0 0 0 0 0 0 0 0 -1 1 0 0 0 0 0 0 -1 1 0 0 0 0 0 0 0 0 0 0 0 0 0 0 -1 1 0 0 0 0 0 0 -1 1 0 0 0 1 0 0 0 -1 0 0 0 1 0 0 0 -1 0 0 0 0 1 0 0 0 0 0 -1 0 1 0 -1 0 0 0 0 0 0 0 1 0 0 0 -1 0 0 0 0 0 0 0 0 0 0 0 0 0 0 0 0 0 0 -1 1 0 0 0 0 0 0 0 1 0 0 0 -1 0 0 0 0 1 -1 0 0 0 1 0 0 0 -1 0 0 0 1 0 0 0 -1 0 0 1 0 0 0 -1 0 0 0 1 0 0 -1 0 0 0 0 0 0 0 -1 0 0 1 0 1 0 0 -1 0 0 0 0 0 1 0 -1 0 0 0 0 0 0 1 0 0 -1 0 0 0 1 0 0 0 -1 0 0 0 1 0 0 0 0 -1 0 0 1 0 0 0 -1 0 0 0 1 0 0 0 -1 0 0 0 0 0 0 1 -1 0 0 0 -1 0 0 0 0 0 1 0 -1 0 0 0 0 0 1 0 0 0 0 0 -1 0 1 0 -1 0 0 0 0 0 1 0 -1 0 0 0 0 0 1 0 0 0 -1 1 0 0 0 0 -1 0 1 0 0 0 0 0 0 0 0 -1 0 1 0 0 0 0 0 -1 0 1 0 0 1 0 0 -1 0 0 0 0 1 0 -1 0 0 0 0 0 1 0 -1 0 0 0 0 0 0 0 -1 0 0 0 1 0 0 0 -1 0 0 0 1 0 0 0 1 0 0 -1 0 0 0 1 0 -1 0 0 0 0 0 1 0 -1 0 0 0 -1 1 0 0 0 0 0 0 -1 1 0 0 0 0 0 0 1 -1 0 0 0 0 0 0 1 -1 0 0 0 0 0 0 0 0 0 0 0 1 -1 0 0 0 0 0 0 1 -1 0 0 0 0 0 0 1 -1 0 0 0 0 0 0 0 0 0 0 0 0 0 0 0 0 0 0 0 0 0 0 0 0 0 0 0 0 0 0 0 0 0 0 -1 0 1 0 0 0 0 0 0 0 1 0 0 0 -1 0 -1 0 0 0 0 0 1 0 -1 0 0 0 0 0 1 0 -1 1 0 0 0 0 0 0 -1 1 0 0 0 0 0 0 0 1 0 0 0 0 -1 0 0 0 0 0 -1 1 0 0 0 1 0 0 -1 0 0 0 0 1 0 0 0 -1 0 0 0 0 1 0 0 -1 0 0 0 1 0 0 0 -1 0 0 0 0 1 0 0 -1 0 0 0 0 1 0 0 0 -1 0 1 -1 0 0 0 0 0 0 0 0 0 0 -1 0 1 0 0 0 0 0 -1 0 1 0 1 -1 0 0 0 0 0 0 1 -1 0 0 0 0 0 0 0 0 0 0 0 0 0 0 0 0 0 0 0 0 0 0 0 0 0 0 0 0 0 0 0 1 0 0 0 0 -1 0 0 1 0 0 0 0 -1 -1 0 1 0 0 0 0 0 0 0 0 0 -1 0 1 0 0 -1 1 0 0 0 0 0 0 -1 1 0 0 0 0 0 0 0 0 0 0 0 0 0 0 0 0 0 0 0 0 0 0 0 0 0 0 0 0 0 0 0 0 0 0 0 0 0 0 0 0 -1 0 1 0 0 1 0 0 -1 0 0 0 0 1 0 0 0 -1 0 0 0 0 0 0 1 0 0 -1 0 0 0 0 1 0 -1 0 0 0 0 0 0 0 1 -1 0 1 0 -1 0 0 0 0 0 1 0 -1 0 0 0 0 0 0 0 -1 0 0 1 0 0 0 0 0 0 0 1 -1 0 1 0 0 0 0 -1 0 0 1 0 0 -1 0 0 0 0 0 0 1 -1 0 0 0 0 0 0 1 -1 0 0 0 0 0 0 0 0 0 0 0 0 0 0 1 0 -1 0 0 0 0 0 1 -1 0 0 0 0 0 0 1 0 0 0 0 -1 0 0 0 0 1 0 0 -1 0 0 0 0 0 -1 0 1 0 0 0 0 1 0 -1 0 0 -1 0 0 1 0 0 0 0 -1 0 0 1 0 0 0 0 -1 0 0 1 0 0 0 0 -1 0 1 -1 -1 -1 -1 -1 -1 0 -1 0 0 0 -1 -1 0 -1 0 1 -1 -1 -1 0 -1 0 -1 1 -1 -1 -1 -1 0 0 -1 -1 -1 -1 -1 0 0 -1 -1 -1 0 -1 -1 -1 0 -1 0 -1 -1 0 -1 -1 0 0 -1 0 -1 -1 -1 0 -1 -1 0 0 0 -1 -1 0 -1 -1 1 -1 -1 -1 -1 -1 -1 0 -1 -1 -1 0 -1 -1 -1 0 -1 0 0 0 -1 -1 -1 -1 0 0 -1 -1 0 0 -1 -1 -1 -1 0 -1 -1 0 -1 -1 -1 0 0 0 0 -1 -1 -1 -1 -1 0 -1 0 0 0 0 0 -1
0.3271385 11 14 0 0 0 0 0 0 0 0 0 0 1 0 0 1 0 0 0 0 0 0 0 0 0 0 0 0 0 0 0 0 0 0 0 0 0 0 0 0 0 0 0 0 0 0 0 0 0 0 0 0 0 0 0 0 0 0 0 0 0 0 0 0 0 0 0 0 0 0 0 0 0 0 0 0 0 0 0 0 0 0 0 0 0 0 0 0 0 0 0 0 0 0 0 0 0 0 0 0 0 0 1 0 0 1 0 0 0 0 0 0 0 1 0 0 0 1 0 0 0 1 0 0 0 1 0 0 0 1 0 0 0 1 0 0 0 1 0 0 0 1 0 0 0 1 0 0 0 1 0 0 0 2 0 0 0 0 1 0 0 0 0 1 0 0 1 0 0 1 0 0 0 0 1 0 0 1 0 0 0 0 0 0 0 1 0 1 0 0 1 0 0 0 0 1 0 0 1 0 0 0 0 1 0 0 1 0 0 0 0 1 0 0 0 0 0 0 0 1 0 1 0 0 0 0 0 1 0 1 0 0 0 0 0 1 0 1 0 1 0 0 0 0 1 0 0 0 0 0 0 1 1 0 0 0 0 0 0 1 0 1 1 0 1 0 0 0 0 0 0 1 0 0 1 0 0 0 0 0 0 0 1 0 1 0 0 0 0 0 1 0 1 0 0 0 0 0 1 1 0 0 0 1 0 0 1 0 0 0 1 1 0 0 0 0 0 0 1 1 0 0 0 0 0 0 0 1 0 0 1 0 0 0 0 1 0 0 1 0 0 0 0 0 0 1 1 0 0 0 0 0 0 1 1 0 0 0 0 0 0 1 1 0 0 0 0 0 0 1 1 0 0 0 0 0 0 1 0 1 0 0 0 0 0 1 1 0 0 0 0 1 0 1 0 0 0 0 0 1 0 0 0 0 0 1 1 0 0 0 0 0 0 1 1 0 0 0 1 0 0 0 0 0 0 0 1 0 1 0 1 0 0 1 0 0 0 0 1 1 0 0 0 0 0 0 1 0 1 0 0 0 0 0 1 1 0 0 0 0 0 0 1 1 0 0 0 0 0 0 1 1 0 0 0 0 0 0 0 1 0 1 0 0 0 0 0 0 1 0 1 0 0 0 0 0 0 1 0 0 0 1 0 0 0 1 0 0 0 1 0 0 0 0 0 1 0 1 0 0 0 0 0 1 0 1 0 0 0 0 0 1 0 1 0 0 0 1 1 0 0 0 0 0 0 1 1 0 0 0 0 1 0 0 0 0 1 0 0 1 0 0 0 0 1 0 0 2 0 0 0 0 0 0 0 2 0 0 0 0 0 0 0 2 0 0 0 0 0 0 0 1 0 0 0 0 0 1 0 0 0 1 0 0 0 1 0 1 0 1 0 0 0 0 1 0 1 0 0 0 0 0 0 1 1 0 0 0 0 0 0 2 0 0 0 0 0 0 0 2 0 0 0 0 0 0 2 0 0 0 0 0 0 0 1 1 0 0 0 0 0 0 0 0 0 0 0 2 0 0 0 0 0 0 0 2 0 0 0 0 1 0 0 1 0 0 0 0 0 0 0 2 0 0 0 0 0 0 0 2 0 0 0 0 0 0 0 2 0 0 0 0 0 0 0 2 0 0 0 1 0 1 0 0 0 0 0 0 0 1 0 0 0 1 0 0 0 0 0 1 0 1 0 1 0 0 0 0 0 1 0 1 1 0 0 0 0 0 0 1 1 0 0 0 0 0 0 0 1 0 0 0 1 0 1 0 0 0 0 0 1 0 0 0 1 1 0 0 0 0 0 0 1 1 0 0 0 0 0 0 0 1 0 1 0 0 0 0 1 0 0 1 0 0 0 0 0 1 0 0 1 0 0 0 0 1 0 0 1 0 0 1 0 0 0 0 0 1 0 0 0 0 0 0 0 2 0 0 0 0 1 0 0 1 0 1 0 0 0 0 1 0 0 1 0 0 0 0 0 1 0 0 1 0 0 0 0 1 0 0 1 0 0 0 0 1 0 0 0 0 1 0 0 1 0 1 1 0 0 0 0 0 0 1 1 0 0 0 0 0 0 1 1 0 0 0 0 0 0 1 0 0 0 0 1 0 0 0 2 0 0 0 0 0 0 0 1 0 0 0 1 0 1 0 0 1 0 0 0 0 0 0 1 1 0 0 0 0 0 0 0 1 0 1 0 0 0 0 0 1 0 1 0 0 0 0 0 0 0 2 0 0 1 0 0 0 0 1 0 0 1 0 0 0 0 1 0 0 0 1 0 1 0 0 0 0 0 1 0 1 0 0 0 0 0 1 0 0 0 1 0 0 1 0 1 0 0 0 0 0 1 0 1 0 0 0 0 0 0 0 1 0 0 1 0 0 0 0 0 0 0 2 0 0 1 1 0 0 0 0 0 0 1 1 0 0 0 0 0 0 0 0 1 0 0 0 1 0 0 0 1 0 0 0 1 0 0 0 0 1 0 0 1 0 0 0 1 0 0 0 1 0 0 0 1 0 0 1 0 0 1 0 1 0 0 0 0 0 1 0 0 0 1 0 0 0 0 0 0 0 0 0 1 1 0 0 0 0 1 0 1 0 0 0 0 0 1 1 0 0 0 0 0 0 1 1 0 0 0 1 0 0 1 0 0 0 1 0 0 -1 0 0 0 0 0 0 0 -1 0 0 0 1 0 0 0 -1 0 0 0 1 0 0 0 -1 0 0 0 1 0 0 0 -1 0 0 0 1 0 0 0 -1 0 0 0 1 0 0 0 0 0 0 0 0 -1 0 0 0 0 1 0 0 -1 0 0 1 0 0 0 0 -1 0 0 1 0 0 0 0 0 0 0 -1 0 1 0 0 -1 0 0 0 0 1 0 0 -1 0 0 0 0 1 0 0 -1 0 0 0 0 1 0 0 0 0 0 0 0 1 0 -1 0 0 0 0 0 1 0 -1 0 0 0 0 0 1 0 -1 0 1 0 0 0 0 -1 0 0 0 0 0 0 1 -1 0 0 0 0 0 0 1 0 -1 -1 0 1 0 0 0 0 0 0 -1 0 0 1 0 0 0 0 0 0 0 1 0 -1 0 0 0 0 0 1 0 -1 0 0 0 0 0 1 -1 0 0 0 -1 0 0 1 0 0 0 1 -1 0 0 0 0 0 0 1 -1 0 0 0 0 0 0 0 1 0 0 -1 0 0 0 0 1 0 0 -1 0 0 0 0 0 0 1 -1 0 0 0 0 0 0 1 -1 0 0 0 0 0 0 1 -1 0 0 0 0 0 0 1 -1 0 0 0 0 0 0 1 0 -1 0 0 0 0 0 -1 1 0 0 0 0 1 0 -1 0 0 0 0 0 1 0 0 0 0 0 -1 1 0 0 0 0 0 0 -1 1 0 0 0 -1 0 0 0 0 0 0 0 -1 0 1 0 1 0 0 -1 0 0 0 0 -1 1 0 0 0 0 0 0 -1 0 1 0 0 0 0 0 -1 1 0 0 0 0 0 0 -1 1 0 0 0 0 0 0 -1 1 0 0 0 0 0 0 0 1 0 -1 0 0 0 0 0 0 -1 0 1 0 0 0 0 0 0 -1 0 0 0 1 0 0 0 -1 0 0 0 1 0 0 0 0 0 -1 0 1 0 0 0 0 0 -1 0 1 0 0 0 0 0 -1 0 1 0 0 0 -1 1 0 0 0 0 0 0 1 -1 0 0 0 0 -1 0 0 0 0 1 0 0 -1 0 0 0 0 1 0 0 0 0 0 0 0 0 0 0 0 0 0 0 0 0 0 0 0 0 0 0 0 0 0 0 -1 0 0 0 0 0 1 0 0 0 -1 0 0 0 1 0 -1 0 1 0 0 0 0 -1 0 1 0 0 0 0 0 0 -1 1 0 0 0 0 0 0 0 0 0 0 0 0 0 0 0 0 0 0 0 0 0 0 0 0 0 0 0 0 0 1 -1 0 0 0 0 0 0 0 0 0 0 0 0 0 0 0 0 0 0 0 0 0 0 0 0 -1 0 0 1 0 0 0 0 0 0 0 0 0 0 0 0 0 0 0 0 0 0 0 0 0 0 0 0 0 0 0 0 0 0 0 0 0 0 0 -1 0 1 0 0 0 0 0 0 0 1 0 0 0 -1 0 0 0 0 0 -1 0 1 0 -1 0 0 0 0 0 1 0 -1 1 0 0 0 0 0 0 -1 1 0 0 0 0 0 0 0 1 0 0 0 -1 0 -1 0 0 0 0 0 1 0 0 0 1 -1 0 0 0 0 0 0 1 -1 0 0 0 0 0 0 0 1 0 -1 0 0 0 0 1 0 0 -1 0 0 0 0 0 1 0 0 -1 0 0 0 0 1 0 0 -1 0 0 1 0 0 0 0 0 -1 0 0 0 0 0 0 0 0 0 0 0 0 -1 0 0 1 0 1 0 0 0 0 -1 0 0 1 0 0 0 0 0 -1 0 0 1 0 0 0 0 -1 0 0 1 0 0 0 0 -1 0 0 0 0 -1 0 0 1 0 -1 1 0 0 0 0 0 0 -1 1 0 0 0 0 0 0 -1 1 0 0 0 0 0 0 -1 0 0 0 0 1 0 0 0 0 0 0 0 0 0 0 0 1 0 0 0 -1 0 -1 0 0 1 0 0 0 0 0 0 -1 1 0 0 0 0 0 0 0 1 0 -1 0 0 0 0 0 1 0 -1 0 0 0 0 0 0 0 0 0 0 1 0 0 0 0 -1 0 0 1 0 0 0 0 -1 0 0 0 -1 0 1 0 0 0 0 0 -1 0 1 0 0 0 0 0 -1 0 0 0 1 0 0 1 0 -1 0 0 0 0 0 1 0 -1 0 0 0 0 0 0 0 -1 0 0 1 0 0 0 0 0 0 0 0 0 0 1 -1 0 0 0 0 0 0 1 -1 0 0 0 0 0 0 0 0 1 0 0 0 -1 0 0 0 1 0 0 0 -1 0 0 0 0 1 0 0 -1 0 0 0 1 0 0 0 -1 0 0 0 1 0 0 -1 0 0 -1 0 1 0 0 0 0 0 -1 0 0 0 1 0 0 0 0 0 0 0 0 0 -1 1 0 0 0 0 1 0 -1 0 0 0 0 0 1 -1 0 0 0 0 0 0 1 -1 0 0 0 -1 0 0 1 0 0 0 1 -1 -1 1 -1 -1 -1 0 -1 -1 1 -1 -1 -1 1 -1 -1 1 -1 1 0 -1 -1 0 0 0 1 -1 0 -1 -1 -1 0 0 -1 0 -1 -1 0 -1 0 0 0 -1 -1 -1 -1 -1 -1 0 -1 0 -1 -1 0 -1 -1 0 1 -1 1 -1 -1 -1 -1 -1 -1 1 1 0 -1 -1 -1 -1 -1 1 -1 -1 -1 0 -1 -1 0 0 0 -1 0 -1 -1 -1 0 0 -1 -1 0 -1 -1 0 -1 1 -1 0 -1 1 -1 -1 -1 -1 -1 -1 -1 -1 0 -1 -1 -1 0 0 1 0 -1 0 -1 -1 -1 -1 -1 -1 0 0 0 -1 -1
-0.152004 12 13 0 0 0 0 0 0 0 0 0 0 0 1 1 0 0 0 0 0 0 0 0 0 0 0 0 0 0 0 0 0 0 0 0 0 0 0 0 0 0 0 0 0 0 0 0 0 0 0 0 0 0 0 0 0 0 0 0 0 0 0 0 0 0 0 0 0 0 0 0 0 0 0 0 0 0 0 0 0 0 0 0 0 0 0 0 0 0 0 0 0 0 0 0 0 0 0 0 0 0 0 0 1 0 1 0 0 0 0 0 1 0 1 0 0 0 0 0 1 0 1 0 0 0 0 0 0 0 2 0 0 0 0 0 0 0 2 0 0 0 0 1 0 0 1 0 0 0 0 0 0 0 1 0 0 1 0 1 0 0 1 0 0 0 0 0 1 0 0 0 0 1 0 0 1 0 0 0 0 1 0 0 1 0 0 0 0 1 0 1 0 0 0 0 0 1 0 0 1 0 0 0 0 1 0 0 0 1 0 0 0 1 0 0 0 0 2 0 0 0 0 1 0 0 1 0 0 0 0 1 0 0 1 0 0 0 0 0 0 2 0 0 0 0 0 0 0 1 0 0 0 1 0 1 0 1 0 0 0 0 0 0 0 1 0 0 1 0 0 0 0 0 1 0 0 1 0 0 0 0 1 0 0 1 0 0 1 0 0 1 0 0 0 0 0 0 1 0 0 0 1 0 0 0 2 0 0 0 0 0 0 0 0 1 0 0 1 0 0 1 0 1 0 0 0 0 1 0 0 0 0 0 1 0 1 0 1 0 0 0 0 0 1 0 0 0 0 0 1 0 1 0 1 0 0 0 0 1 0 0 1 0 0 0 0 1 0 1 0 0 0 0 0 0 0 0 0 0 0 1 1 0 1 0 0 0 1 0 0 0 1 0 0 0 1 0 0 0 0 1 0 0 1 0 0 0 0 1 0 1 0 0 0 0 0 1 1 0 0 0 0 0 0 1 1 0 0 0 0 0 0 1 1 0 0 0 0 1 0 0 1 0 0 0 0 0 0 0 0 0 1 1 0 0 0 0 0 0 1 1 0 0 0 0 0 1 0 1 0 0 0 0 0 1 1 0 0 1 0 0 0 0 1 0 0 0 0 1 0 0 1 0 0 0 1 0 0 1 0 0 0 0 1 0 0 0 0 1 0 0 0 0 0 0 1 0 1 0 1 0 0 0 0 1 0 1 1 0 0 0 0 0 0 0 0 0 2 0 0 0 0 0 1 0 1 0 0 0 0 0 0 1 0 1 0 0 0 0 0 1 0 1 0 0 0 0 0 1 0 1 0 0 0 0 1 0 1 0 0 0 0 0 1 0 1 0 0 0 0 0 0 0 1 0 0 0 1 0 0 0 1 0 0 0 1 0 0 0 0 0 1 1 0 0 0 1 0 1 0 0 0 0 0 1 0 1 0 0 0 1 1 0 0 0 0 0 0 1 1 0 0 0 0 0 0 0 1 0 0 1 0 0 0 0 2 0 0 0 0 0 0 0 0 1 0 0 0 1 0 0 0 1 0 0 0 1 0 0 0 1 0 0 0 1 0 0 0 0 0 1 1 0 0 0 0 0 0 0 1 0 1 0 0 0 0 0 1 0 1 0 0 0 0 0 1 0 1 0 1 0 0 0 0 0 1 0 0 0 0 0 0 0 2 1 1 0 0 0 0 0 0 0 1 0 0 0 1 0 0 0 1 0 0 0 1 0 0 0 1 0 1 0 0 0 0 0 0 0 1 0 0 0 1 0 0 0 0 0 2 0 0 0 0 0 0 1 1 0 0 0 0 0 0 1 0 1 0 0 0 0 1 0 0 1 0 0 1 0 0 0 0 1 0 0 0 0 1 0 0 1 0 0 0 0 1 0 0 0 1 0 0 1 0 1 0 0 0 1 0 0 0 0 1 0 0 1 0 0 0 0 1 0 0 1 0 1 0 0 0 0 0 0 0 1 0 0 0 0 1 0 0 1 0 0 0 0 1 0 0 1 0 1 0 0 0 0 0 0 0 0 1 0 1 0 0 0 0 0 1 0 1 0 0 0 0 0 1 0 1 1 0 0 0 0 1 0 0 0 0 0 0 1 0 0 1 0 1 0 0 0 0 0 1 0 1 0 0 0 1 0 0 0 0 0 1 0 0 1 0 0 0 0 1 0 0 1 0 0 0 0 1 0 0 1 0 0 0 0 1 0 1 0 0 0 0 0 1 0 0 1 0 0 0 0 1 0 0 1 0 0 0 0 0 1 0 1 0 0 1 0 0 0 0 1 0 0 0 0 0 0 1 1 0 0 0 0 0 0 0 1 1 0 0 1 0 0 0 1 0 0 0 1 0 0 0 1 0 1 0 1 0 0 0 0 0 0 0 0 0 0 0 1 1 0 0 0 0 0 1 0 1 1 0 0 1 0 0 0 0 1 0 0 1 0 0 0 0 0 0 0 1 1 0 0 0 0 0 0 1 0 0 0 1 0 0 0 0 1 0 1 0 0 0 0 1 1 0 0 0 0 0 0 0 0 0 1 1 1 0 0 0 0 0 0 1 0 0 0 0 0 2 0 0 0 0 0 0 1 0 1 0 0 1 0 0 0 1 0 0 1 1 0 0 0 0 0 0 1 1 0 0 0 0 0 0 0 -1 0 1 0 0 0 0 0 -1 0 1 0 0 0 0 0 -1 0 1 0 0 0 0 0 0 0 0 0 0 0 0 0 0 0 0 0 0 0 0 -1 0 0 1 0 0 0 0 0 0 0 1 0 0 -1 0 1 0 0 -1 0 0 0 0 0 -1 0 0 0 0 1 0 0 -1 0 0 0 0 1 0 0 -1 0 0 0 0 1 0 -1 0 0 0 0 0 1 0 0 -1 0 0 0 0 1 0 0 0 1 0 0 0 -1 0 0 0 0 0 0 0 0 0 -1 0 0 1 0 0 0 0 -1 0 0 1 0 0 0 0 0 0 0 0 0 0 0 0 0 0 -1 0 0 0 1 0 -1 0 1 0 0 0 0 0 0 0 -1 0 0 1 0 0 0 0 0 -1 0 0 1 0 0 0 0 -1 0 0 1 0 0 1 0 0 -1 0 0 0 0 0 0 -1 0 0 0 1 0 0 0 0 0 0 0 0 0 0 0 0 -1 0 0 1 0 0 1 0 -1 0 0 0 0 1 0 0 0 0 0 -1 0 1 0 -1 0 0 0 0 0 1 0 0 0 0 0 -1 0 1 0 -1 0 0 0 0 1 0 0 -1 0 0 0 0 1 0 -1 0 0 0 0 0 0 0 0 0 0 0 1 -1 0 1 0 0 0 -1 0 0 0 1 0 0 0 -1 0 0 0 0 1 0 0 -1 0 0 0 0 1 0 -1 0 0 0 0 0 1 -1 0 0 0 0 0 0 1 -1 0 0 0 0 0 0 1 -1 0 0 0 0 1 0 0 -1 0 0 0 0 0 0 0 0 0 -1 1 0 0 0 0 0 0 -1 1 0 0 0 0 0 1 0 -1 0 0 0 0 0 1 -1 0 0 1 0 0 0 0 -1 0 0 0 0 1 0 0 -1 0 0 0 -1 0 0 1 0 0 0 0 -1 0 0 0 0 1 0 0 0 0 0 0 -1 0 1 0 -1 0 0 0 0 1 0 1 -1 0 0 0 0 0 0 0 0 0 0 0 0 0 0 0 -1 0 1 0 0 0 0 0 0 1 0 -1 0 0 0 0 0 1 0 -1 0 0 0 0 0 1 0 -1 0 0 0 0 1 0 -1 0 0 0 0 0 1 0 -1 0 0 0 0 0 0 0 -1 0 0 0 1 0 0 0 -1 0 0 0 1 0 0 0 0 0 1 -1 0 0 0 1 0 -1 0 0 0 0 0 1 0 -1 0 0 0 -1 1 0 0 0 0 0 0 -1 1 0 0 0 0 0 0 0 -1 0 0 1 0 0 0 0 0 0 0 0 0 0 0 0 0 1 0 0 0 -1 0 0 0 1 0 0 0 -1 0 0 0 1 0 0 0 -1 0 0 0 0 0 1 -1 0 0 0 0 0 0 0 -1 0 1 0 0 0 0 0 -1 0 1 0 0 0 0 0 -1 0 1 0 -1 0 0 0 0 0 1 0 0 0 0 0 0 0 0 1 -1 0 0 0 0 0 0 0 -1 0 0 0 1 0 0 0 -1 0 0 0 1 0 0 0 -1 0 1 0 0 0 0 0 0 0 1 0 0 0 -1 0 0 0 0 0 0 0 0 0 0 0 0 1 -1 0 0 0 0 0 0 1 0 -1 0 0 0 0 1 0 0 -1 0 0 1 0 0 0 0 -1 0 0 0 0 1 0 0 -1 0 0 0 0 1 0 0 0 -1 0 0 -1 0 1 0 0 0 1 0 0 0 0 -1 0 0 1 0 0 0 0 -1 0 0 1 0 -1 0 0 0 0 0 0 0 -1 0 0 0 0 1 0 0 -1 0 0 0 0 1 0 0 -1 0 1 0 0 0 0 0 0 0 0 1 0 -1 0 0 0 0 0 1 0 -1 0 0 0 0 0 1 0 -1 -1 0 0 0 0 1 0 0 0 0 0 0 -1 0 0 1 0 -1 0 0 0 0 0 1 0 -1 0 0 0 1 0 0 0 0 0 -1 0 0 1 0 0 0 0 -1 0 0 1 0 0 0 0 -1 0 0 1 0 0 0 0 -1 0 1 0 0 0 0 0 -1 0 0 1 0 0 0 0 -1 0 0 1 0 0 0 0 0 -1 0 1 0 0 1 0 0 0 0 -1 0 0 0 0 0 0 -1 1 0 0 0 0 0 0 0 -1 1 0 0 -1 0 0 0 1 0 0 0 -1 0 0 0 1 0 1 0 -1 0 0 0 0 0 0 0 0 0 0 0 -1 1 0 0 0 0 0 -1 0 1 1 0 0 -1 0 0 0 0 1 0 0 -1 0 0 0 0 0 0 0 -1 1 0 0 0 0 0 0 -1 0 0 0 1 0 0 0 0 -1 0 1 0 0 0 0 -1 1 0 0 0 0 0 0 0 0 0 1 -1 1 0 0 0 0 0 0 -1 0 0 0 0 0 0 0 0 0 0 0 0 1 0 -1 0 0 -1 0 0 0 1 0 0 1 -1 0 0 0 0 0 0 1 -1 0 0 0 0 0 0 0 -1 0 1 -1 -1 -1 0 -1 -1 -1 0 0 0 -1 0 -1 -1 -1 -1 0 -1 -1 -1 0 -1 0 -1 1 -1 0 -1 -1 -1 0 0 -1 0 0 -1 0 -1 0 0 -1 0 -1 -1 -1 0 -1 0 -1 0 -1 -1 -1 -1 -1 -1 0 -1 -1 0 0 -1 -1 0 -1 -1 -1 -1 0 -1 -1 0 0 -1 -1 -1 -1 -1 0 0 -1 -1 0 -1 -1 -1 0 -1 1 1 -1 -1 -1 -1 -1 -1 0 -1 -1 -1 0 -1 -1 -1 -1 0 -1 -1 -1 -1 -1 -1 -1 1 -1 1 -1 -1 0 -1 -1 0 -1 0 -1 0 -1 0 0
-1.588463 12 14 0 0 0 0 0 0 0 0 0 0 0 1 0 1 0 0 0 0 0 0 0 0 0 0 0 0 0 0 0 0 0 0 0 0 0 0 0 0 0 0 0 0 0 0 0 0 0 0 0 0 0 0 0 0 0 0 0 0 0 0 0 0 0 0 0 0 0 0 0 0 0 0 0 0 0 0 0 0 0 0 0 0 0 0 0 0 0 0 0 0 0 0 0 0 0 0 0 0 0 0 0 0 0 2 0 0 0 0 0 0 0 2 0 0 0 0 0 0 0 2 0 0 0 0 0 0 0 2 0 0 0 0 0 0 0 2 0 0 0 0 0 0 0 2 0 0 0 0 0 0 0 2 0 0 0 0 2 0 0 0 0 0 0 0 1 0 0 0 0 0 1 0 1 0 0 0 0 0 1 0 0 0 0 1 0 0 1 0 1 0 0 0 0 0 1 0 1 0 0 0 0 0 1 0 1 0 1 0 0 0 0 0 0 0 0 1 0 0 0 1 0 0 0 1 0 0 0 1 0 0 0 1 0 0 0 1 0 0 1 0 0 0 1 0 0 0 0 0 0 0 2 0 0 0 1 0 0 0 0 1 1 0 0 0 0 1 0 0 0 1 0 0 0 0 1 0 0 0 0 0 0 0 2 0 0 1 0 0 0 0 1 0 0 0 0 0 0 1 0 1 0 1 0 1 0 0 0 0 0 1 0 0 0 0 0 1 0 1 1 0 0 0 0 0 0 1 0 0 1 0 0 0 0 1 0 0 1 0 0 0 0 1 0 0 1 0 0 0 0 1 0 0 1 0 0 0 1 0 0 0 1 0 0 0 1 0 0 0 1 0 0 0 0 0 0 0 0 1 1 0 0 1 0 1 0 0 0 0 0 1 0 1 0 0 0 0 0 0 1 0 0 0 0 1 0 0 1 0 0 0 0 1 0 0 1 0 1 0 0 0 0 0 1 0 1 0 0 0 0 0 1 1 0 0 0 0 2 0 0 0 0 0 0 0 1 0 0 0 0 0 1 0 1 0 0 0 0 0 1 0 1 0 0 0 1 0 0 0 1 0 0 0 1 0 0 0 1 0 0 1 0 0 0 0 0 0 2 0 0 0 0 0 0 0 0 1 1 0 0 0 0 0 0 1 0 0 1 0 0 0 0 0 0 1 0 1 0 0 0 0 0 1 1 0 1 0 0 0 0 1 0 0 0 0 0 2 0 0 0 0 0 0 0 1 1 0 0 0 0 1 1 0 0 0 0 0 0 1 1 0 0 0 0 0 0 1 1 0 0 0 0 0 0 2 0 0 0 0 0 0 0 2 0 0 0 0 0 0 0 1 0 0 0 0 0 1 0 0 0 1 0 0 0 1 0 1 0 0 0 1 0 0 1 0 1 0 0 0 0 0 0 1 1 0 0 0 0 0 0 2 0 0 0 0 0 0 0 2 0 0 0 0 0 0 1 0 0 0 1 0 0 0 0 2 0 0 0 0 0 0 0 0 1 0 0 1 0 0 0 0 1 0 0 1 0 0 0 0 2 0 0 0 0 0 0 0 0 0 1 1 0 0 0 0 0 0 0 1 0 1 0 0 0 0 0 1 0 1 0 0 0 0 0 1 0 1 0 1 0 0 0 0 0 1 0 0 0 0 0 0 0 2 1 0 0 0 0 1 0 0 0 1 0 0 0 1 0 0 0 1 0 0 0 1 0 0 0 1 0 1 0 0 0 0 0 0 0 1 0 0 1 0 1 0 0 0 0 1 0 0 0 0 0 1 1 0 0 0 0 0 0 1 1 0 0 0 0 0 0 1 0 1 0 0 0 1 0 0 0 1 0 0 0 0 0 1 0 0 1 0 0 0 0 1 0 0 1 0 0 0 0 0 1 0 0 1 1 0 0 0 0 0 0 1 1 0 0 0 1 0 0 0 1 0 0 0 0 0 1 0 0 0 0 0 0 0 0 2 0 0 0 0 0 0 0 2 0 0 0 0 1 0 0 1 0 0 0 0 1 1 0 0 0 1 0 0 0 1 0 0 0 1 0 0 0 1 0 0 0 1 0 0 0 1 0 0 0 1 0 0 0 0 0 1 0 0 1 0 0 0 0 1 0 0 0 0 0 1 1 0 1 0 0 0 0 0 1 0 0 0 1 0 0 0 1 0 0 0 0 0 0 1 1 0 0 0 0 0 0 2 0 0 0 0 0 0 0 1 1 0 0 0 0 0 0 1 1 0 0 0 0 0 0 1 1 0 0 2 0 0 0 0 0 0 0 1 0 0 0 0 1 0 0 1 0 0 0 0 0 1 0 0 1 0 0 0 1 0 0 0 1 0 0 0 1 0 1 0 1 0 0 0 0 0 0 0 0 0 0 1 0 1 0 1 0 0 0 0 0 1 1 1 0 0 0 0 0 0 1 0 0 0 0 0 1 0 0 0 0 0 1 0 1 0 0 0 0 0 0 0 1 1 0 0 0 0 0 0 2 0 0 0 0 0 1 1 0 0 1 0 0 0 0 0 1 0 2 0 0 0 0 0 0 0 0 0 0 0 0 1 1 0 0 0 0 0 1 0 1 0 0 0 0 0 0 2 0 0 1 0 0 0 0 1 0 0 1 1 0 0 0 0 0 0 0 0 0 0 0 0 0 0 0 0 0 0 0 0 0 0 0 0 0 0 0 0 0 0 0 0 0 0 0 0 0 0 0 0 0 0 0 0 0 0 0 0 0 0 0 0 0 0 0 0 0 0 0 0 0 0 0 0 0 0 0 0 0 0 -1 0 0 0 0 0 1 0 -1 0 0 0 0 0 1 0 0 0 0 -1 0 0 1 0 -1 0 0 0 0 0 1 0 -1 0 0 0 0 0 1 0 -1 0 1 0 0 0 0 0 0 0 0 1 0 0 0 -1 0 0 0 1 0 0 0 -1 0 0 0 1 0 0 0 -1 0 0 1 0 0 0 -1 0 0 0 0 0 0 0 0 0 0 0 1 0 0 0 0 -1 -1 0 0 0 0 1 0 0 0 -1 0 0 0 0 1 0 0 0 0 0 0 0 0 0 0 1 0 0 0 0 -1 0 0 0 0 0 0 -1 0 1 0 -1 0 1 0 0 0 0 0 -1 0 0 0 0 0 1 0 -1 1 0 0 0 0 0 0 1 0 0 -1 0 0 0 0 1 0 0 -1 0 0 0 0 1 0 0 -1 0 0 0 0 1 0 0 -1 0 0 0 1 0 0 0 -1 0 0 0 1 0 0 0 -1 0 0 0 0 0 0 0 0 -1 1 0 0 1 0 -1 0 0 0 0 0 1 0 -1 0 0 0 0 0 0 1 0 0 0 0 -1 0 0 1 0 0 0 0 -1 0 0 1 0 -1 0 0 0 0 0 1 0 -1 0 0 0 0 0 1 -1 0 0 0 0 0 0 0 0 0 0 0 0 -1 0 0 0 0 0 1 0 -1 0 0 0 0 0 1 0 -1 0 0 0 1 0 0 0 -1 0 0 0 1 0 0 0 1 0 0 -1 0 0 0 0 0 0 0 0 0 0 0 0 0 0 0 -1 1 0 0 0 0 0 0 -1 0 0 1 0 0 0 0 0 0 -1 0 1 0 0 0 0 0 -1 1 0 1 0 0 0 0 -1 0 0 0 0 0 0 0 0 0 0 0 0 0 1 -1 0 0 0 0 -1 1 0 0 0 0 0 0 -1 1 0 0 0 0 0 0 -1 1 0 0 0 0 0 0 0 0 0 0 0 0 0 0 0 0 0 0 0 0 0 0 -1 0 0 0 0 0 1 0 0 0 -1 0 0 0 1 0 -1 0 0 0 1 0 0 -1 0 1 0 0 0 0 0 0 -1 1 0 0 0 0 0 0 0 0 0 0 0 0 0 0 0 0 0 0 0 0 0 -1 0 0 0 1 0 0 0 0 0 0 0 0 0 0 0 0 0 1 0 0 -1 0 0 0 0 1 0 0 -1 0 0 0 0 0 0 0 0 0 0 0 0 0 0 1 -1 0 0 0 0 0 0 0 -1 0 1 0 0 0 0 0 -1 0 1 0 0 0 0 0 -1 0 1 0 -1 0 0 0 0 0 1 0 0 0 0 0 0 0 0 1 0 0 0 0 -1 0 0 0 -1 0 0 0 1 0 0 0 -1 0 0 0 1 0 0 0 -1 0 1 0 0 0 0 0 0 0 1 0 0 -1 0 -1 0 0 0 0 1 0 0 0 0 0 -1 1 0 0 0 0 0 0 -1 1 0 0 0 0 0 0 1 0 -1 0 0 0 1 0 0 0 -1 0 0 0 0 0 1 0 0 -1 0 0 0 0 1 0 0 -1 0 0 0 0 0 1 0 0 -1 1 0 0 0 0 0 0 -1 1 0 0 0 -1 0 0 0 1 0 0 0 0 0 -1 0 0 0 0 0 0 0 0 0 0 0 0 0 0 0 0 0 0 0 0 0 1 0 0 -1 0 0 0 0 -1 1 0 0 0 -1 0 0 0 1 0 0 0 -1 0 0 0 1 0 0 0 -1 0 0 0 1 0 0 0 -1 0 0 0 0 0 1 0 0 -1 0 0 0 0 1 0 0 0 0 0 1 -1 0 -1 0 0 0 0 0 1 0 0 0 -1 0 0 0 1 0 0 0 0 0 0 -1 1 0 0 0 0 0 0 0 0 0 0 0 0 0 0 -1 1 0 0 0 0 0 0 -1 1 0 0 0 0 0 0 -1 1 0 0 0 0 0 0 0 0 0 0 -1 0 0 0 0 1 0 0 -1 0 0 0 0 0 1 0 0 -1 0 0 0 1 0 0 0 -1 0 0 0 1 0 1 0 -1 0 0 0 0 0 0 0 0 0 0 -1 0 1 0 -1 0 0 0 0 0 1 1 -1 0 0 0 0 0 0 1 0 0 0 0 0 -1 0 0 0 0 0 1 0 -1 0 0 0 0 0 0 0 -1 1 0 0 0 0 0 0 0 0 0 0 0 0 1 -1 0 0 -1 0 0 0 0 0 1 0 0 0 0 0 0 0 0 0 0 0 0 0 0 1 -1 0 0 0 0 0 1 0 -1 0 0 0 0 0 0 0 0 0 1 0 0 0 0 -1 0 0 1 -1 0 0 0 0 0 0 1 -1 -1 1 -1 -1 -1 1 -1 -1 0 0 -1 -1 0 0 -1 0 -1 0 -1 -1 -1 0 0 0 1 -1 0 -1 0 -1 0 -1 -1 1 -1 0 1 -1 0 -1 1 0 -1 -1 -1 -1 -1 0 -1 0 -1 0 -1 -1 -1 -1 0 -1 1 -1 -1 0 -1 -1 -1 1 0 -1 -1 -1 -1 -1 -1 0 0 -1 -1 0 -1 -1 0 1 0 -1 0 -1 -1 -1 0 0 0 0 -1 -1 -1 0 -1 0 -1 0 -1 0 -1 -1 -1 -1 -1 -1 -1 -1 -1 -1 -1 -1 -1 1 0 1 -1 0 0 -1 -1 -1 -1 -1 -1 0 -1 -1 0
-0.04516604 12 15 0 0 0 0 0 0 0 0 0 0 0 1 0 0 1 0 0 0 0 0 0 0 0 0 0 0 0 0 0 0 0 0 0 0 0 0 0 0 0 0 0 0 0 0 0 0 0 0 0 0 0 0 0 0 0 0 0 0 0 0 0 0 0 0 0 0 0 0 0 0 0 0 0 0 0 0 0 0 0 0 0 0 0 0 0 0 0 0 0 0 0 0 0 0 0 0 0 0 0 0 0 1 0 1 0 0 0 0 0 1 0 1 0 0 0 0 0 1 0 1 0 0 0 0 0 1 0 1 0 0 0 0 0 0 1 1 0 0 0 0 0 0 0 1 0 1 0 0 0 0 0 1 1 0 0 0 1 0 1 0 0 0 0 0 0 0 1 0 0 0 1 0 0 0 0 0 0 1 1 0 0 0 1 0 0 0 1 0 0 0 1 0 0 0 1 0 0 0 0 0 0 0 1 1 0 0 1 0 0 0 0 1 0 0 0 2 0 0 0 0 0 0 0 2 0 0 0 0 0 0 0 2 0 0 0 0 0 0 1 0 0 1 0 0 0 0 0 0 0 1 1 0 1 0 1 0 0 0 0 0 1 0 0 0 0 1 0 0 0 0 1 0 0 0 1 0 0 0 1 0 0 0 1 0 0 1 0 0 0 1 0 0 0 0 0 0 0 1 0 1 0 0 0 1 0 1 0 0 0 0 0 0 1 0 0 1 0 0 1 0 0 1 0 0 1 1 0 0 0 0 0 0 0 1 0 0 0 0 1 0 0 2 0 0 0 0 0 0 0 1 1 0 0 0 0 0 1 0 1 0 0 0 0 0 1 0 1 0 0 0 0 0 0 0 1 0 0 0 1 0 0 2 0 0 0 0 0 0 0 2 0 0 0 0 0 0 0 1 1 0 0 0 0 0 0 1 1 0 0 0 0 0 0 1 1 0 0 0 0 0 0 1 1 0 0 0 0 0 0 1 1 0 0 0 0 0 1 0 0 0 0 0 1 0 0 0 0 0 1 0 1 0 0 0 0 0 1 0 1 0 0 0 0 0 2 0 0 0 0 0 0 0 2 0 0 0 1 0 0 0 1 0 0 0 0 0 1 0 0 0 1 0 0 0 0 0 1 0 0 1 1 0 0 0 0 0 1 0 1 0 0 0 0 0 0 1 1 0 0 0 0 0 1 0 2 0 0 0 0 0 0 0 1 0 0 1 0 0 0 0 0 0 0 1 0 0 1 0 0 0 1 0 0 1 0 0 0 0 2 0 0 0 0 0 0 0 2 0 0 0 0 0 0 1 1 0 0 0 0 0 0 1 0 0 0 0 1 0 0 0 0 0 0 0 0 2 1 0 0 0 0 0 0 1 0 0 0 0 0 2 0 0 0 0 1 0 0 1 0 0 0 0 1 0 0 1 0 0 0 1 0 0 0 1 0 0 0 1 0 0 0 0 1 0 0 0 0 0 1 0 1 0 0 1 0 0 0 0 0 1 1 0 1 0 0 0 0 0 0 0 1 0 0 1 0 0 0 0 1 0 1 0 0 0 0 0 0 0 2 0 0 0 1 0 0 0 0 0 0 1 1 0 0 0 0 0 0 1 1 0 0 0 0 0 0 1 0 0 0 0 1 0 0 1 0 0 0 0 1 0 0 1 1 0 0 0 1 0 0 0 0 0 1 0 0 1 0 0 0 0 1 0 0 1 0 0 0 0 1 1 0 0 0 0 0 0 0 1 0 0 1 0 0 1 0 0 0 1 0 0 0 1 0 0 1 0 0 0 0 0 0 0 1 1 0 0 0 0 0 1 0 1 0 0 0 1 0 0 0 0 0 1 0 0 0 1 0 0 0 1 0 0 0 1 0 0 0 1 0 0 0 0 1 0 0 1 1 0 0 0 0 0 0 1 1 0 0 0 0 0 0 1 1 1 0 0 0 0 0 0 0 1 0 0 0 0 0 1 0 1 0 0 0 0 0 1 1 0 0 0 1 0 0 0 0 0 0 0 0 1 0 1 0 0 0 0 0 1 0 1 0 0 0 0 0 1 0 1 0 0 0 0 0 1 0 1 0 0 0 0 0 0 0 2 1 0 0 0 0 0 0 1 1 0 0 0 0 1 0 0 0 0 0 0 0 0 1 1 0 0 0 0 0 0 1 1 0 0 0 0 0 0 1 1 0 0 0 0 0 1 0 1 0 0 0 0 0 0 1 1 0 0 0 1 0 0 1 0 0 0 0 1 0 0 1 0 0 1 0 0 0 1 0 0 0 1 0 0 0 0 1 0 0 1 0 0 0 0 0 1 0 1 0 0 0 0 1 0 0 1 0 0 0 0 1 0 1 0 0 0 0 0 1 0 0 0 0 0 1 0 0 1 0 1 0 0 0 0 0 1 1 1 0 0 0 0 0 0 1 1 0 0 0 0 0 0 0 0 0 0 1 1 0 0 0 0 0 0 0 1 0 1 0 0 0 0 0 1 1 0 0 0 0 0 1 1 0 0 0 0 0 0 0 0 2 0 1 0 0 0 1 0 0 0 1 0 0 0 0 1 0 0 1 0 0 0 1 0 0 0 1 0 0 0 0 1 0 0 2 0 0 0 0 0 0 0 1 0 0 0 0 1 0 0 0 -1 0 1 0 0 0 0 0 -1 0 1 0 0 0 0 0 -1 0 1 0 0 0 0 0 -1 0 1 0 0 0 0 0 0 -1 1 0 0 0 0 0 0 0 1 0 -1 0 0 0 0 0 1 -1 0 0 0 1 0 -1 0 0 0 0 0 0 0 -1 0 0 0 1 0 0 0 0 0 0 -1 1 0 0 0 -1 0 0 0 1 0 0 0 -1 0 0 0 1 0 0 0 0 0 0 0 1 -1 0 0 1 0 0 0 0 -1 0 0 0 0 0 0 0 0 0 0 0 0 0 0 0 0 0 0 0 0 0 0 0 0 0 0 1 0 0 -1 0 0 0 0 0 0 0 -1 1 0 -1 0 1 0 0 0 0 0 -1 0 0 0 0 1 0 0 0 0 -1 0 0 0 1 0 0 0 -1 0 0 0 1 0 0 1 0 0 0 -1 0 0 0 0 0 0 0 -1 0 1 0 0 0 1 0 -1 0 0 0 0 0 0 -1 0 0 1 0 0 1 0 0 -1 0 0 -1 1 0 0 0 0 0 0 0 1 0 0 0 0 -1 0 0 0 0 0 0 0 0 0 0 1 -1 0 0 0 0 0 1 0 -1 0 0 0 0 0 1 0 -1 0 0 0 0 0 0 0 -1 0 0 0 1 0 0 0 0 0 0 0 0 0 0 0 0 0 0 0 0 0 0 -1 1 0 0 0 0 0 0 -1 1 0 0 0 0 0 0 -1 1 0 0 0 0 0 0 -1 1 0 0 0 0 0 0 -1 1 0 0 0 0 0 1 0 0 0 0 0 -1 0 0 0 0 0 -1 0 1 0 0 0 0 0 -1 0 1 0 0 0 0 0 0 0 0 0 0 0 0 0 0 0 0 0 1 0 0 0 -1 0 0 0 0 0 1 0 0 0 -1 0 0 0 0 0 1 0 0 -1 -1 0 0 0 0 0 1 0 -1 0 0 0 0 0 0 1 -1 0 0 0 0 0 1 0 0 0 0 0 0 0 0 0 -1 0 0 1 0 0 0 0 0 0 0 1 0 0 -1 0 0 0 1 0 0 -1 0 0 0 0 0 0 0 0 0 0 0 0 0 0 0 0 0 0 0 1 -1 0 0 0 0 0 0 1 0 0 0 0 -1 0 0 0 0 0 0 0 0 0 -1 0 0 0 0 0 0 1 0 0 0 0 0 0 0 0 0 0 1 0 0 -1 0 0 0 0 1 0 0 -1 0 0 0 1 0 0 0 -1 0 0 0 1 0 0 0 0 -1 0 0 0 0 0 1 0 -1 0 0 1 0 0 0 0 0 -1 -1 0 1 0 0 0 0 0 0 0 1 0 0 -1 0 0 0 0 1 0 -1 0 0 0 0 0 0 0 0 0 0 0 -1 0 0 0 0 0 0 1 -1 0 0 0 0 0 0 1 -1 0 0 0 0 0 0 1 0 0 0 0 -1 0 0 1 0 0 0 0 -1 0 0 1 1 0 0 0 -1 0 0 0 0 0 -1 0 0 1 0 0 0 0 -1 0 0 1 0 0 0 0 -1 1 0 0 0 0 0 0 0 1 0 0 -1 0 0 -1 0 0 0 1 0 0 0 -1 0 0 1 0 0 0 0 0 0 0 1 -1 0 0 0 0 0 1 0 -1 0 0 0 1 0 0 0 0 0 -1 0 0 0 1 0 0 0 -1 0 0 0 1 0 0 0 -1 0 0 0 0 1 0 0 -1 1 0 0 0 0 0 0 -1 1 0 0 0 0 0 0 -1 1 -1 0 0 0 0 0 0 0 -1 0 0 0 0 0 1 0 -1 0 0 0 0 0 1 -1 0 0 0 1 0 0 0 0 0 0 0 0 1 0 -1 0 0 0 0 0 1 0 -1 0 0 0 0 0 1 0 -1 0 0 0 0 0 1 0 -1 0 0 0 0 0 0 0 0 -1 0 0 0 0 0 0 1 -1 0 0 0 0 1 0 0 0 0 0 0 0 0 1 -1 0 0 0 0 0 0 1 -1 0 0 0 0 0 0 1 -1 0 0 0 0 0 1 0 -1 0 0 0 0 0 0 1 -1 0 0 0 -1 0 0 1 0 0 0 0 -1 0 0 1 0 0 1 0 0 0 -1 0 0 0 -1 0 0 0 0 1 0 0 -1 0 0 0 0 0 1 0 -1 0 0 0 0 1 0 0 -1 0 0 0 0 1 0 1 0 0 0 0 0 -1 0 0 0 0 0 -1 0 0 1 0 -1 0 0 0 0 0 1 1 -1 0 0 0 0 0 0 1 -1 0 0 0 0 0 0 0 0 0 0 1 -1 0 0 0 0 0 0 0 -1 0 1 0 0 0 0 0 -1 1 0 0 0 0 0 1 -1 0 0 0 0 0 0 0 0 0 0 1 0 0 0 -1 0 0 0 -1 0 0 0 0 1 0 0 -1 0 0 0 1 0 0 0 -1 0 0 0 0 1 0 0 0 0 0 0 0 0 0 0 1 0 0 0 0 -1 0 0 0 -1 0 0 0 -1 -1 0 -1 -1 -1 0 -1 0 -1 1 -1 -1 -1 -1 -1 0 -1 -1 0 -1 0 0 1 0 1 -1 -1 -1 -1 1 -1 0 0 -1 0 -1 0 0 -1 -1 -1 0 -1 -1 -1 -1 0 1 -1 0 -1 -1 -1 0 0 -1 -1 1 0 -1 -1 0 -1 -1 -1 -1 0 -1 -1 0 0 -1 -1 -1 -1 -1 1 1 -1 -1 0 -1 -1 -1 0 0 0 0 0 -1 0 -1 -1 -1 0 -1 -1 -1 -1 -1 -1 -1 0 -1 -1 -1 -1 -1 -1 0 -1 0 -1 1 -1 -1 0 -1 0 -1 -1 -1 -1 -1 -1 -1 0
-3.350978 13 14 0 0 0 0 0 0 0 0 0 0 0 0 1 1 0 0 0 0 0 0 0 0 0 0 0 0 0 0 0 0 0 0 0 0 0 0 0 0 0 0 0 0 0 0 0 0 0 0 0 0 0 0 0 0 0 0 0 0 0 0 0 0 0 0 0 0 0 0 0 0 0 0 0 0 0 0 0 0 0 0 0 0 0 0 0 0 0 0 0 0 0 0 0 0 0 0 0 0 0 0 0 1 0 1 0 0 0 0 0 1 0 1 0 0 0 0 0 1 0 1 0 0 0 0 0 0 0 2 0 0 0 0 0 0 0 2 0 0 0 0 1 0 0 1 0 0 0 0 0 0 0 1 0 0 1 0 1 0 0 1 0 0 0 0 1 1 0 0 0 0 0 0 1 1 0 0 0 0 0 0 0 1 0 1 0 0 0 0 2 0 0 0 0 0 0 0 1 1 0 0 0 0 0 0 1 0 0 0 0 0 1 0 0 0 0 1 0 0 0 1 1 0 0 0 0 0 0 1 1 0 0 0 0 0 0 1 0 0 1 0 0 0 1 0 0 0 1 0 0 0 1 0 1 0 0 0 0 0 0 1 1 0 1 0 0 0 0 0 0 1 0 1 0 0 0 0 0 0 0 1 0 0 1 0 0 0 0 0 1 0 1 0 0 0 0 1 0 1 0 0 0 1 0 1 0 0 0 0 0 1 0 0 1 0 0 0 0 1 0 0 1 0 0 0 0 0 0 0 1 0 0 1 0 0 0 1 1 0 0 0 0 0 0 0 1 0 0 1 0 0 0 1 1 0 0 0 0 0 0 1 1 0 0 0 0 0 1 0 1 0 0 0 0 0 0 0 0 1 0 1 0 0 0 1 0 1 0 0 0 0 0 1 0 1 0 0 0 0 0 0 0 1 0 1 0 0 0 0 1 0 0 1 0 0 0 1 1 0 0 0 0 0 0 1 1 0 0 0 0 0 0 2 0 0 0 0 1 0 0 1 0 0 0 0 1 0 0 0 0 1 0 0 1 0 0 0 0 1 0 0 1 0 0 0 0 0 1 0 1 0 0 0 0 1 0 0 0 0 0 1 0 1 0 0 0 0 1 0 0 1 0 0 0 1 0 1 0 0 0 0 0 1 0 1 0 0 0 0 0 0 0 0 0 2 0 0 0 1 0 0 0 1 0 0 0 1 0 0 0 1 0 0 0 0 0 2 0 0 0 0 0 1 0 0 1 0 0 0 0 1 0 0 1 0 0 0 0 1 0 0 1 0 0 0 0 1 0 0 1 0 0 0 0 1 0 1 0 0 0 0 0 1 0 1 0 0 0 0 0 1 0 1 0 0 0 0 0 0 0 2 0 0 0 0 0 1 0 0 0 0 1 0 1 0 0 0 1 0 0 0 0 1 0 0 1 0 0 0 1 1 0 0 0 0 0 0 1 1 0 0 0 0 0 0 1 1 0 0 0 0 0 0 0 2 0 0 0 0 0 0 0 0 0 0 0 1 1 0 0 0 0 0 0 1 1 0 0 0 1 0 0 0 1 0 0 0 0 0 0 2 0 0 0 0 0 0 0 2 0 0 0 0 0 0 0 2 0 0 0 0 0 0 0 2 0 0 0 2 0 0 0 0 0 0 0 0 0 0 0 0 0 2 0 1 0 0 0 1 0 0 0 2 0 0 0 0 0 0 0 2 0 0 0 0 0 0 0 2 0 0 0 0 0 0 0 0 0 0 0 0 1 1 1 0 0 0 0 1 0 0 0 0 0 1 0 1 0 0 0 0 0 1 0 0 1 0 0 0 0 0 0 1 1 0 0 0 0 0 0 1 1 0 0 0 0 0 0 0 2 0 0 0 0 0 0 0 1 1 0 0 1 0 0 0 0 1 0 0 0 0 0 1 0 1 0 0 0 0 1 1 0 0 0 0 1 0 0 0 1 0 0 0 1 0 0 0 0 1 0 0 1 0 0 0 0 1 0 0 1 0 0 0 0 1 0 0 0 0 1 0 0 1 0 1 0 0 0 0 0 1 0 1 0 0 0 0 0 1 1 1 0 0 0 0 0 0 0 1 0 0 1 0 0 0 0 1 1 0 0 0 0 0 0 1 0 0 0 0 1 0 1 0 0 1 0 0 0 0 0 0 1 1 0 0 0 0 0 0 0 1 0 1 0 0 0 0 0 1 0 1 0 0 0 0 0 1 0 1 0 0 0 0 0 1 0 1 0 0 0 0 0 0 1 1 0 0 0 1 0 0 0 0 1 0 0 1 0 0 0 1 0 0 0 1 0 0 0 0 1 0 0 0 2 0 0 0 0 0 0 0 2 0 0 0 0 0 0 0 2 0 0 0 0 0 0 0 0 0 0 1 1 0 0 1 0 0 0 1 0 0 0 1 0 1 0 0 0 0 0 0 0 1 0 0 1 0 0 0 0 1 0 0 1 0 0 0 0 1 0 0 1 0 0 0 0 0 1 0 1 0 0 0 0 1 0 1 0 0 1 0 0 0 0 0 0 1 1 0 0 0 0 0 0 1 0 0 0 0 0 1 1 0 0 0 0 0 0 0 2 0 0 1 0 0 0 1 0 0 0 1 0 0 0 1 0 0 0 2 0 0 0 0 0 0 0 1 0 -1 0 0 0 0 0 1 0 -1 0 0 0 0 0 1 0 -1 0 0 0 0 0 0 0 0 0 0 0 0 0 0 0 0 0 0 0 0 1 0 0 -1 0 0 0 0 0 0 0 -1 0 0 1 0 -1 0 0 1 0 0 0 0 -1 1 0 0 0 0 0 0 -1 1 0 0 0 0 0 0 0 1 0 -1 0 0 0 0 0 0 0 0 0 0 0 0 -1 1 0 0 0 0 0 0 -1 0 0 0 0 0 1 0 0 0 0 1 0 0 0 -1 1 0 0 0 0 0 0 -1 1 0 0 0 0 0 0 -1 0 0 1 0 0 0 -1 0 0 0 1 0 0 0 -1 0 1 0 0 0 0 0 0 -1 -1 0 1 0 0 0 0 0 0 -1 0 1 0 0 0 0 0 0 0 1 0 0 -1 0 0 0 0 0 1 0 -1 0 0 0 0 1 0 -1 0 0 0 -1 0 1 0 0 0 0 0 -1 0 0 1 0 0 0 0 -1 0 0 1 0 0 0 0 0 0 0 -1 0 0 1 0 0 0 1 -1 0 0 0 0 0 0 0 -1 0 0 1 0 0 0 1 -1 0 0 0 0 0 0 1 -1 0 0 0 0 0 1 0 -1 0 0 0 0 0 0 0 0 -1 0 1 0 0 0 -1 0 1 0 0 0 0 0 -1 0 1 0 0 0 0 0 0 0 1 0 -1 0 0 0 0 1 0 0 -1 0 0 0 1 -1 0 0 0 0 0 0 1 -1 0 0 0 0 0 0 0 0 0 0 0 -1 0 0 1 0 0 0 0 -1 0 0 0 0 1 0 0 -1 0 0 0 0 1 0 0 -1 0 0 0 0 0 1 0 -1 0 0 0 0 1 0 0 0 0 0 -1 0 1 0 0 0 0 -1 0 0 1 0 0 0 1 0 -1 0 0 0 0 0 1 0 -1 0 0 0 0 0 0 0 0 0 0 0 0 0 1 0 0 0 -1 0 0 0 1 0 0 0 -1 0 0 0 0 0 0 0 0 0 0 0 1 0 0 -1 0 0 0 0 -1 0 0 1 0 0 0 0 -1 0 0 1 0 0 0 0 -1 0 0 1 0 0 0 0 -1 0 1 0 0 0 0 0 -1 0 1 0 0 0 0 0 -1 0 1 0 0 0 0 0 0 0 0 0 0 0 0 0 -1 0 0 0 0 1 0 -1 0 0 0 1 0 0 0 0 -1 0 0 1 0 0 0 1 -1 0 0 0 0 0 0 1 -1 0 0 0 0 0 0 -1 1 0 0 0 0 0 0 0 0 0 0 0 0 0 0 0 0 0 0 0 -1 1 0 0 0 0 0 0 -1 1 0 0 0 -1 0 0 0 1 0 0 0 0 0 0 0 0 0 0 0 0 0 0 0 0 0 0 0 0 0 0 0 0 0 0 0 0 0 0 0 0 0 0 0 0 0 0 0 0 0 0 0 0 0 0 0 0 0 0 1 0 0 0 -1 0 0 0 0 0 0 0 0 0 0 0 0 0 0 0 0 0 0 0 0 0 0 0 0 0 0 0 0 0 0 0 0 -1 1 -1 0 0 0 0 1 0 0 0 0 0 -1 0 1 0 0 0 0 0 -1 0 0 1 0 0 0 0 0 0 -1 1 0 0 0 0 0 0 -1 1 0 0 0 0 0 0 0 0 0 0 0 0 0 0 0 -1 1 0 0 1 0 0 0 0 -1 0 0 0 0 0 1 0 -1 0 0 0 0 -1 1 0 0 0 0 1 0 0 0 -1 0 0 0 1 0 0 0 0 -1 0 0 1 0 0 0 0 -1 0 0 1 0 0 0 0 -1 0 0 0 0 -1 0 0 1 0 -1 0 0 0 0 0 1 0 -1 0 0 0 0 0 1 1 -1 0 0 0 0 0 0 0 -1 0 0 1 0 0 0 0 1 -1 0 0 0 0 0 0 1 0 0 0 0 -1 0 -1 0 0 1 0 0 0 0 0 0 -1 1 0 0 0 0 0 0 0 1 0 -1 0 0 0 0 0 1 0 -1 0 0 0 0 0 1 0 -1 0 0 0 0 0 1 0 -1 0 0 0 0 0 0 1 -1 0 0 0 -1 0 0 0 0 1 0 0 -1 0 0 0 1 0 0 0 -1 0 0 0 0 1 0 0 0 0 0 0 0 0 0 0 0 0 0 0 0 0 0 0 0 0 0 0 0 0 0 0 0 0 0 0 -1 1 0 0 -1 0 0 0 1 0 0 0 -1 0 1 0 0 0 0 0 0 0 1 0 0 -1 0 0 0 0 1 0 0 -1 0 0 0 0 1 0 0 -1 0 0 0 0 0 1 0 -1 0 0 0 0 1 0 -1 0 0 -1 0 0 0 0 0 0 1 -1 0 0 0 0 0 0 1 0 0 0 0 0 1 -1 0 0 0 0 0 0 0 0 0 0 1 0 0 0 -1 0 0 0 1 0 0 0 -1 0 0 0 0 0 0 0 0 0 0 0 -1 0 1 -1 -1 -1 0 -1 -1 0 -1 0 0 0 -1 -1 0 -1 0 0 -1 -1 0 -1 0 0 -1 0 -1 -1 -1 0 -1 0 0 -1 -1 0 -1 -1 -1 0 -1 -1 0 -1 -1 -1 1 -1 1 -1 -1 -1 -1 -1 -1 0 -1 0 -1 -1 -1 0 -1 -1 0 0 -1 -1 -1 0 -1 -1 1 -1 -1 -1 0 -1 -1 -1 0 0 -1 1 -1 -1 -1 -1 0 0 0 -1 -1 -1 0 -1 0 0 0 -1 0 0 -1 -1 -1 -1 0 -1 -1 -1 -1 -1 -1 -1 1 0 1 -1 0 -1 -1 -1 0 -1 0 -1 1 -1 0 -1
-2.907943 13 15 0 0 0 0 0 0 0 0 0 0 0 0 1 0 1 0 0 0 0 0 0 0 0 0 0 0 0 0 0 0 0 0 0 0 0 0 0 0 0 0 0 0 0 0 0 0 0 0 0 0 0 0 0 0 0 0 0 0 0 0 0 0 0 0 0 0 0 0 0 0 0 0 0 0 0 0 0 0 0 0 0 0 0 0 0 0 0 0 0 0 0 0 0 0 0 0 0 0 0 0 0 2 0 0 0 0 0 0 0 2 0 0 0 0 0 0 0 2 0 0 0 0 0 0 0 1 0 1 0 0 0 0 0 0 1 1 0 0 0 0 1 0 0 0 0 1 0 0 0 0 0 0 1 0 1 0 0 0 1 1 0 0 0 0 0 1 1 0 0 0 0 0 0 1 0 0 0 1 0 0 0 1 1 0 0 0 0 0 1 0 1 0 0 0 0 0 0 1 0 0 0 0 0 1 0 0 0 0 0 0 1 1 0 0 0 2 0 0 0 0 1 0 0 1 0 0 0 0 1 0 0 1 0 0 0 0 0 0 1 0 0 1 0 0 0 0 1 0 0 1 0 0 2 0 0 0 0 0 0 0 1 0 1 0 0 0 0 0 0 0 1 1 0 0 0 0 0 0 1 1 0 0 0 0 0 0 0 0 1 1 0 0 0 0 0 1 0 1 0 0 0 0 0 1 0 1 0 0 0 0 0 0 2 0 0 0 0 0 0 0 1 1 0 0 1 0 0 0 0 0 0 1 0 0 0 1 0 0 1 0 0 1 0 0 0 0 0 1 0 0 1 1 0 0 0 0 0 0 1 1 0 0 0 0 0 0 2 0 0 0 0 0 0 0 1 0 0 0 0 1 0 1 0 0 0 1 0 0 0 1 0 0 0 1 0 0 0 1 0 0 0 1 0 0 0 1 0 0 1 0 0 0 0 1 0 1 0 0 0 0 0 1 0 1 0 0 0 0 0 1 0 1 0 0 0 0 0 0 0 1 0 0 1 0 0 0 0 0 1 1 0 0 0 0 0 0 1 1 0 0 0 0 0 0 1 0 1 0 0 0 0 0 1 1 0 0 0 0 0 0 1 1 0 0 0 0 0 0 0 1 1 0 0 1 0 0 0 0 0 1 1 1 0 0 0 0 0 0 1 0 0 0 0 1 0 0 1 1 0 0 0 0 0 0 1 1 0 0 0 0 0 0 1 0 0 1 0 0 0 0 0 1 0 0 0 0 1 0 0 0 0 0 1 1 0 0 0 0 1 0 1 0 0 0 0 0 1 0 1 0 0 0 0 0 1 1 0 0 0 0 0 0 0 1 0 0 1 0 0 0 0 1 0 0 0 1 1 0 0 1 0 0 0 0 0 0 0 0 0 1 1 0 0 0 0 0 1 1 0 0 0 0 0 0 1 1 0 0 1 0 0 0 0 1 0 0 1 0 0 0 0 0 1 0 0 1 0 0 0 0 1 0 0 1 0 0 0 0 0 1 1 0 0 0 0 0 1 0 0 0 0 0 0 1 1 0 0 0 0 0 1 0 1 0 0 0 0 0 1 1 0 0 1 0 0 0 0 1 0 0 1 0 0 0 0 1 0 0 1 0 0 0 0 1 0 0 0 1 0 0 1 0 0 0 0 0 0 0 1 0 0 1 0 1 0 0 1 0 0 0 0 1 1 0 0 0 0 0 0 1 1 0 0 0 0 0 0 1 1 0 0 0 0 0 0 0 0 0 0 0 1 1 0 1 0 0 0 1 0 0 0 1 0 0 0 1 0 0 0 0 0 0 0 1 1 0 0 0 0 0 0 1 1 0 0 0 0 0 0 0 1 1 0 0 0 0 0 0 1 1 0 0 0 0 0 0 0 2 0 0 1 0 0 0 0 1 0 0 0 0 0 1 0 1 0 0 0 0 0 1 0 1 0 1 1 0 0 0 0 0 0 1 1 0 0 0 0 0 0 1 1 0 0 0 0 0 1 0 1 0 0 0 0 0 0 0 0 0 0 0 0 2 0 0 0 0 0 0 0 2 0 0 0 0 0 0 0 2 1 0 0 0 0 0 0 1 0 0 0 0 1 0 0 1 1 1 0 0 0 0 0 0 1 1 0 0 0 0 0 0 0 0 0 1 0 0 0 1 0 0 0 1 0 0 0 1 0 0 0 1 0 0 0 1 0 0 0 1 0 0 0 1 0 0 0 1 0 0 0 1 0 0 0 2 0 0 0 0 0 0 0 1 1 0 0 0 0 0 0 0 0 1 1 0 0 1 0 0 0 1 0 0 0 1 0 0 0 0 1 0 0 1 1 0 0 0 0 0 0 1 1 0 0 0 0 0 0 0 1 0 0 0 1 0 0 0 0 0 1 0 1 0 0 1 0 0 0 1 0 0 0 1 0 1 0 0 0 0 0 1 0 1 0 0 0 0 0 0 0 1 0 1 0 0 0 0 0 1 0 1 0 0 0 0 0 0 1 1 0 0 0 0 0 1 0 1 0 0 0 0 0 0 0 0 1 1 0 0 0 0 1 0 0 1 1 0 0 0 0 1 0 0 1 0 0 0 0 0 1 0 1 1 0 0 0 0 0 0 1 1 0 0 0 0 0 0 0 1 0 0 0 1 0 0 0 0 0 0 0 0 0 0 0 0 0 0 0 0 0 0 0 0 0 0 0 0 0 0 0 -1 0 1 0 0 0 0 0 0 -1 1 0 0 0 0 1 0 0 0 0 -1 0 0 0 0 0 0 -1 0 1 0 0 0 -1 1 0 0 0 0 0 1 -1 0 0 0 0 0 0 1 0 0 0 -1 0 0 0 1 -1 0 0 0 0 0 1 0 -1 0 0 0 0 0 0 1 0 0 0 0 0 -1 0 0 0 0 0 0 1 -1 0 0 0 0 0 0 0 0 1 0 0 -1 0 0 0 0 1 0 0 -1 0 0 0 0 0 0 1 0 0 -1 0 0 0 0 1 0 0 -1 0 0 0 0 0 0 0 0 0 0 -1 0 1 0 0 0 0 0 0 0 -1 1 0 0 0 0 0 0 -1 1 0 0 0 0 0 0 0 0 1 -1 0 0 0 0 0 1 0 -1 0 0 0 0 0 1 0 -1 0 0 0 0 0 0 0 0 0 0 0 0 0 0 1 -1 0 0 -1 0 0 0 0 0 0 1 0 0 0 1 0 0 -1 0 0 -1 0 0 0 0 0 1 0 0 -1 1 0 0 0 0 0 0 -1 1 0 0 0 0 0 0 0 0 0 0 0 0 0 0 -1 0 0 0 0 1 0 -1 0 0 0 1 0 0 0 -1 0 0 0 1 0 0 0 -1 0 0 0 1 0 0 0 -1 0 0 1 0 0 0 0 -1 0 1 0 0 0 0 0 -1 0 1 0 0 0 0 0 -1 0 1 0 0 0 0 0 0 0 1 0 0 -1 0 0 0 0 0 -1 1 0 0 0 0 0 0 -1 1 0 0 0 0 0 0 -1 0 1 0 0 0 0 0 -1 1 0 0 0 0 0 0 -1 1 0 0 0 0 0 0 0 1 -1 0 0 1 0 0 0 0 0 -1 -1 1 0 0 0 0 0 0 -1 0 0 0 0 1 0 0 -1 1 0 0 0 0 0 0 -1 1 0 0 0 0 0 0 -1 0 0 1 0 0 0 0 0 1 0 0 0 0 -1 0 0 0 0 0 1 -1 0 0 0 0 -1 0 1 0 0 0 0 0 -1 0 1 0 0 0 0 0 -1 1 0 0 0 0 0 0 0 1 0 0 -1 0 0 0 0 1 0 0 0 -1 -1 0 0 1 0 0 0 0 0 0 0 0 0 -1 1 0 0 0 0 0 1 -1 0 0 0 0 0 0 1 -1 0 0 1 0 0 0 0 -1 0 0 1 0 0 0 0 0 -1 0 0 1 0 0 0 0 -1 0 0 1 0 0 0 0 0 -1 -1 0 0 0 0 0 1 0 0 0 0 0 0 -1 1 0 0 0 0 0 -1 0 1 0 0 0 0 0 -1 1 0 0 -1 0 0 0 0 1 0 0 -1 0 0 0 0 1 0 0 -1 0 0 0 0 1 0 0 0 1 0 0 -1 0 0 0 0 0 0 0 -1 0 0 1 0 1 0 0 -1 0 0 0 0 1 -1 0 0 0 0 0 0 1 -1 0 0 0 0 0 0 1 -1 0 0 0 0 0 0 0 0 0 0 0 -1 1 0 -1 0 0 0 1 0 0 0 -1 0 0 0 1 0 0 0 0 0 0 0 -1 1 0 0 0 0 0 0 -1 1 0 0 0 0 0 0 0 1 -1 0 0 0 0 0 0 1 -1 0 0 0 0 0 0 0 0 0 0 1 0 0 0 0 -1 0 0 0 0 0 1 0 -1 0 0 0 0 0 1 0 -1 0 -1 1 0 0 0 0 0 0 -1 1 0 0 0 0 0 0 -1 1 0 0 0 0 0 -1 0 1 0 0 0 0 0 0 0 0 0 0 0 0 0 0 0 0 0 0 0 0 0 0 0 0 0 0 0 0 0 1 0 0 0 0 0 0 -1 0 0 0 0 1 0 0 -1 -1 1 0 0 0 0 0 0 -1 1 0 0 0 0 0 0 0 0 0 1 0 0 0 -1 0 0 0 1 0 0 0 -1 0 0 0 1 0 0 0 -1 0 0 0 1 0 0 0 -1 0 0 0 1 0 0 0 -1 0 0 0 0 0 0 0 0 0 0 0 -1 1 0 0 0 0 0 0 0 0 -1 1 0 0 -1 0 0 0 1 0 0 0 -1 0 0 0 0 1 0 0 -1 1 0 0 0 0 0 0 -1 1 0 0 0 0 0 0 0 1 0 0 0 -1 0 0 0 0 0 -1 0 1 0 0 -1 0 0 0 1 0 0 0 -1 0 1 0 0 0 0 0 -1 0 1 0 0 0 0 0 0 0 1 0 -1 0 0 0 0 0 1 0 -1 0 0 0 0 0 0 1 -1 0 0 0 0 0 1 0 -1 0 0 0 0 0 0 0 0 -1 1 0 0 0 0 -1 0 0 1 -1 0 0 0 0 1 0 0 -1 0 0 0 0 0 1 0 -1 1 0 0 0 0 0 0 -1 1 0 0 0 0 0 0 0 1 0 0 0 -1 0 0 -1 -1 1 0 0 -1 -1 -1 -1 -1 -1 -1 0 1 -1 0 -1 -1 -1 -1 0 0 -1 -1 -1 -1 -1 0 1 0 0 -1 -1 -1 0 0 -1 -1 -1 -1 -1 -1 -1 -1 -1 0 -1 0 -1 0 -1 0 0 0 -1 0 -1 -1 -1 0 -1 -1 -1 0 1 -1 -1 -1 -1 -1 -1 -1 1 -1 -1 1 -1 -1 -1 -1 -1 -1 0 0 -1 -1 1 -1 -1 -1 -1 0 0 0 0 -1 0 -1 -1 -1 1 -1 -1 -1 0 -1 -1 -1 0 0 -1 -1 -1 -1 -1 0 -1 0 -1 1 -1 -1 -1 -1 0 0 -1 0 -1 0 -1 0 -1
0.6017199 13 16 0 0 0 0 0 0 0 0 0 0 0 0 1 0 0 1 0 0 0 0 0 0 0 0 0 0 0 0 0 0 0 0 0 0 0 0 0 0 0 0 0 0 0 0 0 0 0 0 0 0 0 0 0 0 0 0 0 0 0 0 0 0 0 0 0 0 0 0 0 0 0 0 0 0 0 0 0 0 0 0 0 0 0 0 0 0 0 0 0 0 0 0 0 0 0 0 0 0 0 0 1 1 0 0 0 0 0 0 1 1 0 0 0 0 0 0 0 1 0 0 0 1 0 0 0 0 1 1 0 0 0 0 0 0 0 1 0 1 0 0 1 0 0 0 0 1 0 0 0 1 0 0 0 0 1 0 1 0 0 1 0 0 0 0 1 1 0 0 0 0 0 0 0 1 0 0 0 0 0 1 0 1 0 0 0 0 1 0 2 0 0 0 0 0 0 0 0 2 0 0 0 0 0 0 0 1 0 0 0 0 1 0 0 0 1 1 0 0 0 0 1 0 1 0 0 0 0 0 1 0 1 0 0 0 0 0 0 0 2 0 0 0 0 0 0 0 2 0 0 0 0 0 1 0 1 0 0 0 0 0 0 0 2 0 0 0 0 0 0 0 0 2 0 0 0 0 0 0 0 1 0 0 0 1 0 0 0 0 1 0 0 1 0 0 0 1 0 0 0 1 0 0 0 1 0 0 0 1 1 0 0 0 1 0 0 0 1 0 0 0 1 0 0 0 0 0 0 1 0 0 0 1 0 0 0 2 0 0 0 0 0 0 0 1 0 0 0 1 0 0 0 2 0 0 0 0 0 0 0 1 0 0 1 0 0 1 1 0 0 0 0 0 0 0 0 0 0 0 1 1 0 0 0 1 0 1 0 0 0 0 0 0 0 1 0 1 0 0 0 0 0 1 0 1 0 0 0 0 1 0 0 1 0 0 0 1 0 0 1 0 0 0 0 1 0 1 0 0 1 0 0 1 0 0 0 0 0 0 0 1 0 0 1 0 0 0 0 0 0 1 1 0 0 0 0 0 0 2 0 0 0 0 0 0 0 1 1 0 0 0 0 0 0 2 0 0 0 0 0 0 0 2 0 0 0 0 0 1 0 1 0 0 0 1 0 0 0 0 1 0 0 1 0 0 0 0 1 0 0 0 0 0 0 1 1 0 0 1 0 0 0 0 1 0 0 1 0 0 0 0 1 0 0 0 0 1 0 0 1 0 0 1 0 0 0 1 0 0 1 0 0 0 1 0 0 0 1 0 0 0 1 0 0 0 0 0 0 0 2 0 0 0 0 0 0 1 1 0 0 0 0 0 0 1 0 0 1 0 0 0 0 1 0 0 1 0 0 0 1 1 0 0 0 0 0 0 0 1 0 0 1 0 0 0 0 1 1 0 0 0 0 0 0 1 1 0 0 0 1 0 0 1 0 0 0 0 1 0 0 1 0 0 0 0 0 1 0 1 0 0 0 0 0 1 0 0 0 0 1 0 0 0 1 0 0 0 1 0 0 0 0 0 0 0 2 0 0 0 0 0 0 0 2 0 0 0 0 0 0 1 1 0 0 0 0 1 0 1 0 0 0 0 0 1 0 1 0 0 0 1 0 0 0 1 0 0 0 1 0 0 0 1 0 0 0 0 0 0 0 1 0 1 0 1 0 0 0 0 0 1 0 1 0 0 0 0 0 1 0 1 0 0 0 1 0 0 0 1 0 0 0 0 0 1 0 0 0 0 0 0 0 2 1 0 0 0 0 1 0 0 0 0 0 0 0 1 0 1 0 0 0 0 0 0 1 1 0 0 0 0 0 0 1 1 0 0 0 0 0 0 1 1 0 0 0 0 0 0 1 1 0 1 0 0 0 0 0 1 0 0 1 0 0 1 0 0 0 0 0 0 0 2 0 0 0 0 0 1 0 1 0 0 0 0 1 0 0 1 0 0 0 0 2 0 0 0 0 0 0 0 1 0 1 0 0 0 0 0 1 0 1 0 0 0 0 0 0 0 0 0 1 1 0 0 0 0 0 0 1 1 0 0 0 0 0 0 1 1 1 0 0 0 0 0 1 0 0 0 0 0 1 0 1 0 0 1 0 0 0 0 1 0 1 1 0 0 0 0 0 0 0 0 0 1 0 0 1 0 0 1 0 1 0 0 0 0 0 0 0 1 0 0 1 0 1 0 0 1 0 0 0 0 1 0 0 1 0 0 0 0 0 1 0 1 0 0 0 0 0 0 0 1 1 0 0 0 0 0 0 0 1 0 1 0 0 0 0 0 1 1 0 0 0 0 0 1 0 0 1 0 0 0 1 1 0 0 0 0 0 0 1 1 0 0 0 0 0 0 1 1 0 0 0 0 0 0 0 1 0 0 1 0 0 0 0 0 0 1 0 1 0 0 0 1 0 0 0 1 0 0 0 1 0 0 0 1 0 1 0 1 0 0 0 0 0 1 0 1 0 0 0 0 0 1 0 0 1 0 0 0 0 0 0 1 0 0 1 0 0 1 0 0 0 0 0 1 0 1 0 0 0 0 0 1 0 0 1 0 0 1 0 0 0 0 1 0 0 0 1 0 0 1 1 0 0 0 0 0 0 2 0 0 0 0 0 0 0 2 0 0 0 0 0 0 -1 1 0 0 0 0 0 0 -1 1 0 0 0 0 0 0 0 1 0 0 0 -1 0 0 0 0 -1 1 0 0 0 0 0 0 0 1 0 -1 0 0 1 0 0 0 0 -1 0 0 0 -1 0 0 0 0 1 0 -1 0 0 1 0 0 0 0 -1 1 0 0 0 0 0 0 0 1 0 0 0 0 0 -1 0 1 0 0 0 0 -1 0 0 0 0 0 0 0 0 0 0 0 0 0 0 0 0 0 0 -1 0 0 0 0 1 0 0 0 -1 1 0 0 0 0 1 0 -1 0 0 0 0 0 1 0 -1 0 0 0 0 0 0 0 0 0 0 0 0 0 0 0 0 0 0 0 0 0 1 0 -1 0 0 0 0 0 0 0 0 0 0 0 0 0 0 0 0 0 0 0 0 0 0 0 0 1 0 0 0 -1 0 0 0 0 1 0 0 -1 0 0 0 1 0 0 0 -1 0 0 0 1 0 0 0 -1 -1 0 0 0 1 0 0 0 -1 0 0 0 1 0 0 0 0 0 0 -1 0 0 0 1 0 0 0 0 0 0 0 0 0 0 0 -1 0 0 0 1 0 0 0 0 0 0 0 0 0 0 0 1 0 0 -1 0 0 -1 1 0 0 0 0 0 0 0 0 0 0 0 -1 1 0 0 0 -1 0 1 0 0 0 0 0 0 0 1 0 -1 0 0 0 0 0 1 0 -1 0 0 0 0 1 0 0 -1 0 0 0 1 0 0 -1 0 0 0 0 1 0 -1 0 0 -1 0 0 1 0 0 0 0 0 0 0 1 0 0 -1 0 0 0 0 0 0 1 -1 0 0 0 0 0 0 0 0 0 0 0 0 0 0 -1 1 0 0 0 0 0 0 0 0 0 0 0 0 0 0 0 0 0 0 0 0 -1 0 1 0 0 0 1 0 0 0 0 -1 0 0 1 0 0 0 0 -1 0 0 0 0 0 0 1 -1 0 0 1 0 0 0 0 -1 0 0 1 0 0 0 0 -1 0 0 0 0 1 0 0 -1 0 0 1 0 0 0 -1 0 0 -1 0 0 0 1 0 0 0 -1 0 0 0 1 0 0 0 0 0 0 0 0 0 0 0 0 0 0 1 -1 0 0 0 0 0 0 1 0 0 -1 0 0 0 0 1 0 0 -1 0 0 0 -1 1 0 0 0 0 0 0 0 -1 0 0 1 0 0 0 0 -1 1 0 0 0 0 0 0 -1 1 0 0 0 1 0 0 -1 0 0 0 0 1 0 0 -1 0 0 0 0 0 1 0 -1 0 0 0 0 0 1 0 0 0 0 -1 0 0 0 -1 0 0 0 1 0 0 0 0 0 0 0 0 0 0 0 0 0 0 0 0 0 0 0 0 0 0 1 -1 0 0 0 0 -1 0 1 0 0 0 0 0 -1 0 1 0 0 0 -1 0 0 0 1 0 0 0 1 0 0 0 -1 0 0 0 0 0 0 0 -1 0 1 0 1 0 0 0 0 0 -1 0 1 0 0 0 0 0 -1 0 1 0 0 0 -1 0 0 0 1 0 0 0 0 0 -1 0 0 0 0 0 0 0 0 -1 0 0 0 0 1 0 0 0 0 0 0 0 1 0 -1 0 0 0 0 0 0 1 -1 0 0 0 0 0 0 1 -1 0 0 0 0 0 0 1 -1 0 0 0 0 0 0 1 -1 0 -1 0 0 0 0 0 1 0 0 1 0 0 -1 0 0 0 0 0 0 0 0 0 0 0 0 0 -1 0 1 0 0 0 0 1 0 0 -1 0 0 0 0 0 0 0 0 0 0 0 0 1 0 -1 0 0 0 0 0 1 0 -1 0 0 0 0 0 0 0 0 0 -1 1 0 0 0 0 0 0 -1 1 0 0 0 0 0 0 -1 1 1 0 0 0 0 0 -1 0 0 0 0 0 1 0 -1 0 0 1 0 0 0 0 -1 0 -1 1 0 0 0 0 0 0 0 0 0 1 0 0 -1 0 0 -1 0 1 0 0 0 0 0 0 0 1 0 0 -1 0 -1 0 0 1 0 0 0 0 -1 0 0 1 0 0 0 0 0 -1 0 1 0 0 0 0 0 0 0 -1 1 0 0 0 0 0 0 0 -1 0 1 0 0 0 0 0 -1 1 0 0 0 0 0 -1 0 0 1 0 0 0 1 -1 0 0 0 0 0 0 1 -1 0 0 0 0 0 0 1 -1 0 0 0 0 0 0 0 -1 0 0 1 0 0 0 0 0 0 1 0 -1 0 0 0 1 0 0 0 -1 0 0 0 1 0 0 0 -1 0 -1 0 1 0 0 0 0 0 -1 0 1 0 0 0 0 0 -1 0 0 1 0 0 0 0 0 0 1 0 0 -1 0 0 -1 0 0 0 0 0 1 0 -1 0 0 0 0 0 1 0 0 -1 0 0 1 0 0 0 0 -1 0 0 0 1 0 0 1 -1 0 0 0 0 0 0 0 0 0 0 0 0 0 0 0 0 0 0 0 0 0 0 -1 0 0 0 -1 -1 0 -1 0 -1 -1 1 0 -1 -1 0 -1 -1 -1 1 -1 0 -1 0 -1 0 -1 0 -1 -1 -1 -1 -1 0 0 -1 -1 0 0 -1 0 -1 0 -1 0 -1 -1 0 1 -1 0 -1 -1 -1 -1 -1 -1 -1 0 -1 -1 -1 -1 0 0 0 -1 -1 -1 -1 -1 1 -1 -1 1 -1 -1 -1 -1 -1 -1 -1 -1 0 -1 0 -1 -1 -1 -1 -1 1 0 -1 -1 0 -1 0 -1 1 -1 -1 -1 0 -1 0 -1 -1 1 -1 -1 -1 0 -1 -1 -1 0 -1 1 0 -1 -1 0 0 1 -1 0 -1 0 0 1 -1
-0.4775288 14 15 0 0 0 0 0 0 0 0 0 0 0 0 0 1 1 0 0 0 0 0 0 0 0 0 0 0 0 0 0 0 0 0 0 0 0 0 0 0 0 0 0 0 0 0 0 0 0 0 0 0 0 0 0 0 0 0 0 0 0 0 0 0 0 0 0 0 0 0 0 0 0 0 0 0 0 0 0 0 0 0 0 0 0 0 0 0 0 0 0 0 0 0 0 0 0 0 0 0 0 0 0 1 0 1 0 0 0 0 0 1 0 1 0 0 0 0 0 1 0 1 0 0 0 0 0 1 0 1 0 0 0 0 0 0 1 1 0 0 0 0 0 0 0 1 0 1 0 0 0 0 0 1 1 0 0 0 1 0 1 0 0 0 0 0 1 0 1 0 0 0 0 0 1 0 0 0 0 1 0 0 0 0 1 1 0 0 0 0 1 0 1 0 0 0 0 0 1 0 0 0 0 0 0 1 1 0 0 0 0 0 0 1 0 0 0 1 0 0 0 1 0 0 0 1 0 0 0 1 0 0 0 1 0 0 0 1 0 0 0 0 0 1 1 0 0 0 0 0 0 1 1 0 1 0 0 0 0 0 0 1 2 0 0 0 0 0 0 0 0 1 1 0 0 0 0 0 0 0 1 0 0 0 1 0 0 0 0 0 0 1 1 0 0 0 0 0 0 2 0 0 0 1 0 0 0 1 0 0 0 1 0 0 1 0 0 0 0 1 0 0 0 1 0 0 1 0 0 0 1 0 0 0 0 0 0 0 1 0 1 0 0 1 0 0 1 0 0 0 0 0 1 0 1 0 0 0 0 0 1 0 1 0 0 0 0 0 1 0 1 0 0 0 0 0 1 0 0 1 0 0 0 1 0 1 0 0 0 0 0 1 0 1 0 0 0 0 0 1 0 0 0 0 0 1 0 1 0 0 0 0 0 1 0 1 0 0 1 0 0 0 0 1 0 0 1 0 0 0 0 1 0 1 0 0 0 0 1 0 0 0 0 0 1 0 1 0 0 0 1 0 0 0 1 0 0 0 1 0 0 0 1 0 0 0 1 0 0 0 1 0 0 0 1 0 0 0 0 0 0 1 1 0 0 0 0 0 1 0 0 0 1 0 0 0 0 1 0 0 0 1 1 0 0 1 0 0 0 0 1 0 0 0 0 1 0 0 1 0 0 0 0 1 0 0 1 0 0 0 0 1 0 0 1 0 0 1 0 0 0 0 0 0 0 0 1 0 1 0 0 1 0 0 0 1 0 0 0 1 1 0 0 0 0 0 0 1 1 0 0 0 0 0 0 1 1 0 0 0 0 0 0 1 0 0 0 0 1 0 0 1 0 0 0 0 0 1 1 0 0 1 0 0 0 0 0 1 0 0 0 1 0 0 1 0 0 0 0 1 0 0 0 1 0 0 0 1 0 0 0 1 0 0 0 1 0 0 0 1 0 0 0 0 1 0 1 0 0 0 0 0 1 0 0 1 0 0 0 0 0 1 1 0 0 0 0 1 0 0 0 0 0 0 0 2 0 0 0 0 1 0 1 0 0 0 0 0 0 0 1 1 0 0 1 0 0 0 0 1 0 0 1 0 0 0 0 1 0 0 1 0 0 0 0 1 0 0 0 1 0 0 1 0 0 0 0 0 0 0 1 0 0 1 0 0 0 0 1 1 0 0 0 1 1 0 0 0 0 0 0 1 1 0 0 0 0 0 0 1 1 0 0 0 0 0 0 0 0 0 0 0 2 0 1 1 0 0 0 0 0 0 0 1 0 1 0 0 0 0 0 0 0 1 0 1 0 0 0 0 0 0 0 2 0 0 0 0 0 0 0 1 0 1 0 0 0 0 0 0 1 1 0 0 0 0 0 0 1 1 0 0 0 0 0 0 0 2 0 0 0 0 0 0 0 2 0 0 0 0 1 0 0 1 0 1 0 0 0 0 1 0 0 1 0 0 0 0 0 1 0 1 0 0 0 0 0 1 1 0 0 0 0 0 0 1 0 0 0 0 1 0 0 1 0 1 0 0 0 0 0 1 0 1 0 0 0 0 0 1 0 1 0 0 0 0 0 1 0 1 0 0 0 0 0 1 1 0 1 0 0 0 0 0 1 0 0 0 0 0 1 0 1 0 0 0 0 0 0 1 0 0 1 0 0 0 0 1 0 0 0 0 0 1 0 1 0 0 0 0 0 1 0 1 0 0 0 0 0 1 0 1 0 0 0 1 0 1 0 0 0 0 0 1 0 1 0 0 0 1 0 0 0 1 0 0 0 2 0 0 0 0 0 0 0 2 0 0 0 0 0 0 0 1 1 0 0 0 0 0 0 1 1 0 0 0 0 0 0 0 1 0 0 0 1 0 0 0 0 0 1 1 0 0 0 2 0 0 0 0 0 0 0 2 0 0 0 0 0 0 0 1 0 0 0 0 1 0 0 0 0 0 0 1 1 0 0 0 0 0 0 1 1 0 0 0 0 0 0 1 1 0 0 0 0 0 0 2 0 0 1 0 0 0 0 0 1 0 1 0 0 0 1 0 0 0 1 0 0 0 0 0 1 0 1 0 0 0 0 0 1 0 1 0 0 0 0 1 0 0 1 0 0 0 0 1 0 0 0 1 0 0 0 1 0 0 0 -1 0 1 0 0 0 0 0 -1 0 1 0 0 0 0 0 -1 0 1 0 0 0 0 0 -1 0 1 0 0 0 0 0 0 -1 1 0 0 0 0 0 0 0 1 0 -1 0 0 0 0 0 1 -1 0 0 0 1 0 -1 0 0 0 0 0 1 0 -1 0 0 0 0 0 1 0 0 0 0 -1 0 0 0 0 -1 1 0 0 0 0 1 0 -1 0 0 0 0 0 1 0 0 0 0 0 0 -1 1 0 0 0 0 0 0 -1 0 0 0 -1 0 0 0 1 0 0 0 -1 0 0 0 1 0 0 0 -1 0 0 0 1 0 0 0 0 0 -1 1 0 0 0 0 0 0 -1 1 0 -1 0 0 0 0 0 0 1 0 0 0 0 0 0 0 0 0 1 -1 0 0 0 0 0 0 0 -1 0 0 0 1 0 0 0 0 0 0 -1 1 0 0 0 0 0 0 0 0 0 0 1 0 0 0 -1 0 0 0 1 0 0 -1 0 0 0 0 1 0 0 0 -1 0 0 -1 0 0 0 1 0 0 0 0 0 0 0 1 0 -1 0 0 -1 0 0 1 0 0 0 0 0 -1 0 1 0 0 0 0 0 -1 0 1 0 0 0 0 0 -1 0 1 0 0 0 0 0 -1 0 0 1 0 0 0 -1 0 1 0 0 0 0 0 -1 0 1 0 0 0 0 0 -1 0 0 0 0 0 1 0 -1 0 0 0 0 0 1 0 -1 0 0 1 0 0 0 0 -1 0 0 1 0 0 0 0 -1 0 1 0 0 0 0 1 0 0 0 0 0 -1 0 1 0 0 0 -1 0 0 0 1 0 0 0 -1 0 0 0 1 0 0 0 -1 0 0 0 1 0 0 0 -1 0 0 0 0 0 0 1 -1 0 0 0 0 0 1 0 0 0 -1 0 0 0 0 1 0 0 0 -1 -1 0 0 1 0 0 0 0 -1 0 0 0 0 1 0 0 -1 0 0 0 0 1 0 0 -1 0 0 0 0 1 0 0 -1 0 0 1 0 0 0 0 0 0 0 0 1 0 -1 0 0 1 0 0 0 -1 0 0 0 1 -1 0 0 0 0 0 0 1 -1 0 0 0 0 0 0 1 -1 0 0 0 0 0 0 1 0 0 0 0 -1 0 0 1 0 0 0 0 0 -1 -1 0 0 1 0 0 0 0 0 1 0 0 0 -1 0 0 1 0 0 0 0 -1 0 0 0 1 0 0 0 -1 0 0 0 1 0 0 0 -1 0 0 0 1 0 0 0 0 -1 0 1 0 0 0 0 0 -1 0 0 1 0 0 0 0 0 -1 -1 0 0 0 0 1 0 0 0 0 0 0 0 0 0 0 0 0 1 0 -1 0 0 0 0 0 0 0 -1 1 0 0 -1 0 0 0 0 1 0 0 -1 0 0 0 0 1 0 0 -1 0 0 0 0 1 0 0 0 1 0 0 -1 0 0 0 0 0 0 0 -1 0 0 1 0 0 0 0 -1 1 0 0 0 1 -1 0 0 0 0 0 0 1 -1 0 0 0 0 0 0 1 -1 0 0 0 0 0 0 0 0 0 0 0 0 0 1 -1 0 0 0 0 0 0 0 -1 0 1 0 0 0 0 0 0 0 1 0 -1 0 0 0 0 0 0 0 0 0 0 0 0 0 0 0 1 0 -1 0 0 0 0 0 0 1 -1 0 0 0 0 0 0 1 -1 0 0 0 0 0 0 0 0 0 0 0 0 0 0 0 0 0 0 0 0 1 0 0 -1 0 -1 0 0 0 0 1 0 0 -1 0 0 0 0 0 1 0 -1 0 0 0 0 0 1 -1 0 0 0 0 0 0 1 0 0 0 0 1 0 0 -1 0 1 0 0 0 0 0 -1 0 1 0 0 0 0 0 -1 0 1 0 0 0 0 0 -1 0 1 0 0 0 0 0 -1 -1 0 1 0 0 0 0 0 -1 0 0 0 0 0 1 0 1 0 0 0 0 0 0 -1 0 0 1 0 0 0 0 -1 0 0 0 0 0 1 0 -1 0 0 0 0 0 1 0 -1 0 0 0 0 0 1 0 -1 0 0 0 -1 0 1 0 0 0 0 0 -1 0 1 0 0 0 1 0 0 0 -1 0 0 0 0 0 0 0 0 0 0 0 0 0 0 0 0 0 0 0 -1 1 0 0 0 0 0 0 -1 1 0 0 0 0 0 0 0 1 0 0 0 -1 0 0 0 0 0 -1 1 0 0 0 0 0 0 0 0 0 0 0 0 0 0 0 0 0 0 0 -1 0 0 0 0 1 0 0 0 0 0 0 -1 1 0 0 0 0 0 0 -1 1 0 0 0 0 0 0 -1 1 0 0 0 0 0 0 0 0 0 1 0 0 0 0 0 -1 0 1 0 0 0 -1 0 0 0 -1 0 0 0 0 0 1 0 -1 0 0 0 0 0 1 0 -1 0 0 0 0 1 0 0 -1 0 0 0 0 1 0 0 0 1 0 0 0 -1 0 0 0 -1 0 0 0 -1 -1 0 -1 -1 0 -1 -1 0 0 0 -1 0 -1 0 -1 0 -1 0 -1 0 0 0 0 0 0 -1 0 -1 -1 1 -1 -1 0 -1 -1 -1 0 -1 -1 -1 -1 0 -1 0 -1 0 0 0 -1 0 -1 -1 0 0 0 -1 -1 0 0 -1 -1 0 0 -1 -1 -1 0 -1 -1 1 -1 -1 -1 0 -1 -1 0 1 0 -1 1 -1 -1 -1 -1 1 -1 -1 0 -1 0 0 -1 0 0 0 -1 0 -1 -1 -1 -1 0 -1 -1 -1 -1 -1 -1 0 -1 0 0 1 -1 0 -1 -1 0 -1 -1 -1 -1 0 -1 -1 -1
5.098141 14 16 0 0 0 0 0 0 0 0 0 0 0 0 0 1 0 1 0 0 0 0 0 0 0 0 0 0 0 0 0 0 0 0 0 0 0 0 0 0 0 0 0 0 0 0 0 0 0 0 0 0 0 0 0 0 0 0 0 0 0 0 0 0 0 0 0 0 0 0 0 0 0 0 0 0 0 0 0 0 0 0 0 0 0 0 0 0 0 0 0 0 0 0 0 0 0 0 0 0 0 0 1 0 0 1 0 0 0 0 1 0 0 1 0 0 0 0 0 0 0 1 0 1 0 0 0 0 1 1 0 0 0 0 0 0 0 1 0 1 0 0 0 0 0 1 0 1 0 0 0 1 0 1 0 0 0 0 2 0 0 0 0 0 0 0 2 0 0 0 0 0 0 0 1 0 0 0 0 0 0 1 0 0 0 1 0 0 1 0 2 0 0 0 0 0 0 0 1 1 0 0 0 0 0 0 1 1 0 0 0 0 0 0 0 0 1 0 0 0 0 1 0 0 1 0 0 0 0 1 0 0 1 0 0 0 0 1 0 0 1 0 0 0 1 0 0 0 1 0 0 0 1 0 0 0 1 0 0 0 0 1 1 0 1 0 0 0 0 0 0 1 0 1 0 0 0 0 0 0 0 0 0 0 1 1 0 0 0 0 0 0 1 1 0 0 0 0 0 1 0 1 0 1 0 0 0 0 0 1 1 1 0 0 0 0 0 0 1 1 0 0 0 0 0 0 0 0 0 1 1 0 0 0 0 0 0 1 1 0 0 0 0 0 0 1 1 0 0 0 0 0 0 1 1 0 0 0 0 0 0 0 1 0 1 0 0 1 0 0 1 0 0 0 0 0 0 0 0 1 1 0 0 0 0 2 0 0 0 0 0 0 0 1 0 0 0 1 0 0 0 0 0 0 0 2 0 0 0 0 0 0 0 2 0 0 0 0 1 0 1 0 0 0 0 0 1 1 0 0 1 0 0 1 0 0 0 0 1 0 0 0 0 0 1 0 1 0 0 0 0 0 1 0 1 0 0 0 0 1 0 0 1 0 0 0 0 1 0 0 1 0 0 0 0 1 0 0 0 0 0 1 0 1 0 0 0 0 1 1 0 0 0 0 0 0 0 1 0 0 1 0 0 0 0 1 0 0 1 0 0 0 0 0 0 1 1 0 0 0 0 0 0 1 1 0 0 0 0 0 0 1 1 0 0 0 0 1 0 0 1 0 0 0 0 0 1 1 0 0 1 1 0 0 0 0 0 0 1 1 0 0 0 0 0 0 0 1 0 0 1 0 0 0 0 1 0 0 1 0 0 0 0 1 0 0 0 0 1 0 0 1 0 0 0 0 1 0 0 0 1 1 0 0 0 0 0 1 0 1 0 0 0 0 1 0 0 1 0 0 0 0 0 1 0 1 0 0 0 0 0 1 0 1 0 0 0 0 0 1 0 1 0 0 0 0 1 0 0 1 0 0 0 0 0 1 0 0 0 0 1 0 0 0 1 0 0 1 0 0 0 0 0 0 0 1 1 0 0 0 1 0 0 0 1 0 0 0 0 0 0 1 1 0 0 0 0 1 0 1 0 0 0 0 0 1 0 1 0 0 0 1 0 0 0 1 0 0 0 1 0 0 0 1 0 0 0 0 0 0 0 1 0 1 0 0 0 0 0 1 0 1 0 1 0 0 0 0 0 1 0 1 0 0 0 1 0 0 0 1 0 0 0 0 0 1 0 0 0 0 0 0 1 1 2 0 0 0 0 0 0 0 0 0 0 1 0 0 0 1 0 0 0 1 0 0 0 1 0 0 0 0 0 1 0 1 0 0 0 0 0 1 0 1 0 0 0 0 0 0 1 1 0 1 0 0 0 0 1 0 0 0 0 0 0 1 0 1 0 0 0 0 0 1 0 1 0 0 0 1 1 0 0 0 0 0 0 0 0 1 1 0 0 0 1 0 0 0 0 1 0 0 0 0 1 0 0 1 0 0 0 0 1 0 0 1 0 0 0 0 1 0 1 0 0 1 0 0 0 0 1 0 0 1 0 0 0 0 1 0 0 1 0 0 0 0 1 0 0 1 0 0 0 0 1 0 0 0 1 0 0 0 1 0 1 0 0 0 0 0 1 0 1 0 0 0 0 0 1 0 0 1 1 0 0 0 0 0 0 0 0 0 0 1 1 0 1 0 0 0 0 1 0 0 1 0 0 0 0 1 0 0 0 1 0 0 0 1 0 0 0 0 0 1 0 1 0 0 0 1 0 0 1 0 0 0 0 1 0 0 1 0 0 0 0 1 0 1 0 0 0 0 0 0 1 1 0 0 0 0 0 0 1 1 0 0 0 0 0 0 1 1 0 0 0 0 0 0 0 1 0 1 0 0 0 1 0 0 0 0 0 1 0 1 0 0 0 0 0 1 0 0 0 0 0 0 1 1 0 1 0 0 0 0 1 0 0 1 0 0 0 0 1 0 0 1 0 0 0 0 1 0 0 0 0 0 0 1 1 0 1 1 0 0 0 0 0 0 1 1 0 0 0 0 0 0 0 0 1 0 0 0 1 0 0 0 1 0 0 0 1 0 0 0 1 0 0 1 0 0 0 1 0 0 0 1 0 0 0 2 0 0 0 0 0 0 -1 0 0 1 0 0 0 0 -1 0 0 1 0 0 0 0 0 0 0 1 0 -1 0 0 0 0 -1 1 0 0 0 0 0 0 0 1 0 -1 0 0 0 0 0 1 0 -1 0 0 0 -1 0 1 0 0 0 0 0 0 0 0 0 0 0 0 0 0 0 0 0 0 0 0 1 0 0 0 0 0 0 -1 0 0 0 1 0 0 -1 0 0 0 0 0 0 0 0 0 1 -1 0 0 0 0 0 0 1 -1 0 0 0 0 0 0 0 0 -1 0 0 0 0 1 0 0 -1 0 0 0 0 1 0 0 -1 0 0 0 0 1 0 0 -1 0 0 0 1 0 0 0 -1 0 0 0 1 0 0 0 -1 0 0 0 0 1 1 0 -1 0 0 0 0 0 0 1 0 -1 0 0 0 0 0 0 0 0 0 0 1 -1 0 0 0 0 0 0 1 -1 0 0 0 0 0 1 0 -1 0 1 0 0 0 0 0 -1 -1 1 0 0 0 0 0 0 -1 1 0 0 0 0 0 0 0 0 0 -1 1 0 0 0 0 0 0 -1 1 0 0 0 0 0 0 -1 1 0 0 0 0 0 0 -1 1 0 0 0 0 0 0 0 1 0 -1 0 0 -1 0 0 1 0 0 0 0 0 0 0 0 1 -1 0 0 0 0 0 0 0 0 0 0 0 0 1 0 0 0 -1 0 0 0 0 0 0 0 0 0 0 0 0 0 0 0 0 0 0 0 0 1 0 -1 0 0 0 0 0 1 -1 0 0 -1 0 0 1 0 0 0 0 1 0 0 0 0 0 -1 0 1 0 0 0 0 0 -1 0 1 0 0 0 0 -1 0 0 1 0 0 0 0 -1 0 0 1 0 0 0 0 -1 0 0 0 0 0 1 0 -1 0 0 0 0 1 -1 0 0 0 0 0 0 0 1 0 0 -1 0 0 0 0 1 0 0 -1 0 0 0 0 0 0 1 -1 0 0 0 0 0 0 1 -1 0 0 0 0 0 0 1 -1 0 0 0 0 1 0 0 -1 0 0 0 0 0 1 -1 0 0 -1 1 0 0 0 0 0 0 -1 1 0 0 0 0 0 0 0 1 0 0 -1 0 0 0 0 1 0 0 -1 0 0 0 0 1 0 0 0 0 -1 0 0 1 0 0 0 0 -1 0 0 0 -1 1 0 0 0 0 0 1 0 -1 0 0 0 0 1 0 0 -1 0 0 0 0 0 1 0 -1 0 0 0 0 0 1 0 -1 0 0 0 0 0 1 0 -1 0 0 0 0 1 0 0 -1 0 0 0 0 0 1 0 0 0 0 -1 0 0 0 -1 0 0 1 0 0 0 0 0 0 0 1 -1 0 0 0 1 0 0 0 -1 0 0 0 0 0 0 1 -1 0 0 0 0 -1 0 1 0 0 0 0 0 -1 0 1 0 0 0 -1 0 0 0 1 0 0 0 1 0 0 0 -1 0 0 0 0 0 0 0 -1 0 1 0 0 0 0 0 1 0 -1 0 1 0 0 0 0 0 -1 0 1 0 0 0 -1 0 0 0 1 0 0 0 0 0 -1 0 0 0 0 0 0 1 -1 0 0 0 0 0 0 0 0 0 0 0 1 0 0 0 -1 0 0 0 1 0 0 0 -1 0 0 0 0 0 1 0 -1 0 0 0 0 0 1 0 -1 0 0 0 0 0 0 1 -1 0 -1 0 0 0 0 1 0 0 0 0 0 0 -1 0 1 0 0 0 0 0 -1 0 1 0 0 0 -1 1 0 0 0 0 0 0 0 0 -1 1 0 0 0 -1 0 0 0 0 1 0 0 0 0 -1 0 0 1 0 0 0 0 -1 0 0 1 0 0 0 0 1 0 -1 0 0 1 0 0 0 0 -1 0 0 1 0 0 0 0 -1 0 0 1 0 0 0 0 -1 0 0 1 0 0 0 0 -1 0 0 0 1 0 0 0 -1 0 -1 0 0 0 0 0 1 0 1 0 0 0 0 0 -1 0 0 -1 1 0 0 0 0 0 0 0 0 0 0 1 -1 0 -1 0 0 0 0 1 0 0 -1 0 0 0 0 1 0 0 0 -1 0 0 0 1 0 0 0 0 0 -1 0 1 0 0 0 1 0 0 -1 0 0 0 0 1 0 0 -1 0 0 0 0 1 0 -1 0 0 0 0 0 0 1 -1 0 0 0 0 0 0 1 -1 0 0 0 0 0 0 1 -1 0 0 0 0 0 0 0 -1 0 1 0 0 0 1 0 0 0 0 0 -1 0 1 0 0 0 0 0 -1 0 0 0 0 0 0 1 -1 0 -1 0 0 0 0 1 0 0 -1 0 0 0 0 1 0 0 -1 0 0 0 0 1 0 0 0 0 0 0 1 -1 0 1 -1 0 0 0 0 0 0 1 -1 0 0 0 0 0 0 0 0 -1 0 0 0 1 0 0 0 -1 0 0 0 1 0 0 0 -1 0 0 1 0 0 0 -1 0 0 0 1 0 0 0 0 0 0 0 0 0 0 1 -1 -1 0 0 -1 -1 1 -1 0 0 -1 0 -1 0 -1 0 0 -1 0 0 -1 0 0 0 0 1 -1 -1 -1 -1 -1 0 -1 -1 1 -1 -1 1 0 -1 0 0 0 -1 -1 -1 -1 0 1 -1 0 -1 -1 -1 -1 -1 -1 0 0 0 -1 -1 -1 -1 0 0 0 0 -1 -1 -1 0 -1 -1 1 -1 -1 -1 0 -1 -1 -1 0 1 -1 0 -1 -1 -1 -1 0 0 -1 -1 -1 0 0 0 0 0 0 -1 0 -1 -1 0 -1 -1 0 -1 -1 -1 0 -1 -1 -1 0 0 1 0 0 -1 0 0 0 -1 -1 -1 0 0 0 -1
4.950385 14 17 0 0 0 0 0 0 0 0 0 0 0 0 0 1 0 0 1 0 0 0 0 0 0 0 0 0 0 0 0 0 0 0 0 0 0 0 0 0 0 0 0 0 0 0 0 0 0 0 0 0 0 0 0 0 0 0 0 0 0 0 0 0 0 0 0 0 0 0 0 0 0 0 0 0 0 0 0 0 0 0 0 0 0 0 0 0 0 0 0 0 0 0 0 0 0 0 0 0 0 0 1 0 0 1 0 0 0 0 0 1 0 1 0 0 0 0 0 1 0 1 0 0 0 0 0 1 0 1 0 0 0 0 0 0 0 1 0 1 0 0 0 0 0 1 0 1 0 0 0 0 0 1 0 1 0 0 2 0 0 0 0 0 0 0 1 0 0 1 0 0 0 0 1 0 0 1 0 0 0 0 0 0 0 2 0 0 0 0 1 0 0 0 0 0 1 0 1 0 0 0 1 0 0 0 1 0 0 1 0 0 0 0 0 0 1 0 0 0 0 1 0 0 1 0 0 0 0 1 0 1 0 0 0 0 0 1 0 0 1 0 0 0 1 0 0 0 1 0 0 0 1 0 1 0 0 0 0 0 0 1 2 0 0 0 0 0 0 0 1 1 0 0 0 0 0 0 0 1 0 0 0 0 1 0 0 1 0 0 0 0 1 0 0 1 0 0 0 1 0 0 0 1 0 0 1 0 0 0 0 1 0 0 1 0 0 0 0 1 0 1 0 0 0 0 0 0 0 0 2 0 0 0 0 0 0 0 2 0 0 0 0 0 0 0 2 0 0 0 0 0 0 0 2 0 0 0 0 0 0 0 2 0 0 0 0 0 0 0 2 0 0 0 0 0 1 0 0 1 0 0 1 0 0 1 0 0 0 0 0 0 1 1 0 0 0 0 0 0 1 0 0 0 0 1 1 0 0 0 0 0 0 1 0 0 0 0 1 0 0 1 1 0 0 0 1 0 0 0 1 0 0 1 0 0 0 0 1 0 1 0 0 0 0 0 1 0 1 0 0 0 0 0 1 0 1 0 0 0 0 0 1 0 0 1 0 0 0 0 1 0 0 1 0 0 0 0 0 0 0 1 0 1 0 0 0 0 2 0 0 0 0 0 0 0 1 1 0 0 0 0 0 1 0 1 0 0 0 0 0 1 0 0 0 1 0 0 0 0 0 0 1 1 0 0 0 0 1 0 0 1 0 0 0 0 1 1 0 0 0 0 0 0 0 0 2 0 0 0 0 1 1 0 0 0 0 0 0 1 1 0 0 0 0 0 0 1 1 0 0 0 0 0 0 1 1 0 0 0 0 0 1 1 0 0 0 0 0 0 0 1 0 0 0 1 0 0 0 0 0 1 0 1 0 0 0 1 0 0 0 1 0 0 1 0 0 0 0 1 0 0 0 1 0 0 0 0 0 1 0 1 0 0 0 0 0 1 0 1 0 0 0 0 0 1 1 1 0 0 0 0 0 0 0 1 0 1 0 0 0 0 0 0 0 0 1 1 0 0 0 0 0 0 1 1 0 0 0 0 1 1 0 0 0 0 0 0 0 1 0 1 0 0 0 0 0 1 0 1 0 0 0 0 0 0 0 2 0 0 0 0 0 0 0 2 0 0 0 1 1 0 0 0 0 0 0 0 1 0 0 0 0 1 0 0 1 0 0 1 0 0 0 1 0 0 0 0 1 0 0 1 1 0 0 0 0 0 0 1 1 0 0 0 0 0 0 0 0 0 0 0 1 1 1 0 0 1 0 0 0 0 0 0 0 2 0 0 0 0 0 0 0 2 0 0 0 0 0 0 0 1 0 1 0 0 0 0 0 0 0 1 1 0 0 0 0 0 0 0 2 0 0 0 0 0 0 0 2 0 0 1 0 0 0 0 0 1 0 0 0 0 0 1 0 1 0 0 0 0 1 1 0 0 0 1 0 0 0 0 1 0 0 0 1 0 0 0 0 1 0 0 1 0 0 0 0 1 0 0 1 0 0 0 0 1 0 1 0 0 1 0 0 0 0 2 0 0 0 0 0 0 0 1 0 1 0 0 0 0 0 1 0 1 0 0 0 0 0 1 0 0 0 1 0 0 0 0 1 0 0 1 0 0 0 0 0 0 0 1 1 0 1 0 0 0 0 1 0 0 0 0 1 0 0 1 0 0 1 0 0 0 0 1 0 0 1 0 0 0 0 1 0 0 1 0 0 0 0 1 0 0 0 0 0 0 0 2 0 0 0 1 0 0 0 1 0 0 0 1 0 0 1 0 0 0 0 1 0 0 0 1 0 0 0 1 0 0 0 0 1 0 0 0 1 0 1 0 0 0 0 0 1 0 1 0 0 0 0 0 1 0 1 0 0 0 0 0 0 0 1 1 0 0 0 1 0 0 0 0 1 0 0 1 0 0 0 0 1 0 0 0 0 0 0 0 2 0 0 0 0 0 0 0 2 0 0 0 0 0 0 0 2 0 0 0 0 0 0 0 2 0 0 0 0 0 0 2 0 0 1 0 0 1 0 0 0 0 1 0 0 1 0 0 0 0 0 0 0 1 0 0 1 0 0 0 0 1 0 0 1 0 0 0 0 1 0 1 0 0 0 0 0 1 0 1 0 0 1 1 0 0 0 0 0 0 -1 0 0 1 0 0 0 0 0 -1 0 1 0 0 0 0 0 -1 0 1 0 0 0 0 0 -1 0 1 0 0 0 0 0 0 0 1 0 -1 0 0 0 0 0 1 0 -1 0 0 0 0 0 1 0 -1 0 0 0 0 0 0 0 0 0 0 1 0 0 -1 0 0 0 0 1 0 0 -1 0 0 0 0 0 0 0 0 0 0 0 0 1 0 0 0 0 0 -1 0 1 0 0 0 -1 0 0 0 1 0 0 -1 0 0 0 0 0 0 -1 0 0 0 0 1 0 0 -1 0 0 0 0 1 0 -1 0 0 0 0 0 1 0 0 -1 0 0 0 1 0 0 0 -1 0 0 0 1 0 -1 0 0 0 0 0 0 1 0 0 0 0 0 0 0 0 -1 1 0 0 0 0 0 0 0 -1 0 0 0 0 1 0 0 -1 0 0 0 0 1 0 0 -1 0 0 0 1 0 0 0 1 0 0 -1 0 0 0 0 1 0 0 -1 0 0 0 0 1 0 -1 0 0 0 0 0 0 0 0 0 0 0 0 0 0 0 0 0 0 0 0 0 0 0 0 0 0 0 0 0 0 0 0 0 0 0 0 0 0 0 0 0 0 0 0 0 0 0 0 0 0 0 0 0 0 -1 0 0 1 0 0 -1 0 0 1 0 0 0 0 0 0 -1 1 0 0 0 0 0 0 -1 0 0 0 0 1 -1 0 0 0 0 0 0 1 0 0 0 0 1 0 0 -1 -1 0 0 0 1 0 0 0 -1 0 0 1 0 0 0 0 1 0 -1 0 0 0 0 0 1 0 -1 0 0 0 0 0 1 0 -1 0 0 0 0 0 1 0 0 -1 0 0 0 0 1 0 0 -1 0 0 0 0 0 0 0 1 0 -1 0 0 0 0 0 0 0 0 0 0 0 0 -1 1 0 0 0 0 0 -1 0 1 0 0 0 0 0 -1 0 0 0 1 0 0 0 0 0 0 -1 1 0 0 0 0 -1 0 0 1 0 0 0 0 -1 1 0 0 0 0 0 0 0 0 0 0 0 0 0 1 -1 0 0 0 0 0 0 1 -1 0 0 0 0 0 0 1 -1 0 0 0 0 0 0 1 -1 0 0 0 0 0 -1 1 0 0 0 0 0 0 0 1 0 0 0 -1 0 0 0 0 0 1 0 -1 0 0 0 1 0 0 0 -1 0 0 1 0 0 0 0 -1 0 0 0 1 0 0 0 0 0 -1 0 1 0 0 0 0 0 -1 0 1 0 0 0 0 0 -1 1 -1 0 0 0 0 0 0 0 1 0 -1 0 0 0 0 0 0 0 0 -1 1 0 0 0 0 0 0 -1 1 0 0 0 0 1 -1 0 0 0 0 0 0 0 -1 0 1 0 0 0 0 0 -1 0 1 0 0 0 0 0 0 0 0 0 0 0 0 0 0 0 0 0 0 0 1 -1 0 0 0 0 0 0 0 -1 0 0 0 0 1 0 0 -1 0 0 1 0 0 0 1 0 0 0 0 -1 0 0 1 -1 0 0 0 0 0 0 1 -1 0 0 0 0 0 0 0 0 0 0 0 1 -1 1 0 0 -1 0 0 0 0 0 0 0 0 0 0 0 0 0 0 0 0 0 0 0 0 0 0 0 -1 0 1 0 0 0 0 0 0 0 1 -1 0 0 0 0 0 0 0 0 0 0 0 0 0 0 0 0 0 0 -1 0 0 0 0 0 1 0 0 0 0 0 -1 0 1 0 0 0 0 1 -1 0 0 0 -1 0 0 0 0 1 0 0 0 -1 0 0 0 0 1 0 0 -1 0 0 0 0 1 0 0 -1 0 0 0 0 1 0 -1 0 0 1 0 0 0 0 0 0 0 0 0 0 0 0 1 0 -1 0 0 0 0 0 1 0 -1 0 0 0 0 0 1 0 0 0 -1 0 0 0 0 1 0 0 -1 0 0 0 0 0 0 0 -1 1 0 1 0 0 0 0 -1 0 0 0 0 1 0 0 -1 0 0 -1 0 0 0 0 1 0 0 -1 0 0 0 0 1 0 0 -1 0 0 0 0 1 0 0 0 0 0 0 0 0 0 0 0 -1 0 0 0 1 0 0 0 1 0 0 -1 0 0 0 0 1 0 0 0 -1 0 0 0 1 0 0 0 0 -1 0 0 0 1 0 -1 0 0 0 0 0 1 0 -1 0 0 0 0 0 1 0 -1 0 0 0 0 0 0 0 -1 1 0 0 0 1 0 0 0 0 -1 0 0 1 0 0 0 0 -1 0 0 0 0 0 0 0 0 0 0 0 0 0 0 0 0 0 0 0 0 0 0 0 0 0 0 0 0 0 0 0 0 0 0 0 0 0 0 0 0 0 1 0 0 -1 0 0 0 0 1 0 0 -1 0 0 0 0 0 0 0 -1 0 0 1 0 0 0 0 -1 0 0 1 0 0 0 0 -1 0 1 0 0 0 0 0 -1 0 1 0 0 -1 1 0 0 0 0 0 0 1 -1 0 0 0 -1 -1 1 -1 -1 1 0 -1 -1 0 -1 -1 0 -1 0 -1 -1 -1 0 -1 0 0 -1 -1 -1 -1 -1 1 -1 -1 0 0 0 0 -1 0 0 1 -1 -1 -1 0 -1 -1 1 -1 0 -1 -1 -1 -1 -1 -1 0 0 1 -1 -1 0 0 0 -1 0 0 -1 -1 -1 -1 -1 -1 1 -1 0 -1 0 -1 -1 0 0 0 -1 1 -1 -1 -1 -1 0 0 0 0 -1 -1 0 -1 1 -1 0 -1 1 -1 -1 -1 -1 -1 0 -1 -1 -1 -1 -1 -1 -1 0 0 0 -1 1 -1 -1 -1 -1 0 0 -1 1 -1 0 0
5.181232 15 16 0 0 0 0 0 0 0 0 0 0 0 0 0 0 1 1 0 0 0 0 0 0 0 0 0 0 0 0 0 0 0 0 0 0 0 0 0 0 0 0 0 0 0 0 0 0 0 0 0 0 0 0 0 0 0 0 0 0 0 0 0 0 0 0 0 0 0 0 0 0 0 0 0 0 0 0 0 0 0 0 0 0 0 0 0 0 0 0 0 0 0 0 0 0 0 0 0 0 0 0 1 1 0 0 0 0 0 0 1 1 0 0 0 0 0 0 0 1 0 0 0 1 0 0 0 1 1 0 0 0 0 0 0 0 1 0 0 1 0 0 0 0 0 0 0 2 0 0 0 1 0 0 1 0 0 0 1 0 1 0 0 0 0 0 1 0 1 0 0 0 0 0 0 0 0 0 0 1 0 1 0 0 1 0 0 0 1 0 1 0 1 0 0 0 0 0 0 1 0 0 0 0 0 1 0 1 0 0 0 0 0 1 0 0 1 1 0 0 0 0 0 0 1 1 0 0 0 0 0 0 1 1 0 0 0 0 0 0 1 0 0 1 0 0 0 0 1 0 0 1 0 0 1 0 1 0 0 0 0 0 1 0 1 0 0 0 0 0 0 0 1 1 0 0 0 0 0 0 1 0 0 0 0 1 0 0 0 0 0 1 0 1 0 0 0 0 0 1 0 1 0 0 0 0 0 1 0 1 1 0 0 0 1 0 0 0 1 0 0 0 0 1 0 0 1 0 0 1 0 0 0 0 0 0 0 1 0 0 1 0 0 1 0 1 0 0 0 0 0 0 1 1 0 0 0 0 0 0 1 0 0 0 1 0 0 1 1 0 0 0 0 0 0 0 1 0 0 0 1 0 0 1 0 1 0 0 0 0 0 1 0 0 0 0 0 1 0 1 0 0 0 0 0 1 0 1 0 0 0 0 0 1 0 1 0 0 0 0 1 0 0 1 0 0 0 1 0 0 1 1 0 0 0 0 0 0 0 0 0 0 0 0 2 0 0 0 0 0 1 0 1 0 0 0 0 0 1 1 0 0 0 0 0 0 1 1 0 0 0 0 0 0 1 1 0 0 0 0 0 0 1 1 0 0 0 0 0 1 0 0 1 0 0 0 0 0 0 0 1 1 1 0 0 0 0 0 1 0 1 0 0 0 0 0 1 0 1 0 0 0 0 0 1 0 1 0 0 0 0 0 1 0 1 0 0 0 0 0 1 0 0 0 0 0 0 1 1 0 1 0 0 0 0 1 0 0 1 0 1 0 0 0 0 0 0 0 1 0 1 0 0 0 0 0 1 0 1 0 0 0 0 0 0 0 0 0 2 0 0 0 0 0 0 0 1 1 1 0 1 0 0 0 0 0 0 0 0 1 0 1 0 0 0 0 0 1 0 1 0 0 0 0 0 1 0 1 0 0 0 0 0 1 0 1 0 0 0 0 0 1 0 0 1 0 0 0 0 1 0 0 1 0 0 0 0 0 0 0 1 1 1 0 1 0 0 0 0 0 0 0 0 0 0 1 1 0 0 0 0 0 1 0 1 0 0 0 0 0 1 0 1 0 1 0 0 1 0 0 0 0 1 0 0 1 0 0 0 0 1 1 0 0 0 0 0 0 0 0 0 0 1 1 0 0 0 0 0 0 1 1 0 0 0 0 0 0 1 0 0 1 0 0 1 0 0 0 0 1 0 0 1 0 0 1 0 0 0 0 1 0 0 0 0 1 0 0 0 0 0 0 1 1 1 1 0 0 0 0 0 0 0 1 0 0 0 0 0 1 0 0 0 0 0 1 0 1 0 0 0 0 0 1 0 1 0 0 0 0 0 0 0 2 0 0 0 0 0 0 0 2 0 1 0 0 0 0 0 1 0 0 0 0 0 1 0 1 0 0 0 0 0 1 0 1 0 0 0 1 0 0 0 1 0 1 0 0 0 1 0 0 0 1 1 0 0 0 0 0 0 1 0 0 1 0 0 0 1 0 0 0 1 0 0 0 0 0 0 0 0 0 1 1 0 0 0 0 0 0 1 1 0 0 0 0 0 0 1 1 0 0 0 0 0 0 1 1 0 0 0 0 0 0 1 1 1 0 0 0 0 0 1 0 2 0 0 0 0 0 0 0 0 0 0 0 0 0 1 1 0 1 0 0 0 0 0 1 0 0 0 0 0 0 1 1 1 0 0 0 0 0 0 1 1 0 0 0 0 0 0 1 0 1 0 1 0 0 0 0 0 0 0 2 0 0 0 0 0 0 0 0 1 1 0 0 0 1 0 0 1 0 0 0 0 1 0 1 0 0 0 0 0 1 0 1 0 0 0 0 0 1 0 1 0 0 0 0 0 0 0 1 0 0 1 0 0 0 0 1 1 0 0 0 0 1 0 0 0 0 0 1 0 1 0 0 0 0 0 1 0 1 0 0 0 0 0 1 0 1 0 0 0 1 0 0 0 1 0 0 0 1 0 0 0 1 0 0 0 1 0 0 0 0 0 0 0 1 1 0 0 1 0 0 0 0 1 0 0 1 0 0 1 0 0 0 1 0 1 0 0 0 0 0 1 0 1 0 0 0 0 0 1 0 1 0 0 0 0 0 1 1 0 0 0 0 0 0 0 1 0 0 0 1 0 0 -1 1 0 0 0 0 0 0 -1 1 0 0 0 0 0 0 0 1 0 0 0 -1 0 0 0 1 -1 0 0 0 0 0 0 0 1 0 0 -1 0 0 0 0 0 0 0 0 0 0 0 -1 0 0 1 0 0 0 -1 0 1 0 0 0 0 0 -1 0 1 0 0 0 0 0 0 0 0 0 0 1 0 -1 0 0 1 0 0 0 -1 0 -1 0 1 0 0 0 0 0 0 -1 0 0 0 0 0 1 0 -1 0 0 0 0 0 1 0 0 -1 1 0 0 0 0 0 0 -1 1 0 0 0 0 0 0 -1 1 0 0 0 0 0 0 -1 0 0 1 0 0 0 0 -1 0 0 1 0 0 1 0 -1 0 0 0 0 0 1 0 -1 0 0 0 0 0 0 0 1 -1 0 0 0 0 0 0 1 0 0 0 0 -1 0 0 0 0 0 1 0 -1 0 0 0 0 0 1 0 -1 0 0 0 0 0 1 0 -1 -1 0 0 0 1 0 0 0 -1 0 0 0 0 1 0 0 1 0 0 -1 0 0 0 0 0 0 0 -1 0 0 1 0 0 1 0 -1 0 0 0 0 0 0 1 -1 0 0 0 0 0 0 1 0 0 0 -1 0 0 -1 1 0 0 0 0 0 0 0 1 0 0 0 -1 0 0 1 0 -1 0 0 0 0 0 1 0 0 0 0 0 -1 0 1 0 0 0 0 0 -1 0 1 0 0 0 0 0 -1 0 1 0 0 0 0 -1 0 0 1 0 0 0 -1 0 0 -1 1 0 0 0 0 0 0 0 0 0 0 0 0 0 0 0 0 0 0 1 0 -1 0 0 0 0 0 1 -1 0 0 0 0 0 0 1 -1 0 0 0 0 0 0 1 -1 0 0 0 0 0 0 1 -1 0 0 0 0 0 -1 0 0 1 0 0 0 0 0 0 0 -1 1 1 0 0 0 0 0 -1 0 1 0 0 0 0 0 -1 0 1 0 0 0 0 0 -1 0 1 0 0 0 0 0 -1 0 1 0 0 0 0 0 -1 0 0 0 0 0 0 -1 1 0 -1 0 0 0 0 1 0 0 -1 0 1 0 0 0 0 0 0 0 1 0 -1 0 0 0 0 0 1 0 -1 0 0 0 0 0 0 0 0 0 0 0 0 0 0 0 0 0 -1 1 1 0 -1 0 0 0 0 0 0 0 0 -1 0 1 0 0 0 0 0 -1 0 1 0 0 0 0 0 -1 0 1 0 0 0 0 0 -1 0 1 0 0 0 0 0 -1 0 0 1 0 0 0 0 -1 0 0 1 0 0 0 0 0 0 0 -1 1 1 0 -1 0 0 0 0 0 0 0 0 0 0 1 -1 0 0 0 0 0 1 0 -1 0 0 0 0 0 1 0 -1 0 1 0 0 -1 0 0 0 0 1 0 0 -1 0 0 0 0 1 -1 0 0 0 0 0 0 0 0 0 0 1 -1 0 0 0 0 0 0 1 -1 0 0 0 0 0 0 1 0 0 -1 0 0 1 0 0 0 0 -1 0 0 1 0 0 -1 0 0 0 0 1 0 0 0 0 -1 0 0 0 0 0 0 1 -1 -1 1 0 0 0 0 0 0 0 1 0 0 0 0 0 -1 0 0 0 0 0 1 0 -1 0 0 0 0 0 1 0 -1 0 0 0 0 0 0 0 0 0 0 0 0 0 0 0 0 0 -1 0 0 0 0 0 1 0 0 0 0 0 -1 0 1 0 0 0 0 0 -1 0 1 0 0 0 -1 0 0 0 1 0 1 0 0 0 -1 0 0 0 1 -1 0 0 0 0 0 0 1 0 0 -1 0 0 0 1 0 0 0 -1 0 0 0 0 0 0 0 0 0 -1 1 0 0 0 0 0 0 -1 1 0 0 0 0 0 0 -1 1 0 0 0 0 0 0 -1 1 0 0 0 0 0 0 -1 1 1 0 0 0 0 0 -1 0 0 0 0 0 0 0 0 0 0 0 0 0 0 0 -1 1 0 -1 0 0 0 0 0 1 0 0 0 0 0 0 -1 1 -1 0 0 0 0 0 0 1 -1 0 0 0 0 0 0 1 0 -1 0 1 0 0 0 0 0 0 0 0 0 0 0 0 0 0 0 0 -1 1 0 0 0 1 0 0 -1 0 0 0 0 1 0 -1 0 0 0 0 0 1 0 -1 0 0 0 0 0 1 0 -1 0 0 0 0 0 0 0 -1 0 0 1 0 0 0 0 -1 1 0 0 0 0 1 0 0 0 0 0 -1 0 1 0 0 0 0 0 -1 0 1 0 0 0 0 0 -1 0 -1 0 0 0 1 0 0 0 -1 0 0 0 1 0 0 0 -1 0 0 0 1 0 0 0 0 0 0 0 1 -1 0 0 -1 0 0 0 0 1 0 0 -1 0 0 1 0 0 0 1 0 -1 0 0 0 0 0 1 0 -1 0 0 0 0 0 1 0 -1 0 0 0 0 0 1 -1 0 0 0 0 0 0 0 -1 0 0 0 1 0 0 0 -1 0 -1 1 -1 -1 0 -1 0 -1 -1 0 0 -1 0 0 -1 -1 -1 0 0 0 -1 0 -1 0 0 0 0 0 -1 -1 -1 -1 1 -1 -1 0 0 -1 0 -1 0 -1 -1 -1 0 0 0 -1 -1 0 0 -1 0 -1 -1 -1 1 -1 -1 -1 0 0 0 0 -1 -1 -1 -1 -1 1 -1 -1 1 -1 -1 -1 -1 -1 -1 0 0 0 -1 0 -1 -1 -1 -1 0 0 -1 0 -1 1 -1 0 -1 1 -1 -1 -1 -1 -1 0 -1 0 0 -1 -1 -1 0 -1 0 -1 -1 -1 1 0 -1 -1 0 1 0 -1 -1 -1 -1 0 0 -1
1.485967 15 17 0 0 0 0 0 0 0 0 0 0 0 0 0 0 1 0 1 0 0 0 0 0 0 0 0 0 0 0 0 0 0 0 0 0 0 0 0 0 0 0 0 0 0 0 0 0 0 0 0 0 0 0 0 0 0 0 0 0 0 0 0 0 0 0 0 0 0 0 0 0 0 0 0 0 0 0 0 0 0 0 0 0 0 0 0 0 0 0 0 0 0 0 0 0 0 0 0 0 0 0 1 1 0 0 0 0 0 0 0 2 0 0 0 0 0 0 0 2 0 0 0 0 0 0 0 2 0 0 0 0 0 0 0 0 1 0 0 1 0 0 0 0 0 0 0 2 0 0 0 0 0 0 1 1 0 0 1 0 1 0 0 0 0 0 0 0 1 1 0 0 0 0 0 0 0 1 0 1 0 0 0 0 1 1 0 0 0 0 0 0 1 0 0 0 1 0 0 0 0 0 1 0 0 1 0 0 0 1 0 0 0 1 0 0 1 1 0 0 0 0 0 0 1 1 0 0 0 0 0 1 0 1 0 0 0 0 0 0 1 0 0 1 0 0 0 0 1 0 0 1 0 0 2 0 0 0 0 0 0 0 2 0 0 0 0 0 0 0 1 0 1 0 0 0 0 0 0 1 1 0 0 0 0 0 0 1 0 0 0 1 0 0 0 1 0 0 0 1 0 0 0 0 0 0 1 1 0 0 0 0 0 0 2 0 0 0 0 0 0 1 0 1 0 0 1 0 0 0 1 0 0 0 0 0 0 0 1 0 1 0 0 1 0 0 1 0 0 0 0 0 1 0 1 0 0 0 0 0 1 0 1 0 0 0 0 0 1 0 1 0 0 0 0 0 2 0 0 0 0 0 1 1 0 0 0 0 0 0 0 1 1 0 0 0 0 0 0 1 1 0 0 0 0 0 1 1 0 0 0 0 0 0 0 1 0 0 0 0 0 1 1 1 0 0 0 0 0 0 1 1 0 0 0 0 0 0 0 0 1 0 0 0 1 0 0 0 1 0 1 0 0 0 0 0 1 0 1 0 0 0 0 0 0 1 1 0 0 0 0 0 0 1 1 0 0 0 0 0 0 0 1 1 0 0 0 0 1 0 0 0 1 0 0 0 1 0 0 0 0 1 1 1 0 0 0 0 0 0 1 1 0 0 0 0 0 0 1 0 0 0 1 0 0 0 1 0 1 0 0 0 0 0 1 0 1 0 0 0 0 0 0 0 0 0 1 0 1 0 0 0 1 0 0 1 0 0 0 0 2 0 0 0 0 0 0 0 2 0 0 0 0 0 0 0 2 0 0 0 0 0 1 0 0 0 0 0 1 0 0 0 0 0 0 1 0 1 1 0 0 0 0 1 0 0 0 0 0 0 0 2 0 0 0 0 0 0 0 2 0 0 0 0 0 0 0 1 0 1 0 0 0 0 0 1 0 1 0 0 0 0 0 0 1 1 0 1 0 0 0 0 1 0 0 0 0 1 0 0 0 1 1 0 0 0 1 0 0 0 0 0 0 0 1 1 0 0 0 0 0 1 1 0 0 0 0 0 0 1 1 0 0 0 1 0 0 1 0 0 0 0 1 0 0 0 0 1 0 0 1 0 0 0 0 1 0 0 0 0 1 0 1 0 0 0 0 0 1 0 1 0 0 0 0 0 1 0 1 0 0 0 0 0 1 0 0 0 1 0 0 0 2 0 0 0 0 0 0 0 2 0 0 0 0 0 0 0 0 0 0 0 1 1 0 1 0 1 0 0 0 0 0 1 0 1 0 0 0 0 0 0 0 1 0 1 0 0 0 0 0 1 0 1 0 0 0 0 0 0 0 0 1 1 0 0 0 0 0 0 1 1 0 0 0 0 0 0 1 1 0 1 0 0 0 0 0 1 0 0 0 0 0 1 0 1 0 0 0 0 0 1 0 1 0 2 0 0 0 0 0 0 0 1 1 0 0 0 0 0 0 1 1 0 0 0 0 0 1 0 1 0 0 0 0 0 0 1 0 0 0 0 0 1 0 1 0 0 0 0 0 1 0 0 0 1 0 0 0 1 0 0 0 1 0 0 0 1 0 0 0 0 0 1 0 1 1 0 0 0 0 1 0 0 1 0 0 0 0 1 0 0 0 0 0 0 0 1 0 1 0 0 0 0 0 1 0 1 1 0 0 0 0 0 0 1 1 0 0 0 0 0 0 1 1 0 0 0 0 0 0 1 0 0 0 1 0 1 0 0 0 1 0 1 0 0 0 0 0 0 0 0 1 1 0 0 0 1 0 0 0 1 0 0 0 1 0 0 0 0 1 0 0 1 0 0 1 0 0 0 0 1 0 0 1 0 0 0 0 0 0 0 1 0 1 0 0 0 0 0 2 0 0 0 0 1 0 0 0 0 1 0 0 1 0 0 0 0 1 0 0 1 0 0 0 0 1 0 0 0 0 0 0 1 1 0 0 0 0 0 0 1 1 0 0 0 0 0 0 1 1 0 0 0 0 0 0 2 0 0 0 0 0 1 0 0 1 0 0 0 0 1 1 0 0 0 1 0 0 1 0 0 0 0 1 0 0 1 0 0 0 0 1 0 0 1 0 0 0 0 1 0 0 1 0 0 0 0 1 0 0 0 0 1 0 0 -1 1 0 0 0 0 0 0 0 0 0 0 0 0 0 0 0 0 0 0 0 0 0 0 0 0 0 0 0 0 0 0 0 0 1 0 0 -1 0 0 0 0 0 0 0 0 0 0 0 0 0 0 1 -1 0 0 -1 0 1 0 0 0 0 0 0 0 1 -1 0 0 0 0 0 0 0 -1 0 1 0 0 0 0 1 -1 0 0 0 0 0 0 1 0 0 0 -1 0 0 0 0 0 -1 0 0 1 0 0 0 -1 0 0 0 1 0 0 -1 1 0 0 0 0 0 0 -1 1 0 0 0 0 0 -1 0 1 0 0 0 0 0 0 -1 0 0 1 0 0 0 0 -1 0 0 1 0 0 0 0 0 0 0 0 0 0 0 0 0 0 0 0 0 0 -1 0 1 0 0 0 0 0 0 -1 1 0 0 0 0 0 0 -1 0 0 0 1 0 0 0 -1 0 0 0 1 0 0 0 0 0 0 -1 1 0 0 0 0 0 0 0 0 0 0 0 0 0 -1 0 1 0 0 1 0 0 0 -1 0 0 0 0 0 0 0 -1 0 1 0 0 1 0 0 -1 0 0 0 0 0 1 0 -1 0 0 0 0 0 1 0 -1 0 0 0 0 0 1 0 -1 0 0 0 0 0 0 0 0 0 0 0 -1 1 0 0 0 0 0 0 0 1 -1 0 0 0 0 0 0 1 -1 0 0 0 0 0 -1 1 0 0 0 0 0 0 0 1 0 0 0 0 0 -1 -1 1 0 0 0 0 0 0 -1 1 0 0 0 0 0 0 0 0 -1 0 0 0 1 0 0 0 -1 0 1 0 0 0 0 0 -1 0 1 0 0 0 0 0 0 -1 1 0 0 0 0 0 0 -1 1 0 0 0 0 0 0 0 1 -1 0 0 0 0 -1 0 0 0 1 0 0 0 -1 0 0 0 0 1 1 -1 0 0 0 0 0 0 1 -1 0 0 0 0 0 0 1 0 0 0 -1 0 0 0 1 0 -1 0 0 0 0 0 1 0 -1 0 0 0 0 0 0 0 0 0 -1 0 1 0 0 0 -1 0 0 1 0 0 0 0 0 0 0 0 0 0 0 0 0 0 0 0 0 0 0 0 0 0 0 0 0 0 -1 0 0 0 0 0 1 0 0 0 0 0 0 -1 0 1 1 0 0 0 0 -1 0 0 0 0 0 0 0 0 0 0 0 0 0 0 0 0 0 0 0 0 0 0 0 1 0 -1 0 0 0 0 0 1 0 -1 0 0 0 0 0 0 1 -1 0 -1 0 0 0 0 1 0 0 0 0 -1 0 0 0 1 1 0 0 0 -1 0 0 0 0 0 0 0 -1 1 0 0 0 0 0 -1 1 0 0 0 0 0 0 -1 1 0 0 0 1 0 0 -1 0 0 0 0 1 0 0 0 0 -1 0 0 1 0 0 0 0 -1 0 0 0 0 -1 0 1 0 0 0 0 0 -1 0 1 0 0 0 0 0 -1 0 1 0 0 0 0 0 1 0 0 0 -1 0 0 0 0 0 0 0 0 0 0 0 0 0 0 0 0 0 0 0 0 0 0 0 1 -1 0 1 0 -1 0 0 0 0 0 1 0 -1 0 0 0 0 0 0 0 -1 0 1 0 0 0 0 0 -1 0 1 0 0 0 0 0 0 0 0 -1 1 0 0 0 0 0 0 -1 1 0 0 0 0 0 0 -1 1 0 -1 0 0 0 0 0 1 0 0 0 0 0 -1 0 1 0 0 0 0 0 -1 0 1 0 0 0 0 0 0 0 0 0 1 -1 0 0 0 0 0 0 1 -1 0 0 0 0 0 1 0 -1 0 0 0 0 0 0 -1 0 0 0 0 0 1 0 -1 0 0 0 0 0 1 0 0 0 -1 0 0 0 1 0 0 0 -1 0 0 0 1 0 0 0 0 0 -1 0 1 1 0 0 0 0 -1 0 0 1 0 0 0 0 -1 0 0 0 0 0 0 0 -1 0 1 0 0 0 0 0 -1 0 1 -1 0 0 0 0 0 0 1 -1 0 0 0 0 0 0 1 -1 0 0 0 0 0 0 1 0 0 0 1 0 -1 0 0 0 -1 0 1 0 0 0 0 0 0 0 0 -1 1 0 0 0 1 0 0 0 -1 0 0 0 1 0 0 0 0 -1 0 0 1 0 0 -1 0 0 0 0 1 0 0 -1 0 0 0 0 0 0 0 -1 0 1 0 0 0 0 0 0 0 0 0 0 1 0 0 0 0 -1 0 0 1 0 0 0 0 -1 0 0 1 0 0 0 0 -1 0 0 0 0 0 0 1 -1 0 0 0 0 0 0 1 -1 0 0 0 0 0 0 1 -1 0 0 0 0 0 0 0 0 0 0 0 0 -1 0 0 1 0 0 0 0 -1 1 0 0 0 1 0 0 -1 0 0 0 0 1 0 0 -1 0 0 0 0 1 0 0 -1 0 0 0 0 1 0 0 -1 0 0 0 0 -1 0 0 0 0 1 0 0 0 -1 1 -1 1 -1 -1 0 -1 -1 0 0 -1 0 -1 0 -1 -1 -1 -1 -1 0 -1 -1 -1 -1 -1 0 0 0 0 -1 0 -1 -1 0 0 0 -1 -1 0 0 0 -1 -1 -1 0 0 -1 0 -1 -1 0 0 -1 0 -1 -1 -1 1 0 -1 -1 1 1 0 -1 -1 -1 -1 -1 -1 0 -1 -1 1 -1 0 -1 -1 -1 -1 1 0 -1 -1 1 -1 -1 -1 -1 0 0 0 1 -1 0 -1 -1 0 0 -1 -1 0 -1 -1 -1 -1 0 0 -1 -1 -1 -1 -1 0 -1 -1 -1 0 -1 0 -1 -1 0 -1 0 0 -1 0 -1 0 0
-0.7819689 15 18 0 0 0 0 0 0 0 0 0 0 0 0 0 0 1 0 0 1 0 0 0 0 0 0 0 0 0 0 0 0 0 0 0 0 0 0 0 0 0 0 0 0 0 0 0 0 0 0 0 0 0 0 0 0 0 0 0 0 0 0 0 0 0 0 0 0 0 0 0 0 0 0 0 0 0 0 0 0 0 0 0 0 0 0 0 0 0 0 0 0 0 0 0 0 0 0 0 0 0 0 0 1 0 0 0 1 0 0 0 1 0 0 0 1 0 0 1 1 0 0 0 0 0 0 1 1 0 0 0 0 0 0 0 0 1 1 0 0 0 0 0 0 0 0 0 2 0 0 0 0 0 0 1 0 1 0 0 0 2 0 0 0 0 0 0 0 1 0 0 0 0 1 0 0 0 1 0 1 0 0 0 0 1 0 0 1 0 0 0 0 1 0 0 0 1 0 0 0 0 0 0 0 1 1 0 0 0 0 0 0 1 1 0 0 0 1 0 0 1 0 0 1 0 1 0 0 0 0 0 1 0 1 0 0 0 0 1 0 0 0 0 1 0 0 0 0 0 1 0 1 0 0 1 0 0 0 0 0 1 0 1 0 0 0 1 0 0 0 0 0 1 0 0 0 1 0 0 0 1 0 0 0 1 0 0 0 0 0 0 1 1 0 0 0 0 1 0 1 0 0 0 0 0 0 0 1 0 1 0 0 0 0 1 0 0 1 0 0 0 0 0 1 0 1 1 0 0 1 0 0 0 0 0 0 0 1 0 0 1 0 0 1 0 1 0 0 0 0 0 0 1 0 0 0 0 1 0 0 1 0 0 0 0 1 0 1 1 0 0 0 0 0 0 1 1 0 0 0 0 0 0 1 0 1 0 0 0 0 0 1 0 1 0 0 0 0 0 1 0 0 0 0 1 0 0 1 0 0 0 0 1 0 0 1 0 0 0 0 1 0 0 1 0 0 1 0 0 0 0 1 0 0 0 1 0 0 0 0 0 0 0 0 1 1 0 0 0 1 1 0 0 0 0 0 0 1 1 0 0 0 0 0 0 1 1 0 0 0 0 0 0 1 1 0 0 0 0 0 0 1 1 0 0 0 0 0 0 1 0 0 1 0 0 0 0 0 0 0 0 2 1 0 1 0 0 0 0 0 1 0 1 0 0 0 0 0 1 0 0 0 1 0 0 0 1 0 1 0 0 0 0 0 1 0 1 0 0 0 0 0 0 0 0 0 0 1 1 0 0 0 1 0 0 1 0 0 0 0 1 0 0 0 1 0 0 0 2 0 0 0 0 0 0 0 2 0 0 0 0 0 0 0 1 0 0 0 1 0 0 0 0 1 0 0 0 1 1 0 0 1 0 0 0 0 0 0 0 0 1 1 0 0 0 0 0 0 1 1 0 0 0 0 0 1 0 1 0 0 0 1 0 0 0 1 0 0 0 1 0 0 0 0 1 0 0 0 0 0 0 1 1 0 0 0 0 0 0 1 0 1 1 0 0 0 1 0 0 0 0 0 0 0 1 1 0 0 0 0 0 0 1 1 0 0 0 0 0 1 1 0 0 0 1 0 0 1 0 0 0 0 1 0 0 1 0 0 0 0 1 0 0 1 0 0 0 0 1 0 0 0 1 0 0 0 1 0 0 0 1 0 0 0 1 0 0 0 1 0 0 0 1 0 1 0 0 0 0 0 0 0 1 0 0 0 0 1 0 0 1 0 0 0 0 1 1 0 0 0 0 0 1 0 1 1 0 0 0 0 0 0 0 1 0 0 0 0 0 1 0 0 0 0 0 1 0 1 0 0 0 0 0 1 1 0 0 0 1 0 0 0 0 1 1 0 0 0 0 0 0 1 1 0 0 0 0 0 0 1 1 0 0 0 0 0 0 1 0 0 0 0 0 0 0 2 0 0 0 0 0 0 0 2 0 1 0 0 0 0 0 1 0 1 1 0 0 0 0 0 0 1 1 0 0 0 0 0 1 0 1 0 0 0 0 0 0 0 0 0 0 1 0 1 0 0 1 0 0 0 0 1 0 0 0 0 1 0 0 1 0 0 0 0 1 0 0 1 0 0 0 0 0 1 0 1 1 0 0 0 0 0 0 1 1 0 0 0 0 0 0 1 0 1 0 0 0 0 0 1 0 0 0 1 0 0 0 1 0 0 0 1 0 0 0 1 0 1 0 0 0 0 0 1 0 1 0 0 0 0 0 1 0 1 0 1 0 0 0 0 1 0 0 1 0 0 0 0 0 0 0 0 0 2 0 0 0 1 0 0 0 1 0 0 0 1 0 1 0 0 0 0 0 1 0 1 0 0 0 0 0 1 0 1 0 0 0 0 0 0 0 1 0 0 1 0 0 0 0 1 1 0 0 0 0 1 0 0 0 1 0 0 0 1 0 0 0 1 0 0 0 1 0 0 0 1 0 0 0 0 0 0 0 2 0 0 0 0 0 0 0 2 0 0 0 0 0 0 0 2 0 0 0 0 1 0 0 1 0 0 0 0 0 0 0 1 1 0 0 0 0 0 1 1 0 0 1 0 0 0 1 0 0 0 2 0 0 0 0 0 0 0 2 0 0 0 0 0 0 0 1 0 0 1 0 0 0 0 0 0 0 1 0 1 0 0 0 1 0 0 0 -1 0 0 0 1 0 0 0 -1 0 0 -1 1 0 0 0 0 0 0 -1 1 0 0 0 0 0 0 0 0 1 -1 0 0 0 0 0 0 0 0 0 0 0 0 0 0 0 0 1 0 -1 0 0 0 0 0 0 0 0 0 0 0 1 0 0 0 0 -1 0 0 0 -1 0 1 0 0 0 0 1 0 0 -1 0 0 0 0 1 0 0 0 -1 0 0 0 0 0 0 0 -1 1 0 0 0 0 0 0 -1 1 0 0 0 1 0 0 -1 0 0 -1 0 1 0 0 0 0 0 -1 0 1 0 0 0 0 -1 0 0 0 0 1 0 0 0 0 0 -1 0 1 0 0 1 0 0 0 0 0 -1 0 1 0 0 0 -1 0 0 0 0 0 1 0 0 0 -1 0 0 0 1 0 0 0 -1 0 0 0 0 0 0 1 -1 0 0 0 0 -1 0 1 0 0 0 0 0 0 0 1 0 -1 0 0 0 0 1 0 0 -1 0 0 0 0 0 1 0 -1 1 0 0 -1 0 0 0 0 0 0 0 -1 0 0 1 0 0 1 0 -1 0 0 0 0 0 0 1 0 0 0 0 -1 0 0 1 0 0 0 0 -1 0 -1 1 0 0 0 0 0 0 -1 1 0 0 0 0 0 0 1 0 -1 0 0 0 0 0 1 0 -1 0 0 0 0 0 1 0 0 0 0 -1 0 0 1 0 0 0 0 -1 0 0 1 0 0 0 0 -1 0 0 1 0 0 -1 0 0 0 0 1 0 0 0 -1 0 0 0 0 0 0 0 0 1 -1 0 0 0 -1 1 0 0 0 0 0 0 -1 1 0 0 0 0 0 0 -1 1 0 0 0 0 0 0 -1 1 0 0 0 0 0 0 -1 1 0 0 0 0 0 0 -1 0 0 1 0 0 0 0 0 0 0 0 0 1 0 -1 0 0 0 0 0 1 0 -1 0 0 0 0 0 1 0 0 0 -1 0 0 0 1 0 -1 0 0 0 0 0 1 0 -1 0 0 0 0 0 0 0 0 0 0 -1 1 0 0 0 -1 0 0 1 0 0 0 0 1 0 0 0 -1 0 0 0 0 0 0 0 0 0 0 0 0 0 0 0 0 0 0 0 -1 0 0 0 1 0 0 0 0 -1 0 0 0 1 1 0 0 -1 0 0 0 0 0 0 0 0 -1 1 0 0 0 0 0 0 -1 1 0 0 0 0 0 -1 0 1 0 0 0 -1 0 0 0 1 0 0 0 -1 0 0 0 0 1 0 0 0 0 0 0 -1 1 0 0 0 0 0 0 -1 0 1 1 0 0 0 -1 0 0 0 0 0 0 0 -1 1 0 0 0 0 0 0 1 -1 0 0 0 0 0 -1 1 0 0 0 1 0 0 -1 0 0 0 0 1 0 0 -1 0 0 0 0 1 0 0 -1 0 0 0 0 -1 0 0 0 1 0 0 0 -1 0 0 0 1 0 0 0 -1 0 0 0 1 0 0 0 -1 0 1 0 0 0 0 0 0 0 1 0 0 0 0 -1 0 0 1 0 0 0 0 -1 -1 0 0 0 0 0 1 0 -1 1 0 0 0 0 0 0 0 1 0 0 0 0 0 -1 0 0 0 0 0 1 0 -1 0 0 0 0 0 1 -1 0 0 0 -1 0 0 0 0 1 -1 0 0 0 0 0 0 1 -1 0 0 0 0 0 0 1 -1 0 0 0 0 0 0 1 0 0 0 0 0 0 0 0 0 0 0 0 0 0 0 0 0 1 0 0 0 0 0 -1 0 1 -1 0 0 0 0 0 0 1 -1 0 0 0 0 0 1 0 -1 0 0 0 0 0 0 0 0 0 0 -1 0 1 0 0 -1 0 0 0 0 1 0 0 0 0 -1 0 0 1 0 0 0 0 -1 0 0 1 0 0 0 0 0 -1 0 1 1 0 0 0 0 0 0 -1 1 0 0 0 0 0 0 -1 0 -1 0 0 0 0 0 1 0 0 0 -1 0 0 0 1 0 0 0 -1 0 0 0 1 0 -1 0 0 0 0 0 1 0 -1 0 0 0 0 0 1 0 -1 0 1 0 0 0 0 -1 0 0 1 0 0 0 0 0 0 0 0 0 0 0 0 0 1 0 0 0 -1 0 0 0 1 0 -1 0 0 0 0 0 1 0 -1 0 0 0 0 0 1 0 -1 0 0 0 0 0 0 0 -1 0 0 1 0 0 0 0 -1 1 0 0 0 0 1 0 0 0 -1 0 0 0 1 0 0 0 -1 0 0 0 1 0 0 0 -1 0 0 0 0 0 0 0 0 0 0 0 0 0 0 0 0 0 0 0 0 0 0 0 0 0 0 0 0 -1 0 0 1 0 0 0 0 0 0 0 -1 1 0 0 0 0 0 1 -1 0 0 1 0 0 0 -1 0 0 0 0 0 0 0 0 0 0 0 0 0 0 0 0 0 0 0 1 0 0 -1 0 0 0 0 0 0 0 -1 0 1 0 0 -1 -1 0 -1 0 -1 -1 -1 0 -1 0 0 -1 1 0 1 -1 -1 -1 -1 -1 0 -1 0 -1 -1 0 1 0 0 0 -1 -1 -1 -1 1 -1 0 0 0 -1 0 -1 -1 -1 -1 0 0 0 -1 0 -1 0 0 -1 0 -1 0 -1 1 0 -1 -1 1 1 0 -1 0 -1 0 -1 -1 0 -1 -1 1 -1 0 0 -1 0 -1 0 0 0 -1 0 -1 -1 0 -1 1 -1 -1 0 -1 0 -1 -1 0 0 0 -1 -1 0 -1 -1 -1 0 -1 -1 -1 -1 -1 -1 0 -1 -1 -1 1 -1 -1 -1 -1 1 -1 -1 -1 -1 -1 -1 0 -1
2.671215 16 17 0 0 0 0 0 0 0 0 0 0 0 0 0 0 0 1 1 0 0 0 0 0 0 0 0 0 0 0 0 0 0 0 0 0 0 0 0 0 0 0 0 0 0 0 0 0 0 0 0 0 0 0 0 0 0 0 0 0 0 0 0 0 0 0 0 0 0 0 0 0 0 0 0 0 0 0 0 0 0 0 0 0 0 0 0 0 0 0 0 0 0 0 0 0 0 0 0 0 0 0 2 0 0 0 0 0 0 0 1 1 0 0 0 0 0 0 0 1 0 0 0 1 0 0 0 1 1 0 0 0 0 0 0 0 0 0 0 2 0 0 0 0 0 0 0 2 0 0 0 1 0 0 0 1 0 0 2 0 0 0 0 0 0 0 1 0 0 1 0 0 0 0 0 0 0 1 0 0 0 1 0 0 0 1 0 0 1 0 1 0 0 0 0 0 1 0 0 1 0 0 1 0 0 0 0 1 0 1 0 0 0 0 0 0 2 0 0 0 0 0 0 0 2 0 0 0 0 0 0 1 1 0 0 0 0 0 0 0 2 0 0 0 0 0 0 0 2 0 0 0 0 0 1 0 1 0 0 0 0 0 1 0 1 0 0 0 0 0 1 0 0 1 0 0 0 0 0 1 0 0 0 0 0 1 0 1 0 0 0 0 0 1 0 1 0 0 0 0 0 1 0 0 0 0 1 0 0 1 1 0 0 0 1 0 0 0 1 0 0 1 0 0 0 0 0 0 0 1 1 0 0 0 0 0 0 1 1 0 0 0 0 0 0 1 1 0 0 0 0 0 0 1 1 0 0 0 0 0 0 0 1 0 1 0 0 1 0 0 1 0 0 0 0 0 1 0 0 0 1 0 1 0 0 1 0 0 0 0 0 0 1 0 0 0 0 1 0 0 1 0 0 0 0 1 1 0 0 0 0 0 0 1 0 0 0 0 0 0 1 1 1 0 0 0 0 1 0 0 2 0 0 0 0 0 0 0 0 0 1 0 0 0 1 0 0 0 1 0 0 0 1 0 0 0 1 0 0 1 0 0 0 0 0 1 0 1 0 0 0 0 0 1 0 1 0 0 0 0 0 0 0 2 0 0 0 0 1 1 0 0 0 0 0 0 1 0 0 0 1 0 0 1 0 0 0 0 1 0 0 1 0 0 0 0 1 0 0 0 0 0 1 0 1 0 0 0 1 0 0 0 1 0 0 0 1 0 0 0 1 0 0 0 0 0 1 1 0 0 1 0 1 0 0 0 0 0 1 0 1 0 0 0 0 0 0 0 1 0 1 0 0 0 0 0 1 0 1 0 0 0 1 0 0 0 0 0 1 0 0 0 0 0 0 1 1 0 0 0 1 0 0 1 0 0 0 0 0 1 0 1 0 0 0 0 0 1 0 1 0 0 0 0 0 1 0 0 0 1 0 0 0 1 0 0 0 1 0 0 0 1 0 0 0 1 0 1 0 1 0 0 0 0 0 0 0 1 0 0 1 0 0 0 1 0 1 0 0 0 0 0 0 0 1 0 1 0 0 0 0 1 0 0 1 0 0 0 0 1 0 0 1 0 0 0 0 2 0 0 0 0 0 0 0 1 0 1 0 0 0 1 0 0 0 1 0 0 0 0 1 0 0 1 0 0 0 0 1 0 0 1 0 0 0 0 1 0 0 0 0 1 0 0 0 0 0 0 1 1 0 0 1 0 0 1 0 0 0 0 1 0 0 0 0 1 0 0 0 0 0 0 0 2 1 0 0 1 0 0 0 0 0 0 0 1 0 0 0 1 0 0 0 1 0 0 0 1 0 0 0 1 0 0 0 1 0 0 0 0 0 0 1 1 0 0 0 0 0 0 1 1 0 1 0 0 0 0 1 0 0 1 0 0 0 1 0 0 0 0 0 0 0 2 0 0 0 0 0 1 0 1 0 0 0 1 0 0 0 1 0 0 0 0 2 0 0 0 0 0 0 0 1 0 1 0 0 0 0 0 1 0 1 0 0 0 0 1 0 0 0 0 1 0 0 1 0 0 0 0 1 0 0 0 0 1 0 0 1 0 0 0 0 1 0 0 1 0 0 0 0 0 0 1 1 0 0 0 0 0 0 1 1 0 1 0 0 0 0 1 0 0 0 0 0 0 0 1 1 0 0 1 0 0 0 1 0 0 1 0 0 0 0 0 1 0 2 0 0 0 0 0 0 0 2 0 0 0 0 0 0 0 0 1 0 0 0 1 0 0 0 1 0 1 0 0 0 0 0 0 0 0 2 0 0 0 0 0 0 0 1 1 0 0 0 0 0 1 0 0 1 0 0 0 0 1 1 0 0 0 0 0 0 1 1 0 0 0 0 0 0 1 1 0 0 0 0 0 0 1 1 0 0 0 0 0 0 0 0 0 1 1 0 0 0 0 0 0 1 1 0 0 0 0 0 0 1 1 0 1 0 0 0 0 1 0 0 1 0 0 0 0 1 0 0 1 0 0 0 0 1 0 0 0 0 0 0 1 1 0 0 1 0 1 0 0 0 0 0 1 0 1 0 0 0 0 0 0 1 1 0 0 0 0 0 0 1 1 0 0 0 0 0 0 1 1 0 0 0 0 0 1 0 1 0 0 0 0 1 1 0 0 0 0 0 0 0 0 0 0 0 0 0 0 1 -1 0 0 0 0 0 0 0 -1 0 0 0 1 0 0 0 -1 1 0 0 0 0 0 0 0 0 0 0 0 0 0 0 0 0 0 0 0 0 0 0 1 0 0 0 -1 0 0 0 0 0 0 0 0 0 0 1 0 0 -1 0 0 0 0 0 0 0 -1 0 0 0 1 0 0 0 -1 0 0 1 0 1 0 0 0 0 0 -1 0 0 1 0 0 -1 0 0 0 0 1 0 -1 0 0 0 0 0 0 0 0 0 0 0 0 0 0 0 0 0 0 0 0 0 -1 1 0 0 0 0 0 0 0 0 0 0 0 0 0 0 0 0 0 0 0 0 0 -1 0 1 0 0 0 0 0 -1 0 1 0 0 0 0 0 -1 0 0 1 0 0 0 0 0 -1 0 0 0 0 0 1 0 -1 0 0 0 0 0 1 0 -1 0 0 0 0 0 1 0 0 0 0 -1 0 0 1 1 0 0 0 -1 0 0 0 1 0 0 -1 0 0 0 0 0 0 0 1 -1 0 0 0 0 0 0 1 -1 0 0 0 0 0 0 1 -1 0 0 0 0 0 0 1 -1 0 0 0 0 0 0 0 -1 0 1 0 0 1 0 0 -1 0 0 0 0 0 -1 0 0 0 1 0 -1 0 0 1 0 0 0 0 0 0 -1 0 0 0 0 1 0 0 -1 0 0 0 0 1 -1 0 0 0 0 0 0 1 0 0 0 0 0 0 1 -1 -1 0 0 0 0 1 0 0 0 0 0 0 0 0 0 0 0 0 -1 0 0 0 1 0 0 0 -1 0 0 0 1 0 0 0 -1 0 0 1 0 0 0 0 0 -1 0 1 0 0 0 0 0 -1 0 1 0 0 0 0 0 0 0 0 0 0 0 0 -1 1 0 0 0 0 0 0 -1 0 0 0 1 0 0 -1 0 0 0 0 1 0 0 -1 0 0 0 0 1 0 0 0 0 0 -1 0 1 0 0 0 -1 0 0 0 1 0 0 0 -1 0 0 0 1 0 0 0 0 0 -1 1 0 0 1 0 -1 0 0 0 0 0 1 0 -1 0 0 0 0 0 0 0 -1 0 1 0 0 0 0 0 -1 0 1 0 0 0 -1 0 0 0 0 0 1 0 0 0 0 0 0 -1 1 0 0 0 1 0 0 -1 0 0 0 0 0 1 0 -1 0 0 0 0 0 1 0 -1 0 0 0 0 0 1 0 0 0 -1 0 0 0 1 0 0 0 -1 0 0 0 1 0 0 0 -1 0 -1 0 1 0 0 0 0 0 0 0 -1 0 0 1 0 0 0 1 0 -1 0 0 0 0 0 0 0 -1 0 1 0 0 0 0 -1 0 0 1 0 0 0 0 -1 0 0 1 0 0 0 0 0 0 0 0 0 0 0 0 1 0 -1 0 0 0 1 0 0 0 -1 0 0 0 0 -1 0 0 1 0 0 0 0 -1 0 0 1 0 0 0 0 -1 0 0 0 0 1 0 0 0 0 0 0 -1 1 0 0 -1 0 0 1 0 0 0 0 -1 0 0 0 0 1 0 0 0 0 0 0 0 0 1 0 0 -1 0 0 0 0 0 0 0 -1 0 0 0 1 0 0 0 -1 0 0 0 1 0 0 0 -1 0 0 0 1 0 0 0 0 0 0 -1 1 0 0 0 0 0 0 -1 1 0 1 0 0 0 0 -1 0 0 -1 0 0 0 1 0 0 0 0 0 0 0 0 0 0 0 0 0 1 0 -1 0 0 0 -1 0 0 0 1 0 0 0 0 0 0 0 0 0 0 0 0 -1 0 1 0 0 0 0 0 -1 0 1 0 0 0 0 -1 0 0 0 0 1 0 0 -1 0 0 0 0 1 0 0 0 0 -1 0 0 1 0 0 0 0 -1 0 0 1 0 0 0 0 0 0 -1 1 0 0 0 0 0 0 -1 1 0 1 0 0 0 0 -1 0 0 0 0 0 0 0 -1 1 0 0 1 0 0 0 -1 0 0 -1 0 0 0 0 0 1 0 0 0 0 0 0 0 0 0 0 0 0 0 0 0 0 0 0 1 0 0 0 -1 0 0 0 -1 0 1 0 0 0 0 0 0 0 0 0 0 0 0 0 0 0 0 1 -1 0 0 0 0 0 1 0 0 -1 0 0 0 0 1 -1 0 0 0 0 0 0 1 -1 0 0 0 0 0 0 1 -1 0 0 0 0 0 0 1 -1 0 0 0 0 0 0 0 0 0 -1 1 0 0 0 0 0 0 -1 1 0 0 0 0 0 0 -1 1 0 1 0 0 0 0 -1 0 0 1 0 0 0 0 -1 0 0 1 0 0 0 0 -1 0 0 0 0 0 0 -1 1 0 0 1 0 -1 0 0 0 0 0 1 0 -1 0 0 0 0 0 0 1 -1 0 0 0 0 0 0 1 -1 0 0 0 0 0 0 1 -1 0 0 0 0 0 1 0 -1 0 0 0 0 -1 1 0 0 0 0 0 0 1 -1 0 -1 1 -1 -1 1 -1 0 0 0 0 -1 -1 -1 0 -1 -1 -1 0 -1 0 -1 0 -1 0 -1 -1 -1 -1 -1 0 -1 -1 0 0 0 0 0 0 1 0 0 -1 -1 0 -1 0 1 -1 -1 -1 -1 -1 -1 -1 -1 -1 1 0 -1 -1 0 0 1 0 -1 -1 -1 -1 -1 0 -1 -1 1 -1 0 -1 -1 -1 -1 0 -1 0 -1 0 -1 -1 -1 -1 -1 1 0 0 -1 0 -1 0 0 0 -1 -1 0 -1 -1 0 -1 -1 1 -1 -1 -1 0 -1 -1 -1 -1 -1 0 0 0 -1 0 0 0 0 0 -1 0 0 1 0
1.088175 16 18 0 0 0 0 0 0 0 0 0 0 0 0 0 0 0 1 0 1 0 0 0 0 0 0 0 0 0 0 0 0 0 0 0 0 0 0 0 0 0 0 0 0 0 0 0 0 0 0 0 0 0 0 0 0 0 0 0 0 0 0 0 0 0 0 0 0 0 0 0 0 0 0 0 0 0 0 0 0 0 0 0 0 0 0 0 0 0 0 0 0 0 0 0 0 0 0 0 0 0 0 1 0 0 0 0 1 0 0 1 0 0 0 0 1 0 0 1 0 0 0 0 1 0 0 1 0 1 0 0 0 0 0 0 0 0 1 0 1 0 0 0 0 0 0 0 2 0 0 0 1 0 0 0 0 1 0 1 0 1 0 0 0 0 0 1 0 0 0 0 0 0 1 0 0 0 1 0 0 0 1 0 0 0 0 0 1 1 0 1 0 0 0 0 0 1 0 0 1 0 0 0 0 1 0 0 1 0 0 0 0 1 0 0 0 1 0 0 0 1 0 0 1 1 0 0 0 0 0 0 1 1 0 0 0 0 0 1 0 1 0 0 0 0 0 0 0 1 1 0 0 0 0 0 0 1 0 0 0 1 0 0 0 1 0 1 0 0 0 0 0 0 1 0 0 1 0 0 0 0 0 0 0 1 1 0 0 0 0 0 0 1 1 0 0 0 1 0 0 0 1 0 0 0 0 0 0 0 2 1 0 0 0 0 0 0 1 1 0 0 0 0 0 0 1 0 0 0 2 0 0 0 0 0 0 0 2 0 0 0 0 0 0 0 2 0 0 0 0 0 0 0 1 0 0 0 1 0 0 0 0 0 0 1 1 0 2 0 0 0 0 0 0 0 1 0 0 0 0 1 0 0 0 0 2 0 0 0 0 0 0 0 1 0 0 0 1 0 0 0 0 0 0 1 1 0 0 0 0 0 0 1 1 0 0 0 0 0 0 2 0 0 0 0 0 1 1 0 0 1 0 0 0 0 1 0 0 0 0 0 0 0 0 1 1 0 0 0 1 0 0 1 0 0 0 0 1 0 1 0 0 0 0 0 1 0 1 0 0 0 0 0 1 0 1 0 0 0 0 0 1 0 1 0 0 0 0 0 2 0 0 0 0 0 0 0 0 0 0 1 1 0 0 1 0 0 0 1 0 0 0 1 0 0 0 1 0 0 0 0 0 1 0 1 0 0 0 1 0 0 0 1 0 0 0 1 0 0 0 1 0 0 0 0 0 0 2 0 0 1 0 1 0 0 0 0 0 1 0 0 0 0 0 1 0 0 0 1 0 1 0 0 0 0 0 1 0 1 0 0 0 0 0 1 0 0 0 1 0 0 0 0 1 0 0 1 0 0 0 1 1 0 0 0 0 0 0 0 1 1 0 0 0 0 0 0 1 1 0 0 0 0 0 0 2 0 0 0 0 0 1 0 1 0 0 0 0 0 1 0 1 0 0 0 0 0 0 0 1 0 1 0 0 0 0 0 0 0 1 1 0 0 0 1 0 1 0 0 0 0 0 0 0 1 0 1 0 0 0 0 0 0 1 1 0 0 0 0 1 0 0 1 0 0 0 0 2 0 0 0 0 0 0 0 2 0 0 0 0 0 1 0 1 0 0 0 0 1 0 0 0 0 1 0 0 1 0 0 0 0 1 0 0 1 0 0 0 0 0 0 1 1 0 0 0 0 0 0 1 0 0 0 0 0 1 0 1 0 0 0 0 0 0 0 2 1 0 0 0 0 0 0 1 2 0 0 0 0 0 0 0 0 0 0 0 0 0 0 2 0 0 0 0 0 0 0 2 0 0 0 0 0 0 1 1 0 0 1 0 0 0 0 1 1 0 0 0 0 0 0 1 1 1 0 0 0 0 0 0 1 0 0 0 0 1 0 0 0 0 0 0 0 1 0 1 0 0 0 1 0 0 0 1 0 0 0 0 0 1 0 1 0 0 2 0 0 0 0 0 0 0 1 0 1 0 0 0 0 0 1 0 1 0 0 0 0 0 0 0 0 1 1 0 0 0 1 0 0 0 1 0 0 0 0 0 1 0 1 0 0 0 0 0 1 0 1 0 0 0 0 0 0 1 1 0 0 0 0 0 0 0 1 1 1 0 0 0 0 0 0 1 0 1 0 0 0 0 1 0 0 1 0 1 0 0 0 0 0 0 0 1 0 0 1 0 1 1 0 0 0 0 0 0 1 1 0 0 0 0 0 0 0 2 0 0 0 0 0 0 1 0 0 1 0 0 0 0 0 0 0 0 1 1 0 0 0 0 0 0 1 1 0 0 0 0 0 2 0 0 0 0 0 0 0 2 0 0 0 0 0 0 0 2 0 0 0 0 0 0 0 2 0 0 0 0 0 0 0 2 0 0 0 0 0 0 0 0 0 1 0 1 0 0 0 0 0 1 0 1 0 0 0 0 0 1 0 1 0 1 0 0 0 1 0 0 0 1 0 0 0 1 0 0 0 1 0 0 0 1 0 0 0 0 1 0 0 0 1 0 0 1 0 0 0 1 0 0 0 1 0 0 0 1 0 0 0 0 1 0 1 0 0 0 1 0 1 0 0 0 0 0 1 0 1 0 0 0 0 0 0 1 0 1 0 0 0 0 0 1 0 1 0 0 0 0 1 0 0 0 0 -1 0 0 1 0 0 0 0 -1 0 0 -1 0 0 0 0 1 0 0 -1 0 1 0 0 0 0 0 0 0 0 -1 0 1 0 0 0 0 0 0 0 0 0 0 0 1 0 0 0 0 -1 0 1 0 -1 0 0 0 0 0 1 0 0 0 0 0 0 -1 0 0 0 -1 0 0 0 1 0 0 0 0 0 -1 1 0 1 0 0 0 0 0 -1 0 0 1 0 0 0 0 -1 0 0 1 0 0 0 0 -1 0 0 0 1 0 0 0 -1 0 0 -1 1 0 0 0 0 0 0 -1 1 0 0 0 0 0 -1 0 1 0 0 0 0 0 0 0 1 -1 0 0 0 0 0 0 1 0 0 0 -1 0 0 0 1 0 -1 0 0 0 0 0 0 1 0 0 -1 0 0 0 0 0 0 0 -1 1 0 0 0 0 0 0 -1 1 0 0 0 -1 0 0 0 1 0 0 0 0 0 0 0 0 1 0 0 0 0 0 0 -1 1 0 0 0 0 0 0 -1 0 0 0 0 0 0 0 0 0 0 0 0 0 0 0 0 0 0 0 0 0 0 0 0 0 0 0 1 0 0 0 -1 0 0 0 0 0 0 1 -1 0 0 0 0 0 0 0 0 0 -1 0 0 0 0 1 0 0 0 0 0 0 0 0 0 0 0 0 -1 0 0 0 1 0 0 0 0 0 0 -1 1 0 0 0 0 0 0 -1 1 0 0 0 0 0 0 0 0 0 0 0 0 -1 1 0 0 1 0 0 0 0 -1 0 0 0 0 0 0 0 0 1 -1 0 0 0 -1 0 0 1 0 0 0 0 -1 0 1 0 0 0 0 0 -1 0 1 0 0 0 0 0 -1 0 1 0 0 0 0 0 -1 0 1 0 0 0 0 0 0 0 0 0 0 0 0 0 0 0 0 1 -1 0 0 -1 0 0 0 1 0 0 0 -1 0 0 0 1 0 0 0 0 0 -1 0 1 0 0 0 -1 0 0 0 1 0 0 0 -1 0 0 0 1 0 0 0 0 0 0 0 0 0 1 0 -1 0 0 0 0 0 1 0 0 0 0 0 -1 0 0 0 -1 0 1 0 0 0 0 0 -1 0 1 0 0 0 0 0 -1 0 0 0 1 0 0 0 0 -1 0 0 1 0 0 0 1 -1 0 0 0 0 0 0 0 1 -1 0 0 0 0 0 0 1 -1 0 0 0 0 0 0 0 0 0 0 0 0 -1 0 1 0 0 0 0 0 -1 0 1 0 0 0 0 0 0 0 1 0 -1 0 0 0 0 0 0 0 -1 1 0 0 0 1 0 -1 0 0 0 0 0 0 0 -1 0 1 0 0 0 0 0 0 -1 1 0 0 0 0 -1 0 0 1 0 0 0 0 0 0 0 0 0 0 0 0 0 0 0 0 0 0 1 0 -1 0 0 0 0 -1 0 0 0 0 1 0 0 -1 0 0 0 0 1 0 0 -1 0 0 0 0 0 0 1 -1 0 0 0 0 0 0 1 0 0 0 0 0 1 0 -1 0 0 0 0 0 0 0 0 -1 0 0 0 0 0 0 1 0 0 0 0 0 0 0 0 0 0 0 0 0 0 0 0 0 0 0 0 0 0 0 0 0 0 0 0 0 0 -1 1 0 0 -1 0 0 0 0 1 -1 0 0 0 0 0 0 1 -1 1 0 0 0 0 0 0 -1 0 0 0 0 1 0 0 0 0 0 0 0 1 0 -1 0 0 0 1 0 0 0 -1 0 0 0 0 0 1 0 -1 0 0 0 0 0 0 0 0 0 0 -1 0 1 0 0 0 0 0 -1 0 1 0 0 0 0 0 0 0 0 -1 1 0 0 0 -1 0 0 0 1 0 0 0 0 0 -1 0 1 0 0 0 0 0 -1 0 1 0 0 0 0 0 0 -1 1 0 0 0 0 0 0 0 1 -1 1 0 0 0 0 0 0 -1 0 -1 0 0 0 0 1 0 0 1 0 -1 0 0 0 0 0 0 0 -1 0 0 1 0 1 -1 0 0 0 0 0 0 1 -1 0 0 0 0 0 0 0 0 0 0 0 0 0 0 -1 0 0 1 0 0 0 0 0 0 0 0 1 -1 0 0 0 0 0 0 1 -1 0 0 0 0 0 0 0 0 0 0 0 0 0 0 0 0 0 0 0 0 0 0 0 0 0 0 0 0 0 0 0 0 0 0 0 0 0 0 0 0 0 0 0 0 0 0 0 -1 0 1 0 0 0 0 0 -1 0 1 0 0 0 0 0 -1 0 1 0 1 0 0 0 -1 0 0 0 1 0 0 0 -1 0 0 0 1 0 0 0 -1 0 0 0 0 -1 0 0 0 1 0 0 1 0 0 0 -1 0 0 0 1 0 0 0 -1 0 0 0 0 1 0 -1 0 0 0 -1 0 1 0 0 0 0 0 -1 0 1 0 0 0 0 0 0 1 0 -1 0 0 0 0 0 1 0 -1 0 0 0 0 0 -1 -1 -1 0 -1 -1 0 0 0 0 0 0 0 0 0 0 -1 -1 -1 0 -1 0 0 0 -1 1 0 -1 -1 -1 -1 -1 -1 -1 1 -1 0 1 1 -1 1 -1 0 -1 -1 0 -1 1 0 0 -1 -1 -1 -1 -1 -1 0 -1 1 0 -1 -1 0 0 1 0 0 -1 0 -1 -1 0 -1 -1 1 -1 0 0 -1 0 -1 -1 -1 1 -1 -1 -1 -1 0 -1 0 0 -1 -1 -1 0 -1 0 0 0 0 -1 -1 0 -1 0 -1 -1 0 -1 -1 -1 0 -1 -1 -1 -1 -1 1 0 -1 -1 0 1 0 -1 -1 -1 -1 0 1 -1
5.019433 16 19 0 0 0 0 0 0 0 0 0 0 0 0 0 0 0 1 0 0 1 0 0 0 0 0 0 0 0 0 0 0 0 0 0 0 0 0 0 0 0 0 0 0 0 0 0 0 0 0 0 0 0 0 0 0 0 0 0 0 0 0 0 0 0 0 0 0 0 0 0 0 0 0 0 0 0 0 0 0 0 0 0 0 0 0 0 0 0 0 0 0 0 0 0 0 0 0 0 0 0 0 1 0 0 0 0 0 1 0 1 0 0 0 0 0 1 0 0 0 0 0 0 2 0 0 0 0 1 0 0 1 0 0 0 0 0 0 0 2 0 0 0 0 0 0 0 2 0 0 0 1 0 0 1 0 0 0 1 0 0 0 0 1 0 0 1 0 0 0 0 1 0 0 0 0 0 0 0 1 0 1 0 0 0 0 0 1 1 0 1 0 0 0 0 1 0 0 0 1 1 0 0 0 0 0 0 1 1 0 0 0 0 0 1 0 1 0 0 0 0 0 1 0 1 0 0 0 0 0 0 0 1 1 0 0 0 0 0 0 1 1 0 0 0 0 0 0 2 0 0 0 0 0 0 0 1 0 0 0 1 0 0 0 1 1 0 0 0 0 0 0 0 1 0 0 0 1 0 0 0 1 0 0 0 1 0 0 0 1 0 0 0 1 0 1 0 0 0 0 0 1 0 1 0 0 0 0 0 1 1 0 1 0 0 0 0 0 1 0 1 0 0 0 0 0 0 1 0 1 0 0 0 0 0 1 0 1 0 0 0 0 0 0 0 1 0 0 0 1 0 1 0 1 0 0 0 0 0 1 0 0 0 0 1 0 0 2 0 0 0 0 0 0 1 0 0 0 0 0 1 0 0 0 0 1 0 0 1 0 0 0 0 0 0 0 1 1 0 0 0 0 0 0 1 1 0 0 0 0 0 0 1 1 0 0 0 0 0 0 1 1 0 0 0 0 0 2 0 0 1 1 0 0 0 0 0 0 0 0 0 1 0 0 1 0 1 0 0 0 0 0 1 0 1 0 0 0 0 1 0 0 1 0 0 0 0 1 0 0 0 0 0 1 0 1 0 0 1 0 0 0 0 1 0 0 0 0 0 1 0 1 0 0 0 0 0 0 0 0 2 0 0 0 0 0 0 0 2 0 0 0 0 0 0 1 1 0 0 0 0 0 0 1 1 0 0 0 0 0 0 1 1 0 0 0 0 0 0 1 1 0 0 1 0 0 0 1 0 0 1 0 0 0 0 0 1 0 1 0 0 0 0 0 1 0 0 0 0 0 1 0 1 0 0 0 0 0 1 0 1 0 0 0 0 0 0 0 2 0 1 0 0 0 0 0 1 0 1 0 1 0 0 0 0 0 0 0 1 1 0 0 0 0 0 0 1 1 0 0 0 0 0 1 0 1 0 0 0 0 0 1 0 1 0 0 0 0 0 1 0 1 0 0 0 0 0 0 0 1 1 0 0 0 0 0 0 0 1 0 1 0 0 0 1 1 0 0 0 0 0 0 0 1 0 0 1 0 0 1 0 0 0 0 1 0 0 0 0 0 0 1 1 0 0 0 0 1 0 1 0 0 0 0 0 2 0 0 0 0 0 1 0 1 0 0 0 0 0 0 1 0 0 1 0 0 0 0 0 0 0 2 0 0 0 0 0 0 0 1 0 1 0 0 0 0 0 1 0 1 0 0 0 0 0 1 1 0 0 0 0 0 0 1 0 1 0 0 0 1 0 0 0 1 1 0 0 0 0 0 0 1 0 0 0 0 0 0 0 2 0 0 0 0 1 0 0 1 0 0 0 0 0 0 0 2 0 0 0 0 0 0 1 1 0 1 0 0 0 0 0 1 0 1 0 0 0 0 1 0 0 0 1 0 0 1 0 0 0 0 1 0 0 1 0 0 0 0 1 1 0 0 0 0 0 0 1 0 0 1 0 0 0 1 1 0 0 0 0 0 0 1 0 0 1 0 0 0 0 1 0 0 1 0 0 0 0 1 0 0 0 0 1 0 0 0 0 1 0 0 1 0 0 1 0 0 0 0 1 0 0 0 0 0 0 1 1 0 0 0 0 0 0 1 1 0 0 0 0 0 0 1 1 0 1 0 0 1 0 0 0 0 1 0 0 0 0 0 1 0 1 1 0 0 0 0 0 0 1 0 0 0 0 0 1 0 2 0 0 0 0 0 0 0 2 0 0 0 0 0 0 0 1 1 0 0 0 0 0 0 1 0 0 1 0 0 0 0 0 0 0 0 1 0 0 1 0 0 0 0 2 0 0 0 0 0 0 1 0 0 0 1 0 0 0 1 1 0 0 0 0 0 0 1 0 0 1 0 0 0 0 1 1 0 0 0 0 0 0 1 0 0 0 1 0 0 1 0 0 0 0 1 0 0 1 0 0 0 0 1 0 0 1 0 0 0 0 1 0 1 1 0 0 0 0 0 0 1 1 0 0 0 0 0 0 1 0 0 0 0 1 0 0 0 0 0 0 0 2 0 0 1 0 0 0 0 0 1 0 1 0 0 1 0 0 0 0 0 1 0 1 0 0 0 0 1 1 0 0 0 0 0 0 0 1 0 0 0 0 1 0 1 0 0 1 0 0 0 0 1 0 0 1 0 0 0 1 0 0 0 0 0 -1 0 1 0 0 0 0 0 -1 0 0 0 0 0 0 0 0 0 0 0 1 0 0 -1 0 0 0 0 0 0 0 0 0 0 0 0 0 0 0 0 0 0 0 1 0 0 -1 0 0 0 1 0 0 0 0 -1 0 0 1 0 0 0 0 -1 0 0 0 0 0 0 0 -1 0 1 0 0 0 0 0 -1 1 0 1 0 0 0 0 -1 0 0 0 1 -1 0 0 0 0 0 0 1 -1 0 0 0 0 0 -1 0 1 0 0 0 0 0 -1 0 1 0 0 0 0 0 0 0 1 -1 0 0 0 0 0 0 1 -1 0 0 0 0 0 0 0 0 0 0 0 0 0 0 1 0 0 0 -1 0 0 0 1 -1 0 0 0 0 0 0 0 1 0 0 0 -1 0 0 0 -1 0 0 0 1 0 0 0 -1 0 0 0 1 0 -1 0 0 0 0 0 1 0 -1 0 0 0 0 0 1 1 0 -1 0 0 0 0 0 1 0 -1 0 0 0 0 0 0 -1 0 1 0 0 0 0 0 -1 0 1 0 0 0 0 0 0 0 1 0 0 0 -1 0 -1 0 1 0 0 0 0 0 -1 0 0 0 0 1 0 0 0 0 0 0 0 0 0 -1 0 0 0 0 0 1 0 0 0 0 1 0 0 -1 0 0 0 0 0 0 0 -1 1 0 0 0 0 0 0 -1 1 0 0 0 0 0 0 -1 1 0 0 0 0 0 0 1 -1 0 0 0 0 0 0 0 0 1 -1 0 0 0 0 0 0 0 0 0 -1 0 0 1 0 -1 0 0 0 0 0 1 0 -1 0 0 0 0 1 0 0 -1 0 0 0 0 1 0 0 0 0 0 -1 0 1 0 0 -1 0 0 0 0 1 0 0 0 0 0 1 0 -1 0 0 0 0 0 0 0 0 0 0 0 0 0 0 0 0 0 0 0 0 0 0 0 -1 1 0 0 0 0 0 0 -1 1 0 0 0 0 0 0 -1 1 0 0 0 0 0 0 -1 1 0 0 -1 0 0 0 1 0 0 1 0 0 0 0 0 -1 0 1 0 0 0 0 0 -1 0 0 0 0 0 1 0 -1 0 0 0 0 0 1 0 -1 0 0 0 0 0 0 0 0 0 -1 0 0 0 0 0 1 0 -1 0 1 0 0 0 0 0 0 0 -1 1 0 0 0 0 0 0 -1 1 0 0 0 0 0 -1 0 1 0 0 0 0 0 -1 0 1 0 0 0 0 0 -1 0 1 0 0 0 0 0 0 0 1 -1 0 0 0 0 0 0 0 -1 0 1 0 0 0 1 -1 0 0 0 0 0 0 0 -1 0 0 1 0 0 -1 0 0 0 0 1 0 0 0 0 0 0 -1 1 0 0 0 0 1 0 -1 0 0 0 0 0 0 0 0 0 0 0 1 0 -1 0 0 0 0 0 0 -1 0 0 1 0 0 0 0 0 0 0 0 0 0 0 0 0 0 0 -1 0 1 0 0 0 0 0 -1 0 1 0 0 0 0 0 1 -1 0 0 0 0 0 0 -1 0 1 0 0 0 -1 0 0 0 1 1 0 0 0 0 0 0 -1 0 0 0 0 0 0 0 0 0 0 0 0 -1 0 0 1 0 0 0 0 0 0 0 0 0 0 0 0 0 0 -1 1 0 -1 0 0 0 0 0 1 0 1 0 0 0 0 -1 0 0 0 -1 0 0 1 0 0 0 0 -1 0 0 1 0 0 0 0 -1 1 0 0 0 0 0 0 -1 0 0 1 0 0 0 -1 1 0 0 0 0 0 0 -1 0 0 1 0 0 0 0 -1 0 0 1 0 0 0 0 -1 0 0 0 0 1 0 0 0 0 -1 0 0 1 0 0 -1 0 0 0 0 1 0 0 0 0 0 0 -1 1 0 0 0 0 0 0 -1 1 0 0 0 0 0 0 -1 1 0 1 0 0 -1 0 0 0 0 -1 0 0 0 0 0 1 0 -1 1 0 0 0 0 0 0 -1 0 0 0 0 0 1 0 0 0 0 0 0 0 0 0 0 0 0 0 0 0 0 0 -1 1 0 0 0 0 0 0 -1 0 0 1 0 0 0 0 0 0 0 0 1 0 0 -1 0 0 0 0 0 0 0 0 0 0 0 1 0 0 0 -1 0 0 0 1 -1 0 0 0 0 0 0 1 0 0 -1 0 0 0 0 1 -1 0 0 0 0 0 0 1 0 0 0 -1 0 0 -1 0 0 0 0 1 0 0 -1 0 0 0 0 1 0 0 -1 0 0 0 0 1 0 1 -1 0 0 0 0 0 0 1 -1 0 0 0 0 0 0 1 0 0 0 0 -1 0 0 0 0 0 0 0 0 0 0 1 0 0 0 0 0 -1 0 1 0 0 -1 0 0 0 0 0 1 0 -1 0 0 0 0 -1 1 0 0 0 0 0 0 0 1 0 0 0 0 -1 0 1 0 0 -1 0 0 0 0 1 0 0 -1 0 0 0 0 -1 -1 -1 1 -1 -1 0 -1 0 0 -1 0 -1 -1 -1 0 -1 -1 -1 0 -1 0 -1 0 0 0 -1 0 -1 -1 -1 -1 -1 -1 1 -1 0 1 0 -1 0 -1 0 -1 -1 0 -1 0 1 -1 0 -1 -1 -1 -1 -1 0 0 1 -1 -1 -1 -1 -1 0 0 0 -1 0 0 -1 0 -1 -1 1 -1 0 -1 0 -1 0 -1 0 0 -1 -1 -1 -1 -1 -1 -1 0 -1 -1 -1 1 -1 0 -1 0 -1 -1 0 0 -1 0 -1 -1 1 -1 -1 -1 1 -1 -1 -1 -1 -1 0 0 -1 -1 0 0 1 -1 -1 -1 -1 1 0 -1
-1.259756 17 18 0 0 0 0 0 0 0 0 0 0 0 0 0 0 0 0 1 1 0 0 0 0 0 0 0 0 0 0 0 0 0 0 0 0 0 0 0 0 0 0 0 0 0 0 0 0 0 0 0 0 0 0 0 0 0 0 0 0 0 0 0 0 0 0 0 0 0 0 0 0 0 0 0 0 0 0 0 0 0 0 0 0 0 0 0 0 0 0 0 0 0 0 0 0 0 0 0 0 0 0 1 0 0 0 0 1 0 0 0 1 0 0 0 1 0 0 1 1 0 0 0 0 0 0 1 1 0 0 0 0 0 0 0 0 0 1 0 1 0 0 0 0 0 0 0 2 0 0 0 0 0 0 0 1 1 0 1 0 1 0 0 0 0 0 0 0 0 1 0 0 0 1 0 0 0 2 0 0 0 0 0 0 0 1 0 1 0 0 0 0 0 0 0 0 2 0 0 0 0 0 1 0 1 0 0 0 0 1 0 0 1 0 0 0 1 0 0 0 1 0 0 1 1 0 0 0 0 0 0 2 0 0 0 0 0 0 1 0 1 0 0 0 0 0 0 0 1 1 0 0 0 0 1 0 0 0 0 0 1 0 1 0 0 0 1 0 0 0 1 0 0 0 0 0 1 0 0 1 0 0 0 0 1 0 0 1 0 0 0 0 1 0 0 1 0 1 0 0 0 0 0 0 0 0 1 0 0 1 0 0 0 0 1 0 0 1 0 0 0 1 0 0 0 1 0 0 0 1 1 0 0 0 0 0 0 1 1 0 0 0 0 0 0 1 1 0 0 0 0 0 0 0 1 0 0 1 0 0 0 0 1 0 0 1 0 1 0 0 1 0 0 0 0 1 1 0 0 0 0 0 1 0 0 1 0 0 0 0 0 0 1 1 0 0 0 0 0 0 1 0 0 0 1 0 1 0 0 0 0 0 1 0 0 0 0 0 0 0 1 1 1 0 0 0 1 0 0 0 1 0 0 0 0 1 0 0 0 0 1 0 0 0 0 1 0 0 1 1 0 0 0 0 0 0 1 1 0 0 0 0 0 0 0 2 0 0 0 0 0 0 0 2 0 0 0 0 0 0 0 1 0 1 0 0 0 0 1 1 0 0 0 0 0 0 1 0 0 0 0 1 0 1 1 0 0 0 0 0 0 1 1 0 0 0 0 0 0 0 0 0 2 0 0 0 0 0 2 0 0 0 0 0 0 0 2 0 0 0 0 0 0 0 0 0 1 1 0 0 0 0 2 0 0 0 0 0 0 0 1 0 0 0 1 0 0 0 2 0 0 0 0 0 0 0 2 0 0 0 0 0 1 0 1 0 0 0 0 0 0 0 0 1 0 1 0 0 0 0 0 1 0 1 0 0 0 0 0 0 1 1 0 0 0 0 0 0 1 1 0 0 0 0 0 1 0 0 0 1 0 1 0 0 0 0 0 1 0 1 0 0 0 0 0 1 0 1 0 0 0 1 0 0 0 0 0 1 0 1 0 0 0 0 0 0 2 0 0 0 0 0 0 0 2 0 0 0 0 0 0 1 0 1 0 0 0 0 0 2 0 0 0 0 0 0 0 2 0 0 0 0 0 0 0 1 0 1 0 0 0 0 0 1 0 1 0 0 1 0 1 0 0 0 0 0 1 0 1 0 0 0 0 0 1 0 1 0 0 0 0 0 1 0 0 0 0 0 1 0 0 0 1 0 0 0 0 1 0 0 1 0 0 0 0 1 1 0 0 0 0 0 0 1 1 0 0 1 0 0 0 0 0 0 0 1 0 0 0 1 0 0 0 1 0 0 0 1 0 0 0 1 0 0 1 0 0 0 1 0 0 0 1 0 1 0 0 0 0 0 1 0 1 0 0 0 0 0 1 0 1 1 0 0 0 0 0 0 0 0 0 0 0 1 0 1 0 0 0 0 0 1 0 1 0 1 0 0 0 0 0 1 0 0 2 0 0 0 0 0 0 0 2 0 0 0 0 0 0 0 2 0 0 0 0 0 0 1 0 0 0 1 0 0 0 1 1 0 0 0 0 0 0 0 0 1 1 0 0 0 0 0 0 1 1 0 0 0 0 0 0 0 0 2 0 0 0 0 0 0 0 1 0 1 0 0 0 0 0 1 0 1 0 1 0 0 0 1 0 0 0 0 0 1 0 1 0 0 1 0 0 1 0 0 0 0 1 1 0 0 0 0 0 0 1 1 0 0 0 0 0 0 0 1 0 0 0 1 0 0 1 1 0 0 0 0 0 0 0 0 0 0 1 1 0 0 0 0 0 0 0 2 0 0 0 0 0 1 0 0 1 0 0 0 0 1 1 0 0 0 0 0 0 1 1 0 0 0 0 0 0 1 1 0 0 0 0 0 0 1 1 0 0 0 0 0 0 0 0 1 1 0 0 0 0 0 0 1 1 0 0 0 0 0 0 1 1 0 0 0 0 0 0 1 1 0 0 0 0 0 0 1 1 0 0 0 0 0 0 1 1 0 0 0 1 0 0 1 0 0 0 0 0 1 0 1 0 0 0 0 0 1 0 1 0 0 0 0 0 1 1 0 0 0 1 0 0 1 0 0 0 0 1 0 0 1 0 0 0 0 0 0 0 2 0 0 0 0 1 0 0 1 0 0 0 0 1 0 0 0 0 -1 0 0 0 1 0 0 0 -1 0 0 -1 1 0 0 0 0 0 0 -1 1 0 0 0 0 0 0 0 0 0 -1 0 1 0 0 0 0 0 0 0 0 0 0 0 0 0 0 0 1 -1 0 1 0 -1 0 0 0 0 0 0 0 0 1 0 0 0 -1 0 0 0 0 0 0 0 0 0 0 0 1 0 -1 0 0 0 0 0 0 0 0 0 0 0 0 0 0 1 0 -1 0 0 0 0 1 0 0 -1 0 0 0 1 0 0 0 -1 0 0 -1 1 0 0 0 0 0 0 0 0 0 0 0 0 0 -1 0 1 0 0 0 0 0 0 0 1 -1 0 0 0 0 1 0 0 0 0 0 -1 0 1 0 0 0 -1 0 0 0 1 0 0 0 0 0 -1 0 0 1 0 0 0 0 -1 0 0 1 0 0 0 0 -1 0 0 1 0 -1 0 0 0 0 0 0 0 0 1 0 0 -1 0 0 0 0 1 0 0 -1 0 0 0 1 0 0 0 -1 0 0 0 -1 1 0 0 0 0 0 0 -1 1 0 0 0 0 0 0 -1 1 0 0 0 0 0 0 0 1 0 0 -1 0 0 0 0 1 0 0 -1 0 -1 0 0 1 0 0 0 0 -1 1 0 0 0 0 0 1 0 0 -1 0 0 0 0 0 0 1 -1 0 0 0 0 0 0 1 0 0 0 -1 0 1 0 0 0 0 0 -1 0 0 0 0 0 0 0 -1 1 1 0 0 0 -1 0 0 0 1 0 0 0 0 -1 0 0 0 0 1 0 0 0 0 -1 0 0 1 -1 0 0 0 0 0 0 1 -1 0 0 0 0 0 0 0 0 0 0 0 0 0 0 0 0 0 0 0 0 0 0 0 -1 0 1 0 0 0 0 1 -1 0 0 0 0 0 0 1 0 0 0 0 -1 0 1 -1 0 0 0 0 0 0 1 -1 0 0 0 0 0 0 0 0 0 0 0 0 0 0 0 0 0 0 0 0 0 0 0 0 0 0 0 0 0 0 0 0 0 1 -1 0 0 0 0 0 0 0 0 0 0 0 0 1 0 0 0 -1 0 0 0 0 0 0 0 0 0 0 0 0 0 0 0 0 0 1 0 -1 0 0 0 0 0 0 0 0 -1 0 1 0 0 0 0 0 -1 0 1 0 0 0 0 0 0 -1 1 0 0 0 0 0 0 -1 1 0 0 0 0 0 -1 0 0 0 1 0 -1 0 0 0 0 0 1 0 -1 0 0 0 0 0 1 0 1 0 0 0 -1 0 0 0 0 0 1 0 -1 0 0 0 0 0 0 0 0 0 0 0 0 0 0 0 0 0 0 0 0 0 1 0 -1 0 0 0 0 0 0 0 0 0 0 0 0 0 0 0 0 0 0 0 0 0 -1 0 1 0 0 0 0 0 -1 0 1 0 0 -1 0 1 0 0 0 0 0 -1 0 1 0 0 0 0 0 -1 0 1 0 0 0 0 0 -1 0 0 0 0 0 1 0 0 0 1 0 0 0 0 -1 0 0 1 0 0 0 0 -1 -1 0 0 0 0 0 0 1 -1 0 0 1 0 0 0 0 0 0 0 1 0 0 0 -1 0 0 0 1 0 0 0 -1 0 0 0 1 0 0 -1 0 0 0 -1 0 0 0 1 0 -1 0 0 0 0 0 1 0 -1 0 0 0 0 0 1 0 -1 1 0 0 0 0 0 0 0 0 0 0 0 1 0 -1 0 0 0 0 0 1 0 -1 0 1 0 0 0 0 0 -1 0 0 0 0 0 0 0 0 0 0 0 0 0 0 0 0 0 0 0 0 0 0 0 0 0 1 0 0 0 -1 0 0 0 1 -1 0 0 0 0 0 0 0 0 1 -1 0 0 0 0 0 0 1 -1 0 0 0 0 0 0 0 0 0 0 0 0 0 0 0 0 1 0 -1 0 0 0 0 0 1 0 -1 0 -1 0 0 0 1 0 0 0 0 0 -1 0 1 0 0 1 0 0 -1 0 0 0 0 1 -1 0 0 0 0 0 0 1 -1 0 0 0 0 0 0 0 -1 0 0 0 1 0 0 -1 1 0 0 0 0 0 0 0 0 0 0 1 -1 0 0 0 0 0 0 0 0 0 0 0 0 0 -1 0 0 1 0 0 0 0 -1 1 0 0 0 0 0 0 -1 1 0 0 0 0 0 0 -1 1 0 0 0 0 0 0 -1 1 0 0 0 0 0 0 0 0 -1 1 0 0 0 0 0 0 -1 1 0 0 0 0 0 0 -1 1 0 0 0 0 0 0 -1 1 0 0 0 0 0 0 -1 1 0 0 0 0 0 0 -1 1 0 0 0 -1 0 0 1 0 0 0 0 0 1 0 -1 0 0 0 0 0 1 0 -1 0 0 0 0 0 1 -1 0 0 0 -1 0 0 1 0 0 0 0 -1 0 0 1 0 0 0 0 0 0 0 0 0 0 0 0 1 0 0 -1 0 0 0 0 0 -1 0 -1 0 -1 -1 0 0 -1 1 1 -1 0 0 0 -1 -1 -1 -1 -1 -1 -1 0 -1 -1 0 0 -1 -1 -1 -1 0 -1 -1 0 0 1 0 0 0 1 0 -1 -1 -1 1 -1 0 0 0 -1 -1 -1 -1 -1 -1 0 -1 1 1 -1 -1 1 1 1 -1 0 -1 0 -1 -1 -1 -1 -1 1 -1 1 0 -1 0 -1 0 -1 0 -1 0 -1 -1 0 -1 0 0 0 0 -1 -1 -1 -1 1 -1 0 -1 0 0 -1 -1 -1 -1 0 -1 -1 -1 -1 -1 -1 -1 -1 -1 0 -1 0 -1 -1 0 -1 0 0 -1 0 -1 1 0
4.108756 17 19 0 0 0 0 0 0 0 0 0 0 0 0 0 0 0 0 1 0 1 0 0 0 0 0 0 0 0 0 0 0 0 0 0 0 0 0 0 0 0 0 0 0 0 0 0 0 0 0 0 0 0 0 0 0 0 0 0 0 0 0 0 0 0 0 0 0 0 0 0 0 0 0 0 0 0 0 0 0 0 0 0 0 0 0 0 0 0 0 0 0 0 0 0 0 0 0 0 0 0 0 1 0 0 0 0 0 1 0 0 1 0 0 0 0 1 0 0 1 0 0 0 1 0 0 0 1 0 0 0 1 0 0 0 0 0 0 0 2 0 0 0 0 0 0 0 2 0 0 0 0 0 0 1 1 0 0 1 0 0 0 0 1 0 0 0 0 0 1 0 1 0 0 0 0 0 1 0 1 0 0 0 0 0 1 0 1 0 0 0 0 0 0 0 1 1 0 0 0 1 0 1 0 0 0 0 0 1 1 0 0 0 0 1 0 1 0 0 0 0 0 1 0 1 0 0 0 0 0 0 1 0 1 0 0 0 0 0 0 1 1 0 0 0 0 0 0 2 0 0 0 0 0 1 0 0 0 0 0 1 0 1 0 0 1 0 0 0 0 1 0 0 0 0 0 0 1 0 1 0 1 0 0 0 0 0 1 0 1 0 0 0 0 0 2 0 0 0 0 0 0 0 1 0 0 1 0 0 0 0 0 1 0 1 0 0 0 0 0 1 1 0 0 0 0 0 1 0 0 1 0 0 0 0 1 0 0 1 0 0 0 0 0 0 0 1 0 0 1 0 1 0 0 1 0 0 0 0 1 0 0 1 0 0 0 0 1 0 0 1 0 0 0 1 0 1 0 0 0 0 0 1 0 0 0 0 0 1 0 0 0 1 0 0 0 1 0 0 0 1 0 0 0 1 0 1 0 0 0 0 0 1 0 0 0 0 0 0 0 0 2 1 0 0 0 0 1 0 0 1 1 0 0 0 0 0 0 0 0 1 1 0 0 0 0 1 0 1 0 0 0 0 0 1 0 1 0 0 0 0 0 1 0 0 1 0 0 0 0 0 0 0 2 0 0 0 0 1 0 0 0 0 1 0 0 0 0 1 0 0 1 0 0 0 0 1 0 0 0 1 0 0 1 0 0 0 0 1 0 0 1 0 0 0 1 0 0 0 0 0 0 1 1 0 0 0 0 1 0 0 1 0 0 0 0 1 0 0 1 0 0 0 1 0 0 1 0 0 0 0 0 1 0 0 0 1 0 0 0 1 0 0 0 1 0 0 0 1 0 0 0 1 0 0 0 1 0 0 0 1 0 1 0 0 0 0 0 1 0 1 0 0 0 0 1 0 0 1 0 0 0 0 1 0 0 0 0 1 0 0 1 0 0 0 0 1 0 0 1 0 0 0 1 0 0 0 0 0 1 0 1 0 0 0 0 0 1 0 1 0 0 0 0 0 1 0 1 0 0 1 0 0 0 0 0 0 1 1 0 0 0 0 0 0 1 1 0 0 0 0 0 0 1 1 0 0 0 0 1 0 1 0 0 0 0 0 0 0 1 0 1 0 0 0 0 0 1 0 1 0 0 0 0 0 1 0 1 0 0 0 0 0 1 0 1 0 0 0 0 2 0 0 0 0 0 0 0 1 0 0 1 0 0 0 0 1 0 0 1 0 0 0 0 0 0 0 1 1 0 0 0 1 0 0 0 1 0 0 0 1 0 0 1 0 0 0 0 0 1 0 0 0 1 0 0 0 1 0 0 0 1 0 0 0 1 0 0 0 1 0 0 0 1 1 0 0 0 0 0 0 1 0 0 0 1 0 0 0 0 0 0 2 0 0 1 0 0 0 0 1 0 0 0 0 0 0 0 2 0 0 1 1 0 0 0 0 0 0 0 1 0 0 1 0 0 0 0 1 0 0 1 0 0 0 1 1 0 0 0 0 0 0 1 1 0 0 0 0 0 0 1 1 0 0 0 0 0 0 1 1 0 0 0 0 0 0 2 0 0 0 0 0 0 0 1 0 1 0 0 0 0 0 1 0 1 0 0 0 0 0 0 0 1 0 1 0 0 0 0 0 0 0 2 0 0 0 0 0 0 0 2 0 0 0 0 0 1 0 1 0 0 1 0 0 0 0 1 0 0 1 0 0 0 0 1 0 0 2 0 0 0 0 0 0 0 2 0 0 0 0 0 0 0 2 0 0 0 0 0 0 0 1 0 0 0 0 1 0 0 1 1 0 0 0 0 0 0 0 0 0 0 1 0 0 1 0 0 0 0 1 1 0 0 0 0 0 0 0 0 1 1 0 0 0 0 2 0 0 0 0 0 0 0 1 0 1 0 0 0 0 0 2 0 0 0 0 0 0 0 1 0 0 1 0 0 1 0 0 0 1 0 0 0 1 0 0 0 1 0 0 0 1 0 0 0 1 0 0 0 1 0 0 0 1 0 0 0 1 0 0 0 1 0 0 0 0 0 0 0 2 0 0 0 0 0 0 1 1 0 0 0 0 1 0 0 0 1 0 0 0 1 1 0 0 0 0 0 0 1 1 0 0 0 0 1 0 1 0 0 0 0 0 0 0 1 0 0 0 1 0 0 0 1 1 0 0 0 1 0 0 0 1 0 0 0 1 0 0 0 0 0 -1 0 0 1 0 0 0 0 -1 0 0 1 0 0 0 -1 0 0 0 1 0 0 0 -1 0 0 0 0 0 0 0 0 0 0 0 0 0 0 0 0 0 0 0 0 0 0 -1 1 0 0 1 0 0 0 0 -1 0 0 0 0 0 1 0 -1 0 0 0 0 0 1 0 -1 0 0 0 0 0 1 0 -1 0 0 0 0 0 0 0 -1 1 0 0 0 -1 0 1 0 0 0 0 0 -1 1 0 0 0 0 -1 0 1 0 0 0 0 0 -1 0 1 0 0 0 0 0 0 1 0 -1 0 0 0 0 0 0 1 -1 0 0 0 0 0 0 0 0 0 0 0 0 1 0 0 0 0 0 -1 0 1 0 0 -1 0 0 0 0 1 0 0 0 0 0 0 -1 0 1 0 -1 0 0 0 0 0 1 0 -1 0 0 0 0 0 0 0 0 0 0 0 0 0 -1 0 0 1 0 0 0 0 0 -1 0 1 0 0 0 0 0 -1 1 0 0 0 0 0 -1 0 0 1 0 0 0 0 -1 0 0 1 0 0 0 0 0 0 0 1 0 0 -1 0 -1 0 0 1 0 0 0 0 -1 0 0 1 0 0 0 0 -1 0 0 1 0 0 0 -1 0 1 0 0 0 0 0 1 0 0 0 0 0 -1 0 0 0 1 0 0 0 -1 0 0 0 1 0 0 0 -1 0 1 0 0 0 0 0 -1 0 0 0 0 0 0 0 0 0 1 0 0 0 0 -1 0 0 1 -1 0 0 0 0 0 0 0 0 1 -1 0 0 0 0 -1 0 1 0 0 0 0 0 -1 0 1 0 0 0 0 0 -1 0 0 1 0 0 0 0 0 0 0 0 0 0 0 0 -1 0 0 0 0 1 0 0 0 0 1 0 0 -1 0 0 0 0 1 0 0 0 -1 0 0 1 0 0 0 0 -1 0 0 1 0 0 0 -1 0 0 0 0 0 0 1 -1 0 0 0 0 1 0 0 -1 0 0 0 0 1 0 0 -1 0 0 0 -1 0 0 1 0 0 0 0 0 1 0 0 0 -1 0 0 0 1 0 0 0 -1 0 0 0 1 0 0 0 -1 0 0 0 1 0 0 0 -1 0 1 0 0 0 0 0 -1 0 -1 0 0 0 0 1 0 0 -1 0 0 0 0 1 0 0 0 0 -1 0 0 1 0 0 0 0 -1 0 0 1 0 0 0 -1 0 0 0 0 0 1 0 -1 0 0 0 0 0 1 0 -1 0 0 0 0 0 1 0 1 0 0 -1 0 0 0 0 0 0 1 -1 0 0 0 0 0 0 -1 1 0 0 0 0 0 0 -1 1 0 0 0 0 -1 0 1 0 0 0 0 0 0 0 1 0 -1 0 0 0 0 0 1 0 -1 0 0 0 0 0 -1 0 1 0 0 0 0 0 -1 0 1 0 0 0 0 0 0 0 0 0 0 0 0 1 0 0 -1 0 0 0 0 1 0 0 -1 0 0 0 0 0 0 0 -1 1 0 0 0 1 0 0 0 -1 0 0 0 1 0 0 -1 0 0 0 0 0 -1 0 0 0 1 0 0 0 1 0 0 0 -1 0 0 0 1 0 0 0 -1 0 0 0 1 -1 0 0 0 0 0 0 1 0 0 0 -1 0 0 0 0 0 0 0 0 0 -1 0 0 0 0 1 0 0 0 0 0 0 0 0 0 0 1 -1 0 0 0 0 0 0 0 -1 0 0 1 0 0 0 0 -1 0 0 1 0 0 0 1 -1 0 0 0 0 0 0 -1 1 0 0 0 0 0 0 -1 1 0 0 0 0 0 0 -1 1 0 0 0 0 0 0 0 0 0 0 0 0 0 0 1 0 -1 0 0 0 0 0 -1 0 1 0 0 0 0 0 0 0 1 0 -1 0 0 0 0 0 0 0 0 0 0 0 0 0 0 0 0 0 0 0 0 0 -1 0 1 0 0 -1 0 0 0 0 1 0 0 -1 0 0 0 0 1 0 0 0 0 0 0 0 0 0 0 0 0 0 0 0 0 0 0 0 0 0 0 0 0 0 0 -1 0 0 0 0 1 0 0 -1 1 0 0 0 0 0 0 0 0 0 0 1 0 0 -1 0 0 0 0 -1 1 0 0 0 0 0 0 0 0 1 -1 0 0 0 0 0 0 0 0 0 0 0 0 1 0 -1 0 0 0 0 0 0 0 0 0 0 0 0 0 1 0 0 -1 0 0 -1 0 0 0 1 0 0 0 -1 0 0 0 1 0 0 0 -1 0 0 0 1 0 0 0 -1 0 0 0 1 0 0 0 -1 0 0 0 1 0 0 0 0 0 0 0 0 0 0 0 0 0 0 1 -1 0 0 0 0 1 0 0 0 -1 0 0 0 1 -1 0 0 0 0 0 0 1 -1 0 0 0 0 -1 0 1 0 0 0 0 0 0 0 1 0 0 0 -1 0 0 0 1 -1 0 0 0 1 0 0 0 -1 0 0 0 0 -1 0 -1 1 -1 -1 0 -1 -1 1 0 -1 -1 -1 -1 -1 -1 -1 -1 -1 -1 -1 -1 -1 0 -1 -1 0 -1 -1 -1 0 -1 -1 0 0 1 0 -1 0 0 0 -1 -1 -1 1 -1 -1 1 -1 0 -1 -1 -1 -1 -1 0 0 1 0 -1 -1 0 0 0 -1 0 -1 0 0 -1 -1 -1 -1 1 -1 1 -1 0 -1 0 0 0 -1 -1 0 -1 -1 -1 -1 -1 0 0 0 -1 0 -1 -1 0 -1 -1 -1 1 0 -1 -1 -1 -1 1 -1 -1 -1 0 -1 -1 -1 -1 -1 -1 -1 0 -1 -1 -1 0 0 0 -1 0 0 0 0
2.832106 17 20 0 0 0 0 0 0 0 0 0 0 0 0 0 0 0 0 1 0 0 1 0 0 0 0 0 0 0 0 0 0 0 0 0 0 0 0 0 0 0 0 0 0 0 0 0 0 0 0 0 0 0 0 0 0 0 0 0 0 0 0 0 0 0 0 0 0 0 0 0 0 0 0 0 0 0 0 0 0 0 0 0 0 0 0 0 0 0 0 0 0 0 0 0 0 0 0 0 0 0 0 1 1 0 0 0 0 0 0 0 1 0 0 0 1 0 0 0 1 0 0 0 1 0 0 0 1 0 0 0 1 0 0 0 0 0 0 0 2 0 0 0 0 0 0 0 2 0 0 0 0 0 0 0 2 0 0 1 1 0 0 0 0 0 0 0 0 0 1 1 0 0 0 0 0 0 1 1 0 0 0 0 1 0 1 0 0 0 0 0 1 0 0 0 0 1 0 0 1 0 0 1 0 0 0 0 1 0 1 0 0 0 0 0 0 1 1 0 0 0 0 0 0 1 1 0 0 0 0 0 1 0 1 0 0 0 0 0 0 1 1 0 0 0 0 0 0 1 1 0 0 0 0 1 0 1 0 0 0 0 0 1 0 1 0 0 0 0 0 1 0 0 0 1 0 0 0 0 1 0 0 1 0 0 0 0 1 1 0 0 0 0 0 0 1 0 0 0 0 0 1 0 0 0 0 1 1 0 0 0 0 0 0 1 0 1 0 0 0 0 1 0 0 1 0 0 0 0 0 1 1 0 0 0 0 1 0 1 0 0 0 0 0 1 0 1 0 0 0 0 0 1 0 1 0 0 0 0 0 1 0 1 0 0 0 0 0 1 0 1 0 0 0 0 0 2 0 0 0 0 0 2 0 0 0 0 0 0 0 0 1 1 0 0 0 0 0 0 0 1 1 0 0 0 0 1 0 0 0 0 0 0 1 0 0 0 0 0 0 0 2 1 0 0 0 0 0 0 1 1 0 0 0 0 0 0 1 0 0 1 1 0 0 0 0 0 0 1 1 0 0 0 0 0 0 1 1 0 0 0 0 0 0 0 2 0 0 0 0 0 0 0 1 0 0 1 0 0 0 0 0 0 1 1 0 0 0 1 0 0 0 1 0 0 1 1 0 0 0 0 0 0 2 0 0 0 0 0 0 0 1 0 0 0 1 0 0 0 0 0 0 1 0 0 1 0 0 1 0 0 0 0 1 0 0 1 0 0 0 0 1 0 0 0 0 1 0 0 1 0 0 1 0 1 0 0 0 0 0 1 1 0 0 0 0 0 0 1 0 1 0 0 0 0 0 1 1 0 0 0 0 1 0 0 1 0 0 0 0 0 0 0 1 0 1 0 0 0 0 0 1 0 1 0 0 0 0 0 0 0 2 0 0 0 0 0 1 0 1 0 0 0 0 0 0 0 1 0 1 0 0 0 0 0 1 0 1 0 0 0 0 0 1 0 1 0 1 0 0 0 1 0 0 0 0 0 2 0 0 0 0 0 0 0 0 1 1 0 0 0 0 0 0 1 0 0 1 0 0 0 1 0 0 0 1 0 0 0 1 0 0 1 0 0 0 0 1 0 0 1 0 0 0 0 0 0 1 1 0 0 0 0 0 0 1 0 1 0 0 1 0 0 1 0 0 0 1 1 0 0 0 0 0 0 1 1 0 0 0 0 0 0 1 0 0 0 0 1 0 0 0 1 0 0 0 0 1 0 0 1 0 0 1 0 0 0 0 1 0 0 0 0 1 0 1 0 1 0 0 0 0 1 0 0 1 0 0 0 0 0 0 0 1 0 0 1 0 1 0 0 1 0 0 0 0 1 0 0 0 0 0 1 0 1 0 0 0 0 0 1 0 0 0 0 0 0 0 1 1 0 1 0 0 0 0 0 1 0 0 0 0 0 1 1 0 0 0 0 0 0 1 1 0 0 1 0 0 0 0 1 0 0 0 1 0 0 0 1 0 0 0 1 0 0 0 1 0 0 0 1 0 0 0 1 0 0 1 1 0 0 0 0 0 0 1 1 0 0 0 0 0 0 0 0 1 0 1 0 0 0 0 0 1 0 1 0 0 0 0 0 0 0 2 0 0 0 0 0 0 0 2 0 0 0 0 0 0 0 2 0 0 0 0 0 0 0 1 0 1 0 0 0 0 0 1 0 1 1 0 0 0 0 1 0 0 1 0 0 1 0 0 0 0 1 0 1 0 0 0 0 0 1 0 0 0 0 1 0 0 0 1 1 0 0 0 0 0 0 1 0 0 1 0 0 0 0 0 0 0 0 1 0 1 0 0 0 0 1 0 1 0 0 0 0 0 2 0 0 0 0 0 1 0 1 0 0 0 0 0 0 0 1 0 1 0 0 0 0 0 1 0 1 0 0 0 0 0 0 0 1 1 1 0 0 0 0 0 1 0 0 0 1 0 0 0 1 0 0 0 0 1 0 0 1 0 0 0 0 1 0 0 1 0 0 0 0 1 0 0 1 0 0 0 0 0 0 1 1 0 0 0 0 2 0 0 0 0 0 0 0 2 0 0 0 0 0 0 0 1 0 0 1 0 0 0 0 1 0 0 1 0 0 0 0 1 0 0 1 0 0 0 0 1 0 0 1 0 1 0 0 0 1 0 0 0 1 -1 0 0 0 0 0 0 0 1 0 0 0 -1 0 0 0 1 0 0 0 -1 0 0 0 1 0 0 0 -1 0 0 0 0 0 0 0 0 0 0 0 0 0 0 0 0 0 0 0 0 0 0 0 0 0 0 1 -1 0 0 0 0 0 0 0 0 0 1 -1 0 0 0 0 0 0 1 -1 0 0 0 0 -1 0 1 0 0 0 0 0 -1 0 0 0 0 1 0 0 -1 0 0 1 0 0 0 0 -1 0 1 0 0 0 0 0 0 1 -1 0 0 0 0 0 0 1 -1 0 0 0 0 0 1 0 -1 0 0 0 0 0 0 1 -1 0 0 0 0 0 0 1 -1 0 0 0 0 1 0 -1 0 0 0 0 0 1 0 -1 0 0 0 0 0 1 0 0 0 -1 0 0 0 0 1 0 0 -1 0 0 0 0 1 -1 0 0 0 0 0 0 1 0 0 0 0 0 -1 0 0 0 0 1 -1 0 0 0 0 0 0 1 0 -1 0 0 0 0 1 0 0 -1 0 0 0 0 0 1 -1 0 0 0 0 -1 0 1 0 0 0 0 0 -1 0 1 0 0 0 0 0 -1 0 1 0 0 0 0 0 -1 0 1 0 0 0 0 0 -1 0 1 0 0 0 0 0 0 0 0 0 0 0 0 0 0 0 0 0 0 0 0 -1 1 0 0 0 0 0 0 0 1 -1 0 0 0 0 1 0 0 0 0 0 0 -1 0 0 0 0 0 0 0 0 1 0 0 0 0 0 0 -1 1 0 0 0 0 0 0 -1 0 0 1 -1 0 0 0 0 0 0 1 -1 0 0 0 0 0 0 1 -1 0 0 0 0 0 0 0 0 0 0 0 0 0 0 0 1 0 0 -1 0 0 0 0 0 0 1 -1 0 0 0 1 0 0 0 -1 0 0 -1 1 0 0 0 0 0 0 0 0 0 0 0 0 0 0 1 0 0 0 -1 0 0 0 0 0 0 1 0 0 -1 0 0 1 0 0 0 0 -1 0 0 1 0 0 0 0 -1 0 0 0 0 1 0 0 -1 0 0 1 0 -1 0 0 0 0 0 1 -1 0 0 0 0 0 0 1 0 -1 0 0 0 0 0 1 -1 0 0 0 0 1 0 0 -1 0 0 0 0 0 0 0 -1 0 1 0 0 0 0 0 -1 0 1 0 0 0 0 0 0 0 0 0 0 0 0 0 -1 0 1 0 0 0 0 0 0 0 -1 0 1 0 0 0 0 0 -1 0 1 0 0 0 0 0 -1 0 1 0 1 0 0 0 -1 0 0 0 0 0 0 0 0 0 0 0 0 0 0 1 -1 0 0 0 0 0 0 1 0 0 -1 0 0 0 1 0 0 0 -1 0 0 0 1 0 0 -1 0 0 0 0 1 0 0 -1 0 0 0 0 0 0 1 -1 0 0 0 0 0 0 1 0 -1 0 0 1 0 0 -1 0 0 0 -1 1 0 0 0 0 0 0 -1 1 0 0 0 0 0 0 -1 0 0 0 0 1 0 0 0 1 0 0 0 0 -1 0 0 1 0 0 -1 0 0 0 0 -1 0 0 0 0 1 0 -1 0 1 0 0 0 0 -1 0 0 1 0 0 0 0 0 0 0 1 0 0 -1 0 -1 0 0 1 0 0 0 0 -1 0 0 0 0 0 1 0 -1 0 0 0 0 0 1 0 0 0 0 0 0 0 1 -1 0 1 0 0 0 0 0 -1 0 0 0 0 0 1 -1 0 0 0 0 0 0 1 -1 0 0 1 0 0 0 0 -1 0 0 0 1 0 0 0 -1 0 0 0 1 0 0 0 -1 0 0 0 1 0 0 0 -1 0 0 1 -1 0 0 0 0 0 0 1 -1 0 0 0 0 0 0 0 0 1 0 -1 0 0 0 0 0 1 0 -1 0 0 0 0 0 0 0 0 0 0 0 0 0 0 0 0 0 0 0 0 0 0 0 0 0 0 0 0 0 0 0 1 0 -1 0 0 0 0 0 1 0 -1 1 0 0 0 0 -1 0 0 1 0 0 -1 0 0 0 0 1 0 -1 0 0 0 0 0 -1 0 0 0 0 1 0 0 0 1 -1 0 0 0 0 0 0 -1 0 0 1 0 0 0 0 0 0 0 0 1 0 -1 0 0 0 0 -1 0 1 0 0 0 0 0 0 0 0 0 0 0 -1 0 1 0 0 0 0 0 0 0 1 0 -1 0 0 0 0 0 1 0 -1 0 0 0 0 0 0 0 1 -1 -1 0 0 0 0 0 1 0 0 0 -1 0 0 0 1 0 0 0 0 -1 0 0 1 0 0 0 0 -1 0 0 1 0 0 0 0 -1 0 0 1 0 0 0 0 0 0 1 -1 0 0 0 0 0 0 0 0 0 0 0 0 0 0 0 0 0 0 0 0 1 0 0 -1 0 0 0 0 1 0 0 -1 0 0 0 0 1 0 0 -1 0 0 0 0 1 0 0 -1 0 1 0 0 0 -1 0 0 0 0 -1 0 -1 1 -1 -1 1 -1 -1 0 0 0 -1 -1 0 -1 -1 -1 -1 0 -1 -1 -1 0 -1 -1 -1 -1 -1 -1 -1 0 -1 -1 -1 0 1 0 -1 1 0 0 -1 -1 -1 0 0 -1 1 -1 0 -1 -1 -1 -1 -1 -1 -1 0 0 -1 -1 1 0 0 -1 -1 -1 -1 -1 -1 -1 -1 -1 0 0 0 -1 -1 -1 -1 0 -1 -1 -1 1 -1 -1 0 -1 0 0 0 0 0 -1 -1 0 1 -1 -1 -1 1 -1 -1 -1 -1 -1 0 -1 0 -1 0 0 -1 -1 -1 -1 0 -1 0 -1 -1 0 0 1 1 -1 1 0 0 0
2.372342 18 19 0 0 0 0 0 0 0 0 0 0 0 0 0 0 0 0 0 1 1 0 0 0 0 0 0 0 0 0 0 0 0 0 0 0 0 0 0 0 0 0 0 0 0 0 0 0 0 0 0 0 0 0 0 0 0 0 0 0 0 0 0 0 0 0 0 0 0 0 0 0 0 0 0 0 0 0 0 0 0 0 0 0 0 0 0 0 0 0 0 0 0 0 0 0 0 0 0 0 0 0 0 0 0 0 0 1 1 0 0 0 0 0 0 1 1 0 1 0 0 0 0 1 0 0 1 0 0 0 0 1 0 0 0 0 0 1 0 1 0 0 0 0 0 0 0 2 0 0 0 0 0 0 1 0 1 0 0 0 1 0 0 1 0 0 0 0 0 0 0 1 0 1 0 0 0 1 0 1 0 0 0 0 0 0 0 2 0 0 0 0 0 0 0 1 1 0 0 0 1 0 0 0 1 0 0 0 1 0 0 0 1 0 1 0 0 0 0 0 1 0 1 1 0 0 0 0 0 0 0 1 0 1 0 0 0 0 1 0 0 1 0 0 0 0 0 0 1 1 0 0 0 0 0 0 0 0 0 0 2 0 0 0 0 1 1 0 0 0 0 0 0 0 0 0 1 1 0 0 0 1 0 0 1 0 0 0 0 1 0 0 1 0 0 1 0 1 0 0 0 0 0 1 0 0 0 0 0 1 0 0 1 0 0 0 0 1 0 0 1 0 0 0 0 1 0 1 0 1 0 0 0 0 0 1 0 1 0 0 0 0 0 0 0 1 0 0 0 1 0 1 0 0 0 0 0 1 0 1 0 0 0 0 0 1 0 2 0 0 0 0 0 0 1 1 0 0 0 0 0 0 0 0 0 1 0 0 1 0 0 0 0 1 0 0 1 0 0 0 0 0 0 0 2 0 0 0 0 0 0 0 2 0 0 0 0 0 0 0 1 1 0 0 0 0 1 1 0 0 0 1 0 0 0 1 0 0 0 0 0 1 0 0 0 1 1 0 0 1 0 0 0 0 1 0 0 1 0 0 0 0 1 0 0 1 0 0 0 0 0 0 0 2 0 0 0 0 1 0 0 1 0 0 0 0 0 0 0 1 0 1 0 0 0 0 0 0 0 0 1 1 0 0 1 0 0 0 1 0 0 0 1 0 0 1 0 0 0 0 0 0 1 1 0 0 0 0 1 0 0 1 0 0 0 0 1 0 0 1 0 0 0 1 0 0 0 1 0 0 0 0 1 0 0 0 1 0 0 0 0 0 0 0 2 0 0 0 1 0 0 0 1 0 0 0 1 0 0 0 1 0 0 0 1 0 0 0 1 0 1 0 0 1 0 0 0 0 1 0 0 1 0 0 0 0 0 0 1 0 1 0 0 0 0 0 1 0 1 0 0 0 0 1 0 1 0 0 0 0 0 2 0 0 0 0 0 0 0 2 0 0 0 0 0 0 0 0 0 0 1 1 0 0 0 0 0 0 1 1 0 0 0 0 0 1 1 0 0 0 0 0 0 1 1 0 0 0 0 1 0 0 0 1 0 0 0 0 0 1 0 1 0 0 0 0 0 1 0 1 0 0 0 0 0 2 0 0 0 0 0 0 0 2 0 0 0 0 1 0 1 0 0 0 0 0 1 0 0 0 0 1 0 0 1 0 0 0 0 1 0 0 1 0 0 0 0 1 0 0 0 0 0 0 0 0 1 1 0 0 0 0 0 1 0 1 1 0 0 1 0 0 0 0 1 0 0 0 0 0 0 1 0 0 0 0 0 0 0 2 0 0 0 0 1 0 0 1 0 0 0 0 0 0 1 1 0 0 1 0 0 0 1 0 1 1 0 0 0 0 0 0 1 0 0 0 0 0 1 0 1 0 1 0 0 0 0 0 0 0 1 0 0 0 0 1 0 0 1 0 0 0 0 1 0 0 1 0 0 0 0 1 0 1 1 0 0 0 0 0 0 1 1 0 0 0 0 0 0 1 1 0 0 0 0 0 0 1 0 0 0 1 0 0 0 0 1 1 0 0 0 0 0 1 0 0 1 0 0 0 0 0 0 0 1 1 0 0 0 0 0 0 0 2 0 0 0 0 0 0 0 1 0 1 0 0 0 1 0 0 0 1 1 1 0 0 0 0 0 0 1 0 0 1 0 0 0 0 1 0 0 1 0 0 0 0 1 1 0 0 0 0 0 0 1 1 0 0 0 0 0 0 1 1 0 0 0 0 0 0 2 0 0 0 0 0 0 0 0 0 0 0 0 1 0 1 0 0 0 0 1 1 0 0 0 0 0 1 0 0 0 1 0 0 0 1 1 0 0 0 0 0 0 1 0 0 1 0 0 0 0 1 1 0 0 0 0 0 0 1 0 0 0 1 0 0 1 0 0 1 0 0 0 0 1 0 0 1 0 0 0 0 1 0 0 1 0 0 0 0 1 0 0 1 0 0 0 0 1 0 0 1 0 0 0 0 0 0 0 1 1 0 0 0 1 0 0 0 1 0 0 0 0 0 0 1 0 1 0 0 0 0 1 1 0 0 0 0 0 0 2 0 0 0 1 1 0 0 0 0 0 0 1 0 0 0 0 0 0 1 0 0 0 1 1 0 0 0 0 0 0 1 1 0 0 0 0 0 0 0 0 1 -1 0 0 0 0 0 0 1 -1 0 1 0 0 0 0 -1 0 0 1 0 0 0 0 -1 0 0 0 0 0 1 0 -1 0 0 0 0 0 0 0 0 0 0 0 0 0 0 -1 0 1 0 0 0 1 0 0 -1 0 0 0 0 0 0 0 -1 0 1 0 0 0 1 0 -1 0 0 0 0 0 0 0 0 0 0 0 0 0 0 0 -1 1 0 0 0 -1 0 0 0 1 0 0 0 -1 0 0 0 1 0 -1 0 0 0 0 0 1 0 -1 1 0 0 0 0 0 0 0 1 0 -1 0 0 0 0 1 0 0 -1 0 0 0 0 0 0 -1 1 0 0 0 0 0 0 0 0 0 0 0 0 0 0 0 -1 1 0 0 0 0 0 0 0 0 0 1 -1 0 0 0 -1 0 0 1 0 0 0 0 -1 0 0 1 0 0 -1 0 1 0 0 0 0 0 -1 0 0 0 0 0 1 0 0 -1 0 0 0 0 1 0 0 -1 0 0 0 0 1 0 -1 0 1 0 0 0 0 0 -1 0 1 0 0 0 0 0 0 0 1 0 0 0 -1 0 -1 0 0 0 0 0 1 0 -1 0 0 0 0 0 1 0 0 0 0 0 0 0 0 -1 1 0 0 0 0 0 0 0 0 0 1 0 0 -1 0 0 0 0 1 0 0 -1 0 0 0 0 0 0 0 0 0 0 0 0 0 0 0 0 0 0 0 0 0 0 0 1 -1 0 0 0 0 1 -1 0 0 0 -1 0 0 0 1 0 0 0 0 0 -1 0 0 0 1 -1 0 0 1 0 0 0 0 -1 0 0 1 0 0 0 0 -1 0 0 1 0 0 0 0 0 0 0 0 0 0 0 0 -1 0 0 1 0 0 0 0 0 0 0 1 0 -1 0 0 0 0 0 0 0 0 -1 1 0 0 1 0 0 0 -1 0 0 0 1 0 0 -1 0 0 0 0 0 0 1 -1 0 0 0 0 1 0 0 -1 0 0 0 0 1 0 0 -1 0 0 0 -1 0 0 0 1 0 0 0 0 1 0 0 0 -1 0 0 0 0 0 0 0 0 0 0 0 1 0 0 0 -1 0 0 0 1 0 0 0 -1 0 0 0 1 0 0 0 -1 0 -1 0 0 1 0 0 0 0 -1 0 0 1 0 0 0 0 0 0 -1 0 1 0 0 0 0 0 -1 0 1 0 0 0 0 -1 0 1 0 0 0 0 0 0 0 0 0 0 0 0 0 0 0 0 0 0 0 0 0 0 0 0 -1 1 0 0 0 0 0 0 -1 1 0 0 0 0 0 -1 1 0 0 0 0 0 0 -1 1 0 0 0 0 -1 0 0 0 1 0 0 0 0 0 1 0 -1 0 0 0 0 0 1 0 -1 0 0 0 0 0 0 0 0 0 0 0 0 0 0 0 0 0 0 1 0 -1 0 0 0 0 0 1 0 0 0 0 -1 0 0 1 0 0 0 0 -1 0 0 1 0 0 0 0 -1 0 0 0 0 0 0 0 0 -1 1 0 0 0 0 0 -1 0 1 1 0 0 -1 0 0 0 0 1 0 0 0 0 0 0 -1 0 0 0 0 0 0 0 0 0 0 0 0 -1 0 0 1 0 0 0 0 0 0 1 -1 0 0 1 0 0 0 -1 0 1 -1 0 0 0 0 0 0 1 0 0 0 0 0 -1 0 1 0 -1 0 0 0 0 0 0 0 -1 0 0 0 0 1 0 0 -1 0 0 0 0 1 0 0 -1 0 0 0 0 1 0 -1 1 0 0 0 0 0 0 -1 1 0 0 0 0 0 0 -1 1 0 0 0 0 0 0 -1 0 0 0 1 0 0 0 0 1 -1 0 0 0 0 0 -1 0 0 1 0 0 0 0 0 0 0 1 -1 0 0 0 0 0 0 0 0 0 0 0 0 0 0 0 -1 0 1 0 0 0 -1 0 0 0 1 -1 1 0 0 0 0 0 0 -1 0 0 1 0 0 0 0 -1 0 0 1 0 0 0 0 -1 1 0 0 0 0 0 0 -1 1 0 0 0 0 0 0 -1 1 0 0 0 0 0 0 0 0 0 0 0 0 0 0 0 0 0 0 0 1 0 -1 0 0 0 0 -1 1 0 0 0 0 0 1 0 0 0 -1 0 0 0 1 -1 0 0 0 0 0 0 1 0 0 -1 0 0 0 0 1 -1 0 0 0 0 0 0 1 0 0 0 -1 0 0 -1 0 0 1 0 0 0 0 -1 0 0 1 0 0 0 0 -1 0 0 1 0 0 0 0 -1 0 0 1 0 0 0 0 -1 0 0 1 0 0 0 0 0 0 0 1 -1 0 0 0 1 0 0 0 -1 0 0 0 0 0 0 1 0 -1 0 0 0 0 -1 1 0 0 0 0 0 0 0 0 0 0 1 -1 0 0 0 0 0 0 1 0 0 0 0 0 0 -1 0 0 0 1 -1 0 0 0 0 0 0 1 -1 0 0 0 -1 -1 -1 -1 0 -1 -1 -1 0 -1 1 0 -1 0 0 0 -1 -1 -1 -1 -1 -1 -1 0 -1 0 0 0 0 -1 -1 -1 -1 -1 -1 1 -1 1 1 0 -1 0 -1 -1 -1 -1 1 -1 0 0 0 0 -1 -1 -1 -1 -1 1 0 1 0 -1 -1 0 0 0 -1 1 -1 1 0 -1 -1 -1 -1 1 -1 1 0 0 0 0 -1 0 0 -1 -1 -1 -1 0 -1 0 -1 -1 -1 -1 0 -1 -1 0 -1 0 -1 0 1 -1 -1 -1 -1 0 -1 -1 -1 0 -1 -1 -1 -1 -1 0 -1 -1 -1 -1 0 0 -1 -1 -1 -1 0 0 -1
0.3242214 18 20 0 0 0 0 0 0 0 0 0 0 0 0 0 0 0 0 0 1 0 1 0 0 0 0 0 0 0 0 0 0 0 0 0 0 0 0 0 0 0 0 0 0 0 0 0 0 0 0 0 0 0 0 0 0 0 0 0 0 0 0 0 0 0 0 0 0 0 0 0 0 0 0 0 0 0 0 0 0 0 0 0 0 0 0 0 0 0 0 0 0 0 0 0 0 0 0 0 0 0 0 0 1 0 0 0 1 0 0 0 0 0 0 0 2 0 0 1 0 0 0 0 1 0 0 1 0 0 0 0 1 0 0 0 0 0 1 0 1 0 0 0 0 0 0 0 2 0 0 0 0 0 0 0 1 1 0 0 1 1 0 0 0 0 0 0 0 0 0 1 0 0 1 0 0 0 1 1 0 0 0 0 1 0 0 0 1 0 0 0 1 0 0 0 0 1 0 0 1 0 0 0 0 1 0 0 1 0 0 0 0 1 0 0 0 0 1 0 0 1 0 0 1 0 1 0 0 0 0 0 1 0 1 0 0 0 0 1 0 0 1 0 0 0 0 0 0 0 2 0 0 0 0 0 0 1 0 0 0 1 0 0 0 1 0 1 0 0 0 0 0 0 0 1 0 1 0 0 0 0 0 1 0 1 0 0 0 1 0 0 0 1 0 0 0 0 1 0 0 0 1 0 0 0 0 0 1 0 1 0 0 0 0 0 0 1 1 0 0 0 0 0 0 1 1 0 0 0 1 0 1 0 0 0 0 1 1 0 0 0 0 0 0 1 1 0 0 0 0 0 0 1 0 0 0 0 1 0 0 1 0 0 0 0 1 0 1 1 0 0 0 0 0 0 1 1 0 0 0 0 0 1 0 0 1 0 0 0 0 0 1 0 1 0 0 0 0 0 0 0 1 0 0 1 0 0 0 0 0 0 0 1 1 0 0 0 0 0 0 1 1 0 0 0 0 1 0 0 1 0 0 0 0 0 1 0 1 0 0 0 1 0 0 0 1 0 0 0 2 0 0 0 0 0 0 0 2 0 0 0 0 0 0 0 2 0 0 0 0 0 0 0 1 0 0 1 0 0 0 0 1 0 0 1 0 0 0 0 1 0 0 1 0 0 1 0 0 0 0 0 1 0 1 1 0 0 0 0 0 0 0 1 0 0 1 0 0 0 0 0 0 1 0 0 1 0 0 1 0 0 0 0 1 0 0 1 0 0 0 0 1 0 0 0 0 0 1 0 1 0 0 1 0 1 0 0 0 0 0 0 1 0 0 1 0 0 0 1 0 1 0 0 0 0 0 1 1 0 0 0 0 0 0 1 1 0 0 0 0 0 0 0 2 0 0 0 0 0 0 0 2 0 0 0 0 0 0 0 0 1 1 0 0 0 0 0 1 1 0 0 0 0 0 0 1 0 1 0 0 0 1 0 0 0 1 0 0 0 1 0 0 0 1 0 0 0 0 0 0 0 2 0 0 0 0 0 1 0 1 0 0 0 0 0 0 1 1 0 0 0 0 0 0 1 0 0 1 0 0 0 0 0 1 0 1 0 0 0 1 0 0 1 0 0 0 0 1 0 0 1 0 0 0 0 1 0 0 1 0 0 0 0 1 0 0 0 1 1 0 0 0 0 1 0 0 1 1 0 0 0 0 0 0 1 1 0 0 0 0 0 0 1 1 0 0 0 0 0 0 0 0 0 0 0 0 0 2 0 0 0 0 0 1 0 1 1 0 1 0 0 0 0 0 1 1 0 0 0 0 0 0 1 0 0 0 0 0 0 1 0 0 0 0 0 0 1 1 1 0 0 0 0 0 1 0 1 0 1 0 0 0 0 0 2 0 0 0 0 0 0 0 1 0 0 0 0 0 0 1 1 0 0 0 0 0 0 1 0 0 0 0 0 0 1 1 0 0 0 0 0 0 1 1 0 0 0 0 0 0 1 1 0 0 1 0 0 0 1 0 0 0 1 0 0 0 1 0 0 0 1 0 0 0 1 0 0 0 1 0 0 1 0 0 0 0 2 0 0 0 0 0 0 0 0 0 1 1 0 0 0 0 0 0 1 1 0 0 0 0 0 0 0 2 0 0 0 0 0 0 0 1 0 1 0 0 0 0 0 1 0 1 0 1 0 0 0 0 0 1 0 0 0 1 0 0 0 1 0 0 0 1 0 1 0 0 0 1 0 1 0 0 0 0 0 1 1 0 0 0 0 0 1 1 0 0 0 0 0 0 1 0 1 0 0 0 0 0 0 1 0 0 0 1 0 0 0 0 0 0 0 1 0 1 0 0 0 1 1 0 0 0 0 0 0 1 1 0 0 0 0 0 1 1 0 0 0 0 0 0 0 1 0 0 1 0 0 0 0 1 0 0 1 0 0 0 0 0 0 1 0 1 1 0 0 0 0 1 0 0 0 0 1 0 0 1 0 0 0 0 0 1 0 1 0 0 0 0 0 1 0 1 0 0 0 0 0 1 0 1 0 0 0 0 1 0 0 0 1 0 0 0 0 1 0 1 0 0 0 0 0 1 0 1 0 0 0 0 0 0 1 0 1 0 1 0 0 0 0 0 1 0 1 0 0 0 0 0 1 0 0 0 0 1 0 0 1 0 0 0 0 1 1 0 0 0 0 -1 0 0 0 1 0 0 0 0 0 0 0 0 0 0 1 0 0 0 0 -1 0 0 1 0 0 0 0 -1 0 0 0 0 0 1 0 -1 0 0 0 0 0 0 0 0 0 0 0 0 0 0 0 -1 1 0 0 -1 1 0 0 0 0 0 0 0 0 0 -1 0 0 1 0 0 0 1 -1 0 0 0 0 -1 0 0 0 1 0 0 0 -1 0 0 0 0 1 0 0 -1 0 0 0 0 1 0 0 -1 0 0 0 0 1 0 0 0 0 -1 0 0 1 0 0 1 0 -1 0 0 0 0 0 1 0 -1 0 0 0 0 1 0 0 -1 0 0 0 0 0 0 0 0 0 0 0 0 0 0 -1 0 0 0 1 0 0 0 -1 0 1 0 0 0 0 0 0 0 -1 0 1 0 0 0 0 0 -1 0 1 0 0 0 -1 0 0 0 1 0 0 0 0 1 0 0 0 -1 0 0 0 0 0 -1 0 1 0 0 0 0 0 0 -1 1 0 0 0 0 0 0 -1 1 0 0 0 1 0 -1 0 0 0 0 -1 1 0 0 0 0 0 0 -1 1 0 0 0 0 0 0 -1 0 0 0 0 1 0 0 -1 0 0 0 0 1 0 1 -1 0 0 0 0 0 0 1 -1 0 0 0 0 0 -1 0 0 1 0 0 0 0 0 -1 0 1 0 0 0 0 0 0 0 -1 0 0 1 0 0 0 0 0 0 0 1 -1 0 0 0 0 0 0 1 -1 0 0 0 0 1 0 0 -1 0 0 0 0 0 1 0 -1 0 0 0 -1 0 0 0 1 0 0 0 0 0 0 0 0 0 0 0 0 0 0 0 0 0 0 0 0 0 0 0 0 0 0 0 1 0 0 -1 0 0 0 0 1 0 0 -1 0 0 0 0 1 0 0 -1 0 0 -1 0 0 0 0 0 1 0 -1 1 0 0 0 0 0 0 0 1 0 0 -1 0 0 0 0 0 0 1 0 0 -1 0 0 1 0 0 0 0 -1 0 0 1 0 0 0 0 -1 0 0 0 0 0 1 0 -1 0 0 1 0 -1 0 0 0 0 0 0 -1 0 0 1 0 0 0 1 0 -1 0 0 0 0 0 1 -1 0 0 0 0 0 0 1 -1 0 0 0 0 0 0 0 0 0 0 0 0 0 0 0 0 0 0 0 0 0 0 0 0 1 -1 0 0 0 0 0 -1 1 0 0 0 0 0 0 1 0 -1 0 0 0 1 0 0 0 -1 0 0 0 1 0 0 0 -1 0 0 0 0 0 0 0 0 0 0 0 0 0 -1 0 1 0 0 0 0 0 0 1 -1 0 0 0 0 0 0 1 0 0 -1 0 0 0 0 0 1 0 -1 0 0 0 1 0 0 -1 0 0 0 0 1 0 0 -1 0 0 0 0 1 0 0 -1 0 0 0 0 1 0 0 0 -1 1 0 0 0 0 -1 0 0 1 -1 0 0 0 0 0 0 1 -1 0 0 0 0 0 0 1 -1 0 0 0 0 0 0 0 0 0 0 0 0 0 0 0 0 0 0 0 -1 0 1 1 0 -1 0 0 0 0 0 1 -1 0 0 0 0 0 0 -1 0 0 0 0 0 0 1 0 0 0 0 0 0 -1 1 -1 0 0 0 0 0 1 0 -1 0 1 0 0 0 0 0 0 0 0 0 0 0 0 0 1 0 0 0 0 0 0 -1 1 0 0 0 0 0 0 -1 0 0 0 0 0 0 -1 1 0 0 0 0 0 0 -1 1 0 0 0 0 0 0 -1 1 0 0 1 0 0 0 -1 0 0 0 1 0 0 0 -1 0 0 0 1 0 0 0 -1 0 0 0 -1 0 0 1 0 0 0 0 0 0 0 0 0 0 0 0 0 0 1 -1 0 0 0 0 0 0 1 -1 0 0 0 0 0 0 0 0 0 0 0 0 0 0 0 -1 0 1 0 0 0 0 0 -1 0 1 0 1 0 0 0 0 0 -1 0 0 0 1 0 0 0 -1 0 0 0 1 0 -1 0 0 0 1 0 -1 0 0 0 0 0 1 -1 0 0 0 0 0 -1 1 0 0 0 0 0 0 1 0 -1 0 0 0 0 0 0 -1 0 0 0 1 0 0 0 0 0 0 0 1 0 -1 0 0 0 1 -1 0 0 0 0 0 0 1 -1 0 0 0 0 0 -1 1 0 0 0 0 0 0 0 1 0 0 -1 0 0 0 0 1 0 0 -1 0 0 0 0 0 0 1 0 -1 -1 0 0 0 0 1 0 0 0 0 -1 0 0 1 0 0 0 0 0 -1 0 1 0 0 0 0 0 -1 0 1 0 0 0 0 0 -1 0 1 0 0 0 0 1 0 0 0 -1 0 0 0 0 -1 0 1 0 0 0 0 0 -1 0 1 0 0 0 0 0 0 1 0 -1 0 1 0 0 0 0 0 -1 0 1 0 0 0 0 0 -1 0 0 0 0 1 0 0 -1 0 0 0 0 1 -1 0 0 0 -1 -1 -1 -1 0 -1 -1 0 0 -1 0 0 0 0 0 1 -1 -1 -1 -1 0 -1 -1 0 0 -1 0 0 -1 -1 -1 -1 -1 -1 -1 0 -1 1 1 0 0 0 -1 -1 -1 -1 0 0 0 0 0 0 -1 -1 -1 -1 -1 0 -1 0 0 -1 -1 1 0 0 -1 0 -1 0 -1 -1 -1 -1 -1 0 0 0 0 -1 0 -1 -1 -1 0 -1 0 -1 -1 1 -1 1 -1 -1 -1 0 -1 -1 0 1 -1 0 -1 0 0 -1 -1 -1 -1 -1 -1 0 -1 0 0 -1 -1 -1 -1 1 -1 -1 -1 -1 1 0 0 0 -1 0 0 0 -1
-2.573406 18 21 0 0 0 0 0 0 0 0 0 0 0 0 0 0 0 0 0 1 0 0 1 0 0 0 0 0 0 0 0 0 0 0 0 0 0 0 0 0 0 0 0 0 0 0 0 0 0 0 0 0 0 0 0 0 0 0 0 0 0 0 0 0 0 0 0 0 0 0 0 0 0 0 0 0 0 0 0 0 0 0 0 0 0 0 0 0 0 0 0 0 0 0 0 0 0 0 0 0 0 0 0 0 0 0 1 1 0 0 0 1 0 0 0 1 0 0 1 0 0 0 1 0 0 0 1 1 0 0 0 0 0 0 0 1 0 1 0 0 0 0 0 0 0 0 1 1 0 0 0 0 0 0 1 0 1 0 0 1 1 0 0 0 0 0 0 0 0 0 0 1 0 1 0 1 0 1 0 0 0 0 0 1 0 0 0 1 0 0 0 0 0 0 0 0 2 0 0 0 0 0 0 1 1 0 0 0 0 0 0 1 1 0 0 0 0 1 0 0 1 0 0 1 0 1 0 0 0 0 0 1 0 1 0 0 0 0 1 0 1 0 0 0 0 0 0 0 0 1 0 1 0 0 0 0 0 0 0 1 1 0 0 0 0 0 2 0 0 0 0 0 0 0 1 0 1 0 0 0 0 0 1 0 1 0 0 0 0 0 0 0 1 1 0 0 0 1 0 0 0 1 0 0 0 0 0 0 0 2 1 0 0 0 0 0 0 1 1 0 0 0 0 0 0 1 0 0 1 1 0 0 0 0 0 0 1 1 0 0 0 0 0 0 0 1 1 0 0 0 0 0 0 0 0 1 0 1 0 0 0 0 0 1 0 1 0 1 0 0 0 1 0 0 0 1 0 0 0 1 0 0 0 0 0 1 1 0 0 0 0 0 0 1 1 0 0 0 0 0 0 0 1 0 1 0 0 0 0 0 1 0 1 0 0 0 0 0 1 0 1 0 0 0 0 0 1 1 0 0 0 0 0 0 0 2 0 0 1 0 0 0 0 0 0 1 1 0 0 1 0 0 0 0 0 0 0 2 0 0 0 0 0 0 0 2 0 0 0 0 0 0 0 2 0 0 0 0 1 0 0 1 0 0 0 0 0 0 0 1 0 1 0 0 0 1 0 0 0 0 0 1 0 1 1 0 0 0 0 0 0 1 1 0 0 0 0 0 1 0 0 0 1 0 0 0 1 0 1 0 0 0 0 0 1 0 1 0 0 0 0 0 1 0 0 0 0 1 0 0 0 0 1 0 1 0 0 0 0 0 0 0 0 1 1 0 0 0 1 0 0 0 1 0 0 0 1 0 0 0 1 0 0 0 1 0 0 0 1 0 0 0 0 1 0 0 1 0 0 0 0 1 0 0 1 0 0 0 1 0 1 0 0 0 0 0 1 0 1 0 0 0 0 0 1 1 0 0 0 0 0 1 1 0 0 0 0 0 0 1 0 0 0 0 1 0 0 0 0 0 0 1 1 0 0 0 0 0 0 1 1 0 0 0 0 0 1 0 0 1 0 0 0 0 1 0 0 1 0 1 0 0 0 1 0 0 0 1 0 1 0 0 0 0 1 0 0 1 0 0 0 0 1 0 0 1 0 0 0 0 1 0 0 1 0 0 0 0 2 0 0 0 0 0 0 0 1 0 0 0 1 0 0 0 1 0 0 0 0 0 1 0 1 0 0 0 0 0 0 1 0 0 0 0 0 0 0 2 1 0 0 0 0 0 0 1 1 1 0 0 0 0 0 0 1 0 0 0 0 0 0 1 0 0 0 1 0 0 0 1 0 0 0 1 0 0 0 1 0 0 0 0 0 0 2 0 0 0 1 1 0 0 0 0 1 0 0 1 0 0 0 0 1 0 0 1 0 0 0 0 1 0 0 0 0 0 0 1 0 0 0 0 1 0 0 1 0 0 0 1 0 0 0 1 0 0 0 1 0 0 0 1 0 0 1 0 1 0 0 0 0 0 1 0 1 0 0 0 0 0 1 0 0 1 0 0 0 0 0 0 1 1 0 0 0 0 2 0 0 0 0 0 0 0 1 0 1 0 0 0 0 0 1 0 1 0 0 0 0 0 0 0 0 2 0 0 0 0 0 0 0 1 0 1 0 0 0 0 1 0 0 1 0 1 0 1 0 0 0 0 0 0 0 2 0 0 0 0 0 0 1 1 0 0 0 0 0 1 0 0 1 0 0 0 0 1 1 0 0 0 0 0 0 1 1 0 0 0 0 0 1 0 1 0 0 0 0 0 0 0 0 1 0 1 0 0 0 0 0 1 0 1 0 0 0 0 0 2 0 0 0 0 0 0 0 2 0 0 0 0 0 0 0 1 1 0 0 0 0 0 0 1 0 0 0 1 0 0 0 1 0 0 0 1 0 0 0 0 0 1 1 0 0 0 0 0 0 1 1 0 0 1 0 0 0 1 0 0 0 1 0 0 0 1 0 0 0 0 0 1 0 1 0 0 0 0 0 0 0 1 0 1 0 0 1 0 0 0 0 1 0 1 0 0 0 1 0 0 0 1 0 0 0 1 0 0 0 1 0 0 1 0 0 0 1 1 0 0 0 0 0 0 1 0 0 0 0 0 0 1 0 0 0 1 0 0 0 1 0 0 0 1 0 0 0 1 0 0 0 0 -1 1 0 0 0 -1 0 0 0 1 0 0 1 0 0 0 -1 0 0 0 1 -1 0 0 0 0 0 0 0 -1 0 1 0 0 0 0 0 0 0 0 -1 1 0 0 0 0 0 0 -1 0 1 0 0 -1 1 0 0 0 0 0 0 0 0 0 0 -1 0 1 0 -1 0 1 0 0 0 0 0 -1 0 0 0 1 0 0 0 0 0 0 0 0 0 0 0 0 0 0 0 -1 1 0 0 0 0 0 0 -1 1 0 0 0 0 -1 0 0 1 0 0 1 0 -1 0 0 0 0 0 1 0 -1 0 0 0 0 1 0 -1 0 0 0 0 0 0 0 0 1 0 -1 0 0 0 0 0 0 0 -1 1 0 0 0 0 0 0 0 0 0 0 0 0 0 -1 0 1 0 0 0 0 0 -1 0 1 0 0 0 0 0 0 0 1 -1 0 0 0 1 0 0 0 -1 0 0 0 0 0 0 0 0 -1 0 0 0 0 0 0 1 -1 0 0 0 0 0 0 1 0 0 -1 1 0 0 0 0 0 0 -1 1 0 0 0 0 0 0 0 1 -1 0 0 0 0 0 0 0 0 -1 0 1 0 0 0 0 0 -1 0 1 0 1 0 0 0 -1 0 0 0 1 0 0 0 -1 0 0 0 0 0 1 -1 0 0 0 0 0 0 1 -1 0 0 0 0 0 0 0 -1 0 1 0 0 0 0 0 -1 0 1 0 0 0 0 0 -1 0 1 0 0 0 0 0 1 -1 0 0 0 0 0 0 0 0 0 0 -1 0 0 0 0 0 0 1 -1 0 0 1 0 0 0 0 0 0 0 0 0 0 0 0 0 0 0 0 0 0 0 0 0 0 0 0 0 0 0 0 -1 0 0 1 0 0 0 0 0 0 0 1 0 -1 0 0 0 -1 0 0 0 0 0 1 0 -1 1 0 0 0 0 0 0 -1 1 0 0 0 0 0 -1 0 0 0 1 0 0 0 -1 0 1 0 0 0 0 0 -1 0 1 0 0 0 0 0 -1 0 0 0 0 1 0 0 0 0 1 0 -1 0 0 0 0 0 0 0 0 -1 1 0 0 0 1 0 0 0 -1 0 0 0 1 0 0 0 -1 0 0 0 1 0 0 0 -1 0 0 0 0 1 0 0 -1 0 0 0 0 1 0 0 -1 0 0 0 -1 0 1 0 0 0 0 0 -1 0 1 0 0 0 0 0 -1 1 0 0 0 0 0 1 -1 0 0 0 0 0 0 1 0 0 0 0 -1 0 0 0 0 0 0 1 -1 0 0 0 0 0 0 1 -1 0 0 0 0 0 1 0 0 -1 0 0 0 0 1 0 0 -1 0 -1 0 0 0 1 0 0 0 -1 0 1 0 0 0 0 -1 0 0 1 0 0 0 0 -1 0 0 1 0 0 0 0 -1 0 0 1 0 0 0 0 0 0 0 0 0 0 0 0 1 0 0 0 -1 0 0 0 1 0 0 0 0 0 -1 0 1 0 0 0 0 0 0 -1 0 0 0 0 0 0 0 0 -1 0 0 0 0 0 0 1 1 -1 0 0 0 0 0 0 1 0 0 0 0 0 0 -1 0 0 0 -1 0 0 0 1 0 0 0 -1 0 0 0 1 0 0 0 0 0 0 0 0 0 0 1 -1 0 0 0 0 1 0 0 -1 0 0 0 0 1 0 0 -1 0 0 0 0 1 0 0 0 0 0 0 -1 0 0 0 0 -1 0 0 1 0 0 0 -1 0 0 0 1 0 0 0 -1 0 0 0 1 0 0 1 0 -1 0 0 0 0 0 1 0 -1 0 0 0 0 0 1 0 0 -1 0 0 0 0 0 0 -1 1 0 0 0 0 0 0 0 0 0 0 0 0 -1 0 1 0 0 0 0 0 -1 0 1 0 0 0 0 0 0 0 0 0 0 0 0 0 0 0 0 -1 0 1 0 0 0 0 -1 0 0 1 0 1 0 -1 0 0 0 0 0 0 0 0 0 0 0 0 0 0 -1 1 0 0 0 0 0 1 0 0 -1 0 0 0 0 1 -1 0 0 0 0 0 0 1 -1 0 0 0 0 0 1 0 -1 0 0 0 0 0 0 0 0 -1 0 1 0 0 0 0 0 -1 0 1 0 0 0 0 0 0 0 0 0 0 0 0 0 0 0 0 0 0 0 0 0 1 -1 0 0 0 0 0 0 1 0 0 0 -1 0 0 0 1 0 0 0 -1 0 0 0 0 0 1 -1 0 0 0 0 0 0 1 -1 0 0 -1 0 0 0 1 0 0 0 -1 0 0 0 1 0 0 0 0 0 -1 0 1 0 0 0 0 0 0 0 1 0 -1 0 0 1 0 0 0 0 -1 0 -1 0 0 0 1 0 0 0 -1 0 0 0 1 0 0 0 -1 0 0 1 0 0 0 1 -1 0 0 0 0 0 0 1 0 0 0 0 0 0 -1 0 0 0 1 0 0 0 -1 0 0 0 1 0 0 0 -1 -1 -1 -1 -1 -1 -1 -1 0 0 -1 0 1 -1 0 0 1 -1 -1 -1 0 -1 -1 -1 0 0 -1 1 0 -1 -1 -1 0 -1 -1 -1 0 0 0 0 0 -1 1 0 -1 -1 -1 1 -1 0 0 0 -1 0 0 -1 -1 -1 0 0 1 0 -1 -1 0 0 0 -1 0 -1 0 -1 -1 -1 -1 -1 1 -1 1 0 -1 0 -1 -1 0 0 -1 0 -1 0 0 0 1 0 -1 0 -1 0 -1 -1 1 -1 0 -1 0 0 -1 -1 -1 0 -1 -1 0 0 -1 -1 -1 -1 0 -1 0 -1 -1 -1 -1 0 -1 -1 -1 -1 -1 0 0 -1
4.17295 19 20 0 0 0 0 0 0 0 0 0 0 0 0 0 0 0 0 0 0 1 1 0 0 0 0 0 0 0 0 0 0 0 0 0 0 0 0 0 0 0 0 0 0 0 0 0 0 0 0 0 0 0 0 0 0 0 0 0 0 0 0 0 0 0 0 0 0 0 0 0 0 0 0 0 0 0 0 0 0 0 0 0 0 0 0 0 0 0 0 0 0 0 0 0 0 0 0 0 0 0 0 0 1 0 0 0 0 1 0 0 0 0 0 0 1 1 0 0 0 0 0 0 2 0 0 0 0 0 0 0 2 0 0 0 0 0 0 0 2 0 0 0 0 0 0 0 2 0 0 0 0 0 0 1 1 0 0 0 1 0 0 0 1 0 0 0 0 0 0 1 1 0 0 0 0 0 0 1 1 0 0 0 1 0 0 0 1 0 0 0 1 0 0 0 1 0 0 0 1 1 0 0 0 0 0 0 1 1 0 0 0 0 0 1 0 0 1 0 0 0 0 1 0 0 1 0 0 0 0 0 0 0 2 0 0 0 0 0 0 0 2 0 0 0 0 0 0 1 1 0 0 0 0 0 0 1 0 0 0 1 0 0 0 1 1 0 0 0 0 0 0 0 0 1 0 0 1 0 0 0 1 1 0 0 0 0 0 1 1 0 0 0 0 0 1 0 0 0 0 0 1 0 1 0 0 0 1 0 0 0 0 1 0 0 0 1 0 0 0 1 0 0 0 1 0 0 1 0 0 0 1 0 0 0 1 1 0 0 0 0 0 0 0 1 0 0 0 0 1 0 1 1 0 0 0 0 0 0 1 1 0 0 0 0 0 0 1 1 0 0 0 0 0 1 0 1 0 0 0 0 0 1 0 0 0 0 0 1 0 0 1 0 0 0 0 1 0 0 0 0 1 0 0 1 0 0 0 0 0 0 0 1 1 0 0 0 0 0 0 0 2 0 0 0 0 0 1 0 1 0 1 0 0 0 0 0 1 0 0 0 2 0 0 0 0 1 0 0 1 0 0 0 0 1 0 0 1 0 0 0 0 1 0 0 1 0 0 0 0 0 0 0 1 0 0 1 0 1 0 0 0 0 0 1 0 0 0 0 0 0 1 1 0 0 1 0 0 0 0 1 0 0 1 0 0 0 0 1 0 0 0 0 0 0 2 0 0 0 0 0 0 0 1 0 1 0 0 0 0 0 1 0 1 0 0 0 0 0 1 0 1 0 1 0 0 0 0 0 1 0 0 0 0 1 0 1 0 0 0 0 1 0 0 1 0 0 0 0 0 1 0 1 0 0 0 0 1 0 0 1 0 0 0 0 1 0 0 1 0 1 0 0 1 0 0 0 0 1 0 0 1 0 0 0 0 0 0 1 0 0 1 0 0 0 0 1 1 0 0 0 0 0 1 0 0 0 1 0 0 0 1 0 0 0 1 0 0 0 1 0 0 0 1 0 0 0 0 0 0 1 1 0 0 0 0 0 1 1 0 0 0 0 0 0 1 0 1 0 0 0 0 0 1 0 0 0 1 0 1 0 0 0 0 0 1 0 0 0 0 0 1 1 0 0 0 0 0 0 1 1 0 0 0 0 1 0 0 1 0 0 0 0 1 0 0 0 1 0 0 1 0 0 1 0 0 0 1 0 0 0 1 0 0 0 1 0 0 0 1 0 0 0 1 0 0 0 1 0 0 0 0 0 0 0 0 1 1 0 0 0 0 0 2 0 0 0 0 1 1 0 0 0 0 0 1 0 0 0 0 0 1 1 0 0 0 0 0 0 1 0 0 0 0 1 0 1 0 1 0 0 0 0 0 0 1 1 0 0 0 0 0 1 0 1 1 0 0 0 0 0 0 0 0 0 0 0 0 1 1 0 0 1 0 0 0 0 1 0 0 1 0 0 0 1 0 0 0 1 0 0 0 1 0 0 0 1 0 0 0 1 0 0 1 0 0 0 0 1 0 0 1 0 0 0 0 1 0 0 1 0 0 0 0 1 0 0 1 1 0 0 0 0 0 0 0 1 1 0 0 0 0 0 1 0 0 0 1 0 0 0 0 0 0 0 2 0 0 0 0 0 0 0 2 0 0 0 0 0 0 0 2 0 0 0 0 0 1 0 1 0 0 1 0 0 0 0 0 0 1 1 0 0 0 0 0 0 1 1 0 0 0 0 1 0 0 1 0 0 1 0 0 0 0 1 0 1 0 0 0 0 0 2 0 0 0 0 0 0 0 1 0 1 0 0 0 0 0 0 1 0 0 0 0 0 1 0 0 0 0 1 0 0 1 0 0 0 0 1 0 0 1 0 0 0 0 2 0 0 0 0 0 1 0 0 0 1 0 0 0 0 0 1 0 1 0 0 0 0 0 0 0 1 1 0 0 1 0 0 0 0 1 1 0 1 0 0 0 0 0 0 0 2 0 0 0 0 0 0 0 1 1 0 0 0 0 0 0 1 1 0 0 0 0 0 0 0 1 0 0 1 0 0 0 0 0 0 0 2 0 0 0 0 1 0 0 0 1 0 0 0 1 1 0 0 0 0 0 0 0 1 0 1 0 0 1 0 0 0 0 1 0 0 0 0 0 0 0 1 1 0 0 0 0 1 0 1 0 0 0 0 0 2 0 0 0 0 -1 0 0 0 0 1 0 0 0 0 0 0 -1 1 0 0 0 0 0 0 0 0 0 0 0 0 0 0 0 0 0 0 0 0 0 0 0 0 0 0 0 0 0 0 0 0 0 0 0 0 0 1 -1 0 0 0 -1 0 0 0 1 0 0 0 0 0 0 -1 1 0 0 0 0 0 0 -1 1 0 0 0 -1 0 0 0 1 0 0 0 -1 0 0 0 1 0 0 0 -1 1 0 0 0 0 0 0 -1 1 0 0 0 0 0 1 0 0 -1 0 0 0 0 1 0 0 -1 0 0 0 0 0 0 0 0 0 0 0 0 0 0 0 0 0 0 0 0 0 0 1 -1 0 0 0 0 0 0 -1 0 0 0 1 0 0 0 -1 1 0 0 0 0 0 0 0 0 -1 0 0 1 0 0 0 1 -1 0 0 0 0 0 -1 1 0 0 0 0 0 1 0 0 0 0 0 -1 0 1 0 0 0 -1 0 0 0 0 1 0 0 0 -1 0 0 0 1 0 0 0 -1 0 0 1 0 0 0 -1 0 0 0 1 -1 0 0 0 0 0 0 0 -1 0 0 0 0 1 0 1 -1 0 0 0 0 0 0 1 -1 0 0 0 0 0 0 1 -1 0 0 0 0 0 1 0 -1 0 0 0 0 0 -1 0 0 0 0 0 1 0 0 -1 0 0 0 0 1 0 0 0 0 -1 0 0 1 0 0 0 0 0 0 0 1 -1 0 0 0 0 0 0 0 0 0 0 0 0 0 1 0 -1 0 1 0 0 0 0 0 -1 0 0 0 0 0 0 0 0 1 0 0 -1 0 0 0 0 1 0 0 -1 0 0 0 0 1 0 0 -1 0 0 0 0 0 0 0 1 0 0 -1 0 1 0 0 0 0 0 -1 0 0 0 0 0 0 1 -1 0 0 -1 0 0 0 0 1 0 0 -1 0 0 0 0 1 0 0 0 0 0 0 0 0 0 0 0 0 0 0 1 0 -1 0 0 0 0 0 1 0 -1 0 0 0 0 0 1 0 -1 0 1 0 0 0 0 0 -1 0 0 0 0 -1 0 1 0 0 0 0 -1 0 0 1 0 0 0 0 0 -1 0 1 0 0 0 0 -1 0 0 1 0 0 0 0 -1 0 0 1 0 1 0 0 -1 0 0 0 0 1 0 0 -1 0 0 0 0 0 0 1 0 0 -1 0 0 0 0 1 -1 0 0 0 0 0 1 0 0 0 -1 0 0 0 1 0 0 0 -1 0 0 0 1 0 0 0 -1 0 0 0 0 0 0 1 -1 0 0 0 0 0 -1 1 0 0 0 0 0 0 1 0 -1 0 0 0 0 0 1 0 0 0 -1 0 1 0 0 0 0 0 -1 0 0 0 0 0 1 -1 0 0 0 0 0 0 1 -1 0 0 0 0 1 0 0 -1 0 0 0 0 1 0 0 0 -1 0 0 1 0 0 -1 0 0 0 -1 0 0 0 1 0 0 0 -1 0 0 0 1 0 0 0 -1 0 0 0 1 0 0 0 0 0 0 0 0 1 -1 0 0 0 0 0 0 0 0 0 0 -1 1 0 0 0 0 0 -1 0 0 0 0 0 1 -1 0 0 0 0 0 0 1 0 0 0 0 1 0 -1 0 -1 0 0 0 0 0 0 1 -1 0 0 0 0 0 1 0 -1 1 0 0 0 0 0 0 0 0 0 0 0 0 1 -1 0 0 1 0 0 0 0 -1 0 0 1 0 0 0 -1 0 0 0 1 0 0 0 -1 0 0 0 1 0 0 0 -1 0 0 1 0 0 0 0 -1 0 0 1 0 0 0 0 -1 0 0 1 0 0 0 0 -1 0 0 1 -1 0 0 0 0 0 0 0 -1 1 0 0 0 0 0 1 0 0 0 -1 0 0 0 0 0 0 0 0 0 0 0 0 0 0 0 0 0 0 0 0 0 0 0 0 0 0 0 0 0 1 0 -1 0 0 1 0 0 0 0 0 0 -1 1 0 0 0 0 0 0 -1 1 0 0 0 0 -1 0 0 1 0 0 -1 0 0 0 0 1 0 -1 0 0 0 0 0 0 0 0 0 0 0 0 0 1 0 -1 0 0 0 0 0 0 -1 0 0 0 0 0 1 0 0 0 0 1 0 0 -1 0 0 0 0 -1 0 0 1 0 0 0 0 0 0 0 0 0 0 -1 0 0 0 1 0 0 0 0 0 1 0 -1 0 0 0 0 0 0 0 -1 1 0 0 1 0 0 0 0 -1 -1 0 1 0 0 0 0 0 0 0 0 0 0 0 0 0 0 0 1 -1 0 0 0 0 0 0 1 -1 0 0 0 0 0 0 0 -1 0 0 1 0 0 0 0 0 0 0 0 0 0 0 0 -1 0 0 0 1 0 0 0 -1 1 0 0 0 0 0 0 0 1 0 -1 0 0 1 0 0 0 0 -1 0 0 0 0 0 0 0 -1 1 0 0 0 0 1 0 -1 0 0 0 0 0 0 0 0 0 -1 -1 -1 -1 1 -1 -1 0 -1 -1 0 -1 0 -1 -1 0 -1 -1 -1 -1 0 -1 -1 -1 0 0 -1 -1 0 -1 -1 -1 -1 -1 -1 0 -1 1 1 -1 0 -1 -1 -1 -1 -1 0 0 -1 1 -1 1 -1 -1 -1 -1 -1 0 0 0 -1 -1 -1 0 -1 -1 -1 0 -1 0 0 -1 -1 -1 -1 0 0 0 -1 0 -1 0 -1 0 -1 -1 0 -1 -1 0 -1 0 -1 -1 -1 0 0 -1 0 0 -1 -1 -1 1 0 -1 -1 -1 -1 0 -1 0 -1 1 0 -1 -1 -1 -1 0 -1 -1 -1 -1 0 1 0 0 -1 0 1 -1 -1
3.641543 19 21 0 0 0 0 0 0 0 0 0 0 0 0 0 0 0 0 0 0 1 0 1 0 0 0 0 0 0 0 0 0 0 0 0 0 0 0 0 0 0 0 0 0 0 0 0 0 0 0 0 0 0 0 0 0 0 0 0 0 0 0 0 0 0 0 0 0 0 0 0 0 0 0 0 0 0 0 0 0 0 0 0 0 0 0 0 0 0 0 0 0 0 0 0 0 0 0 0 0 0 0 0 0 0 0 1 0 1 0 0 1 0 0 0 0 1 0 0 0 0 0 1 1 0 0 0 1 0 0 0 1 0 0 0 1 0 0 0 1 0 0 0 0 0 0 1 1 0 0 0 0 0 0 2 0 0 0 0 1 0 0 0 1 0 0 0 0 0 0 0 2 0 0 0 1 0 0 0 1 0 0 0 1 0 0 0 1 0 0 0 0 0 0 0 1 1 0 0 0 1 0 0 1 0 0 0 0 1 0 0 1 0 0 1 0 0 1 0 0 0 0 1 0 0 1 0 0 0 0 0 0 0 2 0 0 0 0 0 0 1 1 0 0 0 0 0 0 1 0 0 1 0 0 0 0 0 0 0 1 1 0 0 0 0 1 1 0 0 0 0 0 0 0 1 0 0 1 0 0 0 1 1 0 0 0 0 0 0 1 0 0 0 1 0 1 0 0 0 0 0 1 0 1 0 0 0 0 0 1 1 0 1 0 0 0 0 0 1 0 1 0 0 0 0 0 0 1 1 0 0 0 0 0 0 1 1 0 0 0 0 0 0 0 0 0 1 0 0 1 0 1 0 0 0 1 0 0 0 1 0 0 0 1 0 0 0 1 0 0 0 1 0 0 1 0 0 0 0 1 0 0 0 0 0 0 1 0 1 0 0 0 0 0 1 0 1 0 0 0 0 0 1 0 1 0 0 0 0 0 1 0 1 0 0 0 0 0 1 0 0 1 0 0 0 0 0 2 0 0 0 1 0 0 0 1 0 0 1 0 0 1 0 0 0 0 2 0 0 0 0 0 0 0 1 0 0 1 0 0 0 0 1 0 0 1 0 0 0 0 0 0 0 2 0 0 0 0 2 0 0 0 0 0 0 0 0 0 0 0 0 2 0 0 0 1 0 0 0 0 1 0 0 1 0 0 0 0 1 0 0 1 0 0 0 1 0 0 1 0 0 0 0 1 0 0 1 0 0 0 0 1 0 0 1 0 0 0 0 1 0 0 1 1 0 0 0 0 0 0 0 0 0 0 1 0 1 0 0 0 0 0 0 1 1 0 0 0 0 0 0 0 2 0 0 0 0 0 0 0 2 0 0 0 0 0 0 0 2 0 1 0 0 0 0 0 1 0 1 0 0 0 0 0 1 0 0 0 2 0 0 0 0 0 0 0 2 0 0 0 0 0 0 1 1 0 0 0 0 0 0 1 1 0 0 0 0 0 0 1 0 0 0 0 1 0 0 0 0 0 1 0 1 0 0 0 0 0 1 0 1 0 0 0 0 1 0 0 0 1 0 0 0 1 0 0 0 1 0 2 0 0 0 0 0 0 0 1 0 0 0 1 0 0 1 0 0 0 0 1 0 0 1 0 0 1 0 0 0 0 1 0 0 1 0 0 0 0 1 0 1 0 0 0 0 0 0 0 0 0 1 1 0 0 0 0 0 0 0 1 1 0 0 0 0 0 0 1 0 1 0 0 0 0 0 0 1 1 1 0 0 0 0 1 0 0 0 1 0 1 0 0 0 0 0 0 0 0 0 0 0 2 0 0 0 1 0 0 0 1 0 0 0 1 1 0 0 0 0 0 0 0 0 0 1 1 0 0 0 1 0 0 1 0 0 1 0 1 0 0 0 0 0 0 0 1 0 0 1 0 0 0 1 0 0 0 0 1 0 0 1 0 1 0 0 0 0 0 1 1 0 0 0 0 0 0 1 1 0 0 0 0 0 1 0 0 1 0 0 0 0 1 0 0 1 0 0 0 0 1 0 0 0 1 0 0 0 1 0 0 1 0 0 0 0 0 1 1 0 0 0 0 0 1 1 0 0 0 0 0 0 0 1 0 0 1 0 0 0 0 0 0 0 2 0 0 0 0 0 0 0 2 0 0 0 0 0 1 1 0 0 0 1 0 0 1 0 0 0 0 1 0 0 1 0 0 0 0 1 0 1 0 0 0 0 0 1 0 0 0 1 0 0 0 1 0 1 0 0 0 0 0 1 0 1 0 0 0 0 0 1 0 1 0 0 0 0 0 0 0 0 1 0 0 0 1 0 0 0 1 1 0 0 0 0 0 0 1 0 0 0 1 0 0 0 1 1 0 0 0 0 0 0 0 1 0 1 0 0 0 0 0 1 0 0 1 0 0 0 0 0 0 0 2 0 0 1 0 0 0 1 0 0 0 1 0 0 0 1 0 0 1 1 0 0 0 0 0 0 1 1 0 0 0 0 0 0 0 1 1 0 0 0 0 0 0 0 0 0 0 1 1 0 0 0 0 0 0 1 1 0 1 0 0 0 0 0 1 0 1 0 0 1 0 0 0 0 1 0 0 1 0 0 0 0 2 0 0 0 0 0 0 0 0 0 0 0 0 0 2 0 0 0 0 1 0 0 1 0 0 0 0 1 0 0 1 0 0 0 0 -1 0 1 0 0 -1 0 0 0 0 1 0 0 0 0 0 -1 1 0 0 0 -1 0 0 0 1 0 0 0 -1 0 0 0 1 0 0 0 0 0 0 -1 1 0 0 0 0 0 0 0 0 0 0 0 -1 0 0 0 1 0 0 0 0 0 0 0 0 0 0 0 -1 0 0 0 1 0 0 0 -1 0 0 0 1 0 0 0 0 0 0 0 1 -1 0 0 0 1 0 0 -1 0 0 0 0 1 0 0 -1 0 0 1 0 0 -1 0 0 0 0 1 0 0 -1 0 0 0 0 0 0 0 0 0 0 0 0 0 0 -1 1 0 0 0 0 0 0 1 0 0 -1 0 0 0 0 0 0 0 -1 1 0 0 0 0 1 -1 0 0 0 0 0 0 0 -1 0 0 1 0 0 0 1 -1 0 0 0 0 0 0 1 0 0 0 -1 0 1 0 0 0 0 0 -1 0 1 0 0 0 0 0 -1 -1 0 1 0 0 0 0 0 -1 0 1 0 0 0 0 0 0 1 -1 0 0 0 0 0 0 1 -1 0 0 0 0 0 0 0 0 0 -1 0 0 1 0 1 0 0 0 -1 0 0 0 1 0 0 0 -1 0 0 0 1 0 0 0 -1 0 0 1 0 0 0 0 -1 0 0 0 0 0 0 -1 0 1 0 0 0 0 0 -1 0 1 0 0 0 0 0 -1 0 1 0 0 0 0 0 -1 0 1 0 0 0 0 0 -1 0 0 1 0 0 0 0 0 0 0 0 0 1 0 0 0 -1 0 0 -1 0 0 1 0 0 0 0 0 0 0 0 0 0 0 0 1 0 0 -1 0 0 0 0 1 0 0 -1 0 0 0 0 0 0 0 0 0 0 0 0 0 0 0 0 0 0 0 0 0 0 0 0 0 0 0 0 0 -1 0 0 0 0 1 0 0 -1 0 0 0 0 1 0 0 -1 0 0 0 1 0 0 -1 0 0 0 0 1 0 0 -1 0 0 0 0 1 0 0 -1 0 0 0 0 1 0 0 -1 1 0 0 0 0 0 0 0 0 0 0 -1 0 1 0 0 0 0 0 0 -1 1 0 0 0 0 0 0 0 0 0 0 0 0 0 0 0 0 0 0 0 0 0 0 0 0 0 1 0 0 0 0 0 -1 0 1 0 0 0 0 0 -1 0 0 0 0 0 0 0 0 0 0 0 0 0 0 0 0 0 0 1 -1 0 0 0 0 0 0 1 -1 0 0 0 0 0 0 1 0 0 0 0 -1 0 0 0 0 0 1 0 -1 0 0 0 0 0 1 0 -1 0 0 0 0 1 0 0 0 -1 0 0 0 1 0 0 0 -1 0 0 0 0 0 0 0 0 0 -1 0 0 0 1 0 0 -1 0 0 0 0 1 0 0 -1 0 0 1 0 0 0 0 -1 0 0 1 0 0 0 0 -1 0 1 0 0 0 0 0 0 0 0 0 -1 1 0 0 0 0 0 0 0 1 -1 0 0 0 0 0 0 1 0 -1 0 0 0 0 0 0 1 -1 -1 0 0 0 0 1 0 0 0 -1 0 1 0 0 0 0 0 0 0 0 0 0 0 0 0 0 0 -1 0 0 0 1 0 0 0 -1 1 0 0 0 0 0 0 0 0 0 -1 1 0 0 0 -1 0 0 1 0 0 1 0 -1 0 0 0 0 0 0 0 -1 0 0 1 0 0 0 1 0 0 0 0 -1 0 0 1 0 -1 0 0 0 0 0 1 -1 0 0 0 0 0 0 1 -1 0 0 0 0 0 1 0 0 -1 0 0 0 0 1 0 0 -1 0 0 0 0 1 0 0 0 -1 0 0 0 1 0 0 -1 0 0 0 0 0 -1 1 0 0 0 0 0 1 -1 0 0 0 0 0 0 0 -1 0 0 1 0 0 0 0 0 0 0 0 0 0 0 0 0 0 0 0 0 0 0 0 0 1 -1 0 0 0 1 0 0 -1 0 0 0 0 1 0 0 -1 0 0 0 0 1 0 -1 0 0 0 0 0 1 0 0 0 -1 0 0 0 1 0 -1 0 0 0 0 0 1 0 -1 0 0 0 0 0 1 0 -1 0 0 0 0 0 0 0 0 -1 0 0 0 1 0 0 0 -1 1 0 0 0 0 0 0 -1 0 0 0 1 0 0 0 -1 1 0 0 0 0 0 0 0 -1 0 1 0 0 0 0 0 1 0 0 -1 0 0 0 0 0 0 0 0 0 0 1 0 0 0 -1 0 0 0 1 0 0 0 -1 0 0 -1 1 0 0 0 0 0 0 -1 1 0 0 0 0 0 0 0 1 -1 0 0 0 0 0 0 0 0 0 0 1 -1 0 0 0 0 0 0 1 -1 0 -1 0 0 0 0 0 1 0 -1 0 0 1 0 0 0 0 -1 0 0 1 0 0 0 0 0 0 0 0 0 0 0 0 0 0 0 0 0 0 0 0 0 0 0 1 0 0 -1 0 0 0 0 1 0 0 -1 -1 -1 -1 -1 0 -1 -1 0 -1 -1 0 0 -1 -1 -1 0 -1 -1 -1 0 -1 -1 -1 -1 0 0 0 -1 0 -1 -1 0 -1 -1 -1 0 0 0 0 -1 -1 0 0 -1 -1 -1 1 -1 -1 1 -1 0 0 0 -1 -1 -1 0 1 1 -1 -1 -1 -1 -1 -1 -1 0 -1 0 0 -1 -1 -1 -1 1 -1 1 -1 0 -1 0 -1 1 -1 -1 0 -1 0 -1 0 0 0 -1 0 -1 1 -1 -1 0 -1 -1 -1 1 0 -1 -1 -1 0 0 -1 0 0 0 -1 -1 -1 0 -1 -1 -1 -1 -1 -1 -1 0 -1 -1 -1 -1 1 -1 -1
5.901596 19 22 0 0 0 0 0 0 0 0 0 0 0 0 0 0 0 0 0 0 1 0 0 1 0 0 0 0 0 0 0 0 0 0 0 0 0 0 0 0 0 0 0 0 0 0 0 0 0 0 0 0 0 0 0 0 0 0 0 0 0 0 0 0 0 0 0 0 0 0 0 0 0 0 0 0 0 0 0 0 0 0 0 0 0 0 0 0 0 0 0 0 0 0 0 0 0 0 0 0 0 0 0 0 0 1 0 0 1 0 0 0 0 1 0 0 1 0 0 0 0 0 0 1 1 0 0 0 0 0 0 1 1 0 0 0 0 0 0 1 1 0 0 0 0 0 0 1 1 0 0 0 0 0 1 0 1 0 0 0 0 1 0 1 0 0 0 0 0 1 0 1 0 0 0 0 0 1 0 1 0 0 1 0 0 0 0 1 0 0 1 0 0 0 0 1 0 0 1 0 1 0 0 0 0 0 1 0 1 0 0 0 0 0 1 0 0 0 0 1 0 0 1 0 0 0 0 1 0 0 0 0 0 1 0 1 0 0 0 0 0 1 0 1 0 0 0 0 1 0 1 0 0 0 0 0 0 0 0 0 2 0 0 0 0 1 0 0 1 0 0 0 0 0 1 0 0 1 0 0 0 1 1 0 0 0 0 0 1 1 0 0 0 0 0 1 1 0 0 0 0 0 0 1 0 0 1 0 0 0 0 0 1 1 0 0 0 0 0 0 1 1 0 0 0 0 1 1 0 0 0 0 0 0 1 1 0 0 0 0 0 0 0 0 0 1 0 0 0 1 0 1 0 1 0 0 0 0 0 1 0 1 0 0 0 0 1 1 0 0 0 0 0 0 1 0 0 1 0 0 0 0 0 0 0 0 0 0 2 0 0 0 0 0 0 0 2 0 0 1 0 0 0 0 1 0 0 0 0 0 0 0 2 0 0 0 0 0 0 0 1 1 0 0 0 1 0 1 0 0 0 1 0 1 0 0 0 0 0 0 0 1 0 1 0 0 1 1 0 0 0 0 0 0 2 0 0 0 0 0 0 0 1 0 0 0 0 1 0 0 1 0 0 1 0 0 0 0 1 0 0 0 0 1 0 0 0 0 0 0 0 2 0 0 0 0 0 0 0 0 1 1 0 0 0 0 0 0 2 0 0 0 0 0 0 1 1 0 0 0 0 0 0 1 1 0 0 0 0 0 0 1 1 0 0 0 0 0 0 2 0 0 0 1 0 0 0 0 0 1 0 0 1 0 0 0 1 0 0 0 1 0 0 0 1 0 0 0 0 0 0 0 1 1 0 0 0 0 0 0 1 1 0 0 0 0 0 1 1 0 1 0 0 0 0 1 0 0 1 0 0 0 0 1 0 0 0 0 1 0 0 0 1 0 0 0 1 0 0 0 1 0 0 1 0 0 0 0 1 0 0 1 0 0 0 0 1 0 0 1 0 0 0 0 1 0 0 0 0 0 1 0 1 0 0 1 0 0 1 0 0 0 0 0 0 1 0 1 0 0 0 0 0 1 0 1 0 0 0 1 0 0 1 0 0 0 0 0 0 0 0 1 1 0 0 0 0 0 1 1 0 0 0 0 1 1 0 0 0 0 0 0 0 1 0 0 1 0 0 1 1 0 0 0 0 0 0 1 0 0 0 1 0 0 0 0 0 0 0 1 1 0 0 0 0 0 0 1 1 0 0 0 0 0 0 0 2 0 0 0 0 0 1 1 0 0 0 0 0 1 1 0 0 0 0 1 0 0 0 0 0 1 0 0 1 0 0 0 0 1 0 0 1 0 1 0 0 0 1 0 0 0 0 0 0 1 1 0 0 0 0 0 1 0 1 1 0 0 0 0 0 0 1 0 0 0 0 0 1 0 0 0 1 0 0 0 1 0 0 0 1 0 0 0 1 0 0 0 1 0 0 0 1 0 0 0 1 0 0 0 1 0 0 1 0 0 0 1 0 0 0 1 0 0 0 1 0 0 0 1 0 0 0 1 0 0 1 1 0 0 0 0 0 0 1 0 0 1 0 0 0 0 1 1 0 0 0 0 0 0 1 0 0 0 0 1 0 0 1 0 0 0 0 1 0 0 1 0 0 0 0 1 0 0 1 0 0 1 0 0 0 0 1 0 0 1 0 0 0 0 1 0 0 0 1 0 0 0 1 0 0 0 1 0 0 0 1 0 0 0 1 0 0 0 1 0 0 0 1 0 0 0 1 0 0 1 0 0 0 0 1 0 0 0 1 0 0 0 0 0 1 0 0 0 0 1 0 0 1 0 1 0 0 0 0 0 0 1 0 0 0 1 0 0 0 1 1 0 0 0 0 0 0 1 0 0 1 0 0 0 0 0 2 0 0 0 0 0 1 0 0 0 0 1 0 0 1 0 0 0 1 0 0 0 1 0 0 0 0 1 0 0 1 0 0 0 0 1 0 0 1 0 0 0 0 1 0 0 1 0 0 0 0 1 0 0 0 0 0 0 1 1 0 0 0 0 0 1 1 0 0 1 0 0 0 0 0 1 0 1 0 0 1 0 0 0 0 1 0 0 1 0 0 0 0 2 0 0 0 0 0 0 0 0 1 0 0 0 0 1 1 0 0 0 1 0 0 0 1 0 0 0 1 0 0 0 0 0 0 -1 0 0 1 0 0 0 0 -1 0 0 1 0 0 0 0 0 0 1 -1 0 0 0 0 0 0 1 -1 0 0 0 0 0 0 1 -1 0 0 0 0 0 0 1 -1 0 0 0 0 0 1 0 -1 0 0 0 0 -1 0 1 0 0 0 0 0 -1 0 1 0 0 0 0 0 -1 0 1 0 0 -1 0 0 0 0 1 0 0 -1 0 0 0 0 1 0 0 -1 0 1 0 0 0 0 0 -1 0 1 0 0 0 0 0 1 0 0 0 0 -1 0 0 1 0 0 0 0 -1 0 0 0 0 0 1 0 -1 0 0 0 0 0 1 0 -1 0 0 0 0 1 0 -1 0 0 0 0 0 0 0 0 0 0 0 0 0 0 1 0 0 -1 0 0 0 0 0 -1 0 0 1 0 0 0 1 -1 0 0 0 0 0 -1 1 0 0 0 0 0 1 -1 0 0 0 0 0 0 1 0 0 -1 0 0 0 0 0 1 -1 0 0 0 0 0 0 1 -1 0 0 0 0 -1 1 0 0 0 0 0 0 -1 1 0 0 0 0 0 0 0 0 0 -1 0 0 0 1 0 1 0 -1 0 0 0 0 0 1 0 -1 0 0 0 0 -1 1 0 0 0 0 0 0 1 0 0 -1 0 0 0 0 0 0 0 0 0 0 0 0 0 0 0 0 0 0 0 0 0 -1 0 0 0 0 1 0 0 0 0 0 0 0 0 0 0 0 0 0 0 0 -1 1 0 0 0 -1 0 1 0 0 0 1 0 -1 0 0 0 0 0 0 0 1 0 -1 0 0 1 -1 0 0 0 0 0 0 0 0 0 0 0 0 0 0 1 0 0 0 0 -1 0 0 -1 0 0 1 0 0 0 0 1 0 0 0 0 -1 0 0 0 0 0 0 0 0 0 0 0 0 0 0 0 0 1 -1 0 0 0 0 0 0 0 0 0 0 0 0 0 1 -1 0 0 0 0 0 0 1 -1 0 0 0 0 0 0 1 -1 0 0 0 0 0 0 0 0 0 0 1 0 0 0 0 0 -1 0 0 -1 0 0 0 1 0 0 0 -1 0 0 0 1 0 0 0 0 0 0 0 1 -1 0 0 0 0 0 0 1 -1 0 0 0 0 0 -1 1 0 1 0 0 0 0 -1 0 0 1 0 0 0 0 -1 0 0 0 0 1 0 0 0 -1 0 0 0 1 0 0 0 -1 0 0 1 0 0 0 0 -1 0 0 1 0 0 0 0 -1 0 0 1 0 0 0 0 -1 0 0 0 0 0 1 0 -1 0 0 -1 0 0 1 0 0 0 0 0 0 1 0 -1 0 0 0 0 0 1 0 -1 0 0 0 1 0 0 -1 0 0 0 0 0 0 0 0 1 -1 0 0 0 0 0 -1 1 0 0 0 0 -1 1 0 0 0 0 0 0 0 1 0 0 -1 0 0 -1 1 0 0 0 0 0 0 -1 0 0 0 1 0 0 0 0 0 0 0 1 -1 0 0 0 0 0 0 1 -1 0 0 0 0 0 0 0 0 0 0 0 0 0 -1 1 0 0 0 0 0 1 -1 0 0 0 0 -1 0 0 0 0 0 1 0 0 -1 0 0 0 0 1 0 0 -1 0 1 0 0 0 -1 0 0 0 0 0 0 1 -1 0 0 0 0 0 1 0 -1 1 0 0 0 0 0 0 -1 0 0 0 0 0 1 0 0 0 1 0 0 0 -1 0 0 0 1 0 0 0 -1 0 0 0 1 0 0 0 -1 0 0 0 1 0 0 0 -1 0 0 1 0 0 0 -1 0 0 0 1 0 0 0 -1 0 0 0 1 0 0 0 -1 0 0 -1 1 0 0 0 0 0 0 -1 0 0 1 0 0 0 0 -1 1 0 0 0 0 0 0 -1 0 0 0 0 1 0 0 -1 0 0 0 0 1 0 0 -1 0 0 0 0 1 0 0 -1 0 0 1 0 0 0 0 1 0 0 -1 0 0 0 0 1 0 0 0 -1 0 0 0 1 0 0 0 -1 0 0 0 1 0 0 0 -1 0 0 0 1 0 0 0 -1 0 0 0 1 0 0 -1 0 0 0 0 1 0 0 0 -1 0 0 0 0 0 -1 0 0 0 0 1 0 0 -1 0 1 0 0 0 0 0 0 -1 0 0 0 1 0 0 0 -1 1 0 0 0 0 0 0 -1 0 0 1 0 0 0 0 0 0 0 0 0 0 0 -1 0 0 0 0 1 0 0 1 0 0 0 -1 0 0 0 1 0 0 0 0 -1 0 0 1 0 0 0 0 -1 0 0 1 0 0 0 0 -1 0 0 1 0 0 0 0 -1 0 0 0 0 0 0 1 -1 0 0 0 0 0 -1 1 0 0 -1 0 0 0 0 0 1 0 -1 0 0 1 0 0 0 0 -1 0 0 1 0 0 0 0 0 0 0 0 0 0 0 0 0 -1 0 0 0 0 1 -1 0 0 0 1 0 0 0 -1 0 0 0 1 0 0 0 0 -1 -1 -1 0 -1 -1 -1 -1 -1 1 -1 -1 -1 0 -1 -1 -1 0 -1 -1 -1 -1 -1 -1 0 0 -1 1 -1 -1 -1 -1 -1 -1 1 -1 0 1 0 -1 -1 -1 -1 -1 -1 0 -1 -1 0 -1 0 -1 -1 -1 -1 -1 0 1 0 -1 -1 -1 -1 0 -1 -1 0 -1 0 0 -1 0 -1 -1 0 0 0 -1 0 -1 1 -1 1 -1 -1 -1 -1 -1 0 -1 -1 -1 -1 -1 -1 1 -1 0 -1 -1 -1 -1 0 0 -1 -1 -1 0 0 -1 -1 0 0 -1 -1 -1 -1 -1 -1 0 -1 -1 -1 -1 0 -1 -1 -1 -1 1 -1 0
-0.7847272 20 21 0 0 0 0 0 0 0 0 0 0 0 0 0 0 0 0 0 0 0 1 1 0 0 0 0 0 0 0 0 0 0 0 0 0 0 0 0 0 0 0 0 0 0 0 0 0 0 0 0 0 0 0 0 0 0 0 0 0 0 0 0 0 0 0 0 0 0 0 0 0 0 0 0 0 0 0 0 0 0 0 0 0 0 0 0 0 0 0 0 0 0 0 0 0 0 0 0 0 0 0 0 1 0 0 1 0 0 0 0 1 0 0 0 1 0 0 0 0 0 0 1 1 0 0 0 1 0 0 0 1 0 0 0 1 0 0 0 1 0 0 0 0 0 0 1 1 0 0 0 0 0 0 1 1 0 0 0 2 0 0 0 0 0 0 0 0 0 0 1 1 0 0 0 1 0 0 1 0 0 0 0 2 0 0 0 0 0 0 0 1 0 0 0 0 1 0 0 1 0 0 0 1 0 0 0 1 0 0 0 1 0 0 0 0 0 2 0 0 0 0 0 0 0 2 0 0 0 0 0 0 0 2 0 0 0 0 0 0 1 1 0 0 0 0 0 0 0 1 0 1 0 0 0 0 1 0 0 1 0 0 0 0 1 0 1 0 0 0 0 0 0 0 2 0 0 0 0 0 0 0 2 0 0 0 0 0 1 0 0 0 0 1 0 0 0 0 0 0 0 2 0 0 0 0 0 1 0 1 1 0 0 0 0 0 1 0 1 0 0 0 0 0 1 0 0 0 1 0 0 1 0 0 0 0 2 0 0 0 0 0 0 0 1 0 1 0 0 0 0 0 1 0 0 1 0 0 0 0 1 0 0 1 0 0 0 0 1 0 0 1 0 0 0 0 1 0 0 1 0 0 1 0 0 0 1 0 0 0 0 1 0 0 1 0 0 0 0 0 0 1 1 0 0 0 0 0 0 0 1 0 0 1 0 0 0 0 1 0 0 1 0 0 0 0 0 1 0 1 0 0 0 0 0 1 0 1 1 0 0 1 0 0 0 0 1 0 0 1 0 0 0 0 0 0 0 2 0 0 0 0 0 0 0 2 0 0 0 0 0 0 0 1 0 0 1 0 1 0 0 0 0 0 1 0 0 0 0 0 0 1 1 0 0 2 0 0 0 0 0 0 0 2 0 0 0 0 0 0 0 1 0 0 0 1 0 0 1 0 0 0 0 0 0 1 1 0 0 0 0 0 0 1 1 0 0 0 0 0 0 1 1 0 0 0 0 0 0 1 0 0 0 0 2 0 0 0 0 0 0 1 0 1 0 0 0 0 0 0 1 0 1 0 0 0 0 1 0 0 1 0 0 0 0 1 0 0 1 0 0 0 0 1 0 0 1 0 0 0 0 1 0 0 1 0 0 0 1 0 0 1 0 0 0 0 1 1 0 0 0 0 0 0 1 0 0 1 0 0 0 0 1 0 0 1 0 0 0 0 0 0 0 1 1 0 0 0 0 0 0 1 1 0 0 0 0 1 0 0 1 0 0 0 0 0 0 1 0 1 0 0 0 0 0 0 0 2 0 1 0 0 0 0 0 1 0 1 0 0 0 0 1 0 1 0 0 0 0 0 1 0 1 0 0 0 0 0 1 0 1 0 0 0 0 0 0 1 1 0 0 0 0 1 0 0 0 1 0 0 1 0 0 0 0 1 0 0 0 0 1 0 0 1 0 0 0 0 0 1 0 0 0 0 0 0 0 2 1 0 0 0 0 1 0 0 0 1 1 0 0 0 0 0 0 1 0 0 0 0 0 1 1 0 0 1 0 0 0 0 0 0 0 1 0 0 1 0 1 0 0 0 0 0 1 0 1 0 0 1 0 0 0 0 1 0 0 1 0 0 0 0 0 0 0 1 0 0 0 1 0 0 0 0 0 0 0 2 0 0 0 0 1 0 1 0 0 0 0 1 0 0 1 0 0 0 0 1 0 0 1 0 0 0 0 0 1 0 1 0 0 0 0 0 1 0 1 0 0 0 0 0 0 1 1 0 0 0 1 0 1 0 0 0 0 0 2 0 0 0 0 0 0 0 1 0 0 1 0 0 0 0 1 0 0 1 0 0 0 0 0 0 0 2 0 0 0 0 0 0 0 2 0 0 0 0 0 0 1 1 0 0 0 0 0 1 0 0 0 1 0 0 0 1 0 0 0 1 0 0 1 0 0 1 0 0 0 0 0 1 1 0 0 0 0 0 2 0 0 0 0 0 1 0 1 0 0 0 0 0 0 0 2 0 0 0 0 0 0 1 0 1 0 0 0 0 0 0 0 1 0 0 0 1 0 0 0 1 1 0 0 0 0 0 0 1 1 0 0 0 0 0 1 0 1 0 0 0 0 0 0 0 0 0 1 1 0 0 0 0 0 0 1 1 0 0 0 0 0 0 1 1 1 0 0 0 0 0 1 0 0 1 1 0 0 0 0 0 0 1 0 1 0 0 0 0 0 0 0 2 0 0 0 0 0 0 0 1 0 0 0 1 0 0 0 0 0 0 1 1 0 1 0 1 0 0 0 0 0 1 0 1 0 0 0 0 0 1 0 0 0 0 1 0 0 1 0 0 0 0 1 0 0 0 0 0 0 0 1 1 0 0 0 0 0 0 1 1 0 0 0 0 1 0 0 1 0 1 0 0 -1 0 0 0 0 -1 0 0 0 1 0 0 0 0 0 0 -1 1 0 0 0 -1 0 0 0 1 0 0 0 -1 0 0 0 1 0 0 0 0 0 0 -1 1 0 0 0 0 0 0 -1 1 0 0 0 0 0 0 0 0 0 0 0 0 0 0 1 -1 0 0 0 -1 0 0 1 0 0 0 0 0 0 0 0 0 0 0 0 1 0 0 0 0 -1 0 0 1 0 0 0 -1 0 0 0 1 0 0 0 -1 0 0 0 0 0 0 0 0 0 0 0 0 0 0 0 0 0 0 0 0 0 0 0 0 0 0 0 0 -1 1 0 0 0 0 0 0 0 1 0 -1 0 0 0 0 1 0 0 -1 0 0 0 0 1 0 -1 0 0 0 0 0 0 0 0 0 0 0 0 0 0 0 0 0 0 0 0 0 1 0 0 0 0 -1 0 0 0 0 0 0 0 0 0 0 0 0 0 1 0 -1 -1 0 0 0 0 0 1 0 -1 0 0 0 0 0 1 0 0 0 -1 0 0 1 0 0 0 0 0 0 0 0 0 0 0 0 1 0 -1 0 0 0 0 0 1 0 0 -1 0 0 0 0 1 0 0 -1 0 0 0 0 1 0 0 -1 0 0 0 0 1 0 0 -1 0 0 1 0 0 0 -1 0 0 0 0 1 0 0 -1 0 0 0 0 0 0 1 -1 0 0 0 0 0 0 0 -1 0 0 1 0 0 0 0 -1 0 0 1 0 0 0 0 0 -1 0 1 0 0 0 0 0 -1 0 1 -1 0 0 1 0 0 0 0 -1 0 0 1 0 0 0 0 0 0 0 0 0 0 0 0 0 0 0 0 0 0 0 0 0 0 0 -1 0 0 1 0 -1 0 0 0 0 0 1 0 0 0 0 0 0 -1 1 0 0 0 0 0 0 0 0 0 0 0 0 0 0 0 0 0 0 -1 0 0 0 1 0 0 -1 0 0 0 0 0 0 1 -1 0 0 0 0 0 0 1 -1 0 0 0 0 0 0 1 -1 0 0 0 0 0 0 1 0 0 0 0 0 0 0 0 0 0 0 1 0 -1 0 0 0 0 0 0 1 0 -1 0 0 0 0 1 0 0 -1 0 0 0 0 1 0 0 -1 0 0 0 0 1 0 0 -1 0 0 0 0 1 0 0 -1 0 0 0 -1 0 0 1 0 0 0 0 -1 1 0 0 0 0 0 0 -1 0 0 1 0 0 0 0 -1 0 0 1 0 0 0 0 0 0 0 1 -1 0 0 0 0 0 0 1 -1 0 0 0 0 1 0 0 -1 0 0 0 0 0 0 1 0 -1 0 0 0 0 0 0 0 0 0 -1 0 0 0 0 0 1 0 -1 0 0 0 0 1 0 -1 0 0 0 0 0 1 0 -1 0 0 0 0 0 1 0 -1 0 0 0 0 0 0 1 -1 0 0 0 0 1 0 0 0 1 0 0 -1 0 0 0 0 1 0 0 0 0 -1 0 0 1 0 0 0 0 0 -1 0 0 0 0 0 0 0 0 -1 0 0 0 0 1 0 0 0 -1 1 0 0 0 0 0 0 1 0 0 0 0 0 -1 1 0 0 -1 0 0 0 0 0 0 0 -1 0 0 1 0 1 0 0 0 0 0 -1 0 1 0 0 -1 0 0 0 0 1 0 0 -1 0 0 0 0 0 0 0 -1 0 0 0 1 0 0 0 0 0 0 0 0 0 0 0 0 -1 0 1 0 0 0 0 -1 0 0 1 0 0 0 0 -1 0 0 1 0 0 0 0 0 -1 0 1 0 0 0 0 0 -1 0 1 0 0 0 0 0 0 -1 1 0 0 0 1 0 -1 0 0 0 0 0 0 0 0 0 0 0 0 0 -1 0 0 1 0 0 0 0 -1 0 0 1 0 0 0 0 0 0 0 0 0 0 0 0 0 0 0 0 0 0 0 0 0 0 -1 1 0 0 0 0 0 -1 0 0 0 1 0 0 0 -1 0 0 0 1 0 0 -1 0 0 1 0 0 0 0 0 1 -1 0 0 0 0 0 0 0 0 0 0 0 1 0 -1 0 0 0 0 0 0 0 0 0 0 0 0 0 0 1 0 -1 0 0 0 0 0 0 0 -1 0 0 0 1 0 0 0 -1 1 0 0 0 0 0 0 -1 1 0 0 0 0 0 1 0 -1 0 0 0 0 0 0 0 0 0 1 -1 0 0 0 0 0 0 1 -1 0 0 0 0 0 0 -1 1 1 0 0 0 0 0 -1 0 0 -1 1 0 0 0 0 0 0 -1 0 1 0 0 0 0 0 0 0 0 0 0 0 0 0 0 0 1 0 0 0 -1 0 0 0 0 0 0 1 -1 0 -1 0 1 0 0 0 0 0 -1 0 1 0 0 0 0 0 -1 0 0 0 0 1 0 0 -1 0 0 0 0 1 0 0 0 0 0 0 0 1 -1 0 0 0 0 0 0 1 -1 0 0 0 0 1 0 0 -1 -1 -1 -1 -1 0 -1 -1 1 -1 -1 -1 0 0 -1 -1 1 -1 -1 -1 0 0 -1 -1 -1 1 -1 0 -1 -1 -1 -1 0 -1 -1 -1 -1 0 0 0 -1 0 0 0 -1 -1 -1 0 0 -1 1 -1 0 0 0 -1 -1 -1 -1 0 0 -1 -1 -1 0 -1 -1 -1 -1 -1 -1 -1 -1 -1 -1 -1 0 0 0 -1 -1 -1 -1 -1 0 -1 -1 1 -1 0 0 0 1 0 -1 0 0 0 -1 0 1 -1 -1 -1 1 -1 -1 -1 -1 0 -1 -1 1 0 0 0 -1 -1 0 -1 0 -1 -1 -1 -1 0 0 0 0 -1 0 1 -1 -1
2.269258 20 22 0 0 0 0 0 0 0 0 0 0 0 0 0 0 0 0 0 0 0 1 0 1 0 0 0 0 0 0 0 0 0 0 0 0 0 0 0 0 0 0 0 0 0 0 0 0 0 0 0 0 0 0 0 0 0 0 0 0 0 0 0 0 0 0 0 0 0 0 0 0 0 0 0 0 0 0 0 0 0 0 0 0 0 0 0 0 0 0 0 0 0 0 0 0 0 0 0 0 0 0 0 1 0 1 0 0 0 0 0 0 0 1 0 1 0 0 0 0 0 0 0 1 1 0 0 0 0 0 0 1 1 0 0 0 0 0 0 1 1 0 0 0 0 0 0 1 1 0 0 0 0 0 0 1 1 0 0 1 0 1 0 0 0 0 0 0 0 1 1 0 0 0 0 0 0 1 1 0 0 0 1 1 0 0 0 0 0 0 1 1 0 0 0 0 0 0 1 1 0 0 0 0 0 0 1 1 0 0 0 0 0 0 0 0 0 1 0 1 0 0 0 0 0 1 0 1 0 0 0 0 0 1 0 1 0 0 0 0 0 1 0 1 0 0 0 0 0 1 1 0 0 0 0 0 1 0 0 0 1 0 0 0 1 0 0 0 1 0 0 0 0 0 2 0 0 0 0 0 0 0 2 0 0 0 0 0 2 0 0 0 0 0 0 0 1 0 0 0 0 1 0 0 0 0 1 1 0 0 0 0 0 1 0 0 1 0 0 0 0 1 0 0 1 0 1 0 0 0 0 1 0 0 1 0 1 0 0 0 0 0 0 0 1 1 0 0 0 0 0 0 1 1 0 0 0 0 0 0 1 1 0 0 0 0 1 0 1 0 0 0 0 0 0 0 1 1 0 0 0 0 1 0 0 0 0 0 1 0 0 1 0 0 0 0 1 0 0 1 0 1 0 0 0 0 0 0 0 0 0 0 1 1 0 0 0 0 0 0 1 1 0 0 0 1 0 0 0 1 0 0 0 1 0 0 0 1 0 0 0 1 0 1 0 0 0 1 0 1 0 0 0 0 1 0 0 1 0 0 0 0 0 0 0 1 0 1 0 0 1 0 0 0 0 0 1 0 0 0 0 0 0 1 1 0 0 0 0 0 0 1 1 0 0 1 0 0 0 0 0 1 0 1 0 0 0 0 1 0 0 0 0 0 0 1 1 0 0 0 0 0 0 0 1 1 0 0 0 0 0 0 1 1 0 0 0 0 0 1 0 1 0 0 0 0 0 0 0 2 0 0 1 0 1 0 0 0 0 0 1 1 0 0 0 0 0 0 0 0 1 0 0 1 0 0 0 1 0 0 0 1 0 0 0 1 0 1 0 0 0 0 0 1 0 1 0 0 0 0 0 1 0 1 0 0 0 0 0 0 0 1 1 0 0 0 0 1 0 0 1 0 0 0 0 0 0 1 1 0 0 0 0 0 0 1 1 0 0 0 0 0 0 1 1 0 0 0 0 0 0 1 1 0 0 1 0 1 0 0 0 0 0 0 0 0 0 2 0 0 0 0 0 0 0 1 0 1 0 0 0 0 1 0 0 1 0 0 0 0 0 0 2 0 0 0 0 0 1 0 1 0 0 0 1 0 0 0 1 0 0 0 0 0 0 0 1 1 0 1 0 0 0 1 0 0 0 2 0 0 0 0 0 0 0 1 0 0 0 0 1 0 0 1 0 0 0 0 1 0 0 0 0 0 0 0 1 1 0 0 0 0 1 1 0 0 0 0 1 0 1 0 0 0 0 2 0 0 0 0 0 0 1 0 1 0 0 0 0 0 0 0 1 0 0 0 1 0 2 0 0 0 0 0 0 0 2 0 0 0 0 0 0 0 2 0 0 0 0 0 0 0 1 0 0 0 0 0 0 1 0 0 0 0 0 0 1 1 0 0 0 0 0 0 2 0 0 0 0 0 0 0 2 0 0 0 0 0 0 0 2 0 0 0 0 0 0 1 1 0 0 0 0 0 0 1 1 0 0 0 0 0 0 1 1 0 1 0 1 0 0 0 0 0 1 0 1 0 0 0 0 0 1 0 0 0 0 1 0 0 1 0 0 0 0 1 0 0 1 0 0 0 0 1 0 0 1 0 0 0 0 1 0 0 1 0 0 0 0 1 0 0 0 0 0 1 0 0 0 1 0 0 0 0 1 0 0 1 0 0 0 0 1 1 0 0 0 0 0 1 1 0 0 0 0 0 1 0 1 0 0 0 1 0 0 1 0 0 0 0 0 0 1 0 1 0 0 0 0 1 1 0 0 0 0 0 0 0 1 0 0 0 0 1 0 0 0 1 1 0 0 0 0 0 0 1 1 0 0 0 0 0 1 1 0 0 0 0 0 0 0 0 1 0 1 0 0 0 1 0 0 0 1 0 0 0 0 0 0 0 1 1 1 0 0 0 0 0 0 1 0 0 1 0 0 0 0 1 0 0 0 1 0 0 0 1 0 0 0 1 0 0 0 1 0 0 0 1 0 0 0 1 0 0 0 0 0 1 1 0 0 1 0 1 0 0 0 0 0 1 0 1 0 0 0 0 0 1 0 0 0 0 1 0 0 1 0 0 0 0 1 0 0 0 1 0 0 0 1 0 1 0 0 0 0 0 1 0 1 0 0 0 1 0 0 0 0 1 0 -1 0 0 0 0 0 0 0 -1 0 1 0 0 0 0 0 0 0 1 -1 0 0 0 0 0 0 1 -1 0 0 0 0 0 0 1 -1 0 0 0 0 0 0 1 -1 0 0 0 0 0 0 1 -1 0 0 1 0 -1 0 0 0 0 0 0 0 -1 1 0 0 0 0 0 0 -1 1 0 0 0 -1 1 0 0 0 0 0 0 -1 1 0 0 0 0 0 0 -1 1 0 0 0 0 0 0 -1 1 0 0 0 0 0 0 0 0 0 1 0 -1 0 0 0 0 0 1 0 -1 0 0 0 0 0 1 0 -1 0 0 0 0 0 1 0 -1 0 0 0 0 0 1 -1 0 0 0 0 0 1 0 0 0 -1 0 0 0 1 0 0 0 -1 0 0 0 0 0 0 0 0 0 0 0 0 0 0 0 0 0 0 0 0 0 0 0 0 0 0 0 -1 0 0 0 0 1 0 0 0 0 -1 1 0 0 0 0 0 -1 0 0 1 0 0 0 0 -1 0 0 1 0 -1 0 0 0 0 1 0 0 -1 0 1 0 0 0 0 0 0 0 1 -1 0 0 0 0 0 0 1 -1 0 0 0 0 0 0 1 -1 0 0 0 0 -1 0 1 0 0 0 0 0 0 0 1 -1 0 0 0 0 1 0 0 0 0 0 -1 0 0 1 0 0 0 0 -1 0 0 -1 0 1 0 0 0 0 0 0 0 0 0 0 -1 1 0 0 0 0 0 0 -1 1 0 0 0 -1 0 0 0 1 0 0 0 -1 0 0 0 1 0 0 0 1 0 -1 0 0 0 -1 0 1 0 0 0 0 -1 0 0 1 0 0 0 0 0 0 0 1 0 -1 0 0 -1 0 0 0 0 0 1 0 0 0 0 0 0 -1 1 0 0 0 0 0 0 -1 1 0 0 1 0 0 0 0 0 -1 0 1 0 0 0 0 -1 0 0 0 0 0 0 1 -1 0 0 0 0 0 0 0 -1 1 0 0 0 0 0 0 -1 1 0 0 0 0 0 -1 0 1 0 0 0 0 0 0 0 0 0 0 -1 0 1 0 0 0 0 0 -1 1 0 0 0 0 0 0 0 0 1 0 0 -1 0 0 0 1 0 0 0 -1 0 0 0 1 0 -1 0 0 0 0 0 1 0 -1 0 0 0 0 0 1 0 -1 0 0 0 0 0 0 0 1 -1 0 0 0 0 1 0 0 -1 0 0 0 0 0 0 1 -1 0 0 0 0 0 0 1 -1 0 0 0 0 0 0 1 -1 0 0 0 0 0 0 1 -1 0 0 -1 0 1 0 0 0 0 0 0 0 0 0 0 0 0 0 0 0 0 0 -1 0 1 0 0 0 0 -1 0 0 1 0 0 0 0 0 0 0 0 0 0 0 0 -1 0 1 0 0 0 -1 0 0 0 1 0 0 0 0 0 0 0 -1 1 0 -1 0 0 0 1 0 0 0 0 0 0 0 0 0 0 0 1 0 0 0 0 -1 0 0 1 0 0 0 0 -1 0 0 0 0 0 0 0 -1 1 0 0 0 0 -1 1 0 0 0 0 1 0 -1 0 0 0 0 0 0 0 0 0 0 0 1 0 -1 0 0 0 0 0 0 0 -1 0 0 0 1 0 0 0 0 0 0 0 0 0 0 0 0 0 0 0 0 0 0 0 0 0 0 0 0 0 -1 0 0 0 0 0 0 1 0 0 0 0 0 0 -1 1 0 0 0 0 0 0 0 0 0 0 0 0 0 0 0 0 0 0 0 0 0 0 0 0 0 0 0 0 0 -1 1 0 0 0 0 0 0 -1 1 0 0 0 0 0 0 -1 1 0 -1 0 1 0 0 0 0 0 -1 0 1 0 0 0 0 0 -1 0 0 0 0 1 0 0 -1 0 0 0 0 1 0 0 -1 0 0 0 0 1 0 0 -1 0 0 0 0 1 0 0 -1 0 0 0 0 1 0 0 0 0 0 -1 0 0 0 1 0 0 0 0 -1 0 0 1 0 0 0 0 -1 1 0 0 0 0 0 1 -1 0 0 0 0 0 1 0 -1 0 0 0 1 0 0 -1 0 0 0 0 0 0 1 0 -1 0 0 0 0 1 -1 0 0 0 0 0 0 0 -1 0 0 0 0 1 0 0 0 -1 1 0 0 0 0 0 0 -1 1 0 0 0 0 0 1 -1 0 0 0 0 0 0 0 0 -1 0 1 0 0 0 -1 0 0 0 1 0 0 0 0 0 0 0 -1 1 1 0 0 0 0 0 0 -1 0 0 1 0 0 0 0 -1 0 0 0 1 0 0 0 -1 0 0 0 1 0 0 0 -1 0 0 0 1 0 0 0 -1 0 0 0 0 0 -1 1 0 0 -1 0 1 0 0 0 0 0 -1 0 1 0 0 0 0 0 -1 0 0 0 0 1 0 0 -1 0 0 0 0 1 0 0 0 -1 0 0 0 1 0 -1 0 0 0 0 0 1 0 -1 0 0 0 1 0 0 0 0 -1 -1 -1 0 -1 -1 0 -1 -1 0 -1 0 -1 0 0 -1 -1 0 -1 0 -1 -1 -1 0 -1 0 -1 0 -1 -1 -1 -1 -1 -1 0 -1 0 1 0 0 -1 -1 -1 -1 -1 -1 0 -1 0 -1 0 -1 -1 -1 -1 -1 -1 0 -1 -1 -1 -1 0 0 -1 -1 -1 -1 -1 -1 -1 0 -1 -1 -1 1 -1 -1 -1 -1 0 -1 0 -1 -1 0 -1 -1 1 -1 0 -1 -1 -1 0 0 -1 1 0 -1 -1 -1 0 -1 -1 -1 -1 0 -1 -1 0 0 0 0 -1 -1 -1 -1 0 0 -1 -1 -1 0 0 0 0 -1 0 1 -1 0
4.429914 20 23 0 0 0 0 0 0 0 0 0 0 0 0 0 0 0 0 0 0 0 1 0 0 1 0 0 0 0 0 0 0 0 0 0 0 0 0 0 0 0 0 0 0 0 0 0 0 0 0 0 0 0 0 0 0 0 0 0 0 0 0 0 0 0 0 0 0 0 0 0 0 0 0 0 0 0 0 0 0 0 0 0 0 0 0 0 0 0 0 0 0 0 0 0 0 0 0 0 0 0 0 0 1 0 0 0 0 1 0 0 0 0 0 0 2 0 0 1 0 0 0 0 1 0 0 1 0 0 0 0 1 0 0 0 0 0 0 1 1 0 0 0 0 0 0 0 2 0 0 0 0 0 0 1 1 0 0 0 1 0 0 0 0 1 0 0 0 0 0 1 0 1 0 0 0 1 0 1 0 0 0 0 2 0 0 0 0 0 0 1 1 0 0 0 0 0 0 0 2 0 0 0 0 0 0 0 2 0 0 0 0 0 0 0 0 1 1 0 0 0 0 0 0 1 1 0 0 0 0 0 1 0 1 0 0 0 0 0 0 0 1 0 1 0 0 0 0 0 1 0 1 0 0 1 0 1 0 0 0 0 0 1 0 1 0 0 0 0 0 0 0 0 0 1 1 0 0 0 0 0 0 1 1 0 0 0 0 2 0 0 0 0 0 0 0 0 0 0 0 0 2 0 0 0 0 0 1 0 1 0 0 0 0 0 0 1 1 0 0 0 0 0 1 1 0 0 0 0 0 1 1 0 0 0 0 1 0 1 0 0 0 0 1 1 0 0 0 0 0 0 1 1 0 0 0 0 0 0 0 1 0 1 0 0 0 0 0 1 0 1 0 0 0 0 0 1 0 0 0 1 0 1 1 0 0 0 0 0 0 1 1 0 0 0 0 0 0 1 0 0 1 0 0 0 0 0 1 0 0 0 0 0 1 0 0 1 0 0 0 0 1 0 0 1 0 0 0 0 1 0 1 0 0 0 0 0 1 0 1 0 1 0 0 0 0 0 1 0 1 0 0 0 0 0 0 0 1 1 0 0 0 0 1 0 1 0 0 0 0 0 1 0 0 0 0 1 0 1 0 0 0 0 0 1 0 0 0 0 0 0 0 2 0 0 2 0 0 0 0 0 0 0 2 0 0 0 0 0 0 0 1 0 0 0 1 0 0 0 1 0 0 0 0 0 1 0 1 0 0 0 0 0 1 0 1 0 0 0 0 0 1 0 1 0 0 0 0 0 1 0 0 0 0 2 0 0 0 0 0 0 1 1 0 0 0 0 0 0 0 2 0 0 0 0 0 0 1 1 0 0 0 0 0 0 1 0 0 0 1 0 0 0 1 0 0 0 1 0 0 0 1 0 0 0 1 0 0 0 0 0 1 0 1 0 0 0 1 0 0 0 1 0 0 0 0 0 1 0 1 0 0 0 0 0 1 0 1 0 0 0 0 0 1 0 1 0 0 1 0 0 1 0 0 1 0 0 1 0 0 0 0 0 0 0 1 0 1 0 0 0 0 0 1 0 0 0 1 0 0 0 0 0 1 0 1 0 0 0 1 0 0 1 0 0 0 0 1 0 0 1 0 0 0 0 1 0 0 1 0 0 0 0 1 0 0 0 1 0 1 0 0 0 1 0 0 0 1 0 0 1 0 0 0 0 1 1 0 0 0 0 0 0 1 1 0 0 0 0 0 0 0 1 0 0 0 0 1 0 0 0 1 0 1 0 0 0 0 2 0 0 0 0 0 0 1 0 0 1 0 0 0 1 0 0 0 1 0 0 0 0 0 0 0 1 0 1 0 1 0 0 0 1 0 0 0 1 0 1 0 0 0 0 0 1 0 1 0 0 0 0 0 0 0 1 0 0 0 0 1 0 0 0 1 0 0 0 1 0 1 0 0 0 0 1 0 0 1 0 0 0 0 1 0 0 1 0 0 0 0 1 0 0 0 0 0 0 1 1 0 0 0 0 0 0 1 1 0 0 0 0 1 0 0 1 0 0 0 1 0 0 1 0 0 0 0 1 0 0 1 0 0 0 0 0 0 0 2 0 0 0 0 1 0 0 1 0 0 0 0 1 0 0 1 0 0 0 0 1 0 0 1 0 0 0 0 1 0 0 1 0 0 0 0 0 0 0 0 0 2 0 0 0 0 0 0 0 2 0 0 0 0 0 1 0 1 0 0 0 1 0 0 0 1 0 0 1 0 0 0 0 1 1 0 1 0 0 0 0 0 0 0 1 0 0 1 0 0 0 2 0 0 0 0 0 0 0 1 0 0 0 0 0 1 0 1 0 0 1 0 0 0 0 0 0 0 1 0 0 1 0 0 1 0 0 0 0 1 0 0 0 0 0 0 1 1 0 0 0 0 0 0 1 1 0 0 1 0 0 0 0 1 1 0 0 0 0 1 0 0 0 0 1 1 0 0 0 0 0 0 0 2 0 0 0 0 0 0 0 2 0 0 0 0 0 0 0 2 0 0 0 0 1 0 0 0 0 0 1 0 0 1 0 1 0 0 0 0 0 0 0 1 0 0 1 0 0 1 0 0 0 0 1 0 0 1 0 0 0 0 1 0 0 1 0 0 0 0 1 0 0 1 0 0 0 0 1 0 1 0 0 0 1 0 0 0 0 1 0 0 0 0 -1 0 0 0 0 0 0 0 0 0 -1 0 0 0 0 1 0 0 -1 0 0 0 0 1 0 0 0 0 0 0 -1 1 0 0 0 0 0 0 0 0 0 0 0 0 0 0 -1 1 0 0 0 1 0 0 0 0 -1 0 0 0 0 0 1 0 -1 0 0 0 -1 0 1 0 0 0 0 0 0 0 0 0 0 0 -1 1 0 0 0 0 0 0 0 0 0 0 0 0 0 0 0 0 0 0 0 0 0 0 0 0 -1 1 0 0 0 0 0 0 -1 1 0 0 0 0 0 -1 0 1 0 0 0 0 0 0 0 1 0 -1 0 0 0 0 0 1 0 -1 0 0 -1 0 1 0 0 0 0 0 -1 0 1 0 0 0 0 0 0 0 0 0 1 -1 0 0 0 0 0 0 1 -1 0 0 0 0 0 0 0 0 0 0 0 0 0 0 0 0 0 0 0 0 0 0 0 1 0 -1 0 0 0 0 0 0 1 -1 0 0 0 0 0 -1 1 0 0 0 0 0 -1 1 0 0 0 0 1 0 -1 0 0 0 0 -1 1 0 0 0 0 0 0 -1 1 0 0 0 0 0 0 0 1 0 -1 0 0 0 0 0 1 0 -1 0 0 0 0 0 1 0 0 0 -1 0 1 -1 0 0 0 0 0 0 -1 1 0 0 0 0 0 0 -1 0 0 1 0 0 0 0 0 -1 0 0 0 0 0 1 0 0 -1 0 0 0 0 1 0 0 -1 0 0 0 0 1 0 -1 0 0 0 0 0 1 0 -1 0 1 0 0 0 0 0 -1 0 1 0 0 0 0 0 0 0 1 -1 0 0 0 0 -1 0 1 0 0 0 0 0 -1 0 0 0 0 1 0 -1 0 0 0 0 0 1 0 0 0 0 0 0 0 0 0 0 0 0 0 0 0 0 0 0 0 0 0 0 0 0 0 0 -1 0 0 0 1 0 0 0 -1 0 0 0 0 0 1 0 -1 0 0 0 0 0 1 0 -1 0 0 0 0 0 1 0 -1 0 0 0 0 0 1 0 0 0 0 0 0 0 0 0 0 0 1 -1 0 0 0 0 0 0 0 0 0 0 0 0 0 0 1 -1 0 0 0 0 0 0 1 0 0 0 -1 0 0 0 1 0 0 0 -1 0 0 0 1 0 0 0 -1 0 0 0 0 0 1 0 -1 0 0 0 1 0 0 0 -1 0 0 0 0 0 1 0 -1 0 0 0 0 0 1 0 -1 0 0 0 0 0 1 0 -1 0 0 -1 0 0 1 0 0 -1 0 0 1 0 0 0 0 0 0 0 -1 0 1 0 0 0 0 0 -1 0 0 0 1 0 0 0 0 0 -1 0 1 0 0 0 -1 0 0 1 0 0 0 0 -1 0 0 1 0 0 0 0 -1 0 0 1 0 0 0 0 -1 0 0 0 1 0 -1 0 0 0 1 0 0 0 1 0 0 -1 0 0 0 0 1 -1 0 0 0 0 0 0 1 -1 0 0 0 0 0 0 0 -1 0 0 0 0 1 0 0 0 -1 0 1 0 0 0 0 0 0 0 0 0 0 0 1 0 0 -1 0 0 0 1 0 0 0 -1 0 0 0 0 0 0 0 -1 0 1 0 1 0 0 0 -1 0 0 0 1 0 -1 0 0 0 0 0 1 0 -1 0 0 0 0 0 0 0 -1 0 0 0 0 1 0 0 0 -1 0 0 0 1 0 -1 0 0 0 0 1 0 0 -1 0 0 0 0 1 0 0 -1 0 0 0 0 1 0 0 0 0 0 0 -1 1 0 0 0 0 0 0 -1 1 0 0 0 0 -1 0 0 1 0 0 0 1 0 0 -1 0 0 0 0 1 0 0 -1 0 0 0 0 0 0 0 0 0 0 0 0 -1 0 0 1 0 0 0 0 -1 0 0 1 0 0 0 0 -1 0 0 1 0 0 0 0 -1 0 0 1 0 0 0 0 0 0 0 0 0 0 0 0 0 0 0 0 0 0 0 0 0 0 0 1 0 -1 0 0 0 1 0 0 0 -1 0 0 1 0 0 0 0 -1 1 0 -1 0 0 0 0 0 0 0 1 0 0 -1 0 0 0 0 0 0 0 0 0 0 0 -1 0 0 0 0 0 1 0 -1 0 0 1 0 0 0 0 0 0 0 1 0 0 -1 0 0 1 0 0 0 0 -1 0 0 0 0 0 0 1 -1 0 0 0 0 0 0 1 -1 0 0 -1 0 0 0 0 1 1 0 0 0 0 -1 0 0 0 0 1 -1 0 0 0 0 0 0 0 0 0 0 0 0 0 0 0 0 0 0 0 0 0 0 0 0 0 0 0 0 -1 0 0 0 0 0 1 0 0 -1 0 1 0 0 0 0 0 0 0 1 0 0 -1 0 0 -1 0 0 0 0 1 0 0 -1 0 0 0 0 1 0 0 -1 0 0 0 0 1 0 0 -1 0 0 0 0 1 0 -1 0 0 0 1 0 0 0 -1 -1 -1 -1 1 -1 -1 1 -1 -1 -1 -1 1 -1 -1 0 -1 -1 -1 -1 0 0 0 -1 1 -1 0 0 -1 -1 0 -1 0 -1 -1 0 -1 0 0 -1 1 -1 -1 -1 -1 -1 -1 0 -1 1 -1 0 -1 -1 -1 -1 -1 -1 -1 0 -1 -1 -1 0 -1 0 -1 -1 0 0 0 -1 -1 -1 -1 0 0 -1 -1 -1 -1 -1 0 -1 -1 -1 0 -1 -1 0 -1 0 -1 -1 0 0 0 -1 0 0 -1 -1 -1 1 -1 -1 -1 -1 0 -1 -1 0 -1 0 0 -1 0 0 -1 0 -1 -1 -1 -1 1 1 0 0 -1 0 0 0 0
6.234023 21 22 0 0 0 0 0 0 0 0 0 0 0 0 0 0 0 0 0 0 0 0 1 1 0 0 0 0 0 0 0 0 0 0 0 0 0 0 0 0 0 0 0 0 0 0 0 0 0 0 0 0 0 0 0 0 0 0 0 0 0 0 0 0 0 0 0 0 0 0 0 0 0 0 0 0 0 0 0 0 0 0 0 0 0 0 0 0 0 0 0 0 0 0 0 0 0 0 0 0 0 0 0 0 0 1 1 0 0 0 0 1 0 1 0 0 0 0 0 0 0 0 1 0 1 0 0 1 0 0 0 0 1 0 0 1 0 0 0 0 1 0 0 0 0 0 1 0 1 0 0 0 0 0 1 0 1 0 0 1 0 1 0 0 0 0 0 0 0 1 0 1 0 0 0 1 0 1 0 0 0 0 1 1 0 0 0 0 0 0 1 0 0 0 0 0 1 0 1 0 0 0 0 1 0 0 1 0 0 0 0 1 0 0 0 0 0 1 0 1 0 0 0 0 0 1 0 1 0 0 0 0 0 1 0 1 0 0 0 0 1 0 0 1 0 0 0 0 0 0 1 1 0 0 0 0 0 0 0 1 1 0 0 0 0 0 1 0 1 0 0 0 0 0 2 0 0 0 0 0 0 0 2 0 0 0 0 0 1 0 0 0 0 1 0 0 1 0 0 0 0 1 0 0 0 0 1 0 0 1 1 0 0 1 0 0 0 0 1 0 0 1 0 0 0 0 1 0 1 0 0 0 0 0 1 0 1 0 0 0 0 0 0 0 0 1 1 0 0 0 0 0 0 1 0 1 0 0 0 0 0 1 0 1 0 0 1 0 0 0 0 1 0 0 0 0 0 1 0 1 0 0 0 0 0 0 1 0 1 0 0 0 0 0 1 0 1 0 0 1 0 0 1 0 0 0 0 0 0 0 1 0 1 0 0 0 0 0 1 0 1 0 0 0 0 1 0 1 0 0 0 0 0 1 0 1 0 0 1 0 0 0 0 1 0 0 1 1 0 0 0 0 0 0 1 0 0 1 0 0 0 0 0 0 0 1 0 1 0 0 1 0 0 1 0 0 0 0 1 0 0 0 0 1 0 0 0 0 0 0 0 2 0 0 0 1 0 0 0 0 0 1 0 1 0 0 0 0 1 0 0 1 0 0 0 0 1 0 1 0 0 0 0 0 1 0 1 0 0 0 0 0 1 0 1 0 0 0 0 1 0 0 1 0 0 0 0 0 0 1 0 0 1 0 1 0 0 0 0 0 1 0 0 1 0 0 0 0 0 0 0 0 1 1 0 0 0 0 0 0 1 1 0 0 0 0 0 1 1 0 0 0 0 0 0 1 1 0 0 0 0 0 0 1 1 0 0 0 1 0 0 0 1 0 0 0 1 0 0 0 1 0 0 0 1 0 0 0 1 0 0 0 1 0 0 0 1 0 0 0 0 0 0 0 2 0 0 0 0 0 0 0 2 0 0 1 0 0 0 0 1 0 0 0 0 0 0 1 0 1 0 0 0 0 0 1 0 1 0 1 0 0 1 0 0 0 0 1 0 0 0 0 1 0 1 0 0 0 1 0 0 0 1 0 1 0 0 0 0 0 1 0 0 0 0 0 1 0 1 1 0 0 0 0 0 0 0 1 0 0 1 0 0 0 0 0 0 0 0 0 2 0 0 0 0 0 0 0 1 1 0 0 0 0 0 0 1 1 1 0 0 0 1 0 0 0 0 1 0 0 1 0 0 0 0 1 0 0 0 0 0 1 0 0 1 1 0 0 0 0 0 0 1 1 0 0 0 0 1 0 0 0 0 0 1 0 1 0 0 1 0 0 0 0 1 0 0 1 0 0 0 0 1 0 0 1 0 0 0 0 0 0 0 0 0 0 1 1 0 0 0 0 1 0 1 0 0 0 0 1 0 0 1 0 0 0 0 1 0 0 1 0 0 0 0 0 1 1 0 0 0 0 0 0 1 1 0 0 0 0 0 0 0 2 0 0 1 0 0 0 1 0 0 0 1 0 1 0 0 0 0 0 1 0 1 0 0 0 0 0 1 0 1 0 0 0 0 0 1 0 0 0 0 1 0 0 1 0 0 0 0 1 0 0 1 0 0 0 1 0 0 0 0 0 0 2 0 0 0 0 0 0 0 1 1 0 0 0 0 0 1 0 1 0 0 0 0 0 0 0 2 0 0 0 0 0 1 0 1 0 0 0 0 0 1 1 0 0 0 0 0 0 1 0 1 0 0 0 0 0 1 1 0 0 0 0 0 0 1 1 0 0 0 0 0 0 0 2 0 0 0 0 0 0 0 2 0 0 0 0 0 0 0 1 1 0 0 0 0 0 0 0 1 0 0 1 0 0 1 0 0 0 0 1 0 0 0 0 0 0 2 0 0 0 0 0 0 0 1 1 0 1 0 0 0 0 0 1 0 1 0 0 0 0 0 1 0 0 0 1 0 0 0 1 0 0 0 0 0 0 0 2 0 0 0 0 0 1 0 1 0 2 0 0 0 0 0 0 0 2 0 0 0 0 0 0 0 2 0 0 0 0 0 0 0 2 0 0 0 0 0 0 0 0 1 0 0 0 0 1 1 0 0 0 0 0 0 1 1 0 0 0 0 0 0 1 0 0 0 -1 1 0 0 0 0 1 0 -1 0 0 0 0 0 0 0 0 1 0 -1 0 0 1 0 0 0 0 -1 0 0 1 0 0 0 0 -1 0 0 0 0 0 1 0 -1 0 0 0 0 0 1 0 -1 0 0 1 0 -1 0 0 0 0 0 0 0 -1 0 1 0 0 0 1 0 -1 0 0 0 0 -1 1 0 0 0 0 0 0 -1 0 0 0 0 0 1 0 -1 0 0 0 0 1 0 0 -1 0 0 0 0 1 0 0 0 0 0 1 0 -1 0 0 0 0 0 1 0 -1 0 0 0 0 0 1 0 -1 0 0 0 0 1 0 0 -1 0 0 0 0 0 0 -1 1 0 0 0 0 0 0 0 1 -1 0 0 0 0 0 1 0 -1 0 0 0 0 0 0 0 0 0 0 0 0 0 0 0 0 0 0 0 -1 0 0 0 0 1 0 0 -1 0 0 0 0 1 0 0 0 0 -1 0 0 1 1 0 0 -1 0 0 0 0 1 0 0 -1 0 0 0 0 -1 0 1 0 0 0 0 0 -1 0 1 0 0 0 0 0 0 0 0 -1 1 0 0 0 0 0 0 -1 0 1 0 0 0 0 0 -1 0 1 0 0 -1 0 0 0 0 1 0 0 0 0 0 -1 0 1 0 0 0 0 0 0 1 0 -1 0 0 0 0 0 1 0 -1 0 0 -1 0 0 1 0 0 0 0 0 0 0 1 0 -1 0 0 0 0 0 1 0 -1 0 0 0 0 -1 0 1 0 0 0 0 0 -1 0 1 0 0 1 0 0 0 0 -1 0 0 1 -1 0 0 0 0 0 0 -1 0 0 1 0 0 0 0 0 0 0 1 0 -1 0 0 -1 0 0 1 0 0 0 0 1 0 0 0 0 -1 0 0 0 0 0 0 0 0 0 0 0 1 0 0 0 0 0 -1 0 1 0 0 0 0 -1 0 0 1 0 0 0 0 -1 0 1 0 0 0 0 0 -1 0 1 0 0 0 0 0 -1 0 1 0 0 0 0 -1 0 0 1 0 0 0 0 0 0 -1 0 0 -1 0 1 0 0 0 0 0 -1 0 0 1 0 0 0 0 0 0 0 0 1 -1 0 0 0 0 0 0 1 -1 0 0 0 0 0 -1 1 0 0 0 0 0 0 -1 1 0 0 0 0 0 0 -1 1 0 0 0 1 0 0 0 -1 0 0 0 1 0 0 0 -1 0 0 0 1 0 0 0 -1 0 0 0 1 0 0 0 -1 0 0 0 0 0 0 0 0 0 0 0 0 0 0 0 0 0 0 -1 0 0 0 0 1 0 0 0 0 0 0 -1 0 1 0 0 0 0 0 -1 0 1 0 1 0 0 -1 0 0 0 0 1 0 0 0 0 -1 0 1 0 0 0 -1 0 0 0 1 0 -1 0 0 0 0 0 1 0 0 0 0 0 -1 0 1 -1 0 0 0 0 0 0 0 -1 0 0 1 0 0 0 0 0 0 0 0 0 0 0 0 0 0 0 0 0 -1 1 0 0 0 0 0 0 -1 1 1 0 0 0 -1 0 0 0 0 1 0 0 -1 0 0 0 0 -1 0 0 0 0 0 1 0 0 -1 1 0 0 0 0 0 0 -1 1 0 0 0 0 -1 0 0 0 0 0 1 0 -1 0 0 1 0 0 0 0 -1 0 0 1 0 0 0 0 -1 0 0 1 0 0 0 0 0 0 0 0 0 0 -1 1 0 0 0 0 1 0 -1 0 0 0 0 1 0 0 -1 0 0 0 0 1 0 0 -1 0 0 0 0 0 1 -1 0 0 0 0 0 0 1 -1 0 0 0 0 0 0 0 0 0 0 -1 0 0 0 1 0 0 0 -1 0 1 0 0 0 0 0 -1 0 1 0 0 0 0 0 -1 0 1 0 0 0 0 0 -1 0 0 0 0 1 0 0 -1 0 0 0 0 1 0 0 -1 0 0 0 1 0 0 0 0 0 0 0 0 0 0 0 0 0 0 1 -1 0 0 0 0 0 1 0 -1 0 0 0 0 0 0 0 0 0 0 0 0 0 1 0 -1 0 0 0 0 0 1 -1 0 0 0 0 0 0 1 0 -1 0 0 0 0 0 -1 1 0 0 0 0 0 0 -1 1 0 0 0 0 0 0 0 0 0 0 0 0 0 0 0 0 0 0 0 0 0 0 0 -1 1 0 0 0 0 0 0 0 -1 0 0 1 0 0 -1 0 0 0 0 1 0 0 0 0 0 0 0 0 0 0 0 0 0 0 1 -1 0 1 0 0 0 0 0 -1 0 1 0 0 0 0 0 -1 0 0 0 1 0 0 0 -1 0 0 0 0 0 0 0 0 0 0 0 0 0 -1 0 1 0 0 0 0 0 0 0 0 0 0 0 0 0 0 0 0 0 0 0 0 0 0 0 0 0 0 0 0 0 0 0 0 0 0 -1 0 0 0 0 1 -1 0 0 0 0 0 0 1 -1 0 0 0 0 0 0 1 0 -1 -1 -1 -1 -1 -1 0 -1 -1 0 0 -1 -1 0 0 -1 -1 0 0 -1 -1 -1 -1 0 -1 1 -1 0 -1 -1 0 -1 -1 -1 0 0 -1 0 0 -1 0 0 -1 -1 -1 0 -1 -1 0 -1 -1 0 0 -1 -1 -1 -1 1 0 -1 -1 -1 -1 0 -1 -1 -1 -1 -1 -1 -1 0 -1 -1 0 0 0 -1 -1 -1 0 -1 1 -1 -1 0 -1 0 0 0 0 0 -1 0 -1 1 -1 0 0 -1 -1 -1 0 -1 -1 -1 -1 1 -1 -1 0 1 -1 -1 -1 -1 0 -1 -1 0 -1 -1 -1 -1 -1 -1 -1 -1 -1 1 -1 0
4.176785 21 23 0 0 0 0 0 0 0 0 0 0 0 0 0 0 0 0 0 0 0 0 1 0 1 0 0 0 0 0 0 0 0 0 0 0 0 0 0 0 0 0 0 0 0 0 0 0 0 0 0 0 0 0 0 0 0 0 0 0 0 0 0 0 0 0 0 0 0 0 0 0 0 0 0 0 0 0 0 0 0 0 0 0 0 0 0 0 0 0 0 0 0 0 0 0 0 0 0 0 0 0 0 0 0 0 1 0 1 0 0 1 0 0 0 1 0 0 1 0 0 0 1 0 0 0 1 1 0 0 0 0 0 0 0 1 0 0 1 0 0 0 0 0 0 0 1 1 0 0 0 0 0 0 2 0 0 0 0 1 0 0 0 0 1 0 0 0 0 0 0 1 1 0 0 1 1 0 0 0 0 0 0 2 0 0 0 0 0 0 1 0 0 0 0 0 1 0 0 1 0 0 0 1 0 0 0 1 0 0 0 1 0 0 0 0 1 1 0 0 0 0 0 0 1 1 0 0 0 0 0 1 0 1 0 0 0 0 0 0 1 0 0 1 0 0 0 0 0 0 0 2 0 0 1 0 0 0 0 1 0 0 1 0 0 0 1 0 0 0 0 0 0 0 1 1 0 0 0 0 0 0 1 1 0 0 0 0 1 0 0 0 0 1 0 0 0 0 0 0 0 2 0 0 0 0 0 0 0 2 1 0 0 0 0 0 0 1 1 0 0 0 0 1 0 0 0 0 1 0 1 0 0 0 0 0 1 0 1 0 0 0 0 1 0 0 1 0 0 0 0 1 0 0 0 1 0 0 0 0 0 0 1 1 0 0 0 0 0 0 1 1 0 0 0 0 0 0 0 1 1 0 0 1 0 0 1 0 0 0 1 0 0 0 1 0 0 0 1 0 0 0 1 0 0 0 0 1 0 0 1 0 0 0 0 0 1 0 1 0 0 0 0 0 1 0 0 1 0 0 0 1 0 0 0 1 0 0 1 1 0 0 0 0 0 0 1 1 0 0 0 0 0 0 0 0 0 1 1 0 0 0 0 1 0 1 0 0 0 0 0 1 0 1 0 0 0 0 2 0 0 0 0 0 0 0 0 0 0 0 0 1 1 0 0 2 0 0 0 0 0 0 0 2 0 0 0 0 0 0 0 2 0 0 0 0 0 0 1 1 0 0 0 0 0 0 1 1 0 0 0 0 0 0 1 1 0 0 0 0 0 0 1 1 0 0 0 0 0 0 0 0 0 0 2 0 0 0 0 0 0 0 1 1 0 0 0 0 0 0 1 0 1 0 0 0 0 0 1 0 1 0 0 0 0 0 0 0 1 1 0 0 0 0 0 0 1 1 0 0 0 0 0 0 1 1 0 0 1 0 0 0 0 1 0 0 1 0 0 0 0 1 0 0 1 0 0 0 0 1 0 0 1 0 0 0 0 1 0 0 0 0 0 0 1 1 0 0 1 0 0 0 1 0 1 0 0 0 0 0 1 0 0 0 0 1 0 0 0 1 0 0 0 1 0 0 0 1 0 1 0 0 0 1 0 0 0 1 0 1 0 0 0 0 1 0 0 1 0 0 0 0 1 0 0 1 0 0 0 0 1 0 0 1 0 0 0 0 1 1 0 0 0 0 0 0 0 0 0 0 2 0 0 0 0 0 1 0 0 0 1 0 0 0 1 0 0 0 0 1 0 0 1 0 0 0 0 1 1 0 0 1 0 0 0 0 0 1 1 0 0 0 0 0 0 0 0 0 1 0 0 1 0 0 0 1 1 0 0 0 0 0 0 1 1 0 0 0 0 0 0 0 1 0 1 0 0 0 1 1 0 0 0 0 0 0 1 1 0 0 0 0 0 0 1 1 0 0 0 0 0 0 0 1 0 0 0 1 0 1 0 0 1 0 0 0 0 1 0 1 0 0 0 0 0 1 0 1 0 0 0 0 0 0 0 0 1 1 0 0 0 0 0 0 1 1 0 0 0 0 0 1 0 1 0 0 0 0 0 0 1 1 0 0 0 0 1 0 0 1 0 0 0 0 1 0 0 1 0 0 0 0 2 0 0 0 0 0 0 0 1 0 0 1 0 0 0 0 1 0 0 1 0 0 0 0 1 0 1 0 0 0 0 0 0 1 0 0 0 1 0 0 0 1 0 0 0 1 0 0 1 0 0 0 0 1 0 0 0 0 1 0 0 1 0 0 1 0 0 0 0 1 0 0 2 0 0 0 0 0 0 0 1 0 0 1 0 0 0 1 0 1 0 0 0 0 0 1 0 1 0 0 0 0 0 1 0 1 0 0 0 0 0 0 0 1 0 0 0 1 0 0 0 0 1 0 0 1 0 0 0 0 0 0 0 2 0 0 0 0 0 0 0 2 0 0 1 0 0 0 1 0 0 0 0 0 0 1 1 0 0 1 0 1 0 0 0 0 0 1 0 1 0 0 0 0 0 0 0 2 0 0 0 0 0 0 0 1 0 0 0 1 1 0 0 0 0 0 0 1 0 2 0 0 0 0 0 0 0 1 0 0 0 0 1 0 0 2 0 0 0 0 0 0 0 2 0 0 0 0 0 0 0 1 0 0 0 0 0 1 0 1 0 0 0 0 0 1 1 0 0 0 0 0 0 1 0 0 0 0 1 0 -1 0 0 1 0 0 0 -1 0 0 -1 0 0 0 1 0 0 0 -1 1 0 0 0 0 0 0 0 1 0 0 -1 0 0 0 0 0 0 0 1 -1 0 0 0 0 0 0 0 0 0 0 0 1 0 0 0 0 -1 0 0 0 0 0 0 1 -1 0 0 1 -1 0 0 0 0 0 0 0 0 0 0 0 0 0 -1 0 0 0 0 0 1 0 0 -1 0 0 0 1 0 0 0 -1 0 0 0 1 0 0 0 0 -1 1 0 0 0 0 0 0 -1 1 0 0 0 0 0 -1 0 1 0 0 0 0 0 0 1 0 0 -1 0 0 0 0 0 0 0 0 0 0 -1 0 0 0 0 1 0 0 -1 0 0 0 1 0 0 0 0 0 0 0 1 -1 0 0 0 0 0 0 1 -1 0 0 0 0 -1 0 0 0 0 1 0 0 0 0 0 0 0 0 0 0 0 0 0 0 0 0 1 0 0 0 0 0 0 -1 1 0 0 0 0 -1 0 0 0 0 1 0 -1 0 0 0 0 0 1 0 -1 0 0 0 0 -1 0 0 1 0 0 0 0 -1 0 0 0 1 0 0 0 0 0 0 -1 1 0 0 0 0 0 0 -1 1 0 0 0 0 0 0 0 1 -1 0 0 -1 0 0 1 0 0 0 -1 0 0 0 1 0 0 0 -1 0 0 0 1 0 0 0 0 -1 0 0 1 0 0 0 0 0 -1 0 1 0 0 0 0 0 -1 0 0 1 0 0 0 -1 0 0 0 1 0 0 1 -1 0 0 0 0 0 0 1 -1 0 0 0 0 0 0 0 0 0 1 -1 0 0 0 0 -1 0 1 0 0 0 0 0 -1 0 1 0 0 0 0 0 0 0 0 0 0 0 0 0 0 0 0 0 1 -1 0 0 0 0 0 0 0 0 0 0 0 0 0 0 0 0 0 0 0 0 0 0 0 0 0 1 -1 0 0 0 0 0 0 1 -1 0 0 0 0 0 0 1 -1 0 0 0 0 0 0 1 -1 0 0 0 0 0 0 0 0 0 0 0 0 0 0 0 0 0 0 -1 1 0 0 0 0 0 0 -1 0 1 0 0 0 0 0 -1 0 1 0 0 0 0 0 0 0 1 -1 0 0 0 0 0 0 1 -1 0 0 0 0 0 0 1 -1 0 0 1 0 0 0 0 -1 0 0 1 0 0 0 0 -1 0 0 1 0 0 0 0 -1 0 0 1 0 0 0 0 -1 0 0 0 0 0 0 1 -1 0 0 -1 0 0 0 1 0 -1 0 0 0 0 0 1 0 0 0 0 -1 0 0 0 1 0 0 0 -1 0 0 0 1 0 1 0 0 0 -1 0 0 0 1 0 -1 0 0 0 0 1 0 0 -1 0 0 0 0 1 0 0 -1 0 0 0 0 1 0 0 -1 0 0 0 0 1 -1 0 0 0 0 0 0 0 0 0 0 0 0 0 0 0 0 -1 0 0 0 1 0 0 0 -1 0 0 0 0 1 0 0 -1 0 0 0 0 1 1 0 0 -1 0 0 0 0 0 1 -1 0 0 0 0 0 0 0 0 0 -1 0 0 1 0 0 0 1 -1 0 0 0 0 0 0 1 -1 0 0 0 0 0 0 0 -1 0 1 0 0 0 -1 1 0 0 0 0 0 0 -1 1 0 0 0 0 0 0 -1 1 0 0 0 0 0 0 0 -1 0 0 0 1 0 -1 0 0 1 0 0 0 0 -1 0 1 0 0 0 0 0 -1 0 1 0 0 0 0 0 0 0 0 1 -1 0 0 0 0 0 0 1 -1 0 0 0 0 0 -1 0 1 0 0 0 0 0 0 1 -1 0 0 0 0 1 0 0 -1 0 0 0 0 1 0 0 -1 0 0 0 0 0 0 0 0 0 0 0 0 -1 0 0 1 0 0 0 0 -1 0 0 1 0 0 0 0 -1 0 1 0 0 0 0 0 0 1 0 0 0 -1 0 0 0 1 0 0 0 -1 0 0 1 0 0 0 0 -1 0 0 0 0 1 0 0 -1 0 0 1 0 0 0 0 -1 0 0 0 0 0 0 0 0 0 0 1 0 0 -1 0 0 0 -1 0 1 0 0 0 0 0 -1 0 1 0 0 0 0 0 -1 0 1 0 0 0 0 0 0 0 1 0 0 0 -1 0 0 0 0 1 0 0 -1 0 0 0 0 0 0 0 0 0 0 0 0 0 0 0 0 0 0 -1 0 0 0 1 0 0 0 0 0 0 -1 1 0 0 1 0 -1 0 0 0 0 0 1 0 -1 0 0 0 0 0 0 0 0 0 0 0 0 0 0 0 -1 0 0 0 1 -1 0 0 0 0 0 0 1 0 0 0 0 0 0 0 0 0 1 0 0 0 0 -1 0 0 0 0 0 0 0 0 0 0 0 0 0 0 0 0 0 0 -1 0 0 0 0 0 1 0 -1 0 0 0 0 0 1 -1 0 0 0 0 0 0 1 -1 -1 -1 -1 0 -1 -1 1 -1 -1 -1 0 0 -1 -1 0 -1 -1 -1 0 -1 0 0 -1 1 -1 1 0 -1 -1 0 0 0 -1 -1 0 0 -1 -1 -1 0 0 0 -1 -1 -1 0 -1 -1 1 -1 -1 0 0 -1 -1 -1 -1 0 1 -1 -1 -1 -1 -1 0 -1 -1 0 0 0 -1 -1 -1 -1 1 -1 0 -1 -1 -1 -1 0 0 -1 -1 0 -1 0 -1 0 0 0 -1 1 -1 1 -1 -1 0 -1 -1 -1 1 -1 -1 -1 -1 1 -1 -1 0 0 -1 -1 -1 0 1 -1 -1 -1 -1 -1 -1 0 0 -1 -1 -1 -1 0 0 0
-0.7391529 21 24 0 0 0 0 0 0 0 0 0 0 0 0 0 0 0 0 0 0 0 0 1 0 0 1 0 0 0 0 0 0 0 0 0 0 0 0 0 0 0 0 0 0 0 0 0 0 0 0 0 0 0 0 0 0 0 0 0 0 0 0 0 0 0 0 0 0 0 0 0 0 0 0 0 0 0 0 0 0 0 0 0 0 0 0 0 0 0 0 0 0 0 0 0 0 0 0 0 0 0 0 0 0 0 0 1 1 0 0 0 1 1 0 0 0 0 0 0 0 1 0 1 0 0 0 0 1 0 0 0 1 0 0 0 2 0 0 0 0 0 0 0 1 0 0 1 0 0 0 0 0 0 0 1 0 0 1 0 1 0 0 0 1 0 0 0 0 0 0 0 2 0 0 0 1 0 0 0 1 0 0 0 1 0 0 0 1 0 0 0 0 0 0 0 1 1 0 0 0 0 0 0 1 0 1 0 0 0 0 0 1 0 1 0 0 0 1 0 0 0 1 0 0 1 1 0 0 0 0 0 0 1 1 0 0 0 0 0 0 2 0 0 0 0 0 0 0 1 0 0 1 0 0 0 0 1 0 0 1 0 0 0 0 0 0 1 0 0 1 0 0 0 0 1 0 1 0 0 0 0 0 1 0 1 0 0 0 0 0 0 1 0 1 0 0 0 0 0 1 0 1 0 0 0 0 0 1 0 1 1 0 0 0 0 1 0 0 1 0 0 0 0 1 0 0 1 0 1 0 0 0 0 0 0 0 1 0 0 0 1 0 0 0 0 0 1 0 1 0 0 0 0 0 0 1 1 0 0 0 0 0 0 1 1 0 1 0 0 0 0 1 0 0 1 0 0 0 0 1 0 0 0 0 0 0 1 1 0 0 0 0 0 0 1 1 0 0 1 0 0 0 1 0 0 0 0 0 0 0 1 1 0 0 0 0 0 0 1 1 0 0 0 0 0 0 0 2 0 0 0 0 0 0 0 2 0 0 1 0 0 0 0 0 1 0 1 0 0 0 0 0 1 0 0 0 0 1 0 1 0 0 0 0 0 1 0 1 0 0 0 0 0 1 0 1 0 0 1 0 0 0 0 1 0 0 0 0 0 0 0 2 0 0 0 1 0 0 1 0 0 0 0 1 0 0 1 0 0 0 0 1 0 0 0 0 1 0 1 0 0 0 0 0 1 0 1 0 0 0 0 0 1 0 1 0 1 0 0 0 0 0 1 0 1 0 0 0 0 0 0 0 1 0 1 0 0 0 0 0 1 0 0 1 0 0 0 0 1 0 0 0 1 0 0 0 1 0 0 0 1 0 0 1 0 0 0 0 1 0 0 0 1 0 0 0 1 0 0 0 1 0 0 0 1 0 0 0 1 1 0 0 0 0 0 0 1 1 0 0 0 0 0 0 1 1 0 0 0 0 0 0 1 1 0 0 0 0 0 0 0 0 0 0 2 0 0 0 0 0 0 0 2 0 0 0 0 1 0 0 1 0 0 0 1 0 0 0 0 1 0 0 1 0 0 0 0 1 0 1 0 0 0 0 0 1 0 1 1 0 0 0 0 0 1 0 0 0 0 0 1 0 2 0 0 0 0 0 0 0 2 0 0 0 0 0 0 0 1 0 0 0 0 0 1 0 0 0 0 0 1 0 1 0 0 0 1 0 0 0 1 0 0 0 0 1 0 0 0 1 0 0 0 1 0 0 0 1 1 0 0 1 0 0 0 0 0 1 0 1 0 0 0 0 1 0 0 0 0 0 0 1 1 0 0 1 0 0 0 0 1 0 0 1 0 0 0 0 1 0 0 0 0 0 1 0 0 1 0 1 0 0 0 0 0 1 0 1 0 0 0 0 0 1 0 1 0 0 0 0 0 0 0 0 0 0 1 1 0 0 0 0 1 0 1 0 0 0 0 1 0 0 1 0 0 0 0 1 0 0 1 0 0 0 0 0 1 0 1 0 0 0 0 0 1 0 1 0 0 0 0 0 0 1 1 0 1 0 0 0 1 0 0 0 1 0 1 0 0 0 0 0 1 0 1 0 0 0 0 0 1 0 1 0 0 0 0 0 0 0 0 0 1 1 0 0 0 0 0 1 0 1 0 0 0 0 0 1 1 0 0 0 0 0 0 1 0 0 0 1 0 0 1 1 0 0 0 0 0 0 1 0 1 0 0 0 0 1 0 0 1 0 0 0 0 0 1 0 0 0 0 1 0 0 1 1 0 0 0 0 1 0 1 0 0 0 0 0 0 0 0 1 0 1 0 0 0 0 0 1 0 1 0 0 0 0 0 1 0 1 0 0 0 0 0 1 0 1 0 0 0 0 0 0 1 1 0 0 0 0 0 0 0 1 0 1 0 0 0 0 0 1 0 1 0 0 0 1 0 0 1 0 0 0 0 1 0 0 1 0 0 1 0 0 0 0 0 1 0 1 0 1 0 0 0 0 0 0 0 2 0 0 0 0 0 0 0 0 1 0 0 1 0 0 0 0 1 0 0 1 0 1 0 0 0 0 1 0 0 1 0 0 0 0 1 0 0 1 0 0 0 0 1 0 0 1 0 0 0 0 1 0 0 0 0 0 0 0 0 2 1 0 0 0 0 0 0 1 1 0 0 0 0 0 0 1 0 0 0 0 1 -1 0 0 0 1 -1 0 0 0 0 0 0 0 -1 0 1 0 0 0 0 1 0 0 0 -1 0 0 0 0 0 0 0 0 0 0 0 -1 0 0 1 0 0 0 0 0 0 0 1 0 0 -1 0 1 0 0 0 -1 0 0 0 0 0 0 0 0 0 0 0 1 0 0 0 -1 0 0 0 1 0 0 0 -1 0 0 0 0 0 0 0 -1 1 0 0 0 0 0 0 1 0 -1 0 0 0 0 0 1 0 -1 0 0 0 1 0 0 0 -1 0 0 -1 1 0 0 0 0 0 0 -1 1 0 0 0 0 0 0 0 0 0 0 0 0 0 0 -1 0 0 1 0 0 0 0 -1 0 0 1 0 0 0 0 0 0 1 0 0 -1 0 0 0 0 1 0 -1 0 0 0 0 0 1 0 -1 0 0 0 0 0 0 -1 0 1 0 0 0 0 0 -1 0 1 0 0 0 0 0 -1 0 1 1 0 0 0 0 -1 0 0 1 0 0 0 0 -1 0 0 -1 0 1 0 0 0 0 0 0 0 1 0 0 0 -1 0 0 0 0 0 1 0 -1 0 0 0 0 0 0 1 -1 0 0 0 0 0 0 1 -1 0 -1 0 0 0 0 1 0 0 -1 0 0 0 0 1 0 0 0 0 0 0 1 -1 0 0 0 0 0 0 1 -1 0 0 -1 0 0 0 1 0 0 0 0 0 0 0 1 -1 0 0 0 0 0 0 1 -1 0 0 0 0 0 0 0 0 0 0 0 0 0 0 0 0 0 0 1 0 0 0 0 0 -1 0 1 0 0 0 0 0 -1 0 0 0 0 1 0 -1 0 0 0 0 0 1 0 -1 0 0 0 0 0 1 0 -1 0 0 1 0 0 0 0 -1 0 0 0 0 0 0 0 0 0 0 0 1 0 0 -1 0 0 0 0 1 0 0 -1 0 0 0 0 1 0 0 0 0 -1 0 1 0 0 0 0 0 -1 0 1 0 0 0 0 0 -1 0 1 0 -1 0 0 0 0 0 1 0 -1 0 0 0 0 0 0 0 -1 0 1 0 0 0 0 0 -1 0 0 1 0 0 0 0 -1 0 0 0 1 0 0 0 -1 0 0 0 1 0 0 -1 0 0 0 0 1 0 0 0 -1 0 0 0 1 0 0 0 -1 0 0 0 1 0 0 0 1 -1 0 0 0 0 0 0 1 -1 0 0 0 0 0 0 1 -1 0 0 0 0 0 0 1 -1 0 0 0 0 0 0 0 0 0 0 0 0 0 0 0 0 0 0 0 0 0 0 0 -1 0 0 1 0 0 0 -1 0 0 0 0 1 0 0 -1 0 0 0 0 1 0 1 0 0 0 0 0 -1 0 1 -1 0 0 0 0 0 1 0 0 0 0 0 -1 0 0 0 0 0 0 0 0 0 0 0 0 0 0 0 0 0 1 0 0 0 0 0 -1 0 0 0 0 0 1 0 -1 0 0 0 -1 0 0 0 1 0 0 0 0 -1 0 0 0 1 0 0 0 -1 0 0 0 1 1 0 0 -1 0 0 0 0 0 1 0 -1 0 0 0 0 -1 0 0 0 0 0 0 1 -1 0 0 1 0 0 0 0 -1 0 0 1 0 0 0 0 -1 0 0 0 0 0 1 0 0 -1 0 1 0 0 0 0 0 -1 0 1 0 0 0 0 0 -1 0 1 0 0 0 0 0 0 0 0 0 0 -1 1 0 0 0 0 1 0 -1 0 0 0 0 1 0 0 -1 0 0 0 0 1 0 0 -1 0 0 0 0 0 1 0 -1 0 0 0 0 0 1 0 -1 0 0 0 0 0 0 1 -1 0 -1 0 0 0 1 0 0 0 -1 0 1 0 0 0 0 0 -1 0 1 0 0 0 0 0 -1 0 1 0 0 0 0 0 0 0 0 0 -1 1 0 0 0 0 0 -1 0 1 0 0 0 0 0 -1 1 0 0 0 0 0 0 1 0 0 0 -1 0 0 -1 1 0 0 0 0 0 0 1 0 -1 0 0 0 0 -1 0 0 1 0 0 0 0 0 1 0 0 0 0 -1 0 0 1 -1 0 0 0 0 -1 0 1 0 0 0 0 0 0 0 0 1 0 -1 0 0 0 0 0 1 0 -1 0 0 0 0 0 1 0 -1 0 0 0 0 0 1 0 -1 0 0 0 0 0 0 1 -1 0 0 0 0 0 0 0 -1 0 1 0 0 0 0 0 -1 0 1 0 0 0 -1 0 0 1 0 0 0 0 -1 0 0 1 0 0 1 0 0 0 0 0 -1 0 1 0 -1 0 0 0 0 0 0 0 0 0 0 0 0 0 0 0 0 -1 0 0 1 0 0 0 0 -1 0 0 1 0 1 0 0 0 0 -1 0 0 1 0 0 0 0 -1 0 0 1 0 0 0 0 -1 0 0 1 0 0 0 0 -1 0 0 0 0 0 0 0 0 0 -1 0 0 0 0 0 0 1 -1 0 0 0 0 0 0 1 -1 0 -1 -1 -1 -1 -1 0 -1 -1 0 0 -1 0 0 0 0 -1 -1 0 -1 -1 -1 -1 0 -1 0 0 0 0 -1 1 -1 -1 -1 -1 0 -1 -1 -1 -1 1 0 0 -1 -1 0 -1 -1 0 -1 -1 0 0 -1 -1 -1 -1 0 1 0 0 -1 -1 -1 0 0 -1 -1 -1 -1 -1 -1 -1 -1 1 -1 0 -1 -1 -1 0 0 1 0 -1 0 -1 0 -1 0 0 0 -1 0 0 0 -1 0 0 -1 -1 -1 0 0 -1 -1 -1 0 -1 -1 0 0 -1 -1 -1 -1 0 0 0 -1 -1 -1 -1 -1 -1 -1 -1 -1 0 1 -1 0
6.126485 22 23 0 0 0 0 0 0 0 0 0 0 0 0 0 0 0 0 0 0 0 0 0 1 1 0 0 0 0 0 0 0 0 0 0 0 0 0 0 0 0 0 0 0 0 0 0 0 0 0 0 0 0 0 0 0 0 0 0 0 0 0 0 0 0 0 0 0 0 0 0 0 0 0 0 0 0 0 0 0 0 0 0 0 0 0 0 0 0 0 0 0 0 0 0 0 0 0 0 0 0 0 0 0 0 1 0 0 1 0 0 0 0 1 0 1 0 0 1 0 0 0 0 0 1 0 1 0 0 0 0 0 1 0 0 0 0 0 1 0 1 0 0 0 0 0 0 1 1 0 0 0 0 0 1 0 1 0 0 0 0 1 0 0 1 0 0 0 0 1 0 0 1 0 0 0 1 1 0 0 0 0 1 1 0 0 0 0 0 0 2 0 0 0 0 0 0 0 1 1 0 0 0 0 0 0 1 1 0 0 0 0 0 0 0 0 1 0 0 1 0 0 0 0 1 0 0 1 0 0 0 1 0 0 0 1 0 0 0 0 0 0 0 2 0 0 0 0 0 0 1 1 0 0 1 0 0 0 0 0 1 0 1 0 0 0 0 0 1 0 0 0 0 0 1 1 0 0 0 0 0 0 1 1 0 0 0 0 2 0 0 0 0 0 0 0 1 0 0 0 0 1 0 0 0 0 1 0 0 1 0 0 0 1 0 0 0 1 0 0 0 1 0 1 0 0 1 0 0 0 1 0 0 0 1 0 0 0 1 0 0 0 0 1 0 1 0 0 0 0 0 1 0 1 0 0 0 0 0 0 0 1 1 0 0 0 1 0 0 0 1 0 0 0 0 0 0 1 0 0 1 0 0 1 0 0 0 0 1 0 1 0 0 0 0 0 1 0 1 1 0 0 0 0 0 0 0 1 0 0 0 0 1 0 0 0 1 0 0 0 1 0 0 0 1 1 0 0 0 0 0 1 0 1 0 0 0 0 0 1 0 0 0 1 0 0 0 2 0 0 0 0 0 0 1 0 0 0 1 0 0 0 0 1 0 0 0 1 0 0 1 1 0 0 0 0 0 0 1 0 0 0 0 1 0 0 0 0 0 0 0 1 1 0 0 1 0 0 0 0 0 1 0 1 0 0 0 0 1 0 0 1 0 0 0 0 1 0 0 1 0 0 0 0 1 0 0 1 0 0 0 0 1 0 0 1 0 0 0 1 0 0 0 1 0 0 0 0 0 1 0 0 1 0 1 0 0 0 0 0 1 0 1 0 0 0 0 0 0 0 1 0 0 1 0 0 0 0 1 0 0 1 0 0 0 0 0 1 0 1 0 0 0 0 0 1 0 1 0 0 0 0 0 1 0 1 0 0 0 0 0 0 1 1 0 0 0 0 0 0 1 1 0 0 0 0 0 0 1 1 0 0 0 0 0 0 1 1 0 0 0 0 0 0 1 1 0 0 1 0 0 0 1 0 1 1 0 0 0 0 0 0 0 0 0 1 0 1 0 0 0 0 0 1 0 1 0 0 0 0 0 0 1 1 0 0 0 0 0 1 0 0 1 0 0 0 0 1 1 0 0 0 0 0 1 1 0 0 0 0 0 0 0 1 0 0 1 0 0 2 0 0 0 0 0 0 0 1 0 0 1 0 0 0 0 0 1 0 0 0 1 0 0 0 1 0 0 0 1 0 0 0 1 0 0 0 1 0 0 0 0 1 1 0 0 0 0 0 1 0 1 0 0 0 0 1 0 0 1 0 0 0 0 0 1 0 1 0 0 0 0 0 1 0 1 0 0 0 1 0 0 0 1 0 0 0 1 0 1 0 0 0 0 0 1 0 1 0 0 0 0 0 1 0 1 0 0 0 0 0 0 0 0 1 0 0 1 0 0 1 0 0 0 0 1 0 0 1 0 0 0 0 1 0 0 1 0 0 0 0 1 0 0 0 0 0 0 2 0 0 0 0 0 0 0 2 0 0 0 0 0 1 0 1 0 0 1 0 0 0 0 1 0 0 1 0 0 0 0 1 0 0 1 0 0 0 0 1 0 0 1 0 1 0 0 0 0 0 1 0 1 0 0 0 0 0 1 0 1 0 0 0 0 0 1 0 1 0 0 0 0 0 0 0 0 1 0 0 0 1 0 0 0 0 1 0 0 1 0 0 0 0 1 0 0 1 0 0 0 0 1 0 0 1 0 0 0 0 1 0 0 1 0 0 1 1 0 0 0 0 0 0 0 0 1 1 0 0 0 1 1 0 0 0 0 0 0 1 1 0 0 0 0 0 0 1 0 1 0 0 0 0 0 0 0 1 0 0 0 1 0 0 0 1 0 0 0 1 0 0 0 0 1 0 0 1 0 0 1 0 0 0 0 1 0 0 1 0 0 0 1 0 0 0 0 0 0 1 0 1 0 0 0 1 0 0 0 1 0 0 0 1 0 0 0 1 0 0 0 1 0 0 0 1 0 0 0 1 0 0 0 1 1 0 0 0 0 1 0 0 0 2 0 0 0 0 0 0 0 1 0 0 0 0 1 0 0 2 0 0 0 0 0 0 0 2 0 0 0 0 0 0 0 1 1 0 0 0 0 0 1 1 0 0 0 0 0 0 2 0 0 0 0 0 0 0 0 0 0 1 0 0 -1 0 0 0 0 1 0 -1 0 0 -1 0 0 0 0 0 1 0 -1 0 0 0 0 0 1 0 0 0 0 0 -1 0 1 0 0 0 0 0 0 -1 1 0 0 0 0 0 -1 0 1 0 0 0 0 1 0 0 -1 0 0 0 0 1 0 0 -1 0 0 0 -1 1 0 0 0 0 1 -1 0 0 0 0 0 0 0 0 0 0 0 0 0 0 1 -1 0 0 0 0 0 0 1 -1 0 0 0 0 0 0 0 0 -1 0 0 1 0 0 0 0 -1 0 0 1 0 0 0 -1 0 0 0 1 0 0 0 0 0 0 0 0 0 0 0 0 0 0 1 -1 0 0 -1 0 0 0 0 0 1 0 -1 0 0 0 0 0 1 0 0 0 0 0 1 -1 0 0 0 0 0 0 1 -1 0 0 0 0 0 0 0 0 0 0 0 0 1 0 0 0 0 -1 0 0 0 0 1 0 0 -1 0 0 0 1 0 0 0 -1 0 0 0 1 0 -1 0 0 1 0 0 0 -1 0 0 0 1 0 0 0 -1 0 0 0 0 -1 0 1 0 0 0 0 0 -1 0 1 0 0 0 0 0 0 0 1 -1 0 0 0 1 0 0 0 -1 0 0 0 0 0 0 1 0 0 -1 0 0 -1 0 0 0 0 1 0 -1 0 0 0 0 0 1 0 -1 1 0 0 0 0 0 0 0 -1 0 0 0 0 1 0 0 0 -1 0 0 0 1 0 0 0 -1 1 0 0 0 0 0 -1 0 1 0 0 0 0 0 -1 0 0 0 1 0 0 0 0 0 0 0 0 0 0 1 0 0 0 -1 0 0 0 0 -1 0 0 0 1 0 0 1 -1 0 0 0 0 0 0 -1 0 0 0 0 1 0 0 0 0 0 0 0 1 -1 0 0 -1 0 0 0 0 0 1 0 -1 0 0 0 0 1 0 0 -1 0 0 0 0 1 0 0 -1 0 0 0 0 1 0 0 -1 0 0 0 0 1 0 0 -1 0 0 0 1 0 0 0 -1 0 0 0 0 0 1 0 0 1 0 -1 0 0 0 0 0 1 0 -1 0 0 0 0 0 0 0 -1 0 0 1 0 0 0 0 -1 0 0 1 0 0 0 0 0 1 0 -1 0 0 0 0 0 1 0 -1 0 0 0 0 0 1 0 -1 0 0 0 0 0 0 1 -1 0 0 0 0 0 0 1 -1 0 0 0 0 0 0 1 -1 0 0 0 0 0 0 1 -1 0 0 0 0 0 0 1 -1 0 0 -1 0 0 0 1 0 -1 1 0 0 0 0 0 0 0 0 0 -1 0 1 0 0 0 0 0 -1 0 1 0 0 0 0 0 0 1 -1 0 0 0 0 0 -1 0 0 1 0 0 0 0 -1 1 0 0 0 0 0 1 -1 0 0 0 0 0 0 0 -1 0 0 1 0 0 0 0 0 0 0 0 0 0 1 0 0 -1 0 0 0 0 0 -1 0 0 0 1 0 0 0 -1 0 0 0 1 0 0 0 -1 0 0 0 1 0 0 0 0 -1 1 0 0 0 0 0 -1 0 1 0 0 0 0 1 0 0 -1 0 0 0 0 0 1 0 -1 0 0 0 0 0 1 0 -1 0 0 0 1 0 0 0 -1 0 0 0 1 0 -1 0 0 0 0 0 1 0 -1 0 0 0 0 0 1 0 -1 0 0 0 0 0 0 0 0 -1 0 0 1 0 0 -1 0 0 0 0 1 0 0 -1 0 0 0 0 1 0 0 -1 0 0 0 0 1 0 0 0 0 0 0 0 0 0 0 0 0 0 0 0 0 0 0 0 0 -1 0 1 0 0 1 0 0 0 0 -1 0 0 1 0 0 0 0 -1 0 0 1 0 0 0 0 -1 0 0 1 0 -1 0 0 0 0 0 1 0 -1 0 0 0 0 0 1 0 -1 0 0 0 0 0 1 0 -1 0 0 0 0 0 0 0 0 1 0 0 0 -1 0 0 0 0 1 0 0 -1 0 0 0 0 1 0 0 -1 0 0 0 0 1 0 0 -1 0 0 0 0 1 0 0 -1 0 0 -1 1 0 0 0 0 0 0 0 0 1 -1 0 0 0 -1 1 0 0 0 0 0 0 -1 1 0 0 0 0 0 0 -1 0 1 0 0 0 0 0 0 0 1 0 0 0 -1 0 0 0 1 0 0 0 -1 0 0 0 0 1 0 0 -1 0 0 1 0 0 0 0 -1 0 0 -1 0 0 0 1 0 0 0 0 0 0 -1 0 1 0 0 0 -1 0 0 0 1 0 0 0 -1 0 0 0 1 0 0 0 -1 0 0 0 1 0 0 0 -1 0 0 0 1 -1 0 0 0 0 1 0 0 0 0 0 0 0 0 0 0 0 1 0 0 0 0 -1 0 0 0 0 0 0 0 0 0 0 0 0 0 0 0 0 0 0 -1 1 0 0 0 0 0 1 -1 0 0 0 0 0 0 0 0 0 0 0 0 0 0 0 -1 -1 -1 0 -1 -1 0 -1 -1 0 -1 0 -1 0 -1 -1 -1 0 -1 -1 0 0 -1 0 -1 1 0 0 -1 0 -1 0 -1 -1 1 -1 -1 0 0 0 -1 -1 -1 -1 -1 -1 -1 -1 0 -1 -1 -1 -1 -1 -1 -1 -1 0 0 -1 -1 -1 -1 0 0 -1 -1 0 0 0 -1 0 -1 -1 0 0 -1 -1 -1 -1 0 0 0 -1 -1 -1 -1 -1 0 -1 -1 -1 -1 0 -1 1 -1 0 -1 -1 -1 -1 0 -1 -1 -1 -1 1 -1 -1 -1 0 -1 -1 -1 0 0 -1 -1 0 -1 -1 -1 0 0 -1 -1 -1 -1 0 0 1
1.94354 22 24 0 0 0 0 0 0 0 0 0 0 0 0 0 0 0 0 0 0 0 0 0 1 0 1 0 0 0 0 0 0 0 0 0 0 0 0 0 0 0 0 0 0 0 0 0 0 0 0 0 0 0 0 0 0 0 0 0 0 0 0 0 0 0 0 0 0 0 0 0 0 0 0 0 0 0 0 0 0 0 0 0 0 0 0 0 0 0 0 0 0 0 0 0 0 0 0 0 0 0 0 0 0 0 1 0 1 0 0 0 0 1 1 0 0 0 0 0 0 1 0 0 0 1 0 0 0 0 0 0 1 1 0 0 1 0 0 0 0 1 0 0 1 0 0 0 0 1 0 0 0 0 0 0 0 1 1 0 0 0 1 0 1 0 0 0 0 0 1 0 1 0 0 0 0 0 1 0 1 0 0 1 0 0 0 0 1 0 0 1 0 0 0 0 1 0 0 1 0 0 0 0 0 0 1 1 0 0 0 0 0 0 1 0 0 0 0 0 1 0 1 0 0 1 0 0 1 0 0 0 0 1 0 0 1 0 0 0 0 1 0 0 1 0 0 0 0 1 0 1 0 0 0 0 0 1 0 0 0 1 0 0 0 0 0 0 0 1 1 0 0 0 0 1 0 1 0 0 0 0 0 1 0 1 0 0 0 1 0 0 1 0 0 0 0 1 0 0 1 0 0 0 0 0 0 1 1 0 0 0 0 0 1 0 1 0 0 0 0 0 1 0 1 0 0 2 0 0 0 0 0 0 0 1 0 0 0 0 0 1 0 0 0 0 1 0 0 1 0 0 0 0 1 0 0 1 0 0 0 0 1 0 0 1 0 2 0 0 0 0 0 0 0 1 0 0 1 0 0 0 0 0 0 0 0 0 1 1 0 0 0 0 0 0 1 1 0 1 1 0 0 0 0 0 0 0 0 0 0 0 1 1 0 0 0 0 0 0 1 1 0 0 0 0 1 0 1 0 0 0 0 0 1 0 1 0 0 0 0 0 0 0 1 1 0 0 1 0 0 0 0 1 0 1 0 0 0 0 1 0 0 0 0 0 0 0 2 0 0 1 0 0 0 0 1 0 0 0 0 0 0 0 2 0 0 0 0 0 0 0 2 0 0 0 0 0 0 1 0 0 1 0 0 0 0 1 0 1 0 0 0 0 0 0 0 2 0 0 0 0 0 0 0 2 0 0 0 0 0 0 0 2 0 0 0 1 0 0 1 0 0 0 0 1 0 0 0 0 1 0 0 2 0 0 0 0 0 0 0 2 0 0 0 0 0 0 0 1 0 0 0 0 1 0 0 1 0 0 0 0 1 0 1 0 0 0 1 0 0 0 0 1 0 0 1 0 0 0 0 1 0 0 1 0 0 0 0 0 1 0 0 1 0 0 0 0 1 0 0 1 0 0 0 0 1 0 0 1 0 0 0 0 1 0 0 1 0 0 0 0 0 0 0 2 0 0 0 0 0 0 0 2 0 0 1 0 1 0 0 0 0 0 0 1 0 0 1 0 0 0 0 1 0 0 1 0 0 0 0 0 0 1 0 0 1 0 0 1 0 0 0 1 0 0 0 0 0 1 0 1 0 1 0 1 0 0 0 0 0 1 0 0 0 0 0 1 0 0 1 0 0 0 0 1 0 0 1 0 0 0 0 1 0 0 0 1 0 0 0 1 0 0 0 0 1 0 0 1 0 0 0 0 1 0 0 1 0 0 0 0 1 1 0 0 0 0 0 0 1 1 0 0 0 1 1 0 0 0 0 0 0 1 0 1 0 0 0 0 0 1 0 1 0 0 0 0 0 2 0 0 0 0 0 0 0 1 1 0 0 0 0 0 0 1 1 0 0 0 0 0 0 1 1 0 0 0 0 0 0 0 0 0 0 0 0 2 0 0 0 0 0 0 0 2 0 0 0 0 0 0 0 2 0 0 0 0 0 0 0 2 0 0 0 0 0 0 1 1 0 0 0 0 0 0 1 1 0 0 0 0 0 0 1 1 0 2 0 0 0 0 0 0 0 2 0 0 0 0 0 0 0 2 0 0 0 0 0 0 0 2 0 0 0 0 0 0 0 1 0 0 0 1 0 0 0 1 0 0 1 0 0 0 0 1 0 0 1 0 0 0 0 0 0 0 1 0 0 0 1 0 0 1 0 1 0 0 0 0 0 0 0 2 0 0 0 0 1 0 0 1 0 0 0 0 0 0 0 1 0 0 1 0 0 0 2 0 0 0 0 1 0 0 0 1 0 0 0 0 0 1 0 0 1 0 0 0 0 1 0 0 1 0 0 0 0 0 1 0 1 0 0 0 0 0 1 0 1 0 0 0 0 0 1 0 1 0 0 0 0 0 0 1 1 0 0 0 0 1 0 0 1 0 0 0 0 0 1 0 0 1 0 0 0 0 1 0 0 0 1 0 0 0 0 0 0 0 2 0 0 0 1 0 0 0 1 0 0 0 1 0 0 0 1 0 0 0 0 1 0 0 1 0 0 0 0 1 1 0 0 0 1 0 0 0 0 1 0 0 1 0 0 0 0 1 0 0 1 0 0 0 0 1 0 0 1 0 0 0 0 1 0 0 0 1 0 0 0 0 1 2 0 0 0 0 0 0 0 2 0 0 0 0 0 0 0 0 0 0 1 0 -1 0 0 0 0 -1 1 0 0 0 0 0 0 -1 0 0 0 1 0 0 0 0 0 0 -1 1 0 0 -1 0 0 0 0 1 0 0 -1 0 0 0 0 1 0 0 0 0 0 0 0 1 -1 0 0 0 1 0 -1 0 0 0 0 0 1 0 -1 0 0 0 0 0 1 0 -1 0 0 1 0 0 0 0 -1 0 0 1 0 0 0 0 -1 0 0 1 0 0 0 0 0 0 -1 1 0 0 0 0 0 0 -1 0 0 0 0 0 1 0 -1 0 0 -1 0 0 1 0 0 0 0 -1 0 0 1 0 0 0 0 -1 0 0 1 0 0 0 0 -1 0 1 0 0 0 0 0 -1 0 0 0 1 0 0 0 0 0 0 0 1 -1 0 0 0 0 1 0 -1 0 0 0 0 0 1 0 -1 0 0 0 1 0 0 -1 0 0 0 0 1 0 0 -1 0 0 0 0 0 0 1 -1 0 0 0 0 0 1 0 -1 0 0 0 0 0 1 0 -1 0 0 0 0 0 0 0 0 0 0 1 0 0 0 0 0 -1 0 0 0 0 1 0 0 -1 0 0 0 0 1 0 0 -1 0 0 0 0 1 0 0 -1 0 0 0 0 0 0 0 0 0 -1 0 0 1 0 0 0 0 0 0 0 0 0 -1 1 0 0 0 0 0 0 -1 1 0 -1 1 0 0 0 0 0 0 0 0 0 0 0 -1 1 0 0 0 0 0 0 -1 1 0 0 0 0 1 0 -1 0 0 0 0 0 1 0 -1 0 0 0 0 0 0 0 1 -1 0 0 1 0 0 0 0 -1 0 1 0 0 0 0 -1 0 0 0 0 0 0 0 0 0 0 1 0 0 0 0 -1 0 0 0 0 0 0 0 0 0 0 0 0 0 0 0 0 0 0 0 0 0 0 -1 0 0 1 0 0 0 0 -1 0 1 0 0 0 0 0 0 0 0 0 0 0 0 0 0 0 0 0 0 0 0 0 0 0 0 0 0 0 -1 0 0 1 0 0 0 0 -1 0 0 0 0 1 0 0 0 0 0 0 0 0 0 0 0 0 0 0 0 0 0 0 -1 0 0 0 0 1 0 0 -1 0 0 0 0 1 0 -1 0 0 0 1 0 0 0 0 -1 0 0 1 0 0 0 0 -1 0 0 1 0 0 0 0 0 -1 0 0 1 0 0 0 0 -1 0 0 1 0 0 0 0 -1 0 0 1 0 0 0 0 -1 0 0 1 0 0 0 0 0 0 0 0 0 0 0 0 0 0 0 0 0 0 1 0 -1 0 0 0 0 0 0 -1 0 0 1 0 0 0 0 -1 0 0 1 0 0 0 0 0 0 1 0 0 -1 0 0 -1 0 0 0 1 0 0 0 0 0 1 0 -1 0 -1 0 1 0 0 0 0 0 -1 0 0 0 0 0 1 0 0 1 0 0 0 0 -1 0 0 1 0 0 0 0 -1 0 0 0 -1 0 0 0 1 0 0 0 0 -1 0 0 1 0 0 0 0 -1 0 0 1 0 0 0 0 -1 1 0 0 0 0 0 0 -1 1 0 0 0 -1 1 0 0 0 0 0 0 -1 0 1 0 0 0 0 0 -1 0 1 0 0 0 0 0 0 0 0 0 0 0 0 0 1 -1 0 0 0 0 0 0 1 -1 0 0 0 0 0 0 1 -1 0 0 0 0 0 0 0 0 0 0 0 0 0 0 0 0 0 0 0 0 0 0 0 0 0 0 0 0 0 0 0 0 0 0 0 0 0 0 0 0 0 0 0 1 -1 0 0 0 0 0 0 1 -1 0 0 0 0 0 0 1 -1 0 0 0 0 0 0 0 0 0 0 0 0 0 0 0 0 0 0 0 0 0 0 0 0 0 0 0 0 0 0 0 0 0 1 0 0 0 -1 0 0 0 1 0 0 -1 0 0 0 0 1 0 0 -1 0 0 0 0 0 0 0 1 0 0 0 -1 0 0 -1 0 1 0 0 0 0 0 0 0 0 0 0 0 0 -1 0 0 1 0 0 0 0 0 0 0 1 0 0 -1 0 0 0 0 0 0 0 0 -1 0 0 0 1 0 0 0 0 0 1 0 0 -1 0 0 0 0 1 0 0 -1 0 0 0 0 0 1 0 -1 0 0 0 0 0 1 0 -1 0 0 0 0 0 1 0 -1 0 0 0 0 0 0 1 -1 0 0 0 0 1 0 0 -1 0 0 0 0 0 -1 0 0 1 0 0 0 0 -1 0 0 0 1 0 0 0 0 0 0 0 0 0 0 0 -1 0 0 0 1 0 0 0 -1 0 0 0 1 0 0 0 0 -1 0 0 1 0 0 0 0 -1 1 0 0 0 1 0 0 0 0 -1 0 0 1 0 0 0 0 -1 0 0 1 0 0 0 0 -1 0 0 1 0 0 0 0 -1 0 0 0 1 0 0 0 0 -1 0 0 0 0 0 0 0 0 0 0 0 0 0 0 0 0 0 0 -1 -1 -1 -1 -1 -1 -1 -1 1 -1 -1 0 1 -1 0 -1 0 -1 -1 -1 -1 -1 -1 -1 0 0 1 0 -1 0 -1 -1 -1 0 -1 -1 0 0 -1 0 -1 0 -1 -1 -1 -1 -1 -1 -1 -1 -1 -1 -1 -1 -1 -1 0 0 0 0 -1 -1 0 0 0 -1 -1 -1 -1 -1 0 -1 -1 0 0 -1 -1 -1 -1 1 0 1 0 -1 -1 -1 -1 0 -1 -1 -1 -1 -1 0 0 -1 1 -1 -1 -1 -1 -1 0 -1 -1 -1 0 -1 -1 -1 0 -1 -1 -1 -1 -1 0 0 0 -1 -1 -1 -1 -1 -1 -1 -1 0 1 -1 1
3.998704 22 25 0 0 0 0 0 0 0 0 0 0 0 0 0 0 0 0 0 0 0 0 0 1 0 0 1 0 0 0 0 0 0 0 0 0 0 0 0 0 0 0 0 0 0 0 0 0 0 0 0 0 0 0 0 0 0 0 0 0 0 0 0 0 0 0 0 0 0 0 0 0 0 0 0 0 0 0 0 0 0 0 0 0 0 0 0 0 0 0 0 0 0 0 0 0 0 0 0 0 0 0 1 0 0 1 0 0 0 0 0 0 0 1 0 1 0 0 0 0 1 0 0 0 1 0 0 0 0 0 0 1 1 0 0 0 1 0 0 0 1 0 0 0 0 0 0 1 1 0 0 0 0 0 0 1 1 0 0 0 0 2 0 0 0 0 0 0 1 1 0 0 0 0 0 0 0 1 0 1 0 0 1 0 0 0 0 1 0 0 1 1 0 0 0 0 0 0 1 0 0 0 0 0 0 1 1 0 0 0 0 0 0 1 0 0 0 0 0 2 0 0 0 0 0 0 0 1 0 1 0 0 0 0 0 1 0 1 0 0 0 0 0 1 0 1 0 0 0 0 1 0 0 1 0 1 0 0 0 0 1 0 0 1 0 0 0 0 1 0 0 0 0 0 2 0 0 0 0 0 0 0 2 0 0 0 0 0 1 0 1 0 0 0 0 0 1 0 1 0 0 0 0 0 0 0 2 0 0 0 0 0 0 1 0 0 1 0 0 0 1 1 0 0 0 0 2 0 0 0 0 0 0 0 1 0 0 0 1 0 0 0 0 0 0 1 0 0 0 1 0 0 0 1 0 0 0 1 0 0 0 1 0 0 0 1 1 0 0 0 0 0 0 1 0 0 0 1 0 0 0 1 0 0 0 0 0 1 1 0 0 1 0 0 0 0 1 0 0 2 0 0 0 0 0 0 0 1 0 0 0 0 1 0 0 0 0 0 0 0 1 1 0 0 0 1 0 0 0 1 1 0 0 1 0 0 0 0 0 0 0 0 0 1 0 1 0 1 0 0 0 0 0 1 1 0 0 0 0 0 0 1 0 0 0 0 0 1 0 1 1 0 0 0 0 0 0 1 0 0 0 0 0 1 0 1 0 0 1 0 0 1 0 0 0 0 0 0 0 1 0 1 0 1 0 0 0 0 1 0 0 0 0 0 0 1 1 0 0 0 0 0 0 1 1 0 0 0 0 0 0 1 1 0 0 0 0 0 0 2 0 0 0 1 0 0 0 0 0 1 0 0 1 0 0 0 0 1 1 0 1 0 0 0 0 0 1 0 0 0 0 0 0 1 0 0 0 0 0 0 1 1 0 0 0 0 0 1 0 1 0 0 0 0 0 1 0 1 0 0 0 0 0 1 0 1 0 0 1 0 0 0 1 0 0 1 0 0 0 0 1 0 0 0 0 0 0 1 1 0 0 0 1 0 0 0 1 0 0 0 0 0 0 0 1 1 0 0 0 0 0 0 1 1 0 1 0 0 0 0 0 1 0 0 1 0 0 1 0 0 0 0 0 0 1 1 0 0 0 0 0 0 1 0 1 0 0 0 1 0 0 0 1 0 0 0 0 0 1 0 1 0 0 0 1 0 0 0 0 1 0 0 0 0 0 1 1 0 0 1 0 0 0 1 0 0 0 1 0 1 0 0 0 0 0 0 0 1 0 0 1 0 0 0 1 0 0 0 1 0 0 0 1 0 0 0 1 0 1 0 0 0 1 0 0 0 0 0 0 0 1 1 0 0 0 1 0 0 0 0 1 0 0 0 1 0 0 0 1 0 0 0 2 0 0 0 0 0 1 0 0 0 0 0 1 0 1 0 0 0 0 0 1 0 2 0 0 0 0 0 0 0 2 0 0 0 0 0 0 0 0 0 0 0 0 0 1 1 0 0 0 0 0 0 1 1 1 0 0 0 0 0 1 0 1 0 0 0 0 0 1 0 0 0 1 0 0 1 0 0 0 0 1 0 0 1 0 0 0 0 1 0 0 1 0 0 1 0 0 0 0 0 1 0 1 0 1 0 0 0 0 0 1 0 1 0 0 0 0 0 1 0 0 0 1 0 0 0 1 1 0 0 0 0 0 0 1 0 0 0 0 0 1 0 1 0 0 0 0 0 1 0 0 0 0 1 0 1 0 0 0 0 0 0 1 0 1 0 1 0 0 0 1 0 0 0 0 0 0 0 1 1 0 0 0 0 0 0 1 1 0 0 0 0 0 1 1 0 0 0 0 0 0 0 1 0 1 0 1 0 1 0 0 0 0 0 0 1 1 0 0 0 0 0 0 1 0 1 0 0 0 0 0 0 1 1 0 0 0 0 0 0 1 1 0 0 0 0 0 0 1 0 1 0 0 0 0 0 1 0 0 0 1 0 1 0 0 0 0 0 1 0 1 0 0 0 0 0 0 1 1 0 0 0 0 0 0 1 1 0 0 0 0 0 0 1 1 0 0 0 0 0 0 1 1 0 0 0 0 0 0 1 0 0 0 0 0 1 1 0 0 1 0 0 0 0 1 0 0 1 0 0 0 0 1 0 0 1 1 0 0 0 0 0 0 1 0 1 0 0 0 0 0 0 1 1 0 0 0 0 1 0 0 1 0 0 0 0 1 0 0 1 0 0 0 0 -1 0 0 1 0 0 0 0 0 0 0 1 0 -1 0 0 0 0 -1 0 0 0 1 0 0 0 0 0 0 -1 1 0 0 0 -1 0 0 0 1 0 0 0 0 0 0 -1 1 0 0 0 0 0 0 -1 1 0 0 0 0 0 0 0 0 0 0 0 -1 1 0 0 0 0 0 0 0 1 0 -1 0 0 1 0 0 0 0 -1 0 0 1 -1 0 0 0 0 0 0 1 0 0 0 0 0 0 -1 1 0 0 0 0 0 0 -1 0 0 0 0 0 0 0 0 0 0 0 0 0 1 0 -1 0 0 0 0 0 1 0 -1 0 0 0 0 0 1 0 -1 0 0 0 0 1 0 0 -1 0 -1 0 0 0 0 1 0 0 -1 0 0 0 0 1 0 0 0 0 0 0 0 0 0 0 0 0 0 0 0 0 0 0 0 1 0 -1 0 0 0 0 0 1 0 -1 0 0 0 0 0 0 0 0 0 0 0 0 0 0 1 0 0 -1 0 0 0 -1 1 0 0 0 0 0 0 0 0 0 0 0 0 1 0 0 0 -1 0 0 0 0 0 0 1 0 0 0 -1 0 0 0 1 0 0 0 -1 0 0 0 1 0 0 0 -1 1 0 0 0 0 0 0 -1 0 0 0 1 0 0 0 -1 0 0 0 0 0 -1 1 0 0 -1 0 0 0 0 1 0 0 0 0 0 0 0 0 0 0 -1 0 0 0 0 1 0 0 0 0 0 0 0 1 -1 0 0 0 1 0 0 0 -1 -1 0 0 1 0 0 0 0 0 0 0 0 0 1 0 -1 0 1 0 0 0 0 0 -1 1 0 0 0 0 0 0 -1 0 0 0 0 0 1 0 -1 1 0 0 0 0 0 0 -1 0 0 0 0 0 1 0 -1 0 0 -1 0 0 1 0 0 0 0 0 0 0 -1 0 1 0 -1 0 0 0 0 1 0 0 0 0 0 0 -1 1 0 0 0 0 0 0 -1 1 0 0 0 0 0 0 -1 1 0 0 0 0 0 0 0 0 0 0 -1 0 0 0 0 0 1 0 0 1 0 0 0 0 -1 -1 0 1 0 0 0 0 0 -1 0 0 0 0 0 0 1 0 0 0 0 0 0 -1 1 0 0 0 0 0 1 0 -1 0 0 0 0 0 1 0 -1 0 0 0 0 0 1 0 -1 0 0 -1 0 0 0 1 0 0 -1 0 0 0 0 1 0 0 0 0 0 0 -1 1 0 0 0 -1 0 0 0 1 0 0 0 0 0 0 0 1 -1 0 0 0 0 0 0 1 -1 0 1 0 0 0 0 0 -1 0 0 -1 0 0 1 0 0 0 0 0 0 -1 1 0 0 0 0 0 0 1 0 -1 0 0 0 -1 0 0 0 1 0 0 0 0 0 1 0 -1 0 0 0 1 0 0 0 0 -1 0 0 0 0 0 -1 1 0 0 1 0 0 0 -1 0 0 0 1 0 -1 0 0 0 0 0 0 0 -1 0 0 1 0 0 0 -1 0 0 0 1 0 0 0 -1 0 0 0 1 0 -1 0 0 0 1 0 0 0 0 0 0 0 1 -1 0 0 0 1 0 0 0 0 -1 0 0 0 1 0 0 0 -1 0 0 0 0 0 0 0 0 0 1 0 0 0 0 0 -1 0 1 0 0 0 0 0 -1 0 0 0 0 0 0 0 0 0 0 0 0 0 0 0 0 0 0 0 0 0 0 0 1 -1 0 0 0 0 0 0 1 -1 -1 0 0 0 0 0 1 0 -1 0 0 0 0 0 1 0 0 0 -1 0 0 1 0 0 0 0 -1 0 0 1 0 0 0 0 -1 0 0 1 0 0 1 0 0 0 0 0 -1 0 1 0 -1 0 0 0 0 0 1 0 -1 0 0 0 0 0 1 0 0 0 -1 0 0 0 1 -1 0 0 0 0 0 0 1 0 0 0 0 0 -1 0 1 0 0 0 0 0 -1 0 0 0 0 1 0 -1 0 0 0 0 0 0 1 0 -1 0 -1 0 0 0 1 0 0 0 0 0 0 0 1 -1 0 0 0 0 0 0 1 -1 0 0 0 0 0 1 -1 0 0 0 0 0 0 0 1 0 -1 0 -1 0 1 0 0 0 0 0 0 -1 1 0 0 0 0 0 0 -1 0 1 0 0 0 0 0 0 -1 1 0 0 0 0 0 0 -1 1 0 0 0 0 0 0 -1 0 1 0 0 0 0 0 1 0 0 0 -1 0 -1 0 0 0 0 0 1 0 -1 0 0 0 0 0 0 1 -1 0 0 0 0 0 0 1 -1 0 0 0 0 0 0 1 -1 0 0 0 0 0 0 1 -1 0 0 0 0 0 0 1 0 0 0 0 0 1 -1 0 0 1 0 0 0 0 -1 0 0 1 0 0 0 0 -1 0 0 1 -1 0 0 0 0 0 0 1 0 -1 0 0 0 0 0 0 1 -1 0 0 0 0 1 0 0 -1 0 0 0 0 1 0 0 -1 0 0 0 0 1 -1 -1 -1 0 -1 -1 -1 -1 -1 1 -1 -1 0 1 -1 -1 -1 0 -1 -1 -1 -1 -1 0 -1 0 -1 1 -1 -1 -1 -1 -1 0 0 -1 -1 0 0 0 0 -1 -1 0 -1 0 -1 -1 -1 -1 0 -1 -1 -1 -1 -1 -1 0 0 -1 -1 -1 -1 0 -1 -1 -1 -1 -1 -1 -1 1 -1 -1 -1 0 -1 -1 -1 -1 0 -1 0 -1 0 -1 -1 -1 1 -1 0 -1 0 -1 -1 0 -1 1 0 -1 0 -1 -1 -1 -1 -1 -1 0 -1 0 -1 0 -1 -1 -1 -1 0 -1 -1 0 -1 -1 0 -1 0 -1 -1 -1 0 0 0 0
2.916325 23 24 0 0 0 0 0 0 0 0 0 0 0 0 0 0 0 0 0 0 0 0 0 0 1 1 0 0 0 0 0 0 0 0 0 0 0 0 0 0 0 0 0 0 0 0 0 0 0 0 0 0 0 0 0 0 0 0 0 0 0 0 0 0 0 0 0 0 0 0 0 0 0 0 0 0 0 0 0 0 0 0 0 0 0 0 0 0 0 0 0 0 0 0 0 0 0 0 0 0 0 0 0 0 0 0 0 1 1 0 0 0 1 0 0 1 0 0 1 0 1 0 0 0 0 0 1 0 0 0 0 1 0 0 0 1 0 0 1 0 0 0 0 1 0 0 0 1 0 0 0 0 0 0 1 0 0 1 0 0 0 0 0 1 1 0 0 0 0 0 0 1 1 0 0 0 1 0 0 1 0 0 0 1 0 0 0 1 0 0 1 0 0 0 0 1 0 0 0 1 0 0 0 0 0 1 0 1 0 0 0 0 0 1 0 0 1 0 0 0 0 1 0 0 2 0 0 0 0 0 0 1 1 0 0 0 0 0 0 0 1 0 0 1 0 0 0 0 1 0 0 1 0 0 1 0 1 0 0 0 0 0 1 0 0 0 0 0 0 1 0 0 0 0 0 1 1 0 0 0 0 0 0 1 1 0 0 0 1 0 0 1 0 0 0 0 0 0 0 1 0 1 0 0 0 0 0 1 0 1 0 0 0 0 0 1 0 1 0 0 0 0 0 2 0 0 1 0 0 0 1 0 0 0 0 0 0 0 1 0 1 0 0 1 0 0 0 0 1 0 0 1 0 0 0 0 1 0 0 0 0 0 1 0 1 0 1 0 0 0 1 0 0 0 1 0 0 0 0 0 1 0 0 1 0 0 0 1 0 0 1 0 0 0 0 1 0 0 2 0 0 0 0 0 0 0 0 1 0 0 0 1 0 0 0 0 1 0 0 1 0 0 0 0 1 0 0 1 0 0 0 1 0 0 0 1 0 0 0 1 0 0 0 0 1 0 0 1 0 0 0 0 1 0 0 0 0 0 1 1 0 0 0 1 0 0 0 1 0 0 0 1 0 0 0 1 0 0 1 0 0 0 0 1 0 0 0 0 0 0 0 1 1 0 0 1 0 0 1 0 0 0 0 1 0 0 1 0 0 0 0 1 0 0 0 0 1 0 0 1 0 0 0 0 1 0 0 1 0 0 0 0 1 0 0 1 1 0 0 0 0 0 0 1 1 0 0 0 0 0 0 0 1 0 1 0 0 0 0 0 1 0 1 0 0 0 0 0 1 0 1 0 0 0 0 0 1 0 1 0 0 0 0 1 0 0 0 0 0 1 0 0 1 0 0 0 0 1 0 0 1 0 0 0 0 1 0 0 0 1 0 0 0 1 0 0 0 1 0 0 0 1 0 0 0 1 0 0 0 1 0 0 0 1 0 0 0 1 0 0 0 0 0 0 1 1 0 0 1 0 0 0 1 0 1 0 0 1 0 0 0 0 0 0 1 1 0 0 0 0 0 0 1 1 0 0 0 0 0 0 0 0 0 1 0 1 0 0 1 1 0 0 0 0 0 0 0 1 0 0 1 0 1 0 0 1 0 0 0 0 1 0 0 1 0 0 0 0 0 1 0 0 0 0 1 0 0 0 0 0 1 0 1 0 0 0 2 0 0 0 0 0 0 0 1 1 0 0 0 0 0 0 1 1 0 0 0 0 0 0 0 2 0 0 0 0 0 0 1 1 0 0 0 0 1 0 0 0 1 0 0 0 1 0 0 0 1 0 0 0 1 0 0 0 1 0 0 0 1 0 0 0 1 0 0 0 0 1 1 0 0 0 0 0 0 1 1 0 0 0 0 0 0 1 1 0 0 0 0 0 0 0 0 1 0 0 1 0 0 1 0 0 0 0 1 0 0 1 0 0 0 0 1 0 0 1 0 0 0 0 1 0 0 0 0 0 0 1 1 0 0 0 0 0 0 1 1 0 0 0 0 1 0 0 1 0 1 0 0 0 0 1 0 0 1 0 0 0 0 1 0 0 1 0 0 0 0 1 0 0 1 0 1 0 0 0 0 0 0 0 1 0 1 0 0 0 0 0 1 1 0 0 0 0 0 0 1 1 0 0 0 0 0 0 0 0 0 0 0 2 0 0 1 0 0 0 0 1 0 0 0 0 1 0 0 1 0 1 0 0 0 0 0 1 0 0 0 0 0 0 0 2 0 0 1 1 0 0 0 0 1 0 0 0 0 1 0 0 0 1 0 0 0 1 0 0 0 1 0 0 0 1 0 0 0 1 0 0 0 1 0 0 0 0 0 0 0 1 0 1 0 0 0 0 0 1 0 1 0 0 0 0 0 1 0 1 0 0 0 0 0 1 0 1 0 0 1 1 0 0 0 0 0 0 0 1 0 1 0 0 0 0 0 1 0 0 0 1 0 0 0 2 0 0 0 0 0 0 0 2 0 0 0 0 0 0 0 1 1 0 0 0 1 0 0 0 1 0 0 0 0 1 0 0 0 0 1 0 0 0 0 0 0 0 2 0 0 1 0 0 0 0 1 0 0 1 0 0 0 0 1 0 0 1 0 0 0 0 0 1 1 1 0 0 0 0 0 0 2 0 0 0 0 0 0 0 0 0 0 0 0 -1 1 0 0 0 -1 0 0 1 0 0 1 0 -1 0 0 0 0 0 1 0 0 0 0 -1 0 0 0 -1 0 0 1 0 0 0 0 -1 0 0 0 1 0 0 0 0 0 0 1 0 0 -1 0 0 0 0 0 -1 1 0 0 0 0 0 0 -1 1 0 0 0 1 0 0 -1 0 0 0 1 0 0 0 -1 0 0 1 0 0 0 0 -1 0 0 0 1 0 0 0 0 0 -1 0 1 0 0 0 0 0 -1 0 0 1 0 0 0 0 -1 0 0 0 0 0 0 0 0 0 1 -1 0 0 0 0 0 0 0 -1 0 0 1 0 0 0 0 -1 0 0 1 0 0 1 0 -1 0 0 0 0 0 1 0 0 0 0 0 0 -1 0 0 0 0 0 1 -1 0 0 0 0 0 0 1 -1 0 0 0 1 0 0 -1 0 0 0 0 0 0 0 -1 0 1 0 0 0 0 0 -1 0 1 0 0 0 0 0 -1 0 1 0 0 0 0 0 0 0 0 -1 0 0 0 1 0 0 0 0 0 0 0 1 0 -1 0 0 1 0 0 0 0 -1 0 0 1 0 0 0 0 -1 0 0 0 0 0 1 0 -1 0 -1 0 0 0 1 0 0 0 -1 0 0 0 0 0 1 0 0 1 0 0 0 -1 0 0 1 0 0 0 0 -1 0 0 0 0 0 0 0 0 0 0 0 1 0 0 0 -1 0 0 0 0 1 0 0 -1 0 0 0 0 1 0 0 -1 0 0 0 1 0 0 0 -1 0 0 0 1 0 0 0 0 -1 0 0 1 0 0 0 0 -1 0 0 0 0 0 1 -1 0 0 0 1 0 0 0 -1 0 0 0 1 0 0 0 -1 0 0 1 0 0 0 0 -1 0 0 0 0 0 0 0 -1 1 0 0 1 0 0 -1 0 0 0 0 1 0 0 -1 0 0 0 0 1 0 0 0 0 -1 0 0 1 0 0 0 0 -1 0 0 1 0 0 0 0 -1 0 0 1 -1 0 0 0 0 0 0 1 -1 0 0 0 0 0 0 0 -1 0 1 0 0 0 0 0 -1 0 1 0 0 0 0 0 -1 0 1 0 0 0 0 0 -1 0 1 0 0 0 0 -1 0 0 0 0 0 1 0 0 -1 0 0 0 0 1 0 0 -1 0 0 0 0 1 0 0 0 -1 0 0 0 1 0 0 0 -1 0 0 0 1 0 0 0 -1 0 0 0 1 0 0 0 -1 0 0 0 1 0 0 0 0 0 0 -1 1 0 0 1 0 0 0 -1 0 1 0 0 -1 0 0 0 0 0 0 -1 1 0 0 0 0 0 0 -1 1 0 0 0 0 0 0 0 0 0 1 0 -1 0 0 -1 1 0 0 0 0 0 0 0 1 0 0 -1 0 -1 0 0 1 0 0 0 0 -1 0 0 1 0 0 0 0 0 1 0 0 0 0 -1 0 0 0 0 0 1 0 -1 0 0 0 0 0 0 0 0 0 0 0 1 -1 0 0 0 0 0 0 1 -1 0 0 0 0 0 0 0 0 0 0 0 0 0 0 1 -1 0 0 0 0 -1 0 0 0 1 0 0 0 -1 0 0 0 1 0 0 0 -1 0 0 0 1 0 0 0 -1 0 0 0 1 0 0 0 0 -1 1 0 0 0 0 0 0 -1 1 0 0 0 0 0 0 -1 1 0 0 0 0 0 0 0 0 1 0 0 -1 0 0 1 0 0 0 0 -1 0 0 1 0 0 0 0 -1 0 0 1 0 0 0 0 -1 0 0 0 0 0 0 1 -1 0 0 0 0 0 0 1 -1 0 0 0 0 1 0 0 -1 0 -1 0 0 0 0 1 0 0 -1 0 0 0 0 1 0 0 -1 0 0 0 0 1 0 0 -1 0 1 0 0 0 0 0 0 0 1 0 -1 0 0 0 0 0 1 -1 0 0 0 0 0 0 1 -1 0 0 0 0 0 0 0 0 0 0 0 0 0 0 -1 0 0 0 0 1 0 0 0 0 -1 0 0 1 0 -1 0 0 0 0 0 1 0 0 0 0 0 0 0 0 0 0 1 -1 0 0 0 0 -1 0 0 0 0 1 0 0 0 1 0 0 0 -1 0 0 0 1 0 0 0 -1 0 0 0 1 0 0 0 -1 0 0 0 0 0 0 0 -1 0 1 0 0 0 0 0 -1 0 1 0 0 0 0 0 -1 0 1 0 0 0 0 0 -1 0 1 0 0 1 -1 0 0 0 0 0 0 0 -1 0 1 0 0 0 0 0 1 0 0 0 -1 0 0 0 0 0 0 0 0 0 0 0 0 0 0 0 0 0 0 0 1 -1 0 0 0 1 0 0 0 -1 0 0 0 0 1 0 0 0 0 -1 0 0 0 0 0 0 0 0 0 0 1 0 0 0 0 -1 0 0 1 0 0 0 0 -1 0 0 1 0 0 0 0 0 -1 -1 1 0 0 0 0 0 0 0 0 0 0 0 0 0 0 -1 0 -1 -1 0 -1 -1 0 -1 -1 0 -1 0 0 0 -1 0 -1 -1 -1 -1 0 0 -1 0 -1 0 1 0 0 0 0 0 -1 -1 0 -1 -1 -1 -1 0 0 -1 0 -1 -1 -1 -1 -1 0 -1 -1 -1 -1 -1 -1 -1 -1 -1 1 0 0 -1 -1 -1 1 0 -1 0 0 0 -1 -1 -1 -1 1 -1 -1 -1 -1 -1 0 1 0 0 -1 -1 -1 -1 -1 -1 -1 -1 -1 0 0 0 -1 0 -1 -1 -1 -1 0 0 -1 -1 -1 0 -1 -1 -1 -1 -1 -1 -1 0 0 0 0 -1 -1 -1 -1 0 0 -1 -1 -1 0 0 0 1
3.808172 23 25 0 0 0 0 0 0 0 0 0 0 0 0 0 0 0 0 0 0 0 0 0 0 1 0 1 0 0 0 0 0 0 0 0 0 0 0 0 0 0 0 0 0 0 0 0 0 0 0 0 0 0 0 0 0 0 0 0 0 0 0 0 0 0 0 0 0 0 0 0 0 0 0 0 0 0 0 0 0 0 0 0 0 0 0 0 0 0 0 0 0 0 0 0 0 0 0 0 0 0 0 1 0 0 0 0 0 1 0 0 0 0 0 0 2 0 0 1 0 1 0 0 0 0 0 1 0 0 0 0 1 0 0 0 0 1 0 1 0 0 0 0 0 0 0 0 2 0 0 0 0 0 0 1 1 0 0 0 0 0 1 0 0 1 0 0 0 1 0 0 0 1 0 0 0 1 0 0 1 0 0 0 1 0 0 0 1 0 0 1 1 0 0 0 0 0 0 0 1 0 0 0 0 0 1 0 1 0 0 0 0 0 1 0 0 1 0 0 1 0 0 0 0 1 0 0 0 0 1 0 1 0 0 0 0 0 1 0 0 0 0 0 1 0 1 0 0 0 0 0 1 0 1 1 1 0 0 0 0 0 0 1 1 0 0 0 0 0 0 0 0 0 0 1 1 0 0 0 0 0 0 1 1 0 0 0 0 1 0 1 0 0 0 0 0 0 0 1 0 0 1 0 0 0 0 1 0 0 1 0 0 0 0 0 0 1 1 0 0 1 0 0 1 0 0 1 0 0 0 1 0 0 0 0 0 0 0 2 0 0 0 0 1 0 0 0 0 0 1 0 1 0 0 0 0 0 1 0 0 0 0 1 0 0 1 0 0 0 0 1 0 0 1 0 0 0 0 0 0 1 1 0 1 0 0 0 1 0 0 1 1 0 0 0 0 0 0 1 1 0 0 0 0 0 0 0 2 0 0 0 0 0 0 0 0 1 0 0 0 0 1 0 0 1 0 0 0 0 1 1 1 0 0 0 0 0 0 0 1 0 0 0 0 0 1 0 1 0 0 0 0 0 1 0 0 0 0 1 0 0 1 0 1 0 0 0 0 0 1 0 1 0 0 0 0 0 1 1 0 0 0 0 0 0 1 0 0 1 0 0 0 1 0 0 1 0 0 0 1 0 0 0 2 0 0 0 0 0 0 0 1 0 0 0 1 0 0 0 1 0 0 0 1 0 0 0 1 0 0 0 1 0 0 0 1 0 0 0 1 0 0 0 2 0 0 0 0 0 0 0 0 0 0 1 0 0 1 1 0 0 0 1 0 0 0 1 0 0 0 1 0 0 0 0 0 0 0 1 0 1 0 0 0 0 0 0 0 0 2 0 0 0 0 0 0 0 2 0 0 0 0 0 0 0 2 0 0 1 0 0 0 0 1 0 1 0 0 0 0 0 1 0 0 0 0 0 1 0 1 0 0 1 0 0 0 0 1 0 0 0 0 0 0 0 2 0 0 1 0 0 0 0 1 1 0 0 0 0 0 0 1 0 0 1 1 0 0 0 0 0 0 0 1 1 0 0 0 0 0 0 0 0 1 1 0 0 0 1 1 0 0 0 0 0 0 0 1 0 0 1 0 0 0 0 1 0 0 0 1 0 0 0 1 0 1 0 0 0 1 0 0 0 1 0 0 0 0 0 1 1 0 0 0 0 0 1 1 0 0 0 0 0 0 2 0 0 0 0 0 0 0 2 0 0 0 0 0 1 0 0 1 0 0 0 0 0 0 1 0 0 1 0 0 0 0 0 0 1 0 1 0 0 0 0 0 1 0 1 0 0 0 1 0 1 0 0 0 0 0 0 0 1 0 1 0 0 0 1 0 0 0 1 0 1 0 1 0 0 0 0 0 1 0 1 0 0 0 0 0 0 0 0 1 0 0 0 1 0 1 0 0 0 0 0 1 1 1 0 0 0 0 0 0 1 1 0 0 0 0 0 0 0 0 1 0 0 1 0 0 0 0 1 0 0 1 0 0 0 0 1 1 0 0 0 0 0 0 0 0 0 1 1 0 0 0 1 0 0 1 0 0 0 0 1 0 0 1 0 0 0 0 1 0 1 0 0 0 0 1 1 0 0 0 0 0 0 0 1 0 0 0 1 0 0 0 1 0 0 0 1 0 0 0 0 0 0 1 0 1 0 0 0 0 0 0 1 1 1 0 0 0 0 0 0 1 0 0 0 0 0 1 0 1 0 0 0 0 0 1 0 1 0 0 1 0 1 0 0 0 0 0 0 0 0 1 1 0 1 1 0 0 0 0 0 0 0 2 0 0 0 0 0 0 0 2 0 0 0 0 0 0 0 0 1 0 0 0 0 1 0 0 1 0 0 0 0 1 0 0 1 0 0 0 0 1 0 0 0 0 0 0 1 1 1 0 1 0 0 0 0 0 1 0 0 0 0 1 0 0 1 0 0 1 0 0 0 0 1 0 0 1 0 0 0 0 1 0 0 1 0 0 0 0 1 0 0 1 0 0 0 0 1 0 0 0 0 0 1 0 0 1 0 0 0 0 1 0 0 0 0 0 0 0 2 0 0 1 1 0 0 0 0 0 0 1 0 1 0 0 0 0 0 1 0 1 0 0 0 0 0 1 0 1 0 0 0 0 1 0 0 1 0 0 0 0 -1 0 0 0 0 0 1 0 0 0 0 0 0 0 0 0 1 0 -1 0 0 0 0 0 1 0 0 0 0 -1 0 0 0 0 -1 0 1 0 0 0 0 0 0 0 0 0 0 0 0 0 0 0 1 -1 0 0 0 0 0 -1 0 0 1 0 0 0 -1 0 0 0 1 0 0 0 1 0 0 -1 0 0 0 1 0 0 0 -1 0 0 1 -1 0 0 0 0 0 0 0 1 0 0 0 0 0 -1 0 1 0 0 0 0 0 -1 0 0 1 0 0 -1 0 0 0 0 1 0 0 0 0 -1 0 1 0 0 0 0 0 -1 0 0 0 0 0 1 0 -1 0 0 0 0 0 1 0 -1 1 -1 0 0 0 0 0 0 1 -1 0 0 0 0 0 0 0 0 0 0 -1 1 0 0 0 0 0 0 -1 1 0 0 0 0 1 0 -1 0 0 0 0 0 0 0 -1 0 0 1 0 0 0 0 -1 0 0 1 0 0 0 0 0 0 -1 1 0 0 -1 0 0 1 0 0 -1 0 0 0 1 0 0 0 0 0 0 0 0 0 0 0 0 1 0 0 0 0 0 -1 0 1 0 0 0 0 0 -1 0 0 0 0 1 0 0 -1 0 0 0 0 1 0 0 -1 0 0 0 0 0 0 1 -1 0 1 0 0 0 -1 0 0 1 -1 0 0 0 0 0 0 1 -1 0 0 0 0 0 0 0 0 0 0 0 0 0 0 0 0 1 0 0 0 0 -1 0 0 1 0 0 0 0 -1 -1 1 0 0 0 0 0 0 0 1 0 0 0 0 0 -1 0 1 0 0 0 0 0 -1 0 0 0 0 1 0 0 -1 0 1 0 0 0 0 0 -1 0 1 0 0 0 0 0 -1 1 0 0 0 0 0 0 -1 0 0 -1 0 0 0 1 0 0 1 0 0 0 -1 0 0 0 0 0 0 0 0 0 0 0 1 0 0 0 -1 0 0 0 1 0 0 0 -1 0 0 0 1 0 0 0 -1 0 0 0 1 0 0 0 -1 0 0 0 0 0 0 0 0 0 0 0 0 0 0 1 0 0 -1 -1 0 0 0 1 0 0 0 -1 0 0 0 1 0 0 0 0 0 0 0 1 0 -1 0 0 0 0 0 0 0 0 0 0 0 0 0 0 0 0 0 0 0 0 0 0 0 0 0 0 0 -1 0 0 0 0 1 0 -1 0 0 0 0 0 1 0 0 0 0 0 -1 0 1 0 0 -1 0 0 0 0 1 0 0 0 0 0 0 0 0 0 0 1 0 0 0 0 -1 1 0 0 0 0 0 0 -1 0 0 -1 1 0 0 0 0 0 0 0 1 -1 0 0 0 0 0 0 0 0 1 -1 0 0 0 -1 1 0 0 0 0 0 0 0 1 0 0 -1 0 0 0 0 1 0 0 0 -1 0 0 0 1 0 -1 0 0 0 1 0 0 0 -1 0 0 0 0 0 -1 1 0 0 0 0 0 1 -1 0 0 0 0 0 0 0 0 0 0 0 0 0 0 0 0 0 0 0 0 -1 0 0 1 0 0 0 0 0 0 1 0 0 -1 0 0 0 0 0 0 1 0 -1 0 0 0 0 0 1 0 -1 0 0 0 -1 0 1 0 0 0 0 0 0 0 1 0 -1 0 0 0 1 0 0 0 -1 0 -1 0 1 0 0 0 0 0 -1 0 1 0 0 0 0 0 0 0 0 1 0 0 0 -1 0 1 0 0 0 0 0 -1 -1 1 0 0 0 0 0 0 -1 1 0 0 0 0 0 0 0 0 -1 0 0 1 0 0 0 0 -1 0 0 1 0 0 0 0 -1 1 0 0 0 0 0 0 0 0 0 1 -1 0 0 0 -1 0 0 1 0 0 0 0 -1 0 0 1 0 0 0 0 1 0 -1 0 0 0 0 -1 1 0 0 0 0 0 0 0 1 0 0 0 -1 0 0 0 1 0 0 0 -1 0 0 0 0 0 0 -1 0 1 0 0 0 0 0 0 -1 1 -1 0 0 0 0 0 0 1 0 0 0 0 0 -1 0 1 0 0 0 0 0 -1 0 1 0 0 1 0 -1 0 0 0 0 0 0 0 0 1 -1 0 -1 1 0 0 0 0 0 0 0 0 0 0 0 0 0 0 0 0 0 0 0 0 0 0 0 0 -1 0 0 0 0 1 0 0 -1 0 0 0 0 1 0 0 -1 0 0 0 0 1 0 0 0 0 0 0 -1 1 -1 0 1 0 0 0 0 0 -1 0 0 0 0 1 0 0 -1 0 0 1 0 0 0 0 -1 0 0 1 0 0 0 0 -1 0 0 1 0 0 0 0 -1 0 0 1 0 0 0 0 1 0 0 0 0 0 -1 0 0 1 0 0 0 0 -1 0 0 0 0 0 0 0 0 0 0 1 -1 0 0 0 0 0 0 1 0 -1 0 0 0 0 0 1 0 -1 0 0 0 0 0 1 0 -1 0 0 0 0 1 0 0 -1 0 0 0 0 0 -1 -1 -1 1 -1 -1 0 -1 -1 0 -1 0 0 0 -1 -1 -1 -1 -1 -1 0 0 -1 1 -1 0 0 0 -1 0 -1 0 -1 0 0 -1 -1 -1 -1 1 0 -1 -1 0 -1 0 -1 -1 0 -1 0 -1 -1 -1 -1 -1 -1 -1 1 -1 -1 -1 -1 -1 0 -1 -1 0 0 0 -1 0 -1 -1 0 -1 -1 -1 -1 -1 -1 0 -1 -1 0 -1 -1 -1 0 -1 0 -1 0 0 -1 0 -1 0 0 -1 0 -1 0 -1 -1 -1 -1 0 -1 0 -1 -1 -1 -1 -1 0 1 -1 -1 -1 -1 -1 0 0 1 -1 -1 -1 0 -1 1 0
4.537851 23 26 0 0 0 0 0 0 0 0 0 0 0 0 0 0 0 0 0 0 0 0 0 0 1 0 0 1 0 0 0 0 0 0 0 0 0 0 0 0 0 0 0 0 0 0 0 0 0 0 0 0 0 0 0 0 0 0 0 0 0 0 0 0 0 0 0 0 0 0 0 0 0 0 0 0 0 0 0 0 0 0 0 0 0 0 0 0 0 0 0 0 0 0 0 0 0 0 0 0 0 0 0 1 0 0 0 0 1 0 0 1 0 0 0 1 0 0 1 0 0 0 0 1 0 0 1 0 0 0 0 1 0 0 0 0 0 0 1 1 0 0 0 0 1 0 0 1 0 0 0 0 0 1 1 0 0 0 0 0 0 1 0 0 1 0 0 0 0 1 0 0 1 0 0 0 1 0 0 0 1 0 0 1 0 0 0 0 1 0 1 0 0 0 1 0 0 0 0 1 0 0 1 0 0 0 0 1 0 0 1 0 0 0 0 0 1 0 1 0 0 0 0 0 1 0 1 0 0 0 0 1 0 0 1 0 0 0 0 0 0 0 1 1 0 0 0 0 0 0 1 1 0 0 1 0 1 0 0 0 0 0 1 0 1 0 0 0 0 0 0 0 1 0 0 1 0 0 0 0 1 0 0 1 0 0 0 0 2 0 0 0 0 0 0 0 1 0 0 0 0 1 0 0 1 0 0 0 0 1 0 0 0 0 0 1 0 1 0 0 1 0 0 1 0 0 0 1 0 0 1 0 0 0 0 1 0 0 1 0 0 0 0 2 0 0 0 0 0 0 0 1 0 0 1 0 0 0 0 0 0 0 2 0 0 0 0 0 0 0 2 0 0 0 0 0 0 0 1 0 1 0 0 1 0 0 0 0 1 0 1 0 0 0 0 0 0 1 1 0 1 0 0 0 0 0 0 1 1 0 0 0 0 0 0 0 2 0 0 0 0 0 0 0 2 0 0 0 0 0 0 1 1 0 0 0 0 0 0 1 0 0 0 0 1 0 0 1 0 0 0 0 1 0 0 0 0 0 1 0 0 1 0 1 0 0 0 1 0 0 0 1 0 0 0 0 0 1 1 0 0 0 0 1 0 0 0 0 0 0 0 0 1 1 0 1 0 0 0 1 0 0 0 1 0 0 1 0 0 0 0 1 0 0 0 1 0 0 0 2 0 0 0 0 0 0 0 2 0 0 0 0 0 0 0 1 0 0 1 0 0 0 0 1 0 0 1 0 0 0 0 0 0 0 2 0 0 0 0 0 1 0 1 0 0 0 0 0 1 0 1 0 0 0 0 0 1 0 1 0 0 0 0 0 1 0 0 0 0 1 0 0 0 0 0 0 0 2 0 0 0 0 0 0 0 2 0 1 0 0 0 0 0 1 0 0 0 0 1 0 0 1 0 1 0 0 0 0 0 1 0 1 0 0 0 0 0 1 0 0 0 1 0 0 0 1 0 0 1 1 0 0 0 0 1 1 0 0 0 0 0 0 0 0 0 1 0 0 1 0 0 0 0 1 1 0 0 0 0 0 0 0 0 1 1 0 0 0 0 2 0 0 0 0 0 0 0 2 0 0 0 0 0 0 0 1 0 1 0 0 0 0 0 2 0 0 0 0 0 1 0 0 0 1 0 0 0 0 0 0 1 1 0 0 0 0 1 0 0 1 0 0 0 0 1 1 0 0 0 0 0 0 1 1 0 0 0 0 0 0 0 2 0 0 0 0 0 0 1 1 0 0 0 0 0 0 0 0 2 0 0 0 0 0 0 0 2 0 0 0 0 0 0 0 2 0 0 0 0 0 0 0 2 0 0 0 0 0 2 0 0 0 0 0 0 0 1 0 0 0 0 1 0 0 1 0 0 0 1 0 0 0 0 1 1 0 0 0 0 1 1 0 0 0 0 0 0 1 1 0 0 0 0 0 0 2 0 0 0 0 0 0 0 1 0 0 0 1 0 0 0 1 0 0 0 1 0 0 0 1 0 1 0 0 0 0 0 1 0 0 0 1 0 0 0 1 0 0 0 1 0 0 0 1 0 0 0 1 0 0 0 1 1 0 0 0 0 0 0 0 2 0 0 0 0 0 0 0 1 0 0 0 0 1 0 0 1 0 0 0 0 1 0 0 0 0 1 0 0 1 0 0 0 1 0 0 0 1 0 0 0 1 0 0 0 1 0 0 0 1 0 0 0 1 0 0 0 1 0 0 0 1 1 0 1 0 0 0 0 0 1 0 0 0 0 1 0 0 0 1 0 0 0 1 0 0 1 1 0 0 0 0 0 0 1 1 0 0 0 0 0 0 1 0 0 0 0 0 0 1 0 0 0 0 0 0 0 2 0 0 0 0 0 1 0 1 0 0 0 1 0 0 0 1 0 0 1 0 0 0 0 1 0 0 0 0 0 1 0 1 0 0 0 1 0 0 0 1 0 0 0 1 1 0 0 0 0 0 0 1 1 0 0 0 0 0 0 1 1 0 0 0 1 0 0 0 0 1 0 0 0 1 0 0 1 0 0 0 0 0 0 0 1 0 1 0 0 1 0 0 1 0 0 0 0 1 0 0 1 0 0 0 1 1 0 0 0 0 0 0 0 1 0 0 1 0 0 0 2 0 0 0 0 0 0 0 0 -1 0 0 0 0 1 0 0 -1 0 0 0 1 0 0 1 0 0 0 0 -1 0 0 1 0 0 0 0 -1 0 0 0 0 0 0 1 -1 0 0 0 0 -1 0 0 1 0 0 0 0 0 -1 1 0 0 0 0 0 0 -1 0 0 1 0 0 0 0 -1 0 0 1 0 0 0 1 0 0 0 -1 0 0 1 0 0 0 0 -1 0 1 0 0 0 -1 0 0 0 0 1 0 0 -1 0 0 0 0 1 0 0 -1 0 0 0 0 0 1 0 -1 0 0 0 0 0 1 0 -1 0 0 0 0 1 0 0 -1 0 0 0 0 0 0 0 -1 1 0 0 0 0 0 0 -1 1 0 0 1 0 -1 0 0 0 0 0 1 0 -1 0 0 0 0 0 0 0 -1 0 0 1 0 0 0 0 -1 0 0 1 0 0 0 0 0 0 0 0 0 0 0 0 -1 0 0 0 0 1 0 0 -1 0 0 0 0 1 0 0 0 0 0 -1 0 1 0 0 -1 0 0 1 0 0 0 -1 0 0 1 0 0 0 0 -1 0 0 1 0 0 0 0 0 0 0 0 0 0 0 0 1 0 0 -1 0 0 0 0 0 0 0 0 0 0 0 0 0 0 0 0 0 0 0 0 0 0 0 -1 0 1 0 0 1 0 0 0 0 -1 0 1 0 0 0 0 0 0 -1 1 0 -1 0 0 0 0 0 0 1 -1 0 0 0 0 0 0 0 0 0 0 0 0 0 0 0 0 0 0 0 0 0 0 1 -1 0 0 0 0 0 0 1 0 0 0 0 -1 0 0 1 0 0 0 0 -1 0 0 0 0 0 1 0 0 -1 0 1 0 0 0 -1 0 0 0 1 0 0 0 0 0 -1 1 0 0 0 0 -1 0 0 0 0 0 0 0 0 1 -1 0 1 0 0 0 -1 0 0 0 1 0 0 -1 0 0 0 0 1 0 0 0 -1 0 0 0 0 0 0 0 0 0 0 0 0 0 0 0 0 0 0 0 1 0 0 -1 0 0 0 0 1 0 0 -1 0 0 0 0 0 0 0 0 0 0 0 0 0 -1 0 1 0 0 0 0 0 -1 0 1 0 0 0 0 0 -1 0 1 0 0 0 0 0 -1 0 0 0 0 1 0 0 0 0 0 0 0 0 0 0 0 0 0 0 0 0 0 -1 0 0 0 0 0 1 0 0 0 0 -1 0 0 1 0 -1 0 0 0 0 0 1 0 -1 0 0 0 0 0 1 0 0 0 -1 0 0 0 1 0 0 1 -1 0 0 0 0 1 -1 0 0 0 0 0 0 0 0 0 1 0 0 -1 0 0 0 0 1 -1 0 0 0 0 0 0 0 0 1 -1 0 0 0 0 0 0 0 0 0 0 0 0 0 0 0 0 0 0 0 0 1 0 -1 0 0 0 0 0 0 0 0 0 0 0 1 0 0 0 -1 0 0 0 0 0 0 1 -1 0 0 0 0 1 0 0 -1 0 0 0 0 1 -1 0 0 0 0 0 0 1 -1 0 0 0 0 0 0 0 0 0 0 0 0 0 0 1 -1 0 0 0 0 0 0 0 0 0 0 0 0 0 0 0 0 0 0 0 0 0 0 0 0 0 0 0 0 0 0 0 0 0 0 0 0 0 0 0 0 0 0 0 0 0 0 1 0 0 0 0 -1 0 0 1 0 0 0 -1 0 0 0 0 1 -1 0 0 0 0 1 -1 0 0 0 0 0 0 1 -1 0 0 0 0 0 0 0 0 0 0 0 0 0 0 -1 0 0 0 1 0 0 0 -1 0 0 0 1 0 0 0 -1 0 1 0 0 0 0 0 -1 0 0 0 1 0 0 0 -1 0 0 0 1 0 0 0 -1 0 0 0 1 0 0 0 -1 1 0 0 0 0 0 0 0 0 0 0 0 0 0 0 0 1 0 0 0 0 -1 0 0 1 0 0 0 0 -1 0 0 0 0 -1 0 0 1 0 0 0 -1 0 0 0 1 0 0 0 -1 0 0 0 1 0 0 0 -1 0 0 0 1 0 0 0 -1 0 0 0 1 -1 0 1 0 0 0 0 0 -1 0 0 0 0 1 0 0 0 1 0 0 0 -1 0 0 -1 1 0 0 0 0 0 0 -1 1 0 0 0 0 0 0 -1 0 0 0 0 0 0 1 0 0 0 0 0 0 0 0 0 0 0 0 0 -1 0 1 0 0 0 -1 0 0 0 1 0 0 1 0 0 0 0 -1 0 0 0 0 0 1 0 -1 0 0 0 1 0 0 0 -1 0 0 0 1 -1 0 0 0 0 0 0 1 -1 0 0 0 0 0 0 1 -1 0 0 0 1 0 0 0 0 -1 0 0 0 1 0 0 -1 0 0 0 0 0 0 0 -1 0 1 0 0 1 0 0 -1 0 0 0 0 1 0 0 -1 0 0 0 -1 1 0 0 0 0 0 0 0 1 0 0 -1 0 0 0 0 0 0 0 0 0 0 0 -1 -1 -1 -1 1 0 -1 0 -1 -1 -1 0 0 0 0 0 -1 0 0 -1 0 1 0 -1 0 -1 0 0 0 -1 1 -1 1 -1 -1 1 -1 0 0 -1 1 -1 -1 0 0 -1 0 -1 -1 0 -1 0 -1 -1 0 -1 -1 -1 -1 1 0 -1 -1 -1 0 0 -1 -1 0 0 0 -1 0 -1 -1 1 -1 -1 -1 0 -1 0 1 0 -1 -1 -1 -1 -1 -1 -1 -1 -1 -1 1 -1 1 -1 -1 0 -1 0 -1 0 0 0 -1 -1 0 0 -1 -1 -1 -1 0 -1 1 0 -1 0 0 -1 0 -1 0 0 -1 -1 -1 -1 -1 0 1
1.600317 24 25 0 0 0 0 0 0 0 0 0 0 0 0 0 0 0 0 0 0 0 0 0 0 0 1 1 0 0 0 0 0 0 0 0 0 0 0 0 0 0 0 0 0 0 0 0 0 0 0 0 0 0 0 0 0 0 0 0 0 0 0 0 0 0 0 0 0 0 0 0 0 0 0 0 0 0 0 0 0 0 0 0 0 0 0 0 0 0 0 0 0 0 0 0 0 0 0 0 0 0 0 1 0 0 0 0 1 0 0 0 0 1 0 0 1 0 0 0 0 2 0 0 0 0 0 0 0 0 0 0 2 0 0 0 1 1 0 0 0 0 0 0 1 0 0 0 1 0 0 0 0 0 0 0 1 0 1 0 0 0 1 0 1 0 0 0 0 1 0 0 1 0 0 0 0 0 0 0 2 0 0 0 0 0 0 0 2 0 0 0 1 0 0 0 1 0 0 0 0 0 0 0 0 0 2 0 0 0 0 0 0 0 2 0 0 0 0 0 1 0 1 0 0 1 0 0 0 0 1 0 0 1 0 0 0 0 1 0 0 1 0 0 0 0 1 0 0 1 0 0 0 0 1 0 1 1 0 0 0 0 0 0 1 0 0 0 0 0 1 0 0 0 0 1 0 1 0 0 0 0 0 1 0 1 0 0 0 0 0 1 1 0 0 0 0 0 0 1 1 0 0 0 0 0 0 1 1 0 0 0 0 0 0 0 1 1 0 0 0 1 0 0 1 0 0 2 0 0 0 0 0 0 0 0 0 0 0 1 0 1 0 0 0 0 0 0 0 1 1 0 0 0 0 0 0 1 1 0 0 0 0 0 0 1 1 1 0 0 0 0 0 0 1 1 0 0 0 0 0 0 1 0 0 0 0 0 2 0 0 0 1 0 0 0 1 0 0 1 1 0 0 0 0 0 0 0 1 0 0 0 1 0 0 0 0 0 0 0 1 0 1 0 0 0 0 0 1 0 1 1 0 0 0 0 1 0 0 0 0 0 0 0 0 1 1 0 0 0 0 0 0 1 1 0 0 0 0 0 1 0 1 0 0 0 0 0 1 0 1 0 0 0 0 0 1 0 1 0 0 0 0 0 1 0 1 0 0 1 0 0 1 0 0 0 0 0 0 1 1 0 0 0 1 0 0 1 0 0 0 0 0 0 0 0 1 1 0 0 0 0 0 0 1 1 0 0 0 0 0 0 1 1 0 0 0 1 0 0 1 0 0 0 1 1 0 0 0 0 0 0 0 1 0 0 0 0 1 1 0 1 0 0 0 0 0 1 0 1 0 0 0 0 0 0 0 1 0 0 0 1 0 0 1 0 0 0 0 0 1 0 0 1 0 0 0 0 1 0 0 1 0 0 0 0 1 0 0 1 1 0 0 0 0 0 1 0 1 0 0 0 0 0 0 0 1 0 1 0 0 0 0 1 1 0 0 0 0 0 0 0 0 0 0 1 1 0 0 0 0 0 0 1 1 0 0 0 1 0 0 0 1 0 0 2 0 0 0 0 0 0 0 1 0 1 0 0 0 0 0 0 0 0 0 1 1 0 0 2 0 0 0 0 0 0 0 0 0 0 0 2 0 1 0 0 0 0 0 0 1 1 0 0 0 0 1 0 0 0 0 0 0 0 1 1 0 0 0 0 1 0 0 1 0 0 0 1 1 0 0 0 0 0 0 1 1 0 0 0 0 0 0 1 1 0 0 0 0 1 0 0 1 0 0 0 0 0 0 0 1 0 1 0 0 1 0 0 0 0 0 1 0 1 0 0 0 0 0 1 0 1 0 1 0 0 0 0 0 1 0 0 0 0 0 1 0 0 1 0 0 0 0 1 0 1 1 0 0 0 0 0 0 1 1 0 0 0 0 0 0 0 0 0 0 0 0 1 1 0 0 0 0 0 0 1 1 1 0 0 0 0 0 1 0 1 0 0 0 0 0 1 0 0 0 1 0 0 0 1 0 0 0 1 0 0 0 1 0 0 0 1 0 0 0 1 0 1 0 0 0 0 0 1 0 1 0 1 0 0 0 0 0 1 0 1 0 0 0 0 0 1 0 0 0 1 0 0 0 0 1 0 0 1 0 0 0 0 0 0 1 0 0 1 0 0 0 0 1 0 0 1 0 0 0 0 0 0 1 0 1 0 0 1 0 0 0 1 0 1 0 0 0 1 0 0 0 0 1 0 0 0 1 0 0 0 0 0 0 0 1 0 1 0 0 0 1 1 0 0 0 1 0 0 0 0 0 1 0 1 0 0 0 0 1 0 0 0 1 0 0 0 1 0 0 0 1 0 0 0 1 0 0 0 0 1 0 0 1 0 0 0 0 1 0 0 1 0 0 0 0 1 0 0 1 0 0 0 0 0 0 0 1 1 0 1 0 0 1 0 0 0 0 1 0 0 1 0 0 0 0 1 0 0 0 0 0 0 1 1 0 0 1 0 0 0 0 1 0 0 1 0 0 0 0 1 0 0 0 1 0 0 0 0 0 0 0 1 0 1 0 0 0 0 0 0 0 2 0 0 0 0 0 0 0 2 0 0 0 1 0 0 0 1 0 0 0 0 1 0 0 1 0 0 0 0 1 0 0 0 1 1 0 0 1 0 0 0 0 1 0 0 1 0 0 0 0 -1 0 0 0 0 1 0 0 0 0 1 0 0 -1 0 0 0 0 0 0 0 0 0 0 0 0 0 0 0 0 0 0 0 1 -1 0 0 0 0 0 0 1 0 0 0 -1 0 0 0 0 0 0 0 -1 0 1 0 0 0 -1 0 1 0 0 0 0 -1 0 0 1 0 0 0 0 0 0 0 0 0 0 0 0 0 0 0 0 0 0 0 -1 0 0 0 1 0 0 0 0 0 0 0 0 0 0 0 0 0 0 0 0 0 0 0 0 0 0 0 -1 0 1 0 0 1 0 0 0 0 -1 0 0 1 0 0 0 0 -1 0 0 1 0 0 0 0 -1 0 0 1 0 0 0 0 -1 0 -1 1 0 0 0 0 0 0 -1 0 0 0 0 0 1 0 0 0 0 -1 0 1 0 0 0 0 0 -1 0 1 0 0 0 0 0 -1 1 0 0 0 0 0 0 -1 1 0 0 0 0 0 0 -1 1 0 0 0 0 0 0 0 1 -1 0 0 0 -1 0 0 1 0 0 0 0 0 0 0 0 0 0 0 0 0 0 -1 0 1 0 0 0 0 0 0 0 1 -1 0 0 0 0 0 0 1 -1 0 0 0 0 0 0 1 -1 1 0 0 0 0 0 0 -1 1 0 0 0 0 0 0 -1 0 0 0 0 0 0 0 0 0 -1 0 0 0 1 0 0 1 -1 0 0 0 0 0 0 0 -1 0 0 0 1 0 0 0 0 0 0 0 1 0 -1 0 0 0 0 0 1 0 -1 -1 0 0 0 0 1 0 0 0 0 0 0 0 0 1 -1 0 0 0 0 0 0 1 -1 0 0 0 0 0 1 0 -1 0 0 0 0 0 1 0 -1 0 0 0 0 0 1 0 -1 0 0 0 0 0 1 0 -1 0 0 -1 0 0 1 0 0 0 0 0 0 1 -1 0 0 0 -1 0 0 1 0 0 0 0 0 0 0 0 -1 1 0 0 0 0 0 0 -1 1 0 0 0 0 0 0 -1 1 0 0 0 1 0 0 -1 0 0 0 -1 1 0 0 0 0 0 0 0 1 0 0 0 0 -1 -1 0 1 0 0 0 0 0 -1 0 1 0 0 0 0 0 0 0 1 0 0 0 -1 0 0 1 0 0 0 0 0 -1 0 0 1 0 0 0 0 -1 0 0 1 0 0 0 0 -1 0 0 -1 1 0 0 0 0 0 -1 0 1 0 0 0 0 0 0 0 1 0 -1 0 0 0 0 -1 1 0 0 0 0 0 0 0 0 0 0 1 -1 0 0 0 0 0 0 1 -1 0 0 0 1 0 0 0 -1 0 0 0 0 0 0 0 0 0 0 1 0 -1 0 0 0 0 0 0 0 0 0 -1 1 0 0 0 0 0 0 0 0 0 0 0 0 0 0 0 0 1 0 0 0 0 0 0 -1 1 0 0 0 0 -1 0 0 0 0 0 0 0 -1 1 0 0 0 0 -1 0 0 1 0 0 0 1 -1 0 0 0 0 0 0 -1 1 0 0 0 0 0 0 -1 1 0 0 0 0 -1 0 0 1 0 0 0 0 0 0 0 1 0 -1 0 0 1 0 0 0 0 0 -1 0 1 0 0 0 0 0 -1 0 1 0 -1 0 0 0 0 0 1 0 0 0 0 0 -1 0 0 1 0 0 0 0 -1 0 -1 1 0 0 0 0 0 0 -1 1 0 0 0 0 0 0 0 0 0 0 0 0 1 -1 0 0 0 0 0 0 1 -1 -1 0 0 0 0 0 1 0 -1 0 0 0 0 0 1 0 0 0 -1 0 0 0 1 0 0 0 -1 0 0 0 1 0 0 0 -1 0 0 0 1 0 1 0 0 0 0 0 -1 0 1 0 -1 0 0 0 0 0 1 0 -1 0 0 0 0 0 1 0 0 0 -1 0 0 0 0 -1 0 0 1 0 0 0 0 0 0 1 0 0 -1 0 0 0 0 1 0 0 -1 0 0 0 0 0 0 -1 0 1 0 0 1 0 0 0 -1 0 -1 0 0 0 1 0 0 0 0 1 0 0 0 -1 0 0 0 0 0 0 0 -1 0 1 0 0 0 1 -1 0 0 0 1 0 0 0 0 0 -1 0 -1 0 0 0 0 1 0 0 0 -1 0 0 0 1 0 0 0 -1 0 0 0 1 0 0 0 0 -1 0 0 1 0 0 0 0 -1 0 0 1 0 0 0 0 -1 0 0 1 0 0 0 0 0 0 0 1 -1 0 -1 0 0 1 0 0 0 0 -1 0 0 1 0 0 0 0 -1 0 0 0 0 0 0 1 -1 0 0 1 0 0 0 0 -1 0 0 1 0 0 0 0 -1 0 0 0 1 0 0 0 0 0 0 0 1 0 -1 0 0 0 0 0 0 0 0 0 0 0 0 0 0 0 0 0 0 0 -1 0 0 0 1 0 0 0 0 -1 0 0 1 0 0 0 0 -1 0 0 0 1 1 0 0 -1 0 0 0 0 1 0 0 -1 0 0 0 0 0 0 -1 -1 0 -1 -1 -1 -1 -1 1 -1 -1 1 1 -1 0 -1 -1 -1 -1 -1 -1 -1 0 -1 -1 0 1 0 -1 0 -1 -1 0 -1 -1 -1 -1 -1 0 1 -1 0 0 -1 0 -1 -1 -1 -1 0 -1 -1 -1 -1 -1 -1 -1 1 0 0 -1 -1 -1 0 0 -1 -1 -1 -1 -1 0 -1 -1 0 -1 -1 -1 -1 -1 0 0 0 0 0 -1 -1 -1 0 -1 0 -1 0 -1 0 -1 -1 1 0 -1 0 -1 -1 0 -1 -1 -1 -1 -1 0 -1 -1 -1 -1 -1 -1 0 0 0 -1 -1 -1 0 -1 0 -1 -1 -1 1 0 0 0
1.286091 24 26 0 0 0 0 0 0 0 0 0 0 0 0 0 0 0 0 0 0 0 0 0 0 0 1 0 1 0 0 0 0 0 0 0 0 0 0 0 0 0 0 0 0 0 0 0 0 0 0 0 0 0 0 0 0 0 0 0 0 0 0 0 0 0 0 0 0 0 0 0 0 0 0 0 0 0 0 0 0 0 0 0 0 0 0 0 0 0 0 0 0 0 0 0 0 0 0 0 0 0 0 0 1 0 0 0 1 0 0 0 1 1 0 0 0 0 0 0 0 1 0 0 1 0 0 0 0 0 0 0 2 0 0 0 1 0 0 0 1 0 0 0 1 1 0 0 0 0 0 0 0 0 1 0 0 0 1 0 0 0 1 0 1 0 0 0 0 0 1 0 1 0 0 0 0 0 0 0 1 1 0 0 0 0 0 0 1 1 0 0 0 0 0 1 1 0 0 0 0 0 0 1 0 0 1 0 0 0 0 1 0 0 1 0 0 0 0 1 0 0 1 0 0 1 0 1 0 0 0 0 0 1 0 1 0 0 0 0 0 1 0 1 0 0 0 0 0 1 0 1 0 0 0 0 0 2 0 0 0 0 0 0 0 1 0 0 0 0 1 0 0 1 0 0 0 1 0 0 0 1 0 0 0 1 0 0 0 1 0 0 1 0 0 0 0 1 0 0 1 0 0 0 0 1 0 0 1 0 0 0 0 0 0 0 2 0 0 0 0 1 0 0 1 0 0 1 1 0 0 0 0 0 0 0 1 0 0 0 0 1 0 0 1 0 0 0 0 1 0 0 0 0 0 1 0 1 0 0 0 0 0 1 0 1 0 1 0 0 0 1 0 0 0 1 0 0 0 1 0 0 0 0 0 0 0 0 1 1 0 0 0 0 0 0 1 0 1 1 0 1 0 0 0 0 0 0 0 1 0 0 1 0 0 0 0 1 0 0 1 0 0 0 0 1 0 0 1 0 0 0 0 1 0 0 1 0 0 0 0 0 0 0 0 2 0 0 0 0 0 0 0 2 0 0 0 0 0 0 1 0 1 0 0 0 0 0 2 0 0 0 0 0 0 0 1 0 1 0 0 0 0 0 2 0 0 0 0 0 0 0 1 0 1 0 0 0 0 1 1 0 0 0 0 0 0 2 0 0 0 0 0 0 0 0 1 1 0 0 1 0 0 0 0 1 0 0 1 0 0 0 0 1 0 0 0 1 0 1 0 0 0 0 0 1 0 1 0 0 0 0 0 1 0 1 0 0 0 0 0 2 0 0 0 0 0 0 0 2 0 0 0 0 0 0 0 2 0 0 0 0 0 0 1 1 0 0 0 0 0 0 0 1 0 0 0 0 1 0 0 1 0 0 0 0 1 0 1 0 1 0 0 0 0 0 0 0 1 1 0 0 0 0 1 0 1 0 0 0 0 0 1 0 1 0 0 0 0 0 0 0 1 0 0 1 0 0 0 0 1 0 0 1 0 0 1 0 1 0 0 0 0 0 0 1 0 0 0 1 0 0 0 1 0 1 0 0 0 0 0 0 0 0 0 1 1 0 0 1 1 0 0 0 0 0 0 0 1 0 0 1 0 1 0 0 0 0 1 0 0 1 0 0 1 0 0 0 0 0 0 0 0 0 1 1 0 0 0 0 0 0 1 1 0 0 0 1 0 0 1 0 0 0 0 0 2 0 0 0 0 0 0 0 2 0 0 0 0 0 0 0 2 0 0 0 0 0 0 0 2 0 0 0 0 1 0 0 0 1 0 0 0 1 0 0 0 1 0 0 0 1 0 0 0 1 0 0 0 1 0 0 0 1 0 0 0 0 1 1 0 0 0 0 0 0 1 0 0 0 0 0 1 0 1 0 0 0 0 1 0 0 0 0 0 1 0 1 0 0 0 1 0 0 0 1 0 0 0 1 0 0 0 1 0 0 1 0 0 0 0 1 0 0 1 0 0 0 0 1 0 0 1 0 0 0 0 1 0 0 1 0 0 0 0 1 0 1 1 0 0 0 0 0 0 1 1 0 0 0 0 0 0 1 1 0 0 0 0 0 0 1 1 0 0 0 0 0 0 0 0 1 0 1 0 0 0 0 0 0 1 0 0 0 1 0 0 0 1 0 0 0 1 0 0 0 0 1 0 0 1 0 0 1 1 0 0 0 0 0 0 0 1 1 0 0 0 0 1 0 1 0 0 0 0 0 0 0 1 0 0 0 1 1 0 0 1 0 0 0 0 2 0 0 0 0 0 0 0 0 0 0 0 0 2 0 0 1 0 0 0 0 1 0 0 1 0 0 0 0 1 0 0 1 0 0 0 0 1 0 0 0 0 0 0 0 1 0 1 0 0 0 0 0 2 0 0 0 0 0 1 0 1 0 0 0 0 0 1 0 0 0 1 0 0 0 1 0 0 0 1 0 0 0 0 0 0 0 2 0 0 0 1 1 0 0 0 0 0 0 1 1 0 0 0 0 0 0 0 2 0 0 0 0 0 0 0 1 1 0 0 0 0 0 0 1 0 1 0 0 0 0 0 1 0 1 0 0 0 0 0 1 0 1 0 0 0 0 0 1 0 1 0 1 0 0 0 0 0 0 1 1 0 0 0 1 0 0 0 2 0 0 0 0 0 0 0 0 -1 0 0 0 1 0 0 0 -1 1 0 0 0 0 0 0 0 1 0 0 -1 0 0 0 0 0 0 0 0 0 0 0 1 0 0 0 -1 0 0 0 1 -1 0 0 0 0 0 0 0 0 -1 0 0 0 1 0 0 0 -1 0 1 0 0 0 0 0 -1 0 1 0 0 0 0 0 0 0 1 -1 0 0 0 0 0 0 1 -1 0 0 0 0 0 -1 1 0 0 0 0 0 0 -1 0 0 1 0 0 0 0 -1 0 0 1 0 0 0 0 -1 0 0 1 0 0 1 0 -1 0 0 0 0 0 1 0 -1 0 0 0 0 0 1 0 -1 0 0 0 0 0 1 0 -1 0 0 0 0 0 0 0 0 0 0 0 0 0 -1 0 0 0 0 1 0 0 -1 0 0 0 1 0 0 0 -1 0 0 0 1 0 0 0 -1 0 0 1 0 0 0 0 -1 0 0 1 0 0 0 0 -1 0 0 1 0 0 0 0 0 0 0 0 0 0 0 0 -1 0 0 1 0 0 1 -1 0 0 0 0 0 0 0 -1 0 0 0 0 1 0 0 -1 0 0 0 0 1 0 0 0 0 0 -1 0 1 0 0 0 0 0 -1 0 1 0 1 0 0 0 -1 0 0 0 1 0 0 0 -1 0 0 0 0 0 0 0 0 1 -1 0 0 0 0 0 0 1 0 -1 1 0 -1 0 0 0 0 0 0 0 -1 0 0 1 0 0 0 0 -1 0 0 1 0 0 0 0 -1 0 0 1 0 0 0 0 -1 0 0 1 0 0 0 0 0 0 0 0 0 0 0 0 0 0 0 0 0 0 0 0 0 0 0 1 0 -1 0 0 0 0 0 0 0 0 0 0 0 0 0 1 0 -1 0 0 0 0 0 0 0 0 0 0 0 0 0 1 0 -1 0 0 0 0 1 -1 0 0 0 0 0 0 0 0 0 0 0 0 0 0 0 -1 1 0 0 -1 0 0 0 0 1 0 0 -1 0 0 0 0 1 0 0 0 1 0 -1 0 0 0 0 0 1 0 -1 0 0 0 0 0 1 0 -1 0 0 0 0 0 0 0 0 0 0 0 0 0 0 0 0 0 0 0 0 0 0 0 0 0 0 0 0 1 -1 0 0 0 0 0 0 0 1 0 0 0 0 -1 0 0 1 0 0 0 0 -1 0 -1 0 1 0 0 0 0 0 0 0 1 -1 0 0 0 0 -1 0 1 0 0 0 0 0 -1 0 1 0 0 0 0 0 0 0 -1 0 0 1 0 0 0 0 -1 0 0 1 0 0 -1 0 1 0 0 0 0 0 0 1 0 0 0 -1 0 0 0 1 0 -1 0 0 0 0 0 0 0 0 0 -1 1 0 0 1 -1 0 0 0 0 0 0 0 -1 0 0 1 0 1 0 0 0 0 -1 0 0 1 0 0 -1 0 0 0 0 0 0 0 0 0 -1 1 0 0 0 0 0 0 -1 1 0 0 0 1 0 0 -1 0 0 0 0 0 0 0 0 0 0 0 0 0 0 0 0 0 0 0 0 0 0 0 0 0 0 0 0 0 0 0 0 0 0 1 0 0 0 -1 0 0 0 1 0 0 0 -1 0 0 0 1 0 0 0 -1 0 0 0 1 0 0 0 -1 0 0 0 0 1 -1 0 0 0 0 0 0 1 0 0 0 0 0 -1 0 1 0 0 0 0 -1 0 0 0 0 0 -1 0 1 0 0 0 -1 0 0 0 1 0 0 0 -1 0 0 0 1 0 0 -1 0 0 0 0 1 0 0 -1 0 0 0 0 1 0 0 -1 0 0 0 0 1 0 0 -1 0 0 0 0 1 0 1 -1 0 0 0 0 0 0 1 -1 0 0 0 0 0 0 1 -1 0 0 0 0 0 0 1 -1 0 0 0 0 0 0 0 0 -1 0 1 0 0 0 0 0 0 1 0 0 0 -1 0 0 0 1 0 0 0 -1 0 0 0 0 -1 0 0 1 0 0 1 -1 0 0 0 0 0 0 0 -1 1 0 0 0 0 1 0 -1 0 0 0 0 0 0 0 -1 0 0 0 1 -1 0 0 1 0 0 0 0 0 0 0 0 0 0 0 0 0 0 0 0 0 0 0 0 -1 0 0 0 0 1 0 0 -1 0 0 0 0 1 0 0 -1 0 0 0 0 1 0 0 0 0 0 0 0 1 0 -1 0 0 0 0 0 0 0 0 0 0 0 -1 0 1 0 0 0 0 0 1 0 0 0 -1 0 0 0 1 0 0 0 -1 0 0 0 0 0 0 0 0 0 0 0 1 -1 0 0 0 0 0 0 1 -1 0 0 0 0 0 0 0 0 0 0 0 0 0 0 0 1 -1 0 0 0 0 0 0 -1 0 1 0 0 0 0 0 -1 0 1 0 0 0 0 0 -1 0 1 0 0 0 0 0 -1 0 1 0 -1 0 0 0 0 0 0 1 1 0 0 0 -1 0 0 0 0 0 0 0 0 0 0 0 -1 0 -1 -1 0 0 -1 -1 -1 -1 0 0 -1 1 1 0 0 0 0 -1 0 0 -1 -1 -1 -1 -1 0 1 0 0 0 0 -1 -1 0 -1 0 0 -1 0 0 -1 1 0 -1 0 -1 -1 -1 -1 0 -1 -1 0 -1 -1 -1 -1 1 1 0 -1 -1 0 0 0 -1 -1 -1 -1 -1 0 -1 -1 1 -1 -1 -1 0 -1 1 1 1 0 -1 -1 -1 -1 -1 -1 -1 -1 -1 0 0 0 -1 0 0 -1 0 -1 -1 1 0 -1 -1 -1 0 -1 -1 -1 -1 0 -1 0 -1 0 1 0 -1 0 -1 -1 -1 -1 -1 -1 0 0 -1 1
0.6980761 24 27 0 0 0 0 0 0 0 0 0 0 0 0 0 0 0 0 0 0 0 0 0 0 0 1 0 0 1 0 0 0 0 0 0 0 0 0 0 0 0 0 0 0 0 0 0 0 0 0 0 0 0 0 0 0 0 0 0 0 0 0 0 0 0 0 0 0 0 0 0 0 0 0 0 0 0 0 0 0 0 0 0 0 0 0 0 0 0 0 0 0 0 0 0 0 0 0 0 0 0 0 0 0 0 0 0 1 0 1 0 0 1 0 0 0 0 1 0 0 2 0 0 0 0 0 0 0 0 0 0 1 0 1 0 1 0 0 0 0 0 1 0 1 0 0 0 1 0 0 0 0 0 0 0 0 0 2 0 0 0 0 0 1 0 1 0 0 0 0 0 2 0 0 0 0 0 0 0 2 0 0 0 0 0 0 0 2 0 0 0 0 0 0 0 2 0 0 0 0 0 0 0 1 0 1 0 0 0 0 0 1 0 1 0 0 0 1 0 0 0 1 0 0 2 0 0 0 0 0 0 0 2 0 0 0 0 0 0 0 1 0 0 0 0 1 0 0 1 0 0 0 0 1 0 0 1 0 0 0 0 1 0 0 0 0 0 0 0 2 0 0 0 0 0 0 1 1 0 0 0 0 0 0 1 1 0 0 0 0 0 1 0 1 0 0 0 0 0 1 1 0 0 0 1 0 0 1 0 0 0 0 1 0 0 1 0 0 0 0 0 0 0 1 1 0 1 0 0 0 0 1 0 0 0 0 0 0 0 0 1 1 0 0 0 0 0 1 1 0 0 0 0 0 0 1 1 0 0 0 0 0 0 1 1 0 1 0 0 0 1 0 0 0 1 0 0 0 0 0 0 1 0 0 0 0 0 1 0 1 0 0 0 0 0 1 0 1 1 0 0 0 0 0 0 1 0 0 0 0 0 1 1 0 0 0 0 0 0 1 1 0 0 0 0 1 0 1 0 0 0 0 0 1 0 1 0 0 0 0 1 0 0 0 1 0 0 0 1 0 0 0 1 0 0 0 1 0 0 1 0 0 0 0 1 0 0 1 0 0 0 0 1 0 0 1 0 0 0 0 0 0 1 1 0 0 0 0 1 0 0 1 0 0 0 0 0 1 1 0 0 0 0 0 0 1 1 0 0 0 0 0 0 0 0 0 2 0 0 1 0 0 0 0 1 0 0 1 0 0 0 0 1 0 0 0 1 0 0 1 0 0 0 1 1 0 0 0 0 0 0 0 1 0 0 0 1 0 0 0 2 0 0 0 0 0 0 0 2 0 0 0 0 0 0 0 2 0 0 0 0 0 1 1 0 0 0 0 0 0 1 0 1 0 0 0 0 0 0 0 2 0 0 0 0 0 0 0 0 1 0 0 1 0 0 0 0 1 0 0 1 0 0 0 0 1 1 0 0 0 0 0 0 1 1 0 0 0 0 0 0 0 1 0 1 0 0 0 0 0 1 0 1 0 0 0 0 2 0 0 0 0 0 0 1 0 1 0 0 0 0 0 1 0 1 0 0 0 0 0 0 0 1 0 0 1 1 0 1 0 0 0 0 0 0 0 0 0 1 0 1 0 1 0 0 0 1 0 0 0 1 0 0 0 0 1 0 0 0 1 0 0 0 0 1 0 0 1 0 0 0 0 1 0 0 0 2 0 0 0 0 0 0 0 1 1 0 0 0 0 0 0 1 1 0 0 0 0 0 0 1 1 0 0 0 0 0 0 1 1 0 0 0 0 1 0 0 0 0 0 1 0 1 0 0 0 1 0 0 0 1 0 0 0 0 0 0 1 1 0 0 1 0 0 0 0 0 1 0 1 0 0 0 0 0 1 0 1 0 0 0 0 0 1 0 0 0 0 1 0 1 0 0 0 0 0 1 0 1 0 0 0 0 0 1 0 0 0 0 0 0 0 1 1 0 0 0 0 0 0 1 1 0 1 0 0 0 0 1 0 1 0 0 0 0 0 1 0 0 0 0 0 0 0 2 0 1 0 0 0 0 1 0 0 1 0 0 0 0 1 0 0 1 1 0 0 0 0 0 0 1 0 0 0 0 0 1 0 1 0 0 0 1 0 0 0 1 0 0 1 0 0 0 0 0 0 0 1 0 1 0 0 0 1 0 0 0 0 0 1 0 1 1 0 0 0 0 0 0 0 0 0 1 0 1 0 0 1 0 0 0 0 1 0 0 0 0 0 0 0 1 1 0 0 0 1 0 0 1 0 1 0 0 0 0 0 1 0 0 0 0 1 0 1 0 0 0 0 0 1 0 1 0 0 0 0 0 1 0 1 0 0 1 0 0 0 0 1 0 0 0 0 0 1 0 1 0 0 0 0 0 0 0 1 0 1 0 0 0 0 0 1 0 1 0 1 0 1 0 0 0 0 0 0 0 1 0 0 1 0 0 0 0 0 1 0 0 1 0 0 0 1 1 0 0 0 0 0 0 1 0 1 0 0 0 0 0 0 1 0 1 0 0 0 0 0 1 0 1 0 0 0 0 1 0 0 1 0 0 0 0 1 0 0 1 0 0 0 0 1 0 0 1 0 0 0 0 1 0 0 1 0 0 0 0 1 0 0 0 1 1 0 0 0 1 0 0 0 1 0 0 0 0 0 0 1 0 0 0 0 0 1 0 -1 0 0 1 0 0 0 0 -1 0 0 0 0 0 0 0 0 0 0 0 0 0 1 0 -1 0 1 0 0 0 0 0 -1 0 1 0 0 0 -1 0 0 0 0 0 0 0 0 0 0 0 0 0 0 0 1 0 -1 0 0 0 0 0 0 0 0 0 0 0 0 0 0 0 0 0 0 0 0 0 0 0 0 0 0 0 0 0 0 0 0 0 0 0 0 0 -1 0 1 0 0 0 0 0 -1 0 1 0 0 0 -1 0 0 0 1 0 0 0 0 0 0 0 0 0 0 0 0 0 0 0 0 0 0 1 0 0 0 0 -1 0 0 1 0 0 0 0 -1 0 0 1 0 0 0 0 -1 0 0 0 0 0 0 0 0 0 0 0 0 0 0 1 -1 0 0 0 0 0 0 1 -1 0 0 0 0 0 1 0 -1 0 0 0 0 0 1 -1 0 0 0 -1 0 0 1 0 0 0 0 -1 0 0 1 0 0 0 0 0 0 0 1 -1 0 1 0 0 0 0 -1 0 0 0 0 0 0 0 0 1 -1 0 0 0 0 0 -1 1 0 0 0 0 0 0 -1 1 0 0 0 0 0 0 -1 1 0 1 0 0 0 -1 0 0 0 1 0 0 0 0 0 0 -1 0 0 0 0 0 1 0 -1 0 0 0 0 0 1 0 -1 1 0 0 0 0 0 0 -1 0 0 0 0 0 1 -1 0 0 0 0 0 0 1 -1 0 0 0 0 -1 0 1 0 0 0 0 0 -1 0 1 0 0 0 0 -1 0 0 0 1 0 0 0 -1 0 0 0 1 0 0 0 -1 0 0 1 0 0 0 0 -1 0 0 1 0 0 0 0 -1 0 0 1 0 0 0 0 0 0 -1 1 0 0 0 0 -1 0 0 1 0 0 0 0 0 -1 1 0 0 0 0 0 0 -1 1 0 0 0 0 0 0 0 0 0 0 0 0 -1 0 0 0 0 1 0 0 -1 0 0 0 0 1 0 0 0 1 0 0 -1 0 0 0 -1 1 0 0 0 0 0 0 0 1 0 0 0 -1 0 0 0 0 0 0 0 0 0 0 0 0 0 0 0 0 0 0 0 0 0 0 0 0 0 -1 1 0 0 0 0 0 0 -1 0 1 0 0 0 0 0 0 0 0 0 0 0 0 0 0 0 0 1 0 0 -1 0 0 0 0 1 0 0 -1 0 0 0 0 1 -1 0 0 0 0 0 0 1 -1 0 0 0 0 0 0 0 -1 0 1 0 0 0 0 0 -1 0 1 0 0 0 0 0 0 0 0 0 0 0 1 0 -1 0 0 0 0 0 1 0 -1 0 0 0 0 0 0 0 -1 0 0 1 -1 0 1 0 0 0 0 0 0 0 0 0 -1 0 1 0 1 0 0 0 -1 0 0 0 1 0 0 0 0 -1 0 0 0 -1 0 0 0 0 1 0 0 -1 0 0 0 0 1 0 0 0 0 0 0 0 0 0 0 0 -1 1 0 0 0 0 0 0 -1 1 0 0 0 0 0 0 -1 1 0 0 0 0 0 0 -1 1 0 0 0 0 1 0 0 0 0 0 -1 0 1 0 0 0 -1 0 0 0 1 0 0 0 0 0 0 -1 1 0 0 -1 0 0 0 0 0 1 0 -1 0 0 0 0 0 1 0 -1 0 0 0 0 0 1 0 0 0 0 -1 0 -1 0 0 0 0 0 1 0 -1 0 0 0 0 0 1 0 0 0 0 0 0 0 1 -1 0 0 0 0 0 0 1 -1 0 -1 0 0 0 0 1 0 -1 0 0 0 0 0 1 0 0 0 0 0 0 0 0 0 1 0 0 0 0 -1 0 0 1 0 0 0 0 -1 0 0 1 -1 0 0 0 0 0 0 1 0 0 0 0 0 -1 0 -1 0 0 0 1 0 0 0 -1 0 0 1 0 0 0 0 0 0 0 1 0 -1 0 0 0 -1 0 0 0 0 0 1 0 -1 1 0 0 0 0 0 0 0 0 0 1 0 -1 0 0 1 0 0 0 0 -1 0 0 0 0 0 0 0 -1 1 0 0 0 1 0 0 -1 0 1 0 0 0 0 0 -1 0 0 0 0 -1 0 1 0 0 0 0 0 -1 0 1 0 0 0 0 0 -1 0 1 0 0 -1 0 0 0 0 1 0 0 0 0 0 -1 0 1 0 0 0 0 0 0 0 1 0 -1 0 0 0 0 0 1 0 -1 0 -1 0 1 0 0 0 0 0 0 0 1 0 0 -1 0 0 0 0 0 -1 0 0 1 0 0 0 1 -1 0 0 0 0 0 0 1 0 -1 0 0 0 0 0 0 1 0 -1 0 0 0 0 0 1 0 -1 0 0 0 0 -1 0 0 1 0 0 0 0 -1 0 0 1 0 0 0 0 -1 0 0 1 0 0 0 0 -1 0 0 1 0 0 0 0 -1 0 0 0 1 1 0 0 0 -1 0 0 0 1 0 0 0 0 0 0 -1 -1 0 -1 0 -1 -1 -1 0 -1 -1 1 -1 -1 0 0 -1 1 -1 -1 0 -1 -1 0 -1 0 -1 -1 0 0 0 0 1 -1 -1 0 0 -1 -1 0 0 -1 0 0 0 -1 -1 -1 0 -1 0 -1 -1 -1 -1 -1 -1 -1 -1 -1 1 1 0 -1 -1 0 0 1 -1 -1 -1 -1 -1 0 -1 -1 1 -1 -1 -1 -1 -1 0 1 0 0 -1 -1 -1 0 -1 -1 0 0 -1 -1 0 0 -1 0 -1 -1 -1 -1 -1 0 -1 0 -1 0 -1 -1 -1 0 -1 -1 -1 -1 0 0 1 -1 -1 0 -1 -1 0 0 0 -1 1 0 -1 0
4.883045 25 26 0 0 0 0 0 0 0 0 0 0 0 0 0 0 0 0 0 0 0 0 0 0 0 0 1 1 0 0 0 0 0 0 0 0 0 0 0 0 0 0 0 0 0 0 0 0 0 0 0 0 0 0 0 0 0 0 0 0 0 0 0 0 0 0 0 0 0 0 0 0 0 0 0 0 0 0 0 0 0 0 0 0 0 0 0 0 0 0 0 0 0 0 0 0 0 0 0 0 0 0 1 1 0 0 0 0 0 0 0 1 0 0 0 1 0 0 0 0 1 0 0 1 0 0 0 0 0 0 0 2 0 0 0 0 1 0 0 1 0 0 0 0 1 0 0 1 0 0 0 0 0 1 0 1 0 0 0 0 0 2 0 0 0 0 0 0 1 1 0 0 0 0 0 0 0 0 0 1 1 0 0 0 0 0 0 1 1 0 0 1 0 0 1 0 0 0 0 0 0 0 1 0 0 1 0 0 0 0 1 0 0 1 0 0 0 0 1 1 0 0 0 0 0 0 1 0 0 1 0 0 0 0 1 0 0 1 0 0 0 0 1 0 0 1 0 0 0 0 1 0 0 1 0 1 1 0 0 0 0 0 0 1 1 0 0 0 0 0 0 0 1 0 1 0 0 0 0 0 1 0 1 0 0 0 0 0 1 0 1 0 0 0 0 0 1 0 1 0 0 0 0 0 1 0 1 0 0 0 0 0 0 0 0 1 1 0 0 0 2 0 0 0 0 0 1 1 0 0 0 0 0 0 0 1 0 0 1 0 0 0 0 1 0 0 0 0 0 1 0 0 0 0 1 0 0 1 0 0 0 0 1 0 0 1 0 0 0 0 1 0 0 1 0 0 0 0 1 0 0 1 0 0 0 0 0 1 1 0 0 1 0 0 0 0 0 1 0 1 1 0 0 0 0 0 0 1 1 0 0 0 0 0 0 0 1 0 0 0 0 1 0 0 1 0 0 0 0 1 1 0 1 0 0 0 0 0 0 0 0 0 0 0 1 1 0 0 0 0 0 0 1 1 0 0 0 0 0 0 0 2 0 0 0 0 0 1 0 1 0 0 0 0 0 0 0 2 0 0 0 0 0 1 0 1 0 0 1 0 0 0 0 1 0 0 0 0 0 2 0 0 0 1 0 0 1 0 0 0 0 0 0 0 0 2 0 0 0 1 0 0 0 1 0 0 0 1 0 0 0 1 0 0 0 0 0 0 1 1 0 0 0 1 0 0 1 0 0 0 0 0 0 0 1 0 0 1 1 0 1 0 0 0 0 0 1 0 1 0 0 0 0 0 0 0 1 0 0 0 1 0 0 0 1 0 0 0 0 1 0 0 0 0 0 0 0 2 0 0 0 0 0 0 0 2 0 1 1 0 0 0 0 0 0 1 0 0 1 0 0 0 0 1 0 0 0 1 0 0 0 1 1 0 0 0 0 0 0 0 0 1 0 0 0 1 0 0 0 1 0 0 0 1 0 1 0 0 0 0 0 1 0 0 1 0 0 0 1 0 0 0 0 0 2 0 0 0 0 0 0 0 0 0 2 0 0 0 1 1 0 0 0 0 0 0 0 1 0 0 1 0 0 0 0 0 0 1 0 1 0 0 0 1 0 1 0 0 0 0 0 0 0 2 0 0 0 0 0 1 0 1 0 0 0 0 0 1 0 1 0 0 0 0 1 1 0 0 0 0 0 0 1 1 0 0 0 0 1 0 0 1 0 0 0 0 0 0 0 1 0 1 0 0 0 0 0 0 1 0 1 0 0 0 0 0 1 0 1 0 0 0 1 0 1 0 0 0 0 0 0 0 1 0 1 0 0 0 1 0 0 0 1 0 1 0 0 0 0 0 0 1 1 0 0 0 0 0 1 0 0 0 0 0 1 0 0 1 0 0 1 0 0 0 0 1 1 0 1 0 0 0 0 0 1 1 0 0 0 0 0 0 0 1 1 0 0 0 0 0 0 1 1 0 0 0 0 0 0 1 1 0 0 0 0 0 0 1 0 0 0 0 1 0 0 1 1 0 0 0 0 0 0 1 1 0 0 0 0 0 0 1 0 0 1 0 0 0 0 1 1 0 0 0 0 0 0 0 0 0 0 0 1 1 0 0 0 0 0 0 1 1 0 0 0 0 1 1 0 0 0 0 0 1 0 0 1 0 1 0 0 1 0 0 0 0 0 0 0 1 0 1 0 0 0 0 0 1 0 1 0 0 1 0 0 0 1 0 0 0 1 0 0 0 0 0 1 0 1 0 0 0 0 1 0 0 1 1 0 0 0 0 0 0 1 1 0 0 0 0 0 0 1 0 1 0 0 0 0 0 0 0 1 0 0 0 0 1 0 0 1 0 0 1 0 0 0 0 0 1 0 0 1 0 1 0 0 0 0 0 0 1 1 0 0 0 0 0 0 1 1 0 0 0 0 0 0 1 1 0 0 0 1 0 0 0 1 0 0 0 1 0 0 0 1 0 0 0 1 0 0 0 0 0 0 0 0 1 1 0 0 0 0 0 1 0 1 0 0 0 0 0 1 0 1 0 0 0 1 0 1 0 0 0 0 0 0 1 1 0 0 0 1 0 0 1 0 0 0 0 0 0 0 1 1 0 0 0 1 0 0 1 0 0 0 0 1 -1 0 0 0 0 0 0 0 -1 0 0 0 1 0 0 0 0 1 0 0 -1 0 0 0 0 0 0 0 0 0 0 0 0 1 0 0 -1 0 0 0 0 -1 0 0 1 0 0 0 0 0 -1 0 1 0 0 0 0 0 0 0 0 0 0 0 0 1 -1 0 0 0 0 0 0 0 0 0 1 -1 0 0 0 0 0 0 1 -1 0 0 1 0 0 -1 0 0 0 0 0 0 0 -1 0 0 1 0 0 0 0 -1 0 0 1 0 0 0 0 -1 1 0 0 0 0 0 0 -1 0 0 1 0 0 0 0 -1 0 0 1 0 0 0 0 -1 0 0 1 0 0 0 0 -1 0 0 1 0 1 -1 0 0 0 0 0 0 1 -1 0 0 0 0 0 0 0 -1 0 1 0 0 0 0 0 -1 0 1 0 0 0 0 0 -1 0 1 0 0 0 0 0 -1 0 1 0 0 0 0 0 -1 0 1 0 0 0 0 0 0 0 0 -1 1 0 0 0 0 0 0 0 0 0 1 -1 0 0 0 0 0 0 0 -1 0 0 1 0 0 0 0 -1 0 0 0 0 0 1 0 0 0 0 -1 0 0 1 0 0 0 0 -1 0 0 1 0 0 0 0 -1 0 0 1 0 0 0 0 -1 0 0 1 0 0 0 0 0 1 -1 0 0 1 0 0 0 0 0 -1 0 1 -1 0 0 0 0 0 0 1 -1 0 0 0 0 0 0 0 -1 0 0 0 0 1 0 0 -1 0 0 0 0 1 1 0 -1 0 0 0 0 0 0 0 0 0 0 0 -1 1 0 0 0 0 0 0 -1 1 0 0 0 0 0 0 0 0 0 0 0 0 0 -1 0 1 0 0 0 0 0 0 0 0 0 0 0 0 0 -1 0 1 0 0 1 0 0 0 0 -1 0 0 0 0 0 0 0 0 0 1 0 0 -1 0 0 0 0 0 0 0 0 0 0 0 0 -1 0 0 0 1 0 0 0 -1 0 0 0 1 0 0 0 0 0 0 -1 1 0 0 0 1 0 0 -1 0 0 0 0 0 0 0 -1 0 0 1 1 0 -1 0 0 0 0 0 1 0 -1 0 0 0 0 0 0 0 -1 0 0 0 1 0 0 0 -1 0 0 0 0 1 0 0 0 0 0 0 0 0 0 0 0 0 0 0 0 0 0 -1 1 0 0 0 0 0 0 1 0 0 -1 0 0 0 0 -1 0 0 0 1 0 0 0 -1 1 0 0 0 0 0 0 0 0 -1 0 0 0 1 0 0 0 -1 0 0 0 1 0 -1 0 0 0 0 0 1 0 0 1 0 0 0 -1 0 0 0 0 0 0 0 0 0 0 0 0 0 0 0 0 0 0 0 1 -1 0 0 0 0 0 0 0 -1 0 0 1 0 0 0 0 0 0 -1 0 1 0 0 0 -1 0 1 0 0 0 0 0 0 0 0 0 0 0 0 0 1 0 -1 0 0 0 0 0 1 0 -1 0 0 0 0 1 -1 0 0 0 0 0 0 1 -1 0 0 0 0 1 0 0 -1 0 0 0 0 0 0 0 -1 0 1 0 0 0 0 0 0 -1 0 1 0 0 0 0 0 -1 0 1 0 0 0 1 0 -1 0 0 0 0 0 0 0 -1 0 1 0 0 0 -1 0 0 0 1 0 1 0 0 0 0 0 0 -1 1 0 0 0 0 0 -1 0 0 0 0 0 -1 0 0 1 0 0 -1 0 0 0 0 1 1 0 -1 0 0 0 0 0 1 -1 0 0 0 0 0 0 0 -1 1 0 0 0 0 0 0 -1 1 0 0 0 0 0 0 -1 1 0 0 0 0 0 0 -1 0 0 0 0 1 0 0 -1 1 0 0 0 0 0 0 -1 1 0 0 0 0 0 0 -1 0 0 1 0 0 0 0 1 -1 0 0 0 0 0 0 0 0 0 0 0 1 -1 0 0 0 0 0 0 1 -1 0 0 0 0 -1 1 0 0 0 0 0 -1 0 0 1 0 1 0 0 -1 0 0 0 0 0 0 0 -1 0 1 0 0 0 0 0 -1 0 1 0 0 -1 0 0 0 1 0 0 0 -1 0 0 0 0 0 1 0 1 0 0 0 0 -1 0 0 -1 1 0 0 0 0 0 0 -1 1 0 0 0 0 0 0 -1 0 1 0 0 0 0 0 0 0 1 0 0 0 0 -1 0 0 1 0 0 -1 0 0 0 0 0 -1 0 0 1 0 1 0 0 0 0 0 0 -1 1 0 0 0 0 0 0 -1 1 0 0 0 0 0 0 -1 1 0 0 0 -1 0 0 0 1 0 0 0 -1 0 0 0 1 0 0 0 -1 0 0 0 0 0 0 0 0 -1 1 0 0 0 0 0 -1 0 1 0 0 0 0 0 -1 0 1 0 0 0 1 0 -1 0 0 0 0 0 0 1 -1 0 0 0 -1 0 0 1 0 0 0 0 0 0 0 1 -1 0 0 0 -1 0 0 1 0 0 0 0 0 -1 -1 -1 1 0 -1 -1 -1 -1 0 0 -1 1 1 0 -1 0 0 -1 0 0 -1 -1 0 -1 -1 -1 1 -1 0 -1 0 -1 0 0 -1 0 0 -1 1 0 -1 0 1 -1 1 -1 -1 -1 -1 1 -1 -1 0 -1 -1 -1 -1 1 0 -1 -1 -1 0 -1 -1 -1 -1 -1 -1 -1 1 -1 -1 0 -1 -1 -1 0 -1 0 0 0 -1 0 -1 -1 -1 0 -1 0 -1 0 0 -1 0 -1 0 1 -1 1 -1 -1 0 0 -1 -1 -1 0 0 -1 -1 -1 0 -1 0 0 -1 0 0 -1 0 0 -1 0 -1 -1 -1 0 -1 0 0
3.733997 25 27 0 0 0 0 0 0 0 0 0 0 0 0 0 0 0 0 0 0 0 0 0 0 0 0 1 0 1 0 0 0 0 0 0 0 0 0 0 0 0 0 0 0 0 0 0 0 0 0 0 0 0 0 0 0 0 0 0 0 0 0 0 0 0 0 0 0 0 0 0 0 0 0 0 0 0 0 0 0 0 0 0 0 0 0 0 0 0 0 0 0 0 0 0 0 0 0 0 0 0 0 1 0 0 0 0 0 0 1 0 0 0 0 0 1 0 1 0 0 2 0 0 0 0 0 0 0 0 0 0 1 0 1 0 0 1 0 0 0 0 1 0 0 0 0 0 2 0 0 0 0 0 0 0 1 0 1 0 0 0 1 0 0 0 1 0 0 1 0 0 1 0 0 0 0 0 0 0 2 0 0 0 0 0 0 0 2 0 0 0 1 0 0 0 1 0 0 0 0 0 0 0 1 0 1 0 0 0 0 0 1 0 1 0 0 0 1 0 1 0 0 0 0 1 0 0 0 0 1 0 0 1 0 0 0 0 1 0 0 0 0 0 0 0 2 0 0 0 0 0 0 0 2 0 1 0 0 0 0 0 1 0 1 0 0 0 0 0 1 0 0 0 0 1 0 0 1 0 0 0 0 1 0 0 1 0 0 0 0 1 0 0 1 0 0 0 0 1 0 1 0 0 0 1 0 1 0 0 0 0 0 1 0 0 0 1 0 0 0 1 0 0 0 1 0 1 0 0 0 0 1 0 0 0 0 0 0 1 0 0 1 0 0 0 0 0 1 0 1 0 0 0 0 0 1 0 1 0 0 0 0 0 1 0 1 0 0 0 0 1 0 0 1 0 0 0 0 0 0 0 2 0 0 0 0 0 1 0 1 0 1 0 0 0 0 0 1 0 1 0 0 0 0 0 1 0 1 0 0 0 0 1 0 0 0 0 0 0 0 1 1 0 0 0 1 0 0 0 1 1 0 0 1 0 0 0 0 0 0 1 0 0 0 0 1 0 0 1 0 0 0 0 1 0 0 1 0 0 0 0 1 0 0 1 0 0 0 0 1 0 0 1 0 0 0 0 1 0 0 0 0 1 0 0 1 0 0 2 0 0 0 0 0 0 0 0 1 0 1 0 0 0 1 0 1 0 0 0 0 0 0 0 0 0 1 1 0 0 1 0 0 0 1 0 0 0 1 0 0 0 1 0 0 0 0 0 0 0 2 0 0 0 2 0 0 0 0 0 0 0 0 0 0 0 0 1 1 1 0 1 0 0 0 0 0 1 0 1 0 0 0 0 0 0 0 1 0 0 0 1 0 1 0 0 0 0 0 0 1 1 0 0 0 0 0 0 1 0 0 1 0 0 0 0 1 0 0 1 0 0 0 1 0 0 1 0 0 0 0 1 0 0 0 0 0 1 1 0 0 0 0 1 0 1 0 0 0 0 0 0 0 1 0 0 1 0 0 0 0 1 0 0 1 0 0 0 1 0 0 0 1 0 0 1 0 1 0 0 0 0 0 0 0 2 0 0 0 0 0 0 0 1 0 1 0 1 0 1 0 0 0 0 0 0 0 0 0 1 0 1 0 0 0 0 0 1 0 0 1 0 0 0 0 0 2 0 0 0 1 0 0 0 1 0 0 0 1 0 1 0 0 0 0 0 0 1 1 0 0 0 0 0 0 2 0 0 0 0 0 0 0 2 0 0 0 0 0 1 0 1 0 0 0 0 0 0 0 1 0 0 1 0 0 0 0 0 0 0 0 2 0 0 0 0 0 1 0 1 0 0 0 1 0 0 0 0 1 0 0 0 1 0 0 1 0 0 0 0 1 0 0 1 0 1 0 0 1 0 0 0 0 1 0 0 0 0 0 1 0 1 0 0 0 0 0 0 1 1 0 0 0 0 0 0 1 1 0 0 0 0 0 0 1 1 0 0 0 0 0 0 1 0 1 1 0 0 0 0 0 1 0 1 0 0 0 0 0 0 0 1 0 0 0 1 0 0 0 0 0 0 1 1 0 0 0 1 0 0 1 0 0 0 1 1 0 0 0 0 0 0 0 0 0 1 0 1 0 1 1 0 0 0 0 0 0 1 0 0 0 0 0 1 0 0 0 0 0 0 1 1 0 0 1 0 0 0 1 0 0 0 1 0 0 0 0 1 0 1 0 0 0 0 0 1 0 0 0 0 0 0 1 1 0 0 0 0 0 0 1 1 0 0 0 0 0 1 0 1 0 0 0 0 0 0 0 2 0 1 0 0 1 0 0 0 0 0 1 0 1 0 0 0 0 0 1 0 1 0 0 0 0 1 0 1 0 0 0 0 0 0 0 1 1 0 0 0 0 0 0 1 0 0 0 0 1 0 0 0 0 0 0 1 1 1 1 0 0 0 0 0 0 1 0 0 0 0 0 1 0 1 0 0 0 1 0 0 0 1 0 0 0 1 0 0 0 1 0 0 0 0 1 0 0 1 0 0 0 0 0 1 0 0 0 0 0 0 0 2 0 0 0 0 1 0 0 1 0 0 0 0 1 0 0 1 0 0 0 1 1 0 0 0 0 0 0 0 2 0 0 0 0 0 0 0 2 0 0 0 0 0 0 0 1 1 0 0 0 0 0 0 1 0 0 0 1 1 0 0 0 0 0 0 -1 0 0 0 0 0 1 0 -1 0 0 0 0 0 0 0 0 0 0 0 0 0 1 0 -1 0 0 1 0 0 0 0 -1 0 0 0 0 0 0 0 0 0 0 0 0 0 1 0 -1 0 0 0 1 0 0 0 -1 0 0 1 0 0 -1 0 0 0 0 0 0 0 0 0 0 0 0 0 0 0 0 0 0 0 1 0 0 0 -1 0 0 0 0 0 0 0 -1 0 1 0 0 0 0 0 -1 0 1 0 0 0 -1 0 1 0 0 0 0 -1 0 0 0 0 1 0 0 -1 0 0 0 0 1 0 0 0 0 0 0 0 0 0 0 0 0 0 0 0 0 0 1 0 0 0 0 0 -1 0 1 0 0 0 0 0 -1 0 0 0 0 1 0 0 -1 0 0 0 0 1 0 0 -1 0 0 0 0 1 0 0 -1 0 0 0 0 1 0 -1 0 0 0 -1 0 1 0 0 0 0 0 -1 0 0 0 1 0 0 0 1 0 0 0 -1 0 1 0 0 0 0 -1 0 0 0 0 0 0 1 0 0 -1 0 0 0 0 0 -1 0 1 0 0 0 0 0 -1 0 1 0 0 0 0 0 -1 0 1 0 0 0 0 -1 0 0 1 0 0 0 0 0 0 0 0 0 0 0 0 0 1 0 -1 0 1 0 0 0 0 0 -1 0 1 0 0 0 0 0 -1 0 1 0 0 0 0 -1 0 0 0 0 0 0 0 -1 1 0 0 0 -1 0 0 0 1 1 0 0 -1 0 0 0 0 0 0 -1 0 0 0 0 1 0 0 -1 0 0 0 0 1 0 0 -1 0 0 0 0 1 0 0 -1 0 0 0 0 1 0 0 -1 0 0 0 0 1 0 0 0 0 -1 0 0 1 0 0 0 0 0 0 0 0 0 0 0 -1 0 1 0 0 0 1 0 -1 0 0 0 0 0 0 0 0 0 1 -1 0 0 -1 0 0 0 1 0 0 0 -1 0 0 0 1 0 0 0 0 0 0 0 0 0 0 0 0 0 0 0 0 0 0 0 0 0 0 0 0 -1 1 1 0 -1 0 0 0 0 0 1 0 -1 0 0 0 0 0 0 0 -1 0 0 0 1 0 -1 0 0 0 0 0 0 1 -1 0 0 0 0 0 0 1 0 0 -1 0 0 0 0 1 0 0 1 0 0 0 -1 0 0 1 0 0 0 0 -1 0 0 0 0 0 -1 1 0 0 0 0 1 0 -1 0 0 0 0 0 0 0 -1 0 0 1 0 0 0 0 -1 0 0 1 0 0 0 -1 0 0 0 1 0 0 1 0 -1 0 0 0 0 0 0 0 0 0 0 0 0 0 0 0 -1 0 1 0 -1 0 1 0 0 0 0 0 0 0 0 0 -1 0 1 0 0 0 0 0 -1 0 0 1 0 0 0 0 0 0 0 0 0 -1 0 0 0 1 0 0 0 -1 0 1 0 0 0 0 0 0 -1 1 0 0 0 0 0 0 0 0 0 0 0 0 0 0 0 0 0 0 0 0 1 0 -1 0 0 0 0 0 0 0 -1 0 0 1 0 0 0 0 0 0 0 0 0 0 0 0 0 0 -1 0 1 0 0 0 1 0 0 0 0 -1 0 0 0 -1 0 0 1 0 0 0 0 -1 0 0 1 0 1 0 0 -1 0 0 0 0 1 0 0 0 0 0 -1 0 -1 0 0 0 0 0 0 1 -1 0 0 0 0 0 0 1 1 0 0 0 0 0 0 -1 1 0 0 0 0 0 0 -1 0 -1 1 0 0 0 0 0 -1 0 1 0 0 0 0 0 0 0 1 0 0 0 -1 0 0 0 0 0 0 -1 1 0 0 0 1 0 0 -1 0 0 0 -1 1 0 0 0 0 0 0 0 0 0 1 0 -1 0 -1 1 0 0 0 0 0 0 -1 0 0 0 0 0 1 0 0 0 0 0 0 -1 1 0 0 -1 0 0 0 1 0 0 0 -1 0 0 0 0 1 0 1 0 0 0 0 0 -1 0 0 0 0 0 0 1 -1 0 0 0 0 0 0 1 -1 0 0 0 0 0 1 0 -1 0 0 0 0 0 0 0 0 0 1 0 0 -1 0 0 0 0 0 1 0 -1 0 0 0 0 0 1 0 -1 0 0 0 0 -1 0 1 0 0 0 0 0 0 0 1 -1 0 0 0 0 0 0 1 0 0 0 0 -1 0 0 0 0 0 0 1 -1 1 -1 0 0 0 0 0 0 1 0 0 0 0 0 -1 0 1 0 0 0 -1 0 0 0 1 0 0 0 -1 0 0 0 1 0 0 0 0 -1 0 0 1 0 0 0 0 0 -1 0 0 0 0 0 0 0 0 0 0 0 0 -1 0 0 1 0 0 0 0 -1 0 0 1 0 0 0 1 -1 0 0 0 0 0 0 0 0 0 0 0 0 0 0 0 0 0 0 0 0 0 0 0 1 -1 0 0 0 0 0 0 1 0 0 0 -1 0 -1 -1 0 0 -1 -1 0 -1 -1 1 -1 -1 0 0 -1 0 -1 -1 0 -1 -1 0 -1 1 -1 -1 -1 0 -1 0 0 -1 -1 1 0 -1 -1 0 0 0 0 0 -1 0 -1 0 0 -1 0 -1 0 -1 -1 -1 -1 -1 -1 -1 1 0 -1 -1 -1 0 -1 0 -1 -1 -1 -1 -1 1 -1 -1 0 -1 -1 -1 -1 -1 -1 0 -1 -1 0 -1 -1 0 0 -1 1 0 0 -1 -1 0 -1 0 0 -1 0 -1 -1 -1 -1 0 -1 0 -1 0 -1 0 -1 -1 -1 -1 1 -1 0 -1 -1 0 0 -1 1 0 0 -1 1 -1 0 -1
2.62948 25 28 0 0 0 0 0 0 0 0 0 0 0 0 0 0 0 0 0 0 0 0 0 0 0 0 1 0 0 1 0 0 0 0 0 0 0 0 0 0 0 0 0 0 0 0 0 0 0 0 0 0 0 0 0 0 0 0 0 0 0 0 0 0 0 0 0 0 0 0 0 0 0 0 0 0 0 0 0 0 0 0 0 0 0 0 0 0 0 0 0 0 0 0 0 0 0 0 0 0 0 0 2 0 0 0 0 0 0 0 0 0 0 1 0 1 0 0 0 0 1 1 0 0 0 0 0 0 1 0 0 1 0 0 1 0 1 0 0 0 0 0 1 0 0 0 0 1 0 0 1 0 0 0 0 1 0 0 0 0 0 1 0 1 0 0 0 1 1 0 0 0 0 0 0 0 0 0 0 2 0 0 0 0 0 0 0 2 0 0 0 1 0 0 0 1 0 0 0 0 0 0 0 1 0 1 0 0 0 0 0 1 0 1 0 0 1 0 0 1 0 0 0 0 1 0 0 0 0 1 0 0 1 0 0 0 0 1 0 0 1 0 0 0 0 1 0 0 1 0 0 0 0 1 0 1 0 0 0 0 1 0 0 1 1 0 0 0 0 0 0 1 0 0 1 0 0 0 0 1 0 0 1 0 0 0 1 0 0 0 1 0 0 0 1 0 0 0 1 0 0 0 1 0 0 0 1 0 0 0 1 0 0 0 0 0 1 0 1 0 1 0 0 0 0 0 1 0 0 0 0 0 0 1 0 0 0 0 2 0 0 0 0 0 1 0 0 0 0 1 0 0 1 0 0 0 0 1 1 0 0 0 0 0 0 1 1 0 0 0 0 0 0 1 1 0 0 0 0 0 0 1 0 1 0 0 0 1 0 0 0 1 0 1 0 0 0 0 0 2 0 0 0 0 0 0 0 1 0 0 0 0 0 1 0 1 0 0 0 0 0 1 0 1 0 0 0 0 0 1 1 1 0 0 0 0 0 0 0 1 0 0 0 0 0 1 0 0 0 0 0 0 1 1 0 0 0 0 0 0 1 1 0 0 0 0 0 0 1 1 1 0 0 0 0 0 0 1 1 0 0 0 0 0 0 1 1 0 1 0 0 0 0 0 0 0 0 0 0 1 1 0 0 2 0 0 0 0 0 0 0 1 0 0 0 1 0 0 0 1 0 0 0 1 0 0 0 1 0 0 0 1 0 0 0 1 0 0 0 1 0 0 0 1 0 1 0 0 0 0 0 0 0 0 0 0 1 1 1 0 0 0 0 0 1 0 1 0 0 0 1 0 0 0 0 0 0 0 0 1 1 0 0 0 0 0 1 0 0 1 0 0 0 0 1 0 0 1 0 0 0 0 1 0 0 1 0 0 1 0 0 1 0 0 0 1 0 0 0 1 0 0 0 0 0 0 0 1 0 1 0 0 1 0 0 0 0 1 1 0 0 0 0 0 0 1 0 0 1 0 0 0 0 1 0 0 1 0 0 0 0 1 1 0 1 0 0 0 0 0 0 0 0 0 1 0 0 1 0 0 0 0 0 0 1 1 0 0 1 1 0 0 0 0 0 0 0 0 0 1 1 0 0 0 0 0 0 1 0 1 0 0 0 0 0 2 0 0 0 0 0 1 0 1 0 0 0 0 0 2 0 0 0 0 0 1 0 1 0 0 0 0 1 0 1 0 0 0 0 0 1 0 1 0 0 0 0 0 2 0 0 0 0 0 0 0 1 0 0 0 0 1 0 0 0 1 0 0 0 0 1 0 1 0 0 0 0 0 1 0 1 0 1 0 0 0 0 0 1 0 0 0 0 0 1 0 0 0 0 0 0 0 2 0 1 0 0 0 0 0 1 0 1 0 1 0 0 0 0 0 0 0 0 0 0 1 0 1 0 0 0 0 0 1 0 1 1 0 0 0 0 0 0 1 1 0 0 0 0 0 0 1 0 1 1 0 0 0 0 0 0 0 1 0 0 0 0 1 0 0 1 0 0 0 0 1 0 0 0 0 1 0 1 0 0 0 1 0 1 0 0 0 0 0 1 0 1 0 0 0 0 0 0 0 2 0 0 0 0 1 0 0 1 0 0 0 0 0 0 0 1 0 1 0 0 0 0 0 1 0 1 0 1 0 0 0 0 1 0 0 0 0 0 0 0 0 2 0 1 0 0 0 0 0 1 0 0 0 0 0 0 1 0 1 0 0 1 0 0 1 0 0 0 0 0 0 2 0 0 0 0 0 0 0 1 0 1 0 1 1 0 0 0 0 0 0 0 1 1 0 0 0 0 0 0 1 0 0 0 1 0 0 0 0 2 0 0 0 0 0 0 0 2 0 0 0 0 0 0 0 1 0 0 0 1 0 0 0 0 0 0 0 2 0 1 0 0 0 1 0 0 0 1 0 0 0 1 0 0 0 1 0 0 0 0 0 1 0 1 0 0 0 0 0 1 0 1 0 0 0 0 0 1 0 1 0 1 0 0 0 0 0 0 0 1 0 0 0 1 0 0 0 0 0 1 0 1 0 0 0 0 0 1 0 1 0 0 0 1 0 1 0 0 0 0 0 0 1 1 0 0 0 0 0 0 1 0 0 0 1 0 0 0 1 0 0 0 1 0 0 0 1 0 0 0 1 0 0 0 0 0 0 0 0 0 0 0 -1 0 1 0 0 0 0 1 -1 0 0 0 0 0 0 -1 0 0 1 0 0 -1 0 1 0 0 0 0 0 -1 0 0 0 0 1 0 0 -1 0 0 0 0 1 0 0 0 0 0 1 0 -1 0 0 0 -1 1 0 0 0 0 0 0 0 0 0 0 0 0 0 0 0 0 0 0 0 0 0 0 1 0 0 0 -1 0 0 0 0 0 0 0 -1 0 1 0 0 0 0 0 -1 0 1 0 0 -1 0 0 1 0 0 0 0 -1 0 0 0 0 1 0 0 -1 0 0 0 0 1 0 0 -1 0 0 0 0 1 0 0 -1 0 0 0 0 1 0 1 0 0 0 0 -1 0 0 1 -1 0 0 0 0 0 0 -1 0 0 1 0 0 0 0 -1 0 0 1 0 0 0 -1 0 0 0 1 0 0 0 -1 0 0 0 1 0 0 0 -1 0 0 0 1 0 0 0 -1 0 0 0 0 0 1 0 -1 0 1 0 0 0 0 0 1 0 0 0 0 0 0 -1 0 0 0 0 0 0 0 0 0 0 -1 0 0 0 0 1 0 0 -1 0 0 0 0 1 -1 0 0 0 0 0 0 1 -1 0 0 0 0 0 0 1 -1 0 0 0 0 0 0 1 0 -1 0 0 0 1 0 0 0 1 0 -1 0 0 0 0 0 0 0 0 0 0 0 0 0 1 0 0 0 0 0 -1 0 -1 0 0 0 0 0 1 0 -1 0 0 0 0 0 1 1 -1 0 0 0 0 0 0 0 -1 0 0 0 0 0 1 0 0 0 0 0 0 -1 1 0 0 0 0 0 0 -1 1 0 0 0 0 0 0 -1 1 -1 0 0 0 0 0 0 1 -1 0 0 0 0 0 0 1 -1 0 1 0 0 0 0 0 0 0 0 0 0 1 -1 0 0 0 0 0 0 0 0 0 0 -1 0 0 0 1 0 0 0 -1 0 0 0 1 0 0 0 -1 0 0 0 1 0 0 0 -1 0 0 0 1 0 0 0 1 0 -1 0 0 0 0 0 0 0 0 0 0 -1 1 1 0 0 0 0 0 -1 0 1 0 0 0 -1 0 0 0 0 0 0 0 0 -1 1 0 0 0 0 0 -1 0 0 1 0 0 0 0 -1 0 0 1 0 0 0 0 -1 0 0 1 0 0 1 0 0 -1 0 0 0 1 0 0 0 -1 0 0 0 0 0 0 0 1 0 -1 0 0 1 0 0 0 0 -1 -1 0 0 0 0 0 0 1 0 0 -1 0 0 0 0 1 0 0 -1 0 0 0 0 1 -1 0 1 0 0 0 0 0 0 0 0 0 1 0 0 -1 0 0 0 0 0 0 1 -1 0 0 1 -1 0 0 0 0 0 0 0 0 0 -1 1 0 0 0 0 0 0 -1 0 1 0 0 0 0 0 0 0 0 0 0 0 -1 0 1 0 0 0 0 0 0 0 0 0 0 0 -1 0 1 0 0 0 0 -1 0 1 0 0 0 0 0 -1 0 1 0 0 0 0 0 0 0 0 0 0 0 0 0 -1 0 0 0 0 1 0 0 0 -1 0 0 0 0 1 0 -1 0 0 0 0 0 1 0 -1 0 1 0 0 0 0 0 -1 0 0 0 0 0 1 0 0 0 0 0 0 0 0 0 1 0 0 0 0 0 -1 0 1 0 -1 0 0 0 0 0 0 0 0 0 0 -1 0 1 0 0 0 0 0 -1 0 1 1 0 0 0 0 0 0 -1 1 0 0 0 0 0 0 -1 0 -1 1 0 0 0 0 0 0 0 1 0 0 0 0 -1 0 0 1 0 0 0 0 -1 0 0 0 0 -1 0 1 0 0 0 1 0 -1 0 0 0 0 0 1 0 -1 0 0 0 0 0 0 0 0 0 0 0 0 1 0 0 -1 0 0 0 0 0 0 0 -1 0 1 0 0 0 0 0 -1 0 1 0 -1 0 0 0 0 1 0 0 0 0 0 0 0 0 0 0 1 0 0 0 0 0 -1 0 0 0 0 0 0 1 0 -1 0 0 -1 0 0 1 0 0 0 0 0 0 0 0 0 0 0 0 0 0 -1 0 1 0 1 -1 0 0 0 0 0 0 0 1 -1 0 0 0 0 0 0 1 0 0 0 -1 0 0 0 0 0 0 0 0 0 0 0 0 0 0 0 0 0 0 0 0 1 0 0 0 -1 0 0 0 0 0 0 0 0 0 1 0 0 0 -1 0 0 0 1 0 0 0 -1 0 0 0 1 0 0 0 0 0 -1 0 1 0 0 0 0 0 -1 0 1 0 0 0 0 0 -1 0 1 0 -1 0 0 0 0 0 0 0 -1 0 0 0 1 0 0 0 0 0 -1 0 1 0 0 0 0 0 -1 0 1 0 0 0 1 0 -1 0 0 0 0 0 0 1 -1 0 0 0 0 0 0 1 0 0 0 -1 0 0 0 1 0 0 0 -1 0 0 0 1 0 0 0 -1 1 -1 -1 -1 0 -1 -1 -1 -1 -1 1 -1 -1 0 0 -1 0 -1 -1 -1 0 -1 -1 -1 1 -1 0 -1 1 -1 -1 -1 -1 -1 0 0 -1 -1 0 -1 0 0 -1 0 0 0 0 -1 -1 0 -1 0 -1 -1 -1 -1 -1 0 -1 0 -1 0 0 0 0 0 -1 -1 0 -1 -1 -1 0 -1 -1 0 -1 -1 -1 -1 0 -1 -1 -1 -1 0 -1 -1 -1 0 -1 0 0 0 -1 -1 -1 0 0 1 -1 1 -1 -1 -1 -1 -1 -1 0 -1 1 -1 -1 -1 -1 -1 -1 0 -1 -1 -1 0 -1 0 -1 0 -1 -1 -1 0 0 0 -1
2.895857 26 27 0 0 0 0 0 0 0 0 0 0 0 0 0 0 0 0 0 0 0 0 0 0 0 0 0 1 1 0 0 0 0 0 0 0 0 0 0 0 0 0 0 0 0 0 0 0 0 0 0 0 0 0 0 0 0 0 0 0 0 0 0 0 0 0 0 0 0 0 0 0 0 0 0 0 0 0 0 0 0 0 0 0 0 0 0 0 0 0 0 0 0 0 0 0 0 0 0 0 0 0 0 1 0 0 0 0 0 1 0 1 0 0 0 0 0 1 0 0 1 0 0 1 0 0 0 0 0 0 0 1 0 1 0 0 0 0 0 1 0 1 0 0 1 0 0 1 0 0 0 0 0 1 0 0 0 1 0 0 0 1 0 0 0 1 0 0 0 1 0 1 0 0 0 0 0 0 0 1 1 0 0 0 0 0 0 1 1 0 0 0 0 0 1 1 0 0 0 0 0 0 1 1 0 0 0 0 0 0 1 1 0 0 0 0 0 1 1 0 0 0 0 0 1 0 1 0 0 0 0 0 1 0 1 0 0 0 0 0 0 0 1 0 0 1 0 0 0 0 1 0 0 1 0 0 1 0 0 0 0 1 0 0 1 0 0 0 0 1 0 0 1 0 0 0 0 1 0 0 1 0 0 0 0 1 0 0 1 0 0 0 0 1 0 0 1 0 0 0 1 0 0 0 2 0 0 0 0 0 0 0 1 0 0 1 0 0 0 0 1 0 0 0 1 0 0 1 0 0 0 1 0 0 0 1 0 0 0 0 0 1 0 1 0 0 0 1 0 0 0 0 0 0 1 1 0 0 0 0 0 0 1 1 0 0 0 0 0 0 2 0 0 0 0 0 0 0 1 0 0 1 0 0 0 0 0 0 1 1 0 0 0 0 0 0 0 2 0 0 1 0 0 0 0 1 0 0 1 0 0 0 1 0 0 0 1 0 0 0 1 0 0 0 1 1 0 0 0 0 0 0 1 1 0 0 0 0 0 0 1 0 0 0 1 0 0 0 1 0 0 0 1 0 0 0 1 0 0 0 0 1 0 0 1 0 0 1 0 0 0 0 1 0 0 0 0 1 0 0 0 0 1 1 0 0 0 0 1 0 0 0 0 1 0 0 0 1 0 1 0 0 0 0 0 1 1 0 0 0 0 0 0 0 0 1 1 0 0 2 0 0 0 0 0 0 0 2 0 0 0 0 0 0 0 0 0 0 1 1 0 0 0 1 0 0 1 0 0 0 0 0 0 0 1 0 1 0 0 0 2 0 0 0 0 0 0 0 2 0 0 0 0 0 0 0 2 0 0 0 0 0 1 0 1 0 0 0 0 0 1 0 0 0 0 0 0 1 0 0 1 0 0 0 0 1 0 1 0 0 0 0 1 0 0 0 0 0 1 0 1 0 0 1 0 0 1 0 0 0 0 1 0 0 1 0 0 0 0 0 0 1 1 0 0 0 0 0 0 1 1 0 0 0 0 1 0 1 0 0 0 0 0 0 0 0 1 0 1 0 0 0 0 0 2 0 0 0 0 0 0 0 1 0 1 0 1 0 0 1 0 0 0 0 0 0 0 1 1 0 0 0 0 0 0 0 1 1 0 0 0 0 0 1 0 1 0 0 0 1 0 0 0 1 0 0 0 1 0 0 0 1 0 0 0 0 1 0 0 1 0 0 0 0 1 1 0 0 0 0 0 0 1 1 0 0 0 0 0 0 1 1 0 0 0 0 0 0 1 1 0 0 0 0 0 0 0 0 1 0 1 0 0 0 0 0 2 0 0 0 0 0 0 0 1 0 0 1 0 0 0 1 1 0 0 0 0 0 1 1 0 0 0 0 0 0 0 1 0 0 0 1 0 0 0 0 0 0 2 0 1 0 0 0 1 0 0 0 1 0 1 0 0 0 0 0 0 0 1 0 0 0 0 1 0 1 0 0 0 0 0 1 0 2 0 0 0 0 0 0 1 1 0 0 0 0 0 0 0 1 0 0 0 0 1 0 0 1 0 0 0 1 0 0 0 1 0 0 0 1 0 0 0 2 0 0 0 0 0 0 0 1 0 0 0 0 1 0 1 0 1 0 0 0 0 0 1 0 0 0 0 0 0 1 0 0 0 0 0 1 0 1 0 1 0 0 1 0 0 0 0 1 0 1 0 0 0 0 0 0 0 1 0 0 1 0 0 0 0 1 0 0 1 0 0 0 0 1 0 0 1 0 1 0 0 0 0 0 1 0 1 0 0 0 0 0 1 0 0 0 0 1 0 1 0 0 1 0 0 1 0 0 0 0 1 0 0 1 0 0 0 0 2 0 0 0 0 0 0 0 0 0 0 1 0 0 0 1 0 0 0 0 0 1 0 1 0 0 0 1 0 0 0 1 0 1 0 0 0 0 0 1 0 0 0 0 0 0 1 1 0 0 0 0 1 0 0 1 0 0 0 0 2 0 0 0 0 0 0 0 1 1 0 0 0 0 0 0 1 0 1 0 0 0 0 0 0 1 1 0 0 0 0 1 1 0 0 0 0 0 0 1 1 0 0 0 0 0 0 1 1 0 0 0 0 0 0 1 1 0 0 0 1 0 0 1 0 0 0 0 0 0 0 0 2 0 0 0 1 0 0 0 0 0 0 1 0 1 0 0 0 0 0 -1 0 1 0 0 0 0 0 -1 0 0 -1 0 0 1 0 0 0 0 0 0 0 1 0 -1 0 0 0 0 0 1 0 -1 0 0 1 0 0 -1 0 0 0 0 0 1 0 0 0 -1 0 0 0 1 0 0 0 -1 0 0 0 1 0 -1 0 0 0 0 0 0 0 -1 1 0 0 0 0 0 0 -1 1 0 0 0 0 0 1 -1 0 0 0 0 0 0 1 -1 0 0 0 0 0 0 1 -1 0 0 0 0 0 -1 1 0 0 0 0 0 -1 0 1 0 0 0 0 0 -1 0 1 0 0 0 0 0 0 0 1 0 0 -1 0 0 0 0 1 0 0 -1 0 0 1 0 0 0 0 -1 0 0 1 0 0 0 0 -1 0 0 1 0 0 0 0 -1 0 0 1 0 0 0 0 -1 0 0 1 0 0 0 0 -1 0 0 1 0 0 0 -1 0 0 0 0 0 0 0 0 0 0 0 -1 0 0 1 0 0 0 0 1 0 0 0 -1 0 0 1 0 0 0 -1 0 0 0 1 0 0 0 0 0 -1 0 1 0 0 0 -1 0 0 0 0 0 0 1 -1 0 0 0 0 0 0 1 -1 0 0 0 0 0 0 0 0 0 0 0 0 0 0 1 0 0 -1 0 0 0 0 0 0 1 -1 0 0 0 0 0 0 0 0 0 0 1 0 0 0 0 -1 0 0 1 0 0 0 -1 0 0 0 1 0 0 0 -1 0 0 0 1 -1 0 0 0 0 0 0 1 -1 0 0 0 0 0 0 -1 0 0 0 1 0 0 0 -1 0 0 0 1 0 0 0 -1 0 0 0 0 1 0 0 -1 0 0 1 0 0 0 0 -1 0 0 0 0 1 0 0 0 0 -1 1 0 0 0 0 -1 0 0 0 0 1 0 0 0 -1 0 1 0 0 0 0 0 -1 1 0 0 0 0 0 0 0 0 1 -1 0 0 0 0 0 0 0 0 0 0 0 0 0 0 0 0 0 0 0 0 0 1 -1 0 0 0 -1 0 0 1 0 0 0 0 0 0 0 1 0 -1 0 0 0 0 0 0 0 0 0 0 0 0 0 0 0 0 0 0 0 0 0 0 0 0 0 -1 0 1 0 0 0 0 0 -1 0 0 0 0 0 0 1 0 0 -1 0 0 0 0 1 0 1 0 0 0 0 -1 0 0 0 0 0 1 0 -1 0 0 1 0 0 -1 0 0 0 0 1 0 0 -1 0 0 0 0 0 0 1 -1 0 0 0 0 0 0 1 -1 0 0 0 0 1 0 -1 0 0 0 0 0 0 0 0 -1 0 1 0 0 0 0 0 0 0 0 0 0 0 0 0 -1 0 1 0 -1 0 0 1 0 0 0 0 0 0 0 1 -1 0 0 0 0 0 0 0 -1 1 0 0 0 0 0 1 0 -1 0 0 0 -1 0 0 0 1 0 0 0 -1 0 0 0 1 0 0 0 0 -1 0 0 1 0 0 0 0 -1 1 0 0 0 0 0 0 -1 1 0 0 0 0 0 0 -1 1 0 0 0 0 0 0 -1 1 0 0 0 0 0 0 0 0 1 0 -1 0 0 0 0 0 0 0 0 0 0 0 0 0 1 0 0 -1 0 0 0 -1 1 0 0 0 0 0 1 -1 0 0 0 0 0 0 0 -1 0 0 0 1 0 0 0 0 0 0 0 0 -1 0 0 0 1 0 0 0 -1 0 1 0 0 0 0 0 0 0 1 0 0 0 0 -1 0 1 0 0 0 0 0 -1 0 0 0 0 0 0 0 0 -1 1 0 0 0 0 0 0 0 1 0 0 0 0 -1 0 0 1 0 0 0 -1 0 0 0 1 0 0 0 -1 0 0 0 0 0 0 0 0 0 0 0 1 0 0 0 0 -1 0 -1 0 1 0 0 0 0 0 -1 0 0 0 0 0 0 1 0 0 0 0 0 -1 0 1 0 -1 0 0 1 0 0 0 0 -1 0 1 0 0 0 0 0 0 0 1 0 0 -1 0 0 0 0 1 0 0 -1 0 0 0 0 1 0 0 -1 0 1 0 0 0 0 0 -1 0 1 0 0 0 0 0 -1 0 0 0 0 -1 0 1 0 0 1 0 0 -1 0 0 0 0 1 0 0 -1 0 0 0 0 0 0 0 0 0 0 0 0 0 0 0 -1 0 0 0 1 0 0 0 0 0 1 0 -1 0 0 0 1 0 0 0 -1 0 -1 0 0 0 0 0 1 0 0 0 0 0 0 -1 1 0 0 0 0 -1 0 0 1 0 0 0 0 0 0 0 0 0 0 0 0 1 -1 0 0 0 0 0 0 1 0 -1 0 0 0 0 0 0 1 -1 0 0 0 0 -1 1 0 0 0 0 0 0 -1 1 0 0 0 0 0 0 -1 1 0 0 0 0 0 0 -1 1 0 0 0 1 0 0 -1 0 0 0 0 0 0 0 0 0 0 0 0 1 0 0 0 0 0 0 -1 -1 -1 -1 0 0 0 -1 0 -1 -1 0 0 -1 0 0 0 0 0 0 0 0 0 0 -1 0 -1 -1 -1 0 -1 1 0 0 -1 0 1 -1 0 1 0 0 -1 0 0 0 -1 0 0 -1 0 -1 0 -1 -1 0 -1 -1 -1 -1 1 1 -1 -1 -1 1 -1 0 -1 -1 -1 -1 -1 1 -1 -1 1 -1 -1 -1 0 -1 0 1 0 -1 -1 -1 -1 0 -1 -1 0 0 -1 0 -1 1 -1 -1 0 -1 0 -1 -1 0 0 0 -1 0 0 -1 -1 0 -1 0 -1 0 0 -1 1 0 -1 1 -1 -1 0 0 0 -1 0 -1 -1 0
3.621424 26 28 0 0 0 0 0 0 0 0 0 0 0 0 0 0 0 0 0 0 0 0 0 0 0 0 0 1 0 1 0 0 0 0 0 0 0 0 0 0 0 0 0 0 0 0 0 0 0 0 0 0 0 0 0 0 0 0 0 0 0 0 0 0 0 0 0 0 0 0 0 0 0 0 0 0 0 0 0 0 0 0 0 0 0 0 0 0 0 0 0 0 0 0 0 0 0 0 0 0 0 0 1 1 0 0 0 0 0 0 0 1 0 1 0 0 0 0 0 0 0 1 0 1 0 0 0 0 1 0 0 1 0 0 1 0 0 0 0 1 0 0 1 0 1 0 0 0 0 0 1 0 0 1 0 0 0 0 0 0 0 1 0 1 0 0 0 1 0 1 0 0 0 0 0 0 0 0 0 1 1 0 0 0 0 0 0 1 1 0 0 0 0 0 1 1 0 0 0 0 0 0 1 1 0 0 0 0 0 0 1 1 0 0 0 0 1 0 1 0 0 0 0 0 1 0 1 0 0 0 0 0 1 0 1 0 0 0 0 0 1 0 1 0 0 0 0 0 1 0 1 0 0 0 0 0 1 0 0 0 1 0 0 0 2 0 0 0 0 0 0 1 1 0 0 0 0 0 0 1 1 0 0 0 0 0 1 0 1 0 0 0 0 0 1 0 1 0 0 0 0 0 1 0 1 0 0 0 0 0 1 0 0 0 0 1 0 0 1 0 1 0 0 0 0 0 0 1 0 0 0 0 0 1 0 1 0 0 1 0 0 0 0 1 1 0 0 0 0 0 0 0 1 0 1 0 0 0 1 0 0 0 1 0 0 0 1 0 0 0 1 0 0 0 1 0 0 0 1 0 0 0 0 1 0 0 0 0 1 0 0 0 0 1 0 0 0 1 0 1 1 0 0 0 0 0 0 0 1 0 0 0 0 1 0 1 1 0 0 0 0 0 0 1 1 0 0 0 0 0 0 1 1 0 0 0 0 0 0 1 0 0 0 0 1 0 0 0 0 0 0 0 2 0 0 0 0 0 0 0 1 1 0 0 0 0 0 1 1 0 1 0 0 0 0 0 0 1 1 0 0 0 0 1 0 0 1 0 0 0 0 0 0 1 0 0 0 0 0 1 1 0 0 1 0 0 1 0 0 0 0 1 0 0 0 1 0 0 0 2 0 0 0 0 0 0 0 2 0 0 0 0 0 0 0 1 0 0 1 0 0 0 0 0 0 1 1 0 0 0 0 0 0 0 1 0 1 0 0 0 1 0 0 0 1 0 0 0 1 0 1 0 0 0 0 0 1 0 0 1 0 0 0 0 1 0 1 0 0 0 0 0 0 0 1 0 0 1 0 0 0 0 1 0 0 1 0 1 0 0 0 1 0 0 0 0 0 0 1 1 0 0 0 1 0 0 0 0 0 1 0 1 0 0 0 0 0 1 1 0 0 1 0 0 0 0 0 0 1 1 0 0 0 0 0 1 1 0 0 0 0 0 1 0 0 0 0 0 1 0 0 0 0 0 1 0 0 1 0 0 0 0 0 0 1 1 0 0 0 2 0 0 0 0 0 0 0 1 0 1 0 0 0 0 0 0 0 2 0 0 0 0 0 1 0 1 0 0 0 0 0 1 0 1 0 0 0 0 0 1 0 1 0 0 0 1 0 0 0 1 0 0 1 0 0 1 0 0 0 0 1 0 0 1 0 0 0 0 1 0 0 1 0 0 0 0 1 0 0 1 0 0 0 0 0 1 0 0 1 0 0 0 1 0 0 0 1 0 0 0 1 0 0 0 1 0 0 0 1 0 0 0 1 0 0 0 0 0 1 0 0 0 1 0 0 0 0 0 0 0 1 1 0 0 1 0 0 0 1 0 0 0 0 0 1 1 0 0 0 0 1 0 0 1 0 0 0 0 1 0 0 0 0 1 0 1 0 0 0 0 0 1 0 2 0 0 0 0 0 0 0 1 0 0 0 0 0 1 0 1 0 0 0 0 0 1 0 1 0 0 1 0 0 0 0 1 0 0 1 0 0 0 0 1 0 0 1 0 0 0 0 1 0 0 1 0 0 0 0 0 1 0 1 0 0 0 0 0 0 0 1 0 0 1 0 0 0 0 1 0 0 1 1 0 0 0 1 0 0 0 0 0 0 1 0 0 1 0 0 0 0 1 0 0 1 0 0 0 0 1 0 0 0 1 0 0 1 1 0 0 0 0 1 0 0 0 1 0 0 0 1 0 0 0 1 0 0 0 0 1 0 0 0 1 0 0 1 0 1 0 0 0 0 0 1 0 0 0 0 1 0 0 1 0 1 0 0 0 0 0 0 0 1 0 0 0 0 1 0 0 0 0 0 1 1 0 0 0 0 1 0 0 1 0 0 0 0 0 1 0 0 1 0 0 0 0 1 0 0 1 0 0 0 0 0 0 1 1 0 0 0 0 1 0 1 0 0 0 0 0 1 0 1 0 0 0 1 0 1 0 0 0 0 0 1 0 0 1 0 0 0 0 0 0 2 0 0 0 0 0 0 0 2 0 0 0 0 0 0 0 2 0 0 0 0 0 0 0 2 0 0 0 1 0 0 0 0 0 0 1 0 0 0 0 1 0 0 1 1 0 0 0 0 0 0 1 -1 1 0 0 0 0 0 0 0 1 0 -1 0 0 0 0 0 0 0 -1 0 1 0 0 0 0 -1 0 0 1 0 0 -1 0 0 0 0 1 0 0 -1 0 1 0 0 0 0 0 -1 0 0 1 0 0 0 0 0 0 0 1 0 -1 0 0 0 -1 0 1 0 0 0 0 0 0 0 0 0 -1 1 0 0 0 0 0 0 -1 1 0 0 0 0 0 1 -1 0 0 0 0 0 0 1 -1 0 0 0 0 0 0 1 -1 0 0 0 0 -1 0 1 0 0 0 0 0 -1 0 1 0 0 0 0 0 -1 0 1 0 0 0 0 0 -1 0 1 0 0 0 0 0 -1 0 1 0 0 0 0 0 1 0 0 0 -1 0 0 0 0 0 0 0 0 0 0 -1 1 0 0 0 0 0 0 -1 1 0 0 0 0 0 -1 0 1 0 0 0 0 0 -1 0 1 0 0 0 0 0 -1 0 1 0 0 0 0 0 -1 0 0 0 0 1 0 0 -1 0 1 0 0 0 0 0 0 1 0 0 0 0 0 -1 0 1 0 0 -1 0 0 0 0 1 -1 0 0 0 0 0 0 0 -1 0 1 0 0 0 -1 0 0 0 1 0 0 0 -1 0 0 0 1 0 0 0 -1 0 0 0 1 0 0 0 0 -1 0 0 0 0 1 0 0 0 0 -1 0 0 0 1 0 -1 1 0 0 0 0 0 0 0 1 0 0 0 0 -1 0 -1 1 0 0 0 0 0 0 -1 1 0 0 0 0 0 0 -1 1 0 0 0 0 0 0 -1 0 0 0 0 1 0 0 0 0 0 0 0 0 0 0 0 0 0 0 0 -1 1 0 0 0 0 0 1 -1 0 -1 0 0 0 0 0 0 1 -1 0 0 0 0 1 0 0 -1 0 0 0 0 0 0 1 0 0 0 0 0 1 -1 0 0 -1 0 0 1 0 0 0 0 -1 0 0 0 1 0 0 0 0 0 0 0 0 0 0 0 0 0 0 0 0 0 0 0 -1 0 0 1 0 0 0 0 0 0 -1 1 0 0 0 0 0 0 0 1 0 -1 0 0 0 1 0 0 0 -1 0 0 0 1 0 -1 0 0 0 0 0 1 0 0 -1 0 0 0 0 1 0 -1 0 0 0 0 0 0 0 -1 0 0 1 0 0 0 0 -1 0 0 1 0 1 0 0 0 -1 0 0 0 0 0 0 1 -1 0 0 0 1 0 0 0 0 0 -1 0 1 0 0 0 0 0 -1 -1 0 0 1 0 0 0 0 0 0 -1 1 0 0 0 0 0 1 -1 0 0 0 0 0 -1 0 0 0 0 0 1 0 0 0 0 0 1 0 0 -1 0 0 0 0 0 0 1 -1 0 0 0 0 0 0 0 0 0 0 0 1 0 -1 0 0 0 0 0 0 0 0 0 0 0 0 0 1 0 -1 0 0 0 0 0 -1 0 1 0 0 0 0 0 -1 0 1 0 0 0 -1 0 0 0 1 0 0 -1 0 0 1 0 0 0 0 -1 0 0 1 0 0 0 0 -1 0 0 1 0 0 0 0 -1 0 0 1 0 0 0 0 0 -1 0 0 1 0 0 0 -1 0 0 0 1 0 0 0 -1 0 0 0 1 0 0 0 -1 0 0 0 1 0 0 0 0 0 1 0 0 0 -1 0 0 0 0 0 0 0 -1 1 0 0 -1 0 0 0 1 0 0 0 0 0 1 -1 0 0 0 0 1 0 0 -1 0 0 0 0 1 0 0 0 0 -1 0 1 0 0 0 0 0 -1 0 0 0 0 0 0 0 0 0 1 0 0 0 0 0 -1 0 1 0 0 0 0 0 -1 0 1 0 0 -1 0 0 0 0 1 0 0 -1 0 0 0 0 1 0 0 -1 0 0 0 0 1 0 0 -1 0 0 0 0 0 1 0 -1 0 0 0 0 0 0 0 -1 0 0 1 0 0 0 0 -1 0 0 1 -1 0 0 0 1 0 0 0 0 0 0 1 0 0 -1 0 0 0 0 1 0 0 -1 0 0 0 0 1 0 0 0 -1 0 0 -1 1 0 0 0 0 1 0 0 0 -1 0 0 0 1 0 0 0 -1 0 0 0 0 -1 0 0 0 1 0 0 1 0 -1 0 0 0 0 0 1 0 0 0 0 -1 0 0 1 0 -1 0 0 0 0 0 0 0 -1 0 0 0 0 1 0 0 0 0 0 1 -1 0 0 0 0 1 0 0 -1 0 0 0 0 0 -1 0 0 1 0 0 0 0 -1 0 0 1 0 0 0 0 0 0 -1 1 0 0 0 0 1 0 -1 0 0 0 0 0 1 0 -1 0 0 0 -1 0 1 0 0 0 0 0 -1 0 0 1 0 0 0 0 0 0 0 0 0 0 0 0 0 0 0 0 0 0 0 0 0 0 0 0 0 0 0 0 0 0 0 0 0 0 1 0 0 0 0 0 0 -1 0 0 0 0 1 0 0 -1 1 0 0 0 0 0 0 -1 0 -1 -1 -1 0 0 -1 -1 -1 -1 0 0 -1 0 0 0 0 0 0 -1 1 0 -1 -1 0 -1 0 -1 1 -1 0 -1 0 -1 -1 1 -1 0 1 -1 0 -1 -1 1 0 0 0 -1 -1 0 -1 0 -1 -1 0 -1 -1 0 -1 0 0 0 0 0 1 0 -1 -1 0 -1 -1 -1 0 -1 -1 1 -1 -1 -1 0 0 0 0 0 -1 -1 -1 -1 -1 -1 -1 -1 0 -1 0 -1 0 0 -1 1 -1 1 -1 -1 0 0 -1 -1 0 0 0 -1 -1 -1 0 -1 0 -1 -1 0 0 0 0 -1 -1 -1 -1 -1 -1 -1 0 -1 0
1.458515 26 29 0 0 0 0 0 0 0 0 0 0 0 0 0 0 0 0 0 0 0 0 0 0 0 0 0 1 0 0 1 0 0 0 0 0 0 0 0 0 0 0 0 0 0 0 0 0 0 0 0 0 0 0 0 0 0 0 0 0 0 0 0 0 0 0 0 0 0 0 0 0 0 0 0 0 0 0 0 0 0 0 0 0 0 0 0 0 0 0 0 0 0 0 0 0 0 0 0 0 0 0 0 1 0 1 0 0 0 0 0 1 0 1 0 0 0 0 1 0 0 0 0 1 0 0 0 1 0 0 0 1 0 0 0 1 0 0 0 1 0 0 1 0 1 0 0 0 0 0 0 1 0 1 0 0 0 0 1 0 0 1 0 0 0 0 0 0 0 1 1 0 0 0 0 0 0 1 0 0 1 0 1 0 0 0 0 0 1 0 0 0 0 0 1 1 0 0 0 0 0 0 1 1 0 0 0 0 0 0 1 1 0 0 0 0 0 0 1 1 0 0 1 0 0 0 1 0 0 0 1 0 0 0 1 0 0 0 1 0 0 0 1 0 0 0 0 0 1 0 1 0 0 0 0 0 1 0 0 1 0 0 0 0 1 0 0 1 0 0 0 0 1 0 1 0 0 0 0 0 1 0 1 0 0 0 0 0 1 0 1 0 0 0 1 0 1 0 0 0 0 0 1 0 1 0 0 0 0 0 0 0 0 1 0 1 0 0 1 0 1 0 0 0 0 0 0 1 0 0 0 1 0 0 0 1 0 0 0 1 0 0 0 1 0 0 0 1 0 0 0 0 0 0 1 1 0 0 0 0 0 0 1 1 0 0 0 0 1 0 1 0 0 0 0 0 1 0 1 0 0 0 0 0 0 1 0 0 1 0 0 0 0 0 1 0 0 1 0 0 1 0 0 0 0 1 0 0 1 1 0 0 0 0 0 0 1 0 1 0 0 0 0 0 1 0 1 0 0 0 0 0 1 0 0 1 0 0 0 0 0 0 0 0 2 0 0 0 0 1 0 0 1 0 0 0 0 1 0 0 0 1 0 0 0 1 0 1 0 0 0 0 0 1 0 0 0 1 0 0 0 1 0 1 0 0 0 0 0 1 0 0 0 1 0 0 0 0 0 1 1 0 0 0 0 0 1 1 0 0 0 0 1 0 0 1 0 0 0 1 1 0 0 0 0 0 0 1 1 0 0 0 0 0 0 0 0 0 1 0 1 0 0 0 0 0 1 0 1 0 0 0 0 0 1 0 0 1 0 0 1 0 0 0 0 1 0 0 1 0 0 0 1 0 0 0 1 0 0 0 1 0 0 0 1 0 0 0 1 0 0 0 0 0 0 0 1 1 0 1 0 0 0 0 0 1 0 1 1 0 0 0 0 0 0 0 1 0 1 0 0 0 0 1 1 0 0 0 0 0 0 1 1 0 0 0 0 0 0 0 1 1 0 0 0 0 0 0 0 2 0 0 0 0 0 1 0 1 0 0 0 0 1 0 0 0 0 0 1 0 0 0 0 0 2 0 0 0 0 0 0 0 1 0 1 0 0 1 0 1 0 0 0 0 0 1 0 1 0 0 0 0 0 0 0 0 0 1 1 0 0 0 0 1 0 0 1 0 0 0 0 0 0 1 0 1 0 0 0 0 0 1 0 1 0 0 0 0 1 1 0 0 0 0 0 1 1 0 0 0 0 0 0 1 1 0 0 0 0 0 0 1 1 0 0 0 0 0 0 2 0 0 0 0 0 0 0 0 1 0 1 0 0 1 0 0 1 0 0 0 0 0 0 0 1 0 0 1 1 0 0 0 1 0 0 0 1 0 1 0 0 0 0 0 0 0 0 0 0 0 0 2 0 0 0 0 0 0 1 1 0 0 1 0 1 0 0 0 0 0 2 0 0 0 0 0 0 0 1 0 1 0 0 0 0 1 0 1 0 0 0 0 0 1 1 0 0 0 0 0 0 1 1 0 0 0 0 0 0 1 1 0 0 0 0 0 0 1 0 0 0 0 1 0 0 1 0 0 0 1 0 0 0 1 0 0 0 1 0 0 0 1 0 0 0 1 0 0 0 0 1 0 0 1 0 0 0 0 1 0 0 0 0 1 0 0 0 1 0 0 0 1 0 0 0 0 2 0 0 0 0 0 0 1 0 0 0 1 0 0 0 1 0 0 0 1 0 1 0 1 0 0 0 0 0 0 0 1 0 0 1 0 1 0 0 0 0 0 1 0 1 0 0 0 0 0 1 0 0 0 0 0 0 1 0 1 2 0 0 0 0 0 0 0 2 0 0 0 0 0 0 0 2 0 0 0 0 0 0 0 1 0 0 0 0 0 0 1 1 0 0 0 0 1 0 0 1 0 0 1 0 0 0 0 0 0 1 0 0 0 0 1 0 0 0 1 0 0 0 1 0 0 0 1 0 0 0 1 0 0 0 1 1 0 0 0 0 0 0 1 1 0 0 0 1 0 0 0 1 0 0 0 1 0 0 0 0 1 0 0 1 0 0 0 1 0 0 0 1 0 0 0 1 0 0 0 0 0 0 1 1 0 0 0 0 0 0 1 1 0 0 0 1 0 1 0 0 0 0 0 0 0 1 0 1 0 0 0 1 0 1 0 0 0 0 0 0 1 0 -1 0 0 0 0 0 1 0 -1 0 0 0 0 -1 0 0 0 0 1 0 0 0 -1 0 0 0 1 0 0 0 -1 0 0 0 1 0 0 -1 0 1 0 0 0 0 0 0 -1 0 1 0 0 0 0 -1 0 0 1 0 0 0 0 0 0 0 1 -1 0 0 0 0 0 0 -1 0 0 1 0 -1 0 0 0 0 0 1 0 0 0 0 0 1 -1 0 0 0 0 0 0 1 -1 0 0 0 0 0 0 1 -1 0 0 0 0 0 0 1 -1 0 0 -1 0 0 0 1 0 0 0 -1 0 0 0 1 0 0 0 -1 0 0 0 1 0 0 0 0 0 -1 0 1 0 0 0 0 0 1 0 0 -1 0 0 0 0 1 0 0 -1 0 0 0 0 1 0 -1 0 0 0 0 0 1 0 -1 0 0 0 0 0 1 0 -1 0 0 0 -1 0 1 0 0 0 0 0 -1 0 1 0 0 0 0 0 0 0 0 -1 0 1 0 0 -1 0 1 0 0 0 0 0 0 1 0 0 0 -1 0 0 0 1 0 0 0 -1 0 0 0 1 0 0 0 -1 0 0 0 0 0 0 1 -1 0 0 0 0 0 0 1 -1 0 0 0 0 -1 0 1 0 0 0 0 0 -1 0 1 0 0 0 0 0 0 -1 0 0 1 0 0 0 0 0 -1 0 0 1 0 0 1 0 0 0 0 -1 0 0 1 -1 0 0 0 0 0 0 1 0 -1 0 0 0 0 0 1 0 -1 0 0 0 0 0 1 0 0 -1 0 0 0 0 0 0 0 0 0 0 0 0 0 -1 0 0 1 0 0 0 0 -1 0 0 0 1 0 0 0 -1 0 1 0 0 0 0 0 -1 0 0 0 1 0 0 0 -1 0 1 0 0 0 0 0 -1 0 0 0 1 0 0 0 0 0 1 -1 0 0 0 0 0 1 -1 0 0 0 0 -1 0 0 1 0 0 0 1 -1 0 0 0 0 0 0 1 -1 0 0 0 0 0 0 0 0 0 1 0 -1 0 0 0 0 0 1 0 -1 0 0 0 0 0 1 0 0 -1 0 0 1 0 0 0 0 -1 0 0 1 0 0 0 -1 0 0 0 1 0 0 0 -1 0 0 0 1 0 0 0 -1 0 0 0 0 0 0 0 -1 1 0 -1 0 0 0 0 0 1 0 1 -1 0 0 0 0 0 0 0 -1 0 1 0 0 0 0 1 -1 0 0 0 0 0 0 1 -1 0 0 0 0 0 0 0 -1 1 0 0 0 0 0 0 0 0 0 0 0 0 0 1 0 -1 0 0 0 0 -1 0 0 0 0 0 1 0 0 0 0 0 0 0 0 0 0 0 0 0 -1 0 1 0 0 -1 0 1 0 0 0 0 0 -1 0 1 0 0 0 0 0 0 0 0 0 1 -1 0 0 0 0 1 0 0 -1 0 0 0 0 0 0 1 0 -1 0 0 0 0 0 1 0 -1 0 0 0 0 -1 1 0 0 0 0 0 1 -1 0 0 0 0 0 0 1 -1 0 0 0 0 0 0 1 -1 0 0 0 0 0 0 0 0 0 0 0 0 0 0 0 1 0 -1 0 0 -1 0 0 1 0 0 0 0 0 0 0 1 0 0 -1 -1 0 0 0 1 0 0 0 -1 0 1 0 0 0 0 0 0 0 0 0 0 0 0 0 0 0 0 0 0 0 1 -1 0 0 -1 0 1 0 0 0 0 0 0 0 0 0 0 0 0 0 1 0 -1 0 0 0 0 1 0 -1 0 0 0 0 0 1 -1 0 0 0 0 0 0 1 -1 0 0 0 0 0 0 1 -1 0 0 0 0 0 0 1 0 0 0 0 -1 0 0 1 0 0 0 -1 0 0 0 1 0 0 0 -1 0 0 0 1 0 0 0 -1 0 0 0 0 1 0 0 -1 0 0 0 0 -1 0 0 0 0 1 0 0 0 -1 0 0 0 1 0 0 0 0 0 0 0 0 0 0 0 1 0 0 0 -1 0 0 0 1 0 0 0 -1 0 -1 0 1 0 0 0 0 0 0 0 1 0 0 -1 0 1 0 0 0 0 0 -1 0 1 0 0 0 0 0 -1 0 0 0 0 0 0 1 0 -1 0 0 0 0 0 0 0 0 0 0 0 0 0 0 0 0 0 0 0 0 0 0 0 0 -1 0 0 0 0 0 0 1 -1 0 0 0 0 1 0 0 -1 0 0 1 0 0 0 0 0 0 -1 0 0 0 0 1 0 0 0 -1 0 0 0 1 0 0 0 -1 0 0 0 1 0 0 0 -1 1 0 0 0 0 0 0 -1 1 0 0 0 -1 0 0 0 1 0 0 0 -1 0 0 0 0 1 0 0 -1 0 0 0 1 0 0 0 -1 0 0 0 1 0 0 0 0 0 0 -1 1 0 0 0 0 0 0 -1 1 0 0 0 1 0 -1 0 0 0 0 0 0 0 -1 0 1 0 0 0 1 0 -1 0 0 0 0 0 0 -1 -1 -1 0 0 -1 0 -1 -1 0 0 -1 0 1 0 -1 0 0 0 0 0 -1 -1 0 -1 0 -1 0 -1 1 0 0 -1 -1 1 0 0 0 -1 0 0 -1 0 0 -1 1 -1 0 0 0 0 -1 -1 0 0 -1 -1 0 1 0 -1 -1 -1 0 -1 -1 -1 -1 -1 -1 -1 1 -1 0 0 0 -1 -1 0 -1 0 0 1 -1 -1 -1 -1 -1 -1 -1 -1 -1 -1 1 -1 0 -1 0 0 -1 0 -1 0 1 1 -1 -1 -1 0 -1 -1 -1 -1 1 -1 1 0 -1 0 0 -1 0 -1 -1 0 -1 -1 -1 0 0 -1 0
2.513946 27 28 0 0 0 0 0 0 0 0 0 0 0 0 0 0 0 0 0 0 0 0 0 0 0 0 0 0 1 1 0 0 0 0 0 0 0 0 0 0 0 0 0 0 0 0 0 0 0 0 0 0 0 0 0 0 0 0 0 0 0 0 0 0 0 0 0 0 0 0 0 0 0 0 0 0 0 0 0 0 0 0 0 0 0 0 0 0 0 0 0 0 0 0 0 0 0 0 0 0 0 0 1 0 0 0 0 0 0 1 0 0 0 1 0 0 0 1 0 0 1 1 0 0 0 0 0 0 1 0 0 0 0 1 1 0 0 0 0 0 0 1 1 0 0 0 0 1 0 0 1 0 0 0 0 0 0 1 0 0 0 0 0 1 0 1 0 1 0 0 0 1 0 0 0 0 0 0 0 2 0 0 0 0 0 0 0 2 0 0 0 0 0 0 0 2 0 0 0 0 0 0 0 2 0 0 0 0 0 0 0 2 0 0 0 0 1 1 0 0 0 0 0 0 2 0 0 0 0 0 0 0 2 0 0 0 0 0 0 0 1 0 0 0 0 1 0 0 1 0 0 0 0 1 0 0 0 0 0 0 1 1 0 0 1 0 0 0 0 1 0 1 0 0 0 0 0 1 0 1 0 0 0 0 0 1 1 0 0 0 0 0 0 1 1 0 0 0 0 0 1 0 1 0 1 0 0 0 0 0 1 0 1 0 0 0 0 0 1 0 0 0 0 0 1 0 0 0 0 0 0 1 0 1 0 0 0 0 1 0 0 1 0 0 1 0 0 1 0 0 0 0 1 0 0 1 0 0 1 0 0 0 0 1 0 0 1 0 0 0 1 0 0 0 1 0 0 0 0 0 0 1 0 1 0 0 0 0 0 1 0 0 0 1 0 0 0 1 0 1 0 0 0 0 0 1 0 0 0 0 0 0 1 1 0 1 0 0 0 0 1 0 0 1 0 1 0 0 0 0 0 1 0 1 0 0 0 0 0 1 1 0 0 0 0 0 0 0 1 0 0 0 1 0 0 0 1 0 0 0 1 0 0 0 1 0 0 0 1 0 1 0 1 0 0 0 0 0 1 0 0 0 1 0 0 0 1 0 1 0 0 0 0 0 0 0 0 1 0 0 1 0 0 1 0 1 0 0 0 0 0 1 0 0 0 0 1 0 0 2 0 0 0 0 0 0 0 2 0 0 0 0 0 0 0 1 0 0 0 1 0 0 0 1 0 1 0 0 0 0 0 0 0 0 0 0 2 0 0 0 1 0 0 0 1 0 0 0 1 0 1 0 0 0 0 0 1 0 0 1 0 0 1 0 0 0 1 0 0 0 1 0 0 0 1 0 0 0 0 0 1 0 1 0 0 0 0 0 0 0 0 1 1 0 0 0 0 0 0 1 1 0 0 0 0 0 1 0 0 1 0 0 0 0 1 0 0 1 1 0 0 0 1 0 0 0 0 0 1 0 1 0 0 0 0 0 1 1 0 0 0 0 1 0 0 0 1 0 0 0 0 0 0 0 1 0 0 1 0 0 0 0 1 0 0 1 1 0 0 1 0 0 0 0 0 0 0 0 1 1 0 0 0 0 0 0 1 1 0 0 0 0 0 0 0 2 0 0 0 1 0 1 0 0 0 0 0 1 0 1 0 0 0 0 0 1 1 0 0 0 0 0 1 0 1 0 0 0 0 0 1 0 1 0 0 0 0 0 1 0 1 0 0 0 0 0 1 0 1 0 0 0 0 0 0 1 0 0 0 0 1 0 1 0 0 0 1 0 0 0 1 0 0 0 0 0 0 1 1 0 0 1 0 0 0 0 0 0 0 1 0 0 1 0 0 0 0 1 0 0 1 0 0 0 1 0 0 0 1 0 1 0 0 0 0 1 0 0 1 0 0 0 0 1 0 0 0 0 0 0 0 0 0 2 0 0 0 0 0 0 0 2 0 2 0 0 0 0 0 0 1 0 0 0 0 0 0 1 0 0 0 0 0 0 1 1 0 0 0 0 1 1 0 0 0 0 0 0 1 1 0 0 0 1 0 0 1 0 0 0 0 0 0 0 1 0 1 0 1 0 0 0 1 0 0 0 1 0 0 0 1 0 0 0 0 0 0 0 1 1 0 0 1 1 0 0 0 0 0 0 0 1 0 0 0 0 1 0 0 0 0 0 0 0 2 0 0 0 0 0 0 0 1 1 0 0 1 0 0 0 1 0 0 0 0 0 1 0 1 0 0 0 0 0 1 0 1 0 0 1 0 1 0 0 0 0 0 0 1 1 0 0 0 0 0 0 0 1 0 1 0 0 1 0 1 0 0 0 0 0 0 0 1 1 0 0 0 0 0 0 0 0 0 0 1 1 0 0 0 0 0 0 1 1 0 1 0 0 1 0 0 0 0 0 0 0 1 0 1 0 0 0 0 0 1 0 1 0 0 0 0 0 1 0 1 0 0 0 0 0 0 1 1 0 0 0 1 0 0 0 1 0 0 0 1 0 0 0 1 0 0 0 0 1 1 0 0 0 0 0 0 1 1 0 0 0 0 0 0 1 1 0 0 0 0 0 0 1 1 0 0 0 0 0 0 1 0 0 0 1 0 0 0 0 1 0 0 1 0 0 0 0 0 0 0 2 -1 0 0 0 0 0 0 1 0 0 0 -1 0 0 0 1 0 0 1 -1 0 0 0 0 0 0 -1 0 0 0 0 1 -1 0 0 0 0 0 0 1 -1 0 0 0 0 1 0 0 -1 0 0 0 0 0 0 1 0 0 0 0 0 -1 0 1 0 -1 0 0 0 1 0 0 0 0 0 0 0 0 0 0 0 0 0 0 0 0 0 0 0 0 0 0 0 0 0 0 0 0 0 0 0 0 0 0 0 0 0 0 0 0 0 0 0 0 -1 1 0 0 0 0 0 0 0 0 0 0 0 0 0 0 0 0 0 0 0 0 0 0 -1 0 0 0 0 1 0 0 -1 0 0 0 0 1 0 0 0 0 0 0 -1 1 0 0 -1 0 0 0 0 1 0 -1 0 0 0 0 0 1 0 -1 0 0 0 0 0 1 -1 0 0 0 0 0 0 1 -1 0 0 0 0 0 1 0 -1 0 1 0 0 0 0 0 -1 0 1 0 0 0 0 0 -1 0 0 0 0 0 1 0 0 0 0 0 0 1 0 -1 0 0 0 0 -1 0 0 1 0 0 -1 0 0 1 0 0 0 0 -1 0 0 1 0 0 -1 0 0 0 0 1 0 0 -1 0 0 0 1 0 0 0 -1 0 0 0 0 0 0 1 0 -1 0 0 0 0 0 1 0 0 0 -1 0 0 0 1 0 -1 0 0 0 0 0 1 0 0 0 0 0 0 1 -1 0 -1 0 0 0 0 1 0 0 -1 0 1 0 0 0 0 0 -1 0 1 0 0 0 0 0 -1 1 0 0 0 0 0 0 0 1 0 0 0 -1 0 0 0 1 0 0 0 -1 0 0 0 1 0 0 0 -1 0 -1 0 1 0 0 0 0 0 -1 0 0 0 1 0 0 0 -1 0 1 0 0 0 0 0 0 0 0 1 0 0 -1 0 0 -1 0 1 0 0 0 0 0 -1 0 0 0 0 1 0 0 0 0 0 0 0 0 0 0 0 0 0 0 0 0 0 0 -1 0 0 0 1 0 0 0 1 0 -1 0 0 0 0 0 0 0 0 0 0 0 0 0 0 1 0 0 0 -1 0 0 0 1 0 -1 0 0 0 0 0 1 0 0 -1 0 0 1 0 0 0 -1 0 0 0 1 0 0 0 -1 0 0 0 0 0 1 0 -1 0 0 0 0 0 0 0 0 -1 1 0 0 0 0 0 0 -1 1 0 0 0 0 0 1 0 0 -1 0 0 0 0 1 0 0 -1 -1 0 0 0 1 0 0 0 0 0 -1 0 1 0 0 0 0 0 -1 1 0 0 0 0 -1 0 0 0 1 0 0 0 0 0 0 0 1 0 0 -1 0 0 0 0 1 0 0 -1 1 0 0 -1 0 0 0 0 0 0 0 0 1 -1 0 0 0 0 0 0 1 -1 0 0 0 0 0 0 0 0 0 0 0 1 0 -1 0 0 0 0 0 1 0 -1 0 0 0 0 0 -1 1 0 0 0 0 0 -1 0 1 0 0 0 0 0 -1 0 1 0 0 0 0 0 -1 0 1 0 0 0 0 0 -1 0 1 0 0 0 0 0 0 -1 0 0 0 0 1 0 -1 0 0 0 1 0 0 0 -1 0 0 0 0 0 0 1 -1 0 0 1 0 0 0 0 0 0 0 1 0 0 -1 0 0 0 0 1 0 0 -1 0 0 0 -1 0 0 0 1 0 1 0 0 0 0 -1 0 0 1 0 0 0 0 -1 0 0 0 0 0 0 0 0 0 0 0 0 0 0 0 0 0 0 0 0 0 0 0 0 0 0 1 0 0 0 0 0 0 -1 0 0 0 0 0 0 1 -1 0 0 0 0 -1 1 0 0 0 0 0 0 -1 1 0 0 0 1 0 0 -1 0 0 0 0 0 0 0 -1 0 1 0 1 0 0 0 -1 0 0 0 1 0 0 0 -1 0 0 0 0 0 0 0 -1 1 0 0 -1 1 0 0 0 0 0 0 0 1 0 0 0 0 -1 0 0 0 0 0 0 0 0 0 0 0 0 0 0 0 1 -1 0 0 -1 0 0 0 1 0 0 0 0 0 -1 0 1 0 0 0 0 0 -1 0 1 0 0 -1 0 1 0 0 0 0 0 0 -1 1 0 0 0 0 0 0 0 1 0 -1 0 0 1 0 -1 0 0 0 0 0 0 0 -1 1 0 0 0 0 0 0 0 0 0 0 -1 1 0 0 0 0 0 0 -1 1 0 1 0 0 -1 0 0 0 0 0 0 0 -1 0 1 0 0 0 0 0 1 0 -1 0 0 0 0 0 1 0 -1 0 0 0 0 0 0 1 -1 0 0 0 -1 0 0 0 1 0 0 0 -1 0 0 0 1 0 0 0 0 1 -1 0 0 0 0 0 0 1 -1 0 0 0 0 0 0 1 -1 0 0 0 0 0 0 1 -1 0 0 0 0 0 0 1 0 0 0 -1 0 0 0 0 1 0 0 -1 0 0 0 0 0 0 0 0 0 -1 -1 0 -1 -1 -1 0 -1 -1 1 -1 -1 -1 -1 -1 1 -1 -1 0 0 -1 0 -1 1 -1 0 -1 0 -1 0 0 -1 -1 0 1 -1 -1 1 0 -1 -1 0 0 -1 0 -1 0 -1 1 -1 -1 -1 -1 -1 -1 -1 0 -1 0 0 0 0 0 1 0 0 -1 0 -1 -1 -1 0 -1 -1 1 -1 -1 -1 -1 0 -1 0 -1 -1 -1 -1 -1 0 -1 -1 0 1 -1 -1 -1 0 0 -1 0 -1 0 -1 -1 -1 -1 0 -1 1 -1 0 -1 0 -1 -1 -1 -1 0 -1 0 -1 0 0 -1 -1 0 0 0 -1 0 0 -1 -1
3.246768 27 29 0 0 0 0 0 0 0 0 0 0 0 0 0 0 0 0 0 0 0 0 0 0 0 0 0 0 1 0 1 0 0 0 0 0 0 0 0 0 0 0 0 0 0 0 0 0 0 0 0 0 0 0 0 0 0 0 0 0 0 0 0 0 0 0 0 0 0 0 0 0 0 0 0 0 0 0 0 0 0 0 0 0 0 0 0 0 0 0 0 0 0 0 0 0 0 0 0 0 0 0 0 0 0 1 0 0 0 1 0 0 0 1 0 0 0 1 1 0 1 0 0 0 0 0 0 1 0 0 0 0 0 1 0 1 0 0 0 0 0 1 1 0 0 0 0 1 0 0 0 1 0 0 0 0 0 1 1 0 0 0 0 0 0 1 0 0 0 0 1 1 0 0 0 0 0 1 0 1 0 0 1 0 0 0 0 1 0 0 0 0 0 0 0 2 0 0 0 0 0 0 0 2 0 0 0 0 0 0 0 2 0 0 0 0 0 1 0 1 0 0 1 0 1 0 0 0 0 0 1 0 1 0 0 0 0 0 1 0 0 0 0 0 0 1 0 0 1 0 0 0 0 1 0 0 0 0 0 1 0 1 0 0 0 0 0 1 0 1 0 0 0 0 1 0 0 1 0 0 0 0 1 0 0 1 0 0 0 0 1 0 0 1 1 0 0 0 0 0 1 0 1 0 1 0 0 0 0 0 0 0 1 1 0 0 0 0 1 0 0 0 0 0 1 0 0 0 0 0 0 2 0 0 0 0 0 0 0 1 0 1 0 0 0 0 0 2 0 0 0 0 0 0 0 2 0 0 0 0 0 0 0 2 0 0 0 0 1 0 1 0 0 0 0 0 1 0 0 0 0 1 0 0 0 1 0 0 0 1 0 0 0 0 1 0 0 1 0 0 0 0 0 0 0 2 0 0 0 1 0 0 1 0 0 0 0 0 1 0 1 0 0 0 0 1 1 0 0 0 0 0 0 1 0 1 0 0 0 0 1 0 0 0 1 0 0 0 1 1 0 0 0 0 0 0 1 1 0 0 0 0 0 0 1 1 0 0 0 0 0 0 1 1 0 0 0 0 0 0 0 1 1 0 0 0 0 0 1 1 0 0 0 0 0 0 0 1 0 0 1 0 0 0 0 1 0 1 0 0 0 0 1 0 0 0 1 0 0 1 1 0 0 0 0 0 0 1 1 0 0 0 0 0 0 0 0 0 0 1 1 0 0 1 0 0 0 0 1 0 0 0 0 0 0 0 1 1 0 0 1 0 0 0 0 1 0 0 1 0 0 0 1 0 0 0 1 0 0 0 1 0 1 0 0 0 0 0 1 0 1 0 0 0 0 0 1 0 0 1 1 0 0 0 0 0 0 0 1 0 0 0 1 0 0 0 1 0 0 0 1 0 0 0 1 0 1 0 0 0 0 0 1 0 1 0 0 0 0 0 1 0 1 0 0 0 0 0 0 1 1 0 0 0 0 0 0 2 0 0 0 0 1 0 0 0 1 0 0 0 0 0 0 0 2 0 0 0 0 0 0 0 2 0 0 0 1 1 0 0 0 0 0 0 0 1 0 0 1 0 0 0 0 0 0 0 1 0 1 0 0 0 0 0 0 1 1 0 0 1 0 0 0 0 0 1 0 1 0 0 0 0 0 1 0 0 1 0 1 0 0 0 0 0 1 0 1 0 0 0 0 0 1 0 1 0 0 0 0 0 1 0 1 0 0 0 0 0 1 1 0 0 0 0 0 0 0 0 0 0 2 0 0 1 0 0 1 0 0 0 0 0 0 0 0 0 0 2 1 0 0 1 0 0 0 0 1 0 0 1 0 0 0 0 0 0 0 1 0 0 0 1 0 0 0 0 0 0 1 1 1 0 1 0 0 0 0 0 1 0 1 0 0 0 0 0 0 0 0 0 1 0 0 1 0 0 0 1 0 0 0 1 0 1 1 0 0 0 0 0 1 0 1 0 0 0 0 0 0 0 1 0 0 0 1 0 0 0 0 0 0 1 1 0 0 0 0 0 0 2 0 0 0 1 0 0 0 1 0 0 0 0 0 0 0 1 1 0 1 0 0 0 0 1 0 0 1 0 1 0 0 0 0 0 0 0 0 1 0 1 0 0 0 1 0 0 1 0 0 0 0 1 0 0 0 0 0 1 0 0 0 0 0 0 1 1 0 1 0 0 0 0 1 0 0 0 0 0 0 0 2 0 0 0 0 0 0 0 2 0 0 0 0 0 0 0 2 0 0 0 0 1 0 0 0 1 1 0 0 1 0 0 0 0 1 0 0 1 0 0 0 0 2 0 0 0 0 0 0 0 1 0 0 1 0 0 0 0 1 0 0 0 0 0 0 1 1 0 0 0 0 0 0 1 0 1 1 0 0 0 0 0 0 0 0 1 0 0 1 0 0 0 0 1 1 0 0 0 0 0 0 1 1 0 0 0 0 0 0 1 0 1 0 0 1 0 0 0 0 0 1 0 1 0 0 0 0 0 1 0 1 0 0 1 0 0 0 0 1 0 0 1 0 0 0 0 0 0 0 2 0 0 0 0 0 0 0 2 0 0 0 0 0 0 1 1 0 0 0 0 0 0 1 0 1 0 0 0 0 0 1 0 0 0 0 1 0 0 0 -1 0 0 0 1 0 0 0 -1 0 0 0 1 -1 0 1 0 0 0 0 0 0 -1 0 0 0 0 0 1 0 -1 0 0 0 0 0 1 -1 0 0 0 0 1 0 0 0 -1 0 0 0 0 0 1 -1 0 0 0 0 0 0 1 0 0 0 0 -1 1 0 0 0 0 0 -1 0 1 0 0 -1 0 0 0 0 1 0 0 0 0 0 0 0 0 0 0 0 0 0 0 0 0 0 0 0 0 0 0 0 0 0 0 0 0 0 1 0 -1 0 0 -1 0 1 0 0 0 0 0 -1 0 1 0 0 0 0 0 -1 0 0 0 0 0 0 1 0 0 -1 0 0 0 0 1 0 0 0 0 0 -1 0 1 0 0 0 0 0 -1 0 1 0 0 0 0 -1 0 0 1 0 0 0 0 -1 0 0 1 0 0 0 0 -1 0 0 1 -1 0 0 0 0 0 1 0 -1 0 1 0 0 0 0 0 0 0 1 -1 0 0 0 0 -1 0 0 0 0 0 1 0 0 0 0 0 0 0 0 0 0 0 0 0 0 -1 0 1 0 0 0 0 0 0 0 0 0 0 0 0 0 0 0 0 0 0 0 0 0 0 0 0 0 0 -1 0 1 0 0 0 0 0 -1 0 0 0 0 1 0 0 0 -1 0 0 0 1 0 0 0 0 -1 0 0 1 0 0 0 0 0 0 0 0 0 0 0 -1 0 0 1 0 0 0 0 0 -1 0 1 0 0 0 0 1 -1 0 0 0 0 0 0 1 0 -1 0 0 0 0 1 0 0 0 -1 0 0 0 1 -1 0 0 0 0 0 0 1 -1 0 0 0 0 0 0 1 -1 0 0 0 0 0 0 1 -1 0 0 0 0 0 0 0 -1 1 0 0 0 0 0 1 -1 0 0 0 0 0 0 0 1 0 0 -1 0 0 0 0 1 0 -1 0 0 0 0 -1 0 0 0 1 0 0 1 -1 0 0 0 0 0 0 1 -1 0 0 0 0 0 0 0 0 0 0 1 -1 0 0 1 0 0 0 0 -1 0 0 0 0 0 0 0 1 -1 0 0 1 0 0 0 0 -1 0 0 1 0 0 0 -1 0 0 0 1 0 0 0 -1 0 1 0 0 0 0 0 -1 0 1 0 0 0 0 0 -1 0 0 -1 1 0 0 0 0 0 0 0 -1 0 0 0 1 0 0 0 -1 0 0 0 1 0 0 0 -1 0 1 0 0 0 0 0 -1 0 1 0 0 0 0 0 -1 0 1 0 0 0 0 0 0 -1 1 0 0 0 0 0 0 0 0 0 0 0 -1 0 0 0 1 0 0 0 0 0 0 0 0 0 0 0 0 0 0 0 0 0 0 0 1 -1 0 0 0 0 0 0 0 -1 0 0 1 0 0 0 0 0 0 0 1 0 -1 0 0 0 0 0 0 1 -1 0 0 1 0 0 0 0 0 -1 0 1 0 0 0 0 0 -1 0 0 1 0 -1 0 0 0 0 0 1 0 -1 0 0 0 0 0 1 0 -1 0 0 0 0 0 1 0 -1 0 0 0 0 0 1 -1 0 0 0 0 0 0 0 0 0 0 0 0 0 -1 0 0 1 0 0 0 0 0 0 0 0 0 0 0 -1 0 0 1 0 0 0 0 -1 0 0 1 0 0 0 0 0 0 0 1 0 0 0 -1 0 0 0 0 0 0 1 -1 1 0 -1 0 0 0 0 0 1 0 -1 0 0 0 0 0 0 0 0 0 -1 0 0 1 0 0 0 -1 0 0 0 1 0 1 -1 0 0 0 0 0 1 0 -1 0 0 0 0 0 0 0 -1 0 0 0 1 0 0 0 0 0 0 1 -1 0 0 0 0 0 0 0 0 0 0 1 0 0 0 -1 0 0 0 0 0 0 0 -1 1 0 1 0 0 0 0 -1 0 0 1 0 -1 0 0 0 0 0 0 0 0 -1 0 1 0 0 0 1 0 0 -1 0 0 0 0 1 0 0 0 0 0 -1 0 0 0 0 0 0 1 -1 0 -1 0 0 0 0 1 0 0 0 0 0 0 0 0 0 0 0 0 0 0 0 0 0 0 0 0 0 0 0 0 0 0 0 0 1 0 0 0 -1 -1 0 0 1 0 0 0 0 -1 0 0 1 0 0 0 0 0 0 0 0 0 0 0 0 -1 0 0 1 0 0 0 0 -1 0 0 0 0 0 0 1 -1 0 0 0 0 0 0 1 0 1 -1 0 0 0 0 0 0 0 0 -1 0 0 1 0 0 0 0 -1 1 0 0 0 0 0 0 -1 1 0 0 0 0 0 0 -1 0 1 0 0 -1 0 0 0 0 0 1 0 -1 0 0 0 0 0 1 0 -1 0 0 1 0 0 0 0 -1 0 0 1 0 0 0 0 0 0 0 0 0 0 0 0 0 0 0 0 0 0 0 0 0 0 -1 1 0 0 0 0 0 0 -1 0 1 0 0 0 0 0 -1 0 0 0 0 1 0 -1 -1 0 -1 -1 -1 1 -1 -1 1 -1 -1 -1 0 -1 0 -1 -1 1 -1 -1 0 -1 1 -1 0 -1 -1 -1 1 1 -1 -1 0 1 0 -1 0 0 -1 0 0 -1 -1 -1 0 0 0 1 0 -1 -1 -1 -1 0 -1 -1 0 1 0 -1 -1 -1 0 -1 0 -1 -1 -1 -1 -1 1 -1 0 0 0 -1 -1 -1 -1 -1 0 0 -1 -1 -1 -1 0 -1 -1 0 0 -1 0 -1 0 -1 0 -1 -1 -1 -1 0 0 0 0 -1 0 -1 -1 -1 0 -1 0 -1 0 1 -1 0 -1 -1 0 -1 -1 1 0 0 -1 1 0 -1 -1
4.191556 27 30 0 0 0 0 0 0 0 0 0 0 0 0 0 0 0 0 0 0 0 0 0 0 0 0 0 0 1 0 0 1 0 0 0 0 0 0 0 0 0 0 0 0 0 0 0 0 0 0 0 0 0 0 0 0 0 0 0 0 0 0 0 0 0 0 0 0 0 0 0 0 0 0 0 0 0 0 0 0 0 0 0 0 0 0 0 0 0 0 0 0 0 0 0 0 0 0 0 0 0 0 0 1 0 0 0 0 0 1 0 0 0 0 1 0 0 1 0 1 1 0 0 0 0 0 0 1 0 0 0 0 0 1 0 0 0 0 1 0 0 1 0 1 0 0 0 1 0 0 0 1 0 0 0 0 0 1 0 0 0 0 1 0 0 1 0 0 0 0 1 1 0 0 0 0 0 0 1 1 0 0 0 0 0 0 1 1 0 0 0 0 0 0 1 1 0 0 0 0 1 0 0 1 0 0 0 0 1 0 0 1 0 0 0 0 0 1 0 1 0 0 0 0 1 0 0 1 0 0 0 0 1 1 0 0 0 0 0 0 0 1 0 0 0 1 0 0 0 1 0 0 0 1 0 0 0 0 0 1 0 1 0 0 0 0 0 1 0 1 0 0 0 0 0 1 0 1 0 0 0 0 0 1 0 1 0 0 0 0 0 0 0 2 0 0 0 0 0 1 1 0 0 0 1 0 0 1 0 0 0 0 1 0 0 1 0 0 0 0 0 0 0 1 1 0 0 0 0 0 0 2 0 0 0 0 0 1 0 0 0 1 0 0 0 1 0 1 0 0 0 0 0 1 0 1 0 0 0 0 0 1 0 1 0 0 0 0 0 1 1 0 0 0 0 0 0 1 0 0 0 1 0 0 0 0 0 1 0 1 0 1 0 0 0 0 0 1 0 1 0 0 0 0 0 1 0 1 0 0 0 0 1 0 0 0 0 1 0 0 1 0 0 1 0 1 0 0 0 0 1 0 0 1 0 0 0 0 0 0 1 0 0 0 1 0 0 0 1 1 0 0 0 0 0 0 1 0 0 0 1 0 0 0 1 1 0 0 0 0 1 0 1 0 0 0 0 0 0 0 0 1 1 0 0 0 1 0 1 0 0 0 0 0 0 0 1 1 0 0 0 0 1 0 0 1 0 0 0 0 0 0 0 1 0 0 1 0 1 1 0 0 0 0 0 0 0 2 0 0 0 0 0 0 0 1 0 0 0 1 0 0 0 2 0 0 0 0 0 0 0 0 1 0 0 0 1 0 0 0 2 0 0 0 0 0 0 0 1 0 1 0 0 0 0 0 1 0 1 0 0 0 1 0 0 0 1 0 0 0 1 0 0 0 0 0 0 1 0 0 1 1 0 0 0 0 0 1 0 0 0 0 1 0 0 1 0 0 0 0 1 0 1 0 0 0 1 0 0 0 1 0 0 0 1 0 0 0 0 0 0 0 1 0 1 0 0 0 0 0 1 0 1 0 1 0 0 1 0 0 0 0 0 0 0 0 2 0 0 0 0 1 0 0 1 0 0 0 0 0 0 0 1 0 1 0 1 0 0 0 1 0 0 0 0 0 0 0 2 0 0 0 0 0 0 0 1 1 0 0 0 0 0 0 0 2 0 0 0 1 1 0 0 0 0 0 0 1 1 0 0 0 0 0 0 0 2 0 0 0 0 0 0 0 1 0 1 0 0 0 0 0 1 0 1 0 0 0 0 0 1 0 1 0 0 0 0 0 1 0 1 0 0 0 0 0 0 0 0 1 1 0 0 1 0 0 1 0 0 0 0 0 0 1 0 0 0 1 0 0 0 2 0 0 0 0 0 0 0 2 0 0 0 0 0 0 0 2 0 0 0 0 0 0 0 1 0 0 1 0 1 0 0 0 0 0 0 1 2 0 0 0 0 0 0 0 1 0 0 0 0 0 0 1 1 0 0 0 0 0 0 1 0 1 0 1 0 0 0 0 1 0 0 1 0 0 0 0 0 0 0 0 0 0 2 0 1 0 0 0 0 1 0 0 1 0 0 0 0 1 0 0 0 1 0 0 0 0 1 0 0 0 0 1 0 0 1 0 1 0 0 1 0 0 0 0 1 0 0 1 0 0 0 0 0 1 0 0 0 1 0 0 0 1 1 0 0 0 0 0 0 1 0 0 0 0 0 1 0 0 1 0 0 0 1 0 0 0 1 0 0 0 1 0 1 0 0 0 0 0 1 0 1 0 0 0 0 0 1 0 0 0 0 0 0 1 1 0 0 0 0 1 0 0 1 0 0 0 0 1 0 0 1 0 1 0 0 1 0 0 0 0 1 0 0 0 0 0 1 0 0 0 0 1 0 0 1 0 0 0 0 0 0 0 1 1 0 0 0 0 1 0 0 1 0 1 0 0 0 1 0 0 0 0 0 0 0 1 1 0 0 0 0 0 1 0 1 0 0 0 0 0 1 0 1 0 0 0 0 0 0 1 1 0 0 0 1 0 0 0 1 0 0 0 0 0 0 1 1 0 0 0 0 1 0 0 0 1 1 0 0 1 0 0 0 0 0 0 0 1 0 0 0 1 0 0 0 1 0 0 0 1 0 0 0 1 0 0 0 1 0 0 0 0 1 0 0 1 0 0 0 0 0 0 0 2 0 -1 0 0 0 0 0 1 0 0 0 0 -1 0 0 1 0 -1 1 0 0 0 0 0 0 -1 0 0 0 0 0 1 0 0 0 0 -1 0 0 1 0 -1 0 0 0 1 0 0 0 -1 0 0 0 0 0 1 0 0 0 0 -1 0 0 1 0 0 0 0 -1 1 0 0 0 0 0 0 -1 1 0 0 0 0 0 0 -1 1 0 0 0 0 0 0 -1 1 0 0 0 0 -1 0 0 1 0 0 0 0 -1 0 0 1 0 0 0 0 0 1 0 -1 0 0 0 0 1 0 0 -1 0 0 0 0 1 -1 0 0 0 0 0 0 0 -1 0 0 0 1 0 0 0 -1 0 0 0 1 0 0 0 0 0 -1 0 1 0 0 0 0 0 -1 0 1 0 0 0 0 0 -1 0 1 0 0 0 0 0 -1 0 1 0 0 0 0 0 0 0 0 0 0 0 0 0 -1 1 0 0 0 1 0 0 -1 0 0 0 0 1 0 0 -1 0 0 0 0 0 0 0 -1 1 0 0 0 0 0 0 0 0 0 0 0 0 -1 0 0 0 1 0 0 0 -1 0 1 0 0 0 0 0 -1 0 1 0 0 0 0 0 -1 0 1 0 0 0 0 0 -1 1 0 0 0 0 0 0 -1 0 0 0 1 0 0 0 0 0 -1 0 1 0 -1 0 0 0 0 0 1 0 -1 0 0 0 0 0 1 0 -1 0 0 0 0 1 0 0 0 0 -1 0 0 1 0 0 -1 0 1 0 0 0 0 -1 0 0 1 0 0 0 0 0 0 1 0 0 0 -1 0 0 0 1 -1 0 0 0 0 0 0 1 0 0 0 -1 0 0 0 1 -1 0 0 0 0 -1 0 1 0 0 0 0 0 0 0 0 -1 1 0 0 0 -1 0 1 0 0 0 0 0 0 0 -1 1 0 0 0 0 -1 0 0 1 0 0 0 0 0 0 0 -1 0 0 1 0 -1 1 0 0 0 0 0 0 0 0 0 0 0 0 0 0 0 -1 0 0 0 1 0 0 0 0 0 0 0 0 0 0 0 0 -1 0 0 0 1 0 0 0 0 0 0 0 0 0 0 0 1 0 -1 0 0 0 0 0 1 0 -1 0 0 0 1 0 0 0 -1 0 0 0 1 0 0 0 0 0 0 -1 0 0 1 -1 0 0 0 0 0 -1 0 0 0 0 1 0 0 -1 0 0 0 0 1 0 -1 0 0 0 1 0 0 0 -1 0 0 0 1 0 0 0 0 0 0 0 1 0 -1 0 0 0 0 0 1 0 -1 0 -1 0 0 1 0 0 0 0 0 0 0 0 0 0 0 0 0 -1 0 0 1 0 0 0 0 0 0 0 1 0 -1 0 1 0 0 0 -1 0 0 0 0 0 0 0 0 0 0 0 0 0 0 0 1 -1 0 0 0 0 0 0 0 0 0 0 0 1 -1 0 0 0 0 0 0 1 -1 0 0 0 0 0 0 0 0 0 0 0 0 0 0 0 1 0 -1 0 0 0 0 0 1 0 -1 0 0 0 0 0 1 0 -1 0 0 0 0 0 1 0 -1 0 0 0 0 0 0 0 0 -1 1 0 0 -1 0 0 1 0 0 0 0 0 0 -1 0 0 0 1 0 0 0 0 0 0 0 0 0 0 0 0 0 0 0 0 0 0 0 0 0 0 0 0 0 0 0 -1 0 0 1 0 1 0 0 0 0 0 0 -1 0 0 0 0 0 0 0 0 -1 0 0 0 0 0 0 1 -1 0 0 0 0 0 0 1 0 1 0 -1 0 0 0 0 1 0 0 -1 0 0 0 0 0 0 0 0 0 0 0 0 -1 0 0 0 0 1 0 0 -1 0 0 0 0 1 0 0 0 1 0 0 0 0 -1 0 0 0 0 -1 0 0 1 0 1 0 0 -1 0 0 0 0 1 0 0 -1 0 0 0 0 0 -1 0 0 0 1 0 0 0 1 -1 0 0 0 0 0 0 1 0 0 0 0 0 -1 0 0 -1 0 0 0 1 0 0 0 -1 0 0 0 1 0 -1 0 0 0 0 0 1 0 -1 0 0 0 0 0 1 0 0 0 0 0 0 -1 1 0 0 0 0 1 0 0 -1 0 0 0 0 1 0 0 -1 0 -1 0 0 1 0 0 0 0 1 0 0 0 0 0 -1 0 0 0 0 1 0 0 -1 0 0 0 0 0 0 0 -1 1 0 0 0 0 -1 0 0 1 0 1 0 0 0 -1 0 0 0 0 0 0 0 -1 1 0 0 0 0 0 1 0 -1 0 0 0 0 0 1 0 -1 0 0 0 0 0 0 1 -1 0 0 0 -1 0 0 0 1 0 0 0 0 0 0 -1 1 0 0 0 0 1 0 0 0 -1 -1 0 0 1 0 0 0 0 0 0 0 1 0 0 0 -1 0 0 0 1 0 0 0 -1 0 0 0 1 0 0 0 -1 0 0 0 0 1 0 0 -1 0 0 0 0 0 0 0 0 -1 0 0 0 0 -1 -1 0 -1 -1 0 0 -1 -1 0 -1 0 -1 -1 1 -1 0 1 -1 0 -1 -1 0 -1 -1 0 0 -1 0 0 0 -1 -1 0 0 -1 0 0 -1 -1 -1 -1 0 -1 1 -1 0 0 -1 -1 -1 -1 -1 -1 1 0 -1 -1 -1 0 -1 0 -1 -1 0 -1 0 1 -1 -1 1 -1 0 -1 -1 -1 -1 0 0 -1 -1 0 -1 1 -1 0 1 1 0 -1 0 0 -1 0 -1 0 -1 0 -1 0 -1 0 -1 0 0 -1 -1 0 -1 0 -1 -1 0 -1 1 -1 0 0 -1 -1 0 0 0 0 0 0 -1 -1
[truncated: 1,079,568 more chars]
