# Supplementary material for: Joint Analysis of Strain and Parent-of-Origin Effects for Recombinant Inbred Intercrosses Generated from Multiparent Populations with the Collaborative Cross as an Example
Source: G3 (Bethesda). 2017 Dec 18;8(2):599–605. doi: 10.1534/g3.117.300483 (PMC5919741; doi:10.1534/g3.117.300483)
Supplement: Supplementary file 2 [file 599FileS2.zip › DataPOE_ord 1 sim 1_star.txt]

3.311925 1 2 1 1 0 0 0 0 0 0 0 0 0 0 0 0 0 0 0 0 0 0 0 0 0 0 0 0 0 0 0 0 0 0 0 0 0 0 0 0 0 0 0 0 0 0 0 0 0 0 0 0 0 0 0 0 0 0 0 0 0 0 0 0 0 0 0 0 0 0 0 0 0 0 0 0 0 0 0 0 0 0 0 0 0 0 0 0 0 0 0 0 0 0 0 0 0 0 0 0 0 0 1 0 0 0 1 0 0 0 0 0 0 0 0 1 0 1 0 0 0 0 0 1 0 1 0 0 0 0 1 0 0 1 0 0 0 0 1 0 0 1 0 0 0 0 1 0 0 1 0 0 0 0 1 0 0 1 0 0 0 0 0 0 0 2 0 0 0 1 1 0 0 0 0 0 2 0 0 0 0 0 0 0 2 0 0 0 0 0 0 0 1 0 0 0 0 1 0 0 0 0 1 0 0 1 0 0 0 0 1 0 0 1 0 1 0 0 0 0 1 0 0 0 0 0 0 0 1 1 0 0 0 0 0 0 1 1 0 0 0 0 1 0 1 0 0 0 0 1 0 0 1 0 0 0 0 2 0 0 0 0 0 0 0 2 0 0 0 0 0 1 0 0 0 0 1 0 0 1 0 0 0 0 0 1 0 1 0 0 1 0 0 0 0 1 0 0 0 0 0 1 0 1 1 0 0 0 0 0 1 0 0 0 0 0 0 1 0 1 0 0 0 0 0 1 0 0 0 0 0 0 0 2 0 0 0 0 0 0 0 2 0 0 0 0 1 0 0 1 0 0 0 0 0 1 0 1 0 0 0 0 0 0 0 2 0 0 0 0 0 0 1 1 0 0 0 0 0 0 1 1 0 1 1 0 0 0 0 0 0 0 0 0 0 1 0 1 0 0 0 0 1 1 0 0 0 0 1 0 1 0 0 0 0 0 1 0 1 0 0 0 0 1 0 0 0 0 1 0 0 1 0 0 0 0 1 0 1 0 0 0 0 1 0 0 0 1 0 0 0 0 1 0 0 1 0 0 0 0 1 0 0 1 0 0 0 0 1 0 1 0 0 0 0 0 1 0 0 0 0 0 1 0 1 0 0 0 0 0 1 0 1 0 0 1 0 0 0 0 1 0 0 1 0 0 0 1 0 0 0 0 0 0 1 1 0 0 0 0 0 0 0 1 1 0 0 0 0 0 0 1 1 0 0 0 0 0 0 1 1 0 0 0 0 0 1 0 1 0 0 1 0 0 0 0 1 0 0 1 0 0 0 0 1 0 0 1 0 0 0 0 1 0 0 0 0 1 0 0 1 0 0 0 0 1 0 0 1 0 0 0 0 2 0 0 0 0 0 0 0 2 0 0 0 0 0 1 0 0 0 1 0 0 0 1 0 1 0 0 0 0 0 1 1 0 0 0 0 0 0 1 1 0 0 0 0 0 0 0 1 0 0 0 0 1 0 0 1 0 0 0 0 1 0 0 0 0 0 1 1 0 0 2 0 0 0 0 0 0 0 1 0 0 0 0 1 0 0 1 0 0 0 0 1 0 0 0 0 2 0 0 0 0 0 1 0 1 0 0 0 0 0 1 0 0 0 0 1 0 0 0 0 1 0 0 1 0 0 0 0 2 0 0 0 0 0 0 1 1 0 0 0 0 1 0 0 0 0 0 0 1 0 0 1 0 0 0 0 1 0 0 1 1 0 0 0 0 0 0 1 1 0 0 0 0 0 0 2 0 0 0 0 0 0 0 0 0 0 0 1 1 1 0 1 0 0 0 0 0 1 0 1 0 0 0 0 0 1 0 0 0 0 0 0 1 0 1 0 0 0 0 0 1 0 1 0 0 0 0 0 1 0 0 1 0 0 0 0 1 0 0 1 0 1 0 0 0 0 0 1 0 1 0 0 0 0 1 0 1 0 0 0 0 0 1 0 1 0 0 0 0 0 0 0 1 1 0 0 0 0 0 0 1 0 0 1 0 0 1 0 1 0 0 0 0 0 1 0 0 1 0 0 0 1 1 0 0 0 0 0 0 1 0 0 0 0 0 1 0 1 0 0 0 0 0 1 0 1 0 0 0 0 0 1 0 1 0 0 0 0 0 1 0 0 1 0 0 1 0 0 0 0 1 0 0 0 0 0 1 0 0 1 0 0 0 0 1 0 0 1 0 0 0 0 1 0 1 0 0 0 1 0 0 0 0 0 0 0 1 0 1 0 0 0 0 0 1 0 1 0 0 0 0 0 1 0 1 0 0 0 0 0 1 1 0 0 0 0 1 0 0 1 0 0 1 0 1 0 0 0 0 0 1 0 1 0 0 0 0 0 0 0 1 0 0 1 0 0 1 0 0 0 0 1 0 0 2 0 0 0 0 0 0 0 0 1 0 0 0 0 1 0 0 1 0 0 0 0 1 0 0 1 0 0 0 0 1 0 0 1 0 0 0 0 1 0 0 1 0 0 0 0 1 0 0 0 0 0 1 0 1 1 0 0 1 0 0 0 0 0 0 1 1 0 0 0 0 1 0 0 0 0 1 0 0 0 0 0 0 0 1 0 1 0 0 0 1 0 0 0 1 0 0 0 1 0 0 0 1 0 1 0 0 0 0 0 1 0 0 0 0 1 0 0 1 1 0 0 0 -1 0 0 0 0 0 0 0 0 -1 0 1 0 0 0 0 0 -1 0 1 0 0 0 0 -1 0 0 1 0 0 0 0 -1 0 0 1 0 0 0 0 -1 0 0 1 0 0 0 0 -1 0 0 1 0 0 0 0 0 0 0 0 0 0 0 -1 1 0 0 0 0 0 0 0 0 0 0 0 0 0 0 0 0 0 0 0 0 0 1 0 0 0 0 -1 0 0 0 0 1 0 0 -1 0 0 0 0 1 0 0 -1 0 -1 0 0 0 0 1 0 0 0 0 0 0 0 1 -1 0 0 0 0 0 0 -1 1 0 0 0 0 1 0 -1 0 0 0 0 1 0 0 -1 0 0 0 0 0 0 0 0 0 0 0 0 0 0 0 0 0 0 1 0 0 0 0 -1 0 0 1 0 0 0 0 0 -1 0 1 0 0 -1 0 0 0 0 1 0 0 0 0 0 -1 0 1 -1 0 0 0 0 0 1 0 0 0 0 0 0 -1 0 1 0 0 0 0 0 -1 0 0 0 0 0 0 0 0 0 0 0 0 0 0 0 0 0 0 0 0 -1 0 0 1 0 0 0 0 0 -1 0 1 0 0 0 0 0 0 0 0 0 0 0 0 0 0 1 -1 0 0 0 0 0 0 1 -1 0 -1 1 0 0 0 0 0 0 0 0 0 0 1 0 -1 0 0 0 0 -1 1 0 0 0 0 1 0 -1 0 0 0 0 0 1 0 -1 0 0 0 0 1 0 0 0 0 -1 0 0 1 0 0 0 0 -1 0 -1 0 0 0 0 1 0 0 0 1 0 0 0 0 -1 0 0 1 0 0 0 0 -1 0 0 1 0 0 0 0 -1 0 -1 0 0 0 0 0 1 0 0 0 0 0 -1 0 1 0 0 0 0 0 -1 0 1 0 0 1 0 0 0 0 -1 0 0 1 0 0 0 -1 0 0 0 0 0 0 1 -1 0 0 0 0 0 0 0 -1 1 0 0 0 0 0 0 -1 1 0 0 0 0 0 0 -1 1 0 0 0 0 0 -1 0 1 0 0 1 0 0 0 0 -1 0 0 1 0 0 0 0 -1 0 0 1 0 0 0 0 -1 0 0 0 0 1 0 0 -1 0 0 0 0 1 0 0 -1 0 0 0 0 0 0 0 0 0 0 0 0 0 0 0 0 0 0 -1 0 0 0 1 0 0 0 -1 0 1 0 0 0 0 0 -1 1 0 0 0 0 0 0 -1 1 0 0 0 0 0 0 0 1 0 0 0 0 -1 0 0 1 0 0 0 0 -1 0 0 0 0 0 1 -1 0 0 0 0 0 0 0 0 0 0 1 0 0 0 0 -1 0 0 1 0 0 0 0 -1 0 0 0 0 0 0 0 0 0 0 1 0 -1 0 0 0 0 0 1 0 0 0 0 -1 0 0 0 0 -1 0 0 1 0 0 0 0 0 0 0 0 0 0 0 1 -1 0 0 0 0 1 0 0 0 0 0 0 -1 0 0 1 0 0 0 0 -1 0 0 1 -1 0 0 0 0 0 0 1 -1 0 0 0 0 0 0 0 0 0 0 0 0 0 0 0 0 0 0 -1 1 -1 0 1 0 0 0 0 0 -1 0 1 0 0 0 0 0 -1 0 0 0 0 0 0 1 0 -1 0 0 0 0 0 1 0 -1 0 0 0 0 0 1 0 0 -1 0 0 0 0 1 0 0 -1 0 1 0 0 0 0 0 -1 0 1 0 0 0 0 1 0 -1 0 0 0 0 0 1 0 -1 0 0 0 0 0 0 0 -1 1 0 0 0 0 0 0 -1 0 0 1 0 0 1 0 -1 0 0 0 0 0 -1 0 0 1 0 0 0 1 -1 0 0 0 0 0 0 1 0 0 0 0 0 -1 0 1 0 0 0 0 0 -1 0 1 0 0 0 0 0 -1 0 1 0 0 0 0 0 -1 0 0 -1 0 0 1 0 0 0 0 -1 0 0 0 0 0 1 0 0 -1 0 0 0 0 1 0 0 -1 0 0 0 0 1 0 -1 0 0 0 1 0 0 0 0 0 0 0 -1 0 1 0 0 0 0 0 -1 0 1 0 0 0 0 0 -1 0 1 0 0 0 0 0 -1 1 0 0 0 0 -1 0 0 1 0 0 1 0 -1 0 0 0 0 0 1 0 -1 0 0 0 0 0 0 0 -1 0 0 1 0 0 -1 0 0 0 0 1 0 0 0 0 0 0 0 0 0 0 0 -1 0 0 0 0 1 0 0 -1 0 0 0 0 1 0 0 -1 0 0 0 0 1 0 0 -1 0 0 0 0 1 0 0 -1 0 0 0 0 1 0 0 0 0 0 -1 0 1 -1 0 0 1 0 0 0 0 0 0 1 -1 0 0 0 0 1 0 0 0 0 -1 0 0 0 0 0 0 0 -1 0 1 0 0 0 -1 0 0 0 1 0 0 0 -1 0 0 0 1 0 -1 0 0 0 0 0 1 0 0 0 0 -1 0 0 1 -1 -1 -1 -1 -1 -1 0 -1 -1 -1 -1 -1 -1 -1 -1 0 -1 -1 0 -1 -1 0 1 -1 0 -1 0 -1 -1 -1 -1 -1 -1 0 -1 -1 0 -1 0 0 -1 1 -1 -1 -1 -1 0 -1 0 1 1 -1 -1 0 -1 0 -1 0 0 -1 -1 1 -1 -1 0 1 -1 0 0 -1 -1 0 0 -1 -1 -1 -1 -1 0 0 0 -1 -1 -1 -1 0 1 -1 0 1 -1 -1 0 0 0 -1 -1 -1 0 0 1 -1 -1 1 0 -1 -1 -1 0 -1 -1 -1 1 0 0 0 0 -1 -1 -1 -1 -1 -1 -1 -1 0 0 0 0 0 -1 -1 0
8.933629 1 3 1 0 1 0 0 0 0 0 0 0 0 0 0 0 0 0 0 0 0 0 0 0 0 0 0 0 0 0 0 0 0 0 0 0 0 0 0 0 0 0 0 0 0 0 0 0 0 0 0 0 0 0 0 0 0 0 0 0 0 0 0 0 0 0 0 0 0 0 0 0 0 0 0 0 0 0 0 0 0 0 0 0 0 0 0 0 0 0 0 0 0 0 0 0 0 0 0 0 0 0 1 0 1 0 0 0 0 0 0 0 1 0 0 0 0 1 0 0 1 0 0 0 0 1 0 0 1 0 0 0 0 1 0 0 1 0 0 0 0 1 0 0 1 0 0 0 0 1 0 0 1 0 0 0 0 1 0 0 0 1 0 0 0 1 0 0 0 1 1 0 0 0 0 0 1 1 0 0 0 0 0 1 1 0 0 0 0 0 0 1 1 0 0 0 0 0 0 1 0 0 1 0 0 0 0 0 1 0 1 0 0 0 0 0 0 1 0 0 1 0 0 0 0 1 0 0 1 0 0 0 0 0 0 0 1 1 0 0 0 1 1 0 0 0 0 0 0 2 0 0 0 0 0 0 0 2 0 0 0 0 0 0 0 1 0 0 0 1 0 1 0 0 0 0 0 1 0 1 1 0 0 0 0 0 0 1 1 0 0 0 0 0 0 1 1 0 0 0 0 0 0 1 0 1 0 0 0 0 2 0 0 0 0 0 0 0 1 1 0 0 0 0 0 0 0 0 0 0 0 0 0 2 0 0 0 0 0 0 0 2 0 0 0 0 0 0 1 1 0 0 0 0 0 0 0 2 1 0 0 0 0 0 0 1 1 0 0 0 0 0 1 0 1 0 0 0 0 0 1 0 0 0 1 0 1 0 0 0 0 0 1 0 0 1 0 0 0 0 1 0 0 1 0 0 1 0 1 0 0 0 0 0 0 0 1 0 1 0 0 0 0 2 0 0 0 0 0 0 0 1 0 0 1 0 0 0 0 0 1 0 0 1 0 0 0 1 0 0 0 0 0 1 0 1 0 0 0 0 0 1 0 1 0 1 0 0 0 0 0 0 0 0 0 0 2 0 0 0 0 0 0 0 2 0 0 0 0 0 0 0 2 0 0 1 1 0 0 0 0 0 0 1 1 0 0 0 0 0 0 0 0 0 1 1 0 0 0 0 0 0 0 1 1 0 0 0 0 0 1 0 1 0 0 0 0 0 0 0 1 1 0 0 0 1 0 0 1 0 0 1 0 0 1 0 0 0 0 1 0 0 1 0 0 0 0 1 0 0 1 0 0 0 0 0 0 1 1 0 0 0 0 0 0 1 1 0 0 0 0 0 0 1 1 0 0 0 0 0 0 2 0 0 0 0 0 0 0 1 0 1 0 0 0 0 0 1 0 0 0 1 0 0 1 0 0 0 0 1 0 0 1 0 0 0 0 1 0 0 1 0 0 0 0 1 0 0 1 0 0 1 0 0 0 0 0 0 0 2 0 0 0 1 0 0 0 1 0 0 0 1 0 0 0 1 0 0 0 1 0 0 0 1 0 0 0 0 0 1 0 1 0 0 0 1 0 1 0 0 0 0 0 1 0 0 0 1 0 0 0 0 0 0 0 1 1 0 0 0 0 1 0 0 0 1 0 0 1 0 0 0 0 1 1 0 0 0 0 0 0 1 0 0 1 0 0 0 0 1 0 0 1 0 0 0 0 1 0 0 1 0 0 0 0 1 0 0 1 0 0 1 0 0 1 0 0 0 0 0 0 1 1 0 1 0 0 0 0 0 0 0 2 0 0 0 0 0 0 0 1 0 0 0 0 1 1 0 0 0 0 0 0 1 0 0 0 0 0 0 0 2 1 0 0 0 0 0 0 1 0 0 0 0 1 0 0 1 0 0 1 0 1 0 0 0 0 1 1 0 0 0 0 0 0 1 1 0 0 0 0 0 0 0 1 0 1 0 0 0 0 0 1 0 0 0 1 0 0 1 1 0 0 0 0 0 0 0 0 0 1 1 0 0 1 1 0 0 0 0 0 0 1 1 0 0 0 0 0 0 1 1 0 0 0 0 0 0 1 0 0 0 1 0 0 0 1 0 0 1 0 0 0 0 0 0 1 0 1 0 0 0 0 0 0 0 0 0 0 2 0 0 0 0 0 0 0 2 0 1 0 0 0 0 0 1 0 1 0 0 0 1 0 0 0 0 1 0 0 0 0 1 1 0 0 0 0 0 0 1 1 0 0 0 0 0 0 1 0 0 0 0 0 1 1 0 0 0 0 0 0 1 1 0 0 1 1 0 0 0 0 0 0 1 1 0 0 0 0 0 0 1 0 0 0 0 1 0 0 0 0 1 0 0 1 0 0 1 0 1 0 0 0 0 0 0 0 0 0 0 0 2 0 0 0 0 1 0 0 1 0 0 1 0 0 0 0 1 0 0 0 0 0 1 0 1 0 0 0 0 0 1 0 1 0 1 0 0 0 0 0 1 0 0 0 1 0 1 0 0 0 0 1 0 1 0 0 0 1 0 1 0 0 0 0 0 0 0 0 0 0 0 1 1 0 0 0 0 0 0 1 1 0 0 0 0 0 0 1 1 0 0 0 0 0 0 1 1 0 0 0 0 0 0 1 1 1 0 -1 0 0 0 0 0 0 0 -1 0 0 0 0 1 0 0 -1 0 0 0 0 1 0 0 -1 0 0 0 0 1 0 0 -1 0 0 0 0 1 0 0 -1 0 0 0 0 1 0 0 -1 0 0 0 0 1 0 0 0 -1 0 0 0 1 0 0 0 -1 1 0 0 0 0 0 1 -1 0 0 0 0 0 -1 1 0 0 0 0 0 0 -1 1 0 0 0 0 0 0 -1 0 0 1 0 0 0 0 0 -1 0 1 0 0 0 0 0 0 -1 0 0 1 0 0 0 0 -1 0 0 1 0 0 0 0 0 0 0 -1 1 0 0 0 -1 1 0 0 0 0 0 0 0 0 0 0 0 0 0 0 0 0 0 0 0 0 0 0 1 0 0 0 -1 0 1 0 0 0 0 0 -1 0 1 -1 0 0 0 0 0 0 1 -1 0 0 0 0 0 0 1 -1 0 0 0 0 0 0 1 0 -1 0 0 0 0 0 0 0 0 0 0 0 0 -1 1 0 0 0 0 0 0 0 0 0 0 0 0 0 0 0 0 0 0 0 0 0 0 0 0 0 0 0 0 -1 1 0 0 0 0 0 0 0 0 -1 0 0 0 0 0 0 1 -1 0 0 0 0 0 1 0 -1 0 0 0 0 0 1 0 0 0 1 0 -1 0 0 0 0 0 -1 0 0 1 0 0 0 0 -1 0 0 1 0 0 -1 0 1 0 0 0 0 0 0 0 1 0 -1 0 0 0 0 0 0 0 0 0 0 0 0 1 0 0 -1 0 0 0 0 0 -1 0 0 1 0 0 0 1 0 0 0 0 0 -1 0 1 0 0 0 0 0 -1 0 1 0 -1 0 0 0 0 0 0 0 0 0 0 0 0 0 0 0 0 0 0 0 0 0 0 0 0 0 0 0 0 0 1 -1 0 0 0 0 0 0 1 -1 0 0 0 0 0 0 0 0 0 1 -1 0 0 0 0 0 0 0 -1 1 0 0 0 0 0 -1 0 1 0 0 0 0 0 0 0 1 -1 0 0 0 -1 0 0 1 0 0 1 0 0 -1 0 0 0 0 1 0 0 -1 0 0 0 0 1 0 0 -1 0 0 0 0 0 0 1 -1 0 0 0 0 0 0 1 -1 0 0 0 0 0 0 1 -1 0 0 0 0 0 0 0 0 0 0 0 0 0 0 -1 0 1 0 0 0 0 0 1 0 0 0 -1 0 0 1 0 0 0 0 -1 0 0 1 0 0 0 0 -1 0 0 1 0 0 0 0 -1 0 0 1 0 0 -1 0 0 0 0 0 0 0 0 0 0 0 1 0 0 0 -1 0 0 0 1 0 0 0 -1 0 0 0 1 0 0 0 -1 0 0 0 0 0 1 0 -1 0 0 0 1 0 -1 0 0 0 0 0 1 0 0 0 -1 0 0 0 0 0 0 0 -1 1 0 0 0 0 1 0 0 0 -1 0 0 1 0 0 0 0 -1 1 0 0 0 0 0 0 -1 0 0 1 0 0 0 0 -1 0 0 1 0 0 0 0 -1 0 0 1 0 0 0 0 -1 0 0 1 0 0 -1 0 0 -1 0 0 0 0 0 0 1 -1 0 1 0 0 0 0 0 0 0 0 0 0 0 0 0 0 0 -1 0 0 0 0 1 -1 0 0 0 0 0 0 1 0 0 0 0 0 0 0 0 -1 0 0 0 0 0 0 1 0 0 0 0 1 0 0 -1 0 0 -1 0 1 0 0 0 0 1 -1 0 0 0 0 0 0 1 -1 0 0 0 0 0 0 0 -1 0 1 0 0 0 0 0 -1 0 0 0 1 0 0 1 -1 0 0 0 0 0 0 0 0 0 1 -1 0 0 1 -1 0 0 0 0 0 0 1 -1 0 0 0 0 0 0 1 -1 0 0 0 0 0 0 1 0 0 0 -1 0 0 0 1 0 0 -1 0 0 0 0 0 0 -1 0 1 0 0 0 0 0 0 0 0 0 0 0 0 0 0 0 0 0 0 0 0 -1 0 0 0 0 0 1 0 -1 0 0 0 1 0 0 0 0 -1 0 0 0 0 1 -1 0 0 0 0 0 0 1 -1 0 0 0 0 0 0 1 0 0 0 0 0 -1 1 0 0 0 0 0 0 -1 1 0 0 1 -1 0 0 0 0 0 0 1 -1 0 0 0 0 0 0 -1 0 0 0 0 1 0 0 0 0 -1 0 0 1 0 0 1 0 -1 0 0 0 0 0 0 0 0 0 0 0 0 0 0 0 0 -1 0 0 1 0 0 -1 0 0 0 0 1 0 0 0 0 0 -1 0 1 0 0 0 0 0 -1 0 1 0 -1 0 0 0 0 0 1 0 0 0 1 0 -1 0 0 0 0 1 0 -1 0 0 0 1 0 -1 0 0 0 0 0 0 0 0 0 0 0 -1 1 0 0 0 0 0 0 -1 1 0 0 0 0 0 0 -1 1 0 0 0 0 0 0 -1 1 0 0 0 0 0 0 -1 1 0 -1 -1 0 0 -1 -1 -1 -1 -1 -1 -1 -1 -1 -1 0 -1 -1 1 -1 0 -1 0 -1 0 -1 1 -1 -1 -1 0 -1 -1 -1 -1 0 1 -1 -1 0 -1 0 0 -1 -1 0 1 -1 -1 0 0 -1 -1 -1 -1 1 -1 1 0 -1 -1 0 -1 0 0 0 -1 0 0 -1 -1 -1 0 -1 -1 -1 0 -1 0 0 0 -1 0 -1 -1 0 1 -1 -1 1 -1 0 0 0 -1 -1 0 0 0 0 1 -1 0 0 -1 -1 -1 -1 0 -1 -1 -1 1 -1 0 -1 0 0 0 -1 -1 -1 0 -1 0 1 0 0 0 0 -1 0 0
3.510019 1 4 1 0 0 1 0 0 0 0 0 0 0 0 0 0 0 0 0 0 0 0 0 0 0 0 0 0 0 0 0 0 0 0 0 0 0 0 0 0 0 0 0 0 0 0 0 0 0 0 0 0 0 0 0 0 0 0 0 0 0 0 0 0 0 0 0 0 0 0 0 0 0 0 0 0 0 0 0 0 0 0 0 0 0 0 0 0 0 0 0 0 0 0 0 0 0 0 0 0 0 0 1 0 0 0 1 0 0 0 0 1 0 0 0 0 0 1 0 1 0 0 0 0 0 1 0 0 0 0 0 0 0 2 1 0 0 0 0 0 0 1 0 0 0 0 0 0 0 2 0 0 0 0 0 1 0 1 0 0 0 0 0 0 0 2 0 0 0 0 1 0 0 1 0 0 1 0 0 0 0 1 0 1 1 0 0 0 0 0 1 0 1 0 0 0 0 0 1 0 0 0 1 0 0 0 0 0 0 1 1 0 0 0 0 0 0 1 0 0 1 0 0 0 0 1 0 0 1 0 0 0 0 1 0 0 0 1 0 0 0 1 1 0 0 0 0 0 0 2 0 0 0 0 0 0 0 1 0 1 0 0 0 0 0 1 0 1 0 0 0 1 0 0 0 1 0 0 0 1 0 0 0 1 0 0 0 1 0 0 0 0 1 0 0 1 0 0 0 1 0 0 0 1 0 0 0 1 0 0 1 0 0 0 0 1 0 0 0 1 0 0 0 1 0 0 0 0 0 1 0 0 0 1 0 0 0 1 0 0 0 1 1 0 0 0 0 0 0 1 0 0 0 0 0 1 0 1 0 0 0 0 0 1 0 1 0 0 0 0 0 1 1 0 0 0 0 0 0 1 1 0 0 0 1 0 0 0 1 0 0 0 0 0 0 1 1 0 0 0 0 0 0 1 1 0 0 0 1 0 1 0 0 0 1 0 1 0 0 0 0 0 1 1 0 0 0 0 0 0 0 1 0 1 0 0 0 0 0 0 0 0 0 1 0 1 0 1 0 0 0 0 0 1 0 1 0 0 0 0 1 0 0 1 0 0 0 0 0 1 0 0 0 0 0 0 1 1 0 0 0 0 0 0 1 1 0 0 0 0 1 0 1 0 0 1 0 0 0 0 0 1 0 1 0 0 0 0 0 1 0 0 0 0 1 1 0 0 0 0 0 0 0 1 1 0 0 0 0 0 0 1 1 0 0 0 0 1 0 0 1 0 0 0 0 0 0 0 1 1 0 1 0 0 0 1 0 0 0 2 0 0 0 0 0 0 0 1 0 0 0 0 0 1 0 0 0 1 0 0 0 1 0 0 0 1 0 0 0 1 0 0 0 1 0 0 0 1 0 0 0 1 0 0 0 1 0 0 0 0 0 1 0 1 0 0 0 1 0 0 0 1 0 0 1 0 0 0 0 1 0 0 1 0 0 0 0 1 0 0 1 1 0 0 0 0 0 0 1 1 0 0 0 0 0 0 0 1 0 1 0 0 0 1 0 0 0 1 0 0 0 1 0 0 0 1 0 0 0 1 0 0 0 0 1 0 0 0 0 2 0 0 0 0 0 1 0 1 0 0 0 0 0 1 1 0 0 0 0 0 0 0 0 1 0 0 1 0 0 1 0 1 0 0 0 0 0 0 1 0 0 1 0 0 1 0 0 0 0 0 1 0 0 0 1 0 0 1 0 0 0 0 1 1 0 0 0 0 0 0 1 1 0 0 0 0 0 0 1 1 0 0 0 0 0 0 0 0 1 0 0 1 0 0 1 0 1 0 0 0 0 0 2 0 0 0 0 0 0 0 1 0 0 0 0 1 0 0 1 0 0 0 0 1 0 0 1 0 0 0 0 1 0 0 1 0 0 0 0 1 0 0 0 0 1 0 0 1 0 0 0 0 1 0 0 1 0 1 0 0 0 0 0 1 0 1 0 0 1 0 0 0 0 0 0 0 2 0 0 0 0 0 0 0 1 0 1 0 0 1 0 0 0 1 0 0 0 1 0 0 1 0 0 0 1 1 0 0 0 0 0 0 1 1 0 0 0 0 0 0 1 1 0 0 0 0 0 0 1 1 0 0 0 0 0 0 1 1 0 0 0 0 0 0 0 0 0 0 2 0 0 0 1 0 0 0 0 0 0 1 1 0 0 0 0 0 0 1 0 0 0 0 0 0 1 1 1 0 0 0 0 1 0 0 1 0 0 0 0 0 0 1 1 0 0 0 0 0 0 1 1 0 0 0 0 0 0 1 1 0 0 0 0 0 1 0 1 0 0 0 0 0 1 0 0 1 0 0 0 1 0 0 0 1 0 0 0 1 0 0 0 0 0 0 0 0 2 0 0 0 0 0 0 0 2 0 0 1 0 1 0 0 0 0 0 0 0 1 0 0 0 1 0 0 0 1 0 0 0 1 0 0 0 1 0 0 0 1 0 0 0 1 0 0 0 1 0 0 0 0 0 1 0 1 0 0 0 1 0 0 0 1 0 0 0 2 0 0 0 0 0 0 1 0 0 1 0 0 2 0 0 0 0 0 0 0 1 0 0 0 0 0 0 1 0 0 0 1 0 0 0 1 0 0 0 1 0 0 0 1 0 0 0 1 0 0 0 1 0 0 0 1 0 0 0 1 1 0 0 0 -1 0 0 0 0 -1 0 0 0 0 0 1 0 -1 0 0 0 0 0 1 0 0 0 0 0 0 0 0 -1 0 0 0 0 0 0 1 0 0 0 0 0 0 0 0 0 0 0 0 0 -1 0 1 0 0 0 0 0 0 0 0 0 0 0 0 1 0 0 -1 0 0 1 0 0 0 0 -1 0 -1 1 0 0 0 0 0 -1 0 1 0 0 0 0 0 -1 0 0 0 1 0 0 0 0 0 0 -1 1 0 0 0 0 0 0 -1 0 0 1 0 0 0 0 -1 0 0 1 0 0 0 0 -1 0 0 0 1 0 0 0 -1 1 0 0 0 0 0 0 0 0 0 0 0 0 0 0 1 0 -1 0 0 0 0 0 1 0 -1 0 0 0 1 0 0 0 -1 0 0 0 1 0 0 0 -1 0 0 0 1 0 0 0 0 -1 0 0 1 0 0 0 -1 0 0 0 1 0 0 0 -1 0 0 1 0 0 0 0 -1 0 0 0 1 0 0 0 -1 0 0 0 0 0 -1 0 0 0 1 0 0 0 -1 0 0 0 1 -1 0 0 0 0 0 0 1 0 0 0 0 0 -1 0 1 0 0 0 0 0 -1 0 1 0 0 0 0 0 -1 1 0 0 0 0 0 0 -1 1 0 0 0 1 0 0 0 -1 0 0 0 0 0 0 1 -1 0 0 0 0 0 0 1 -1 0 0 0 1 0 -1 0 0 0 -1 0 1 0 0 0 0 0 -1 1 0 0 0 0 0 0 0 1 0 -1 0 0 0 0 0 0 0 0 0 1 0 -1 0 1 0 0 0 0 0 -1 0 1 0 0 0 0 -1 0 0 1 0 0 0 0 0 -1 0 0 0 0 0 0 1 -1 0 0 0 0 0 0 1 -1 0 0 0 0 -1 0 1 0 0 1 0 0 0 0 0 -1 0 1 0 0 0 0 0 -1 0 0 0 0 1 -1 0 0 0 0 0 0 0 -1 1 0 0 0 0 0 0 -1 1 0 0 0 0 -1 0 0 1 0 0 0 0 0 0 0 1 -1 0 1 0 0 0 -1 0 0 0 0 0 0 0 0 0 0 0 1 0 0 0 0 0 -1 0 0 0 1 0 0 0 -1 0 0 0 1 0 0 0 -1 0 0 0 1 0 0 0 -1 0 0 0 1 0 0 0 -1 0 0 0 0 0 1 0 -1 0 0 0 1 0 0 0 -1 0 0 1 0 0 0 0 -1 0 0 1 0 0 0 0 -1 0 0 1 -1 0 0 0 0 0 0 1 -1 0 0 0 0 0 0 0 -1 0 1 0 0 0 1 0 0 0 -1 0 0 0 1 0 0 0 -1 0 0 0 1 0 0 0 0 -1 0 0 0 0 0 0 0 0 0 0 1 0 -1 0 0 0 0 0 1 -1 0 0 0 0 0 0 0 0 -1 0 0 1 0 0 -1 0 1 0 0 0 0 0 0 1 0 0 -1 0 0 1 0 0 0 0 0 -1 0 0 0 1 0 0 -1 0 0 0 0 1 -1 0 0 0 0 0 0 1 -1 0 0 0 0 0 0 1 -1 0 0 0 0 0 0 0 0 -1 0 0 1 0 0 1 0 -1 0 0 0 0 0 0 0 0 0 0 0 0 0 -1 0 0 0 0 1 0 0 -1 0 0 0 0 1 0 0 -1 0 0 0 0 1 0 0 -1 0 0 0 0 1 0 0 0 0 1 0 0 -1 0 0 0 0 1 0 0 -1 0 1 0 0 0 0 0 -1 0 1 0 0 -1 0 0 0 0 0 0 0 0 0 0 0 0 0 0 0 -1 0 1 0 0 1 0 0 0 -1 0 0 0 -1 0 0 1 0 0 0 1 -1 0 0 0 0 0 0 1 -1 0 0 0 0 0 0 1 -1 0 0 0 0 0 0 1 -1 0 0 0 0 0 0 1 -1 0 0 0 0 0 0 0 0 0 0 0 0 0 0 -1 0 0 0 0 0 0 1 -1 0 0 0 0 0 0 1 0 0 0 0 0 0 -1 1 -1 0 0 0 0 1 0 0 -1 0 0 0 0 0 0 1 -1 0 0 0 0 0 0 1 -1 0 0 0 0 0 0 1 -1 0 0 0 0 0 1 0 -1 0 0 0 0 0 1 0 0 1 0 0 0 -1 0 0 0 1 0 0 0 -1 0 0 0 0 0 0 0 0 0 0 0 0 0 0 0 0 0 0 0 1 0 -1 0 0 0 0 0 0 0 -1 0 0 0 1 0 0 0 -1 0 0 0 1 0 0 0 -1 0 0 0 1 0 0 0 -1 0 0 0 1 0 0 0 0 0 -1 0 1 0 0 0 -1 0 0 0 1 0 0 0 0 0 0 0 0 0 0 1 0 0 -1 0 0 0 0 0 0 0 0 0 0 -1 0 0 0 0 0 0 1 0 0 0 -1 0 0 0 1 0 0 0 -1 0 0 0 1 0 0 0 -1 0 0 0 1 0 0 0 -1 0 0 0 1 -1 -1 -1 -1 0 -1 -1 -1 0 -1 -1 -1 -1 0 -1 0 0 -1 1 -1 0 0 0 -1 0 0 0 -1 -1 0 -1 -1 -1 -1 -1 -1 0 0 0 -1 -1 0 -1 -1 -1 -1 1 -1 0 0 0 -1 -1 0 -1 0 -1 1 0 -1 0 0 -1 0 0 0 -1 0 0 0 -1 -1 0 -1 -1 0 -1 -1 0 0 0 -1 -1 -1 0 0 1 -1 -1 1 -1 0 -1 0 -1 -1 -1 0 0 0 1 -1 -1 0 -1 -1 -1 -1 -1 0 -1 -1 0 -1 0 0 1 -1 0 0 -1 -1 -1 -1 -1 1 -1 -1 0 0 -1 -1 0
3.548838 2 3 0 1 1 0 0 0 0 0 0 0 0 0 0 0 0 0 0 0 0 0 0 0 0 0 0 0 0 0 0 0 0 0 0 0 0 0 0 0 0 0 0 0 0 0 0 0 0 0 0 0 0 0 0 0 0 0 0 0 0 0 0 0 0 0 0 0 0 0 0 0 0 0 0 0 0 0 0 0 0 0 0 0 0 0 0 0 0 0 0 0 0 0 0 0 0 0 0 0 0 0 0 0 1 0 1 0 0 0 0 0 1 0 0 1 0 0 0 0 1 0 0 1 0 0 0 0 1 0 1 0 0 0 0 0 1 0 1 0 0 0 0 0 1 0 1 0 0 0 0 0 1 0 1 0 0 0 0 0 0 1 0 0 0 1 0 0 0 2 0 0 0 0 0 0 1 1 0 0 0 0 0 1 1 0 0 0 0 0 0 1 0 0 0 0 0 1 0 1 0 0 0 0 0 1 0 0 1 0 0 0 0 1 0 1 0 1 0 0 0 0 0 0 0 1 0 0 0 1 0 0 0 0 0 0 2 0 0 0 0 1 0 0 1 0 0 0 0 1 0 0 1 0 0 0 0 2 0 0 0 0 0 0 0 1 0 0 0 1 0 0 0 0 0 0 1 1 0 0 1 0 0 0 0 1 0 0 1 0 1 0 0 0 0 0 1 0 0 0 0 1 0 0 1 1 0 0 0 0 1 0 0 0 0 0 0 1 1 0 0 0 0 0 0 1 0 0 0 0 0 0 0 2 0 0 0 0 0 0 0 2 0 0 0 0 1 0 1 0 0 0 0 0 0 1 0 1 1 0 0 0 0 0 0 1 1 0 0 0 0 0 0 1 1 0 0 0 0 0 0 1 0 1 0 0 1 0 0 0 0 0 1 0 0 0 0 1 0 0 1 0 1 0 0 0 1 0 0 0 1 0 0 0 0 0 0 0 2 0 0 0 0 1 0 0 0 0 1 0 0 0 0 0 1 0 1 0 1 0 1 0 0 0 0 0 0 0 0 0 0 0 1 1 0 0 0 0 0 0 1 1 0 0 0 1 0 0 1 0 1 0 0 0 0 0 1 0 0 0 0 0 1 0 1 0 0 0 0 0 1 0 1 0 0 0 1 0 0 0 1 0 0 0 1 0 0 1 0 0 0 0 0 0 0 2 0 0 0 0 0 0 0 2 0 0 0 0 0 0 1 1 0 0 0 0 0 0 0 1 0 1 0 0 0 1 1 0 0 0 0 0 0 0 1 0 1 0 0 0 0 0 1 0 1 0 0 0 0 0 1 0 1 0 0 0 0 0 1 0 1 0 0 0 0 0 1 0 1 0 0 0 0 1 1 0 0 0 0 0 0 2 0 0 0 0 0 1 0 1 0 0 0 0 0 1 0 0 0 0 0 1 0 1 0 0 0 0 0 1 0 1 0 0 0 0 0 1 0 0 0 0 0 0 0 2 0 0 0 0 0 1 0 1 0 0 0 0 0 1 1 0 0 1 0 0 0 1 0 0 0 0 0 0 0 1 1 0 0 0 0 0 0 1 1 0 0 0 0 1 0 1 0 0 0 0 0 2 0 0 0 0 0 0 0 0 0 1 1 0 0 0 0 1 0 1 0 0 0 0 0 1 0 0 0 1 0 0 0 1 0 0 0 1 0 0 0 0 0 0 0 2 0 0 0 0 0 0 0 2 0 0 0 1 0 0 0 1 0 0 0 1 0 0 0 1 0 0 1 0 0 1 0 0 1 0 0 0 0 0 1 0 2 0 0 0 0 0 0 0 1 0 1 0 0 0 0 0 1 0 1 0 0 0 0 0 1 1 0 0 0 0 0 0 0 1 0 0 0 0 0 1 1 0 1 0 0 0 0 0 0 0 1 0 0 0 0 1 0 0 2 0 0 0 0 0 0 0 1 1 0 0 0 0 0 0 1 1 0 0 0 0 0 0 1 1 0 0 0 0 0 0 1 1 0 0 0 0 0 0 1 1 0 0 0 0 0 1 0 0 0 1 0 0 0 2 0 0 0 0 0 0 0 1 0 0 0 0 1 0 0 1 0 0 0 0 1 0 0 0 0 0 1 0 1 0 0 0 0 1 0 0 1 0 0 1 1 0 0 0 0 0 0 1 0 0 0 0 0 1 0 0 1 0 0 0 0 1 0 1 1 0 0 0 0 0 0 2 0 0 0 0 0 0 0 0 1 0 0 1 0 0 1 0 0 0 0 1 0 0 1 0 0 0 0 1 0 0 0 0 0 0 0 2 0 0 0 0 0 1 0 1 0 0 0 0 1 1 0 0 0 0 0 0 1 1 0 0 0 0 0 1 0 1 0 0 0 0 0 1 0 1 0 0 0 0 0 1 0 1 0 0 0 0 0 0 1 0 0 0 0 1 0 0 1 0 1 0 0 0 0 0 2 0 0 0 0 0 0 0 1 0 0 1 0 0 0 0 1 0 0 1 0 0 0 1 0 0 0 1 0 0 1 0 0 0 0 1 0 0 0 0 0 1 1 0 0 0 0 0 1 0 0 1 0 0 0 0 0 0 0 1 1 0 0 0 0 1 0 0 1 0 0 0 0 1 0 0 1 0 0 1 0 0 0 0 1 0 0 0 0 0 1 0 1 0 0 0 -1 0 1 0 0 0 0 0 -1 0 0 1 0 0 0 0 -1 0 0 1 0 0 0 0 -1 0 1 0 0 0 0 0 -1 0 1 0 0 0 0 0 -1 0 1 0 0 0 0 0 -1 0 1 0 0 0 0 0 0 -1 0 0 0 1 0 0 0 0 0 0 0 0 0 0 1 -1 0 0 0 0 0 -1 1 0 0 0 0 0 0 -1 0 0 0 0 0 1 0 -1 0 0 0 0 0 1 0 0 -1 0 0 0 0 1 0 1 0 -1 0 0 0 0 0 0 0 -1 0 0 0 1 0 0 0 0 0 0 0 0 0 0 0 -1 0 0 1 0 0 0 0 -1 0 0 1 0 0 0 0 0 0 0 0 0 0 0 0 1 0 0 0 -1 0 0 0 0 0 0 1 -1 0 0 -1 0 0 0 0 1 0 0 -1 0 1 0 0 0 0 0 -1 0 0 0 0 1 0 0 1 -1 0 0 0 0 -1 0 0 0 0 0 0 1 -1 0 0 0 0 0 0 1 0 0 0 0 0 0 0 0 0 0 0 0 0 0 0 0 0 0 0 0 1 0 -1 0 0 0 0 0 0 1 0 -1 -1 0 0 0 0 0 0 1 -1 0 0 0 0 0 0 1 -1 0 0 0 0 0 0 1 0 1 0 0 -1 0 0 0 0 0 -1 0 0 0 0 1 0 0 -1 0 1 0 0 0 -1 0 0 0 1 0 0 0 0 0 0 0 0 0 0 0 0 -1 0 0 0 0 1 0 0 0 0 0 -1 0 1 0 1 0 -1 0 0 0 0 0 0 0 0 0 0 0 1 -1 0 0 0 0 0 0 1 -1 0 0 0 -1 0 0 1 0 1 0 0 0 0 0 -1 0 0 0 0 0 1 0 -1 0 0 0 0 0 1 0 -1 0 0 0 -1 0 0 0 1 0 0 0 -1 0 0 1 0 0 0 0 0 0 0 0 0 0 0 0 0 0 0 0 0 0 0 0 0 0 -1 1 0 0 0 0 0 0 0 1 0 -1 0 0 0 -1 1 0 0 0 0 0 0 0 -1 0 1 0 0 0 0 0 -1 0 1 0 0 0 0 0 -1 0 1 0 0 0 0 0 -1 0 1 0 0 0 0 0 -1 0 1 0 0 0 0 1 -1 0 0 0 0 0 0 0 0 0 0 0 0 1 0 -1 0 0 0 0 0 1 0 0 0 0 0 -1 0 1 0 0 0 0 0 -1 0 1 0 0 0 0 0 -1 0 0 0 0 0 0 0 0 0 0 0 0 0 -1 0 1 0 0 0 0 0 -1 1 0 0 1 0 0 0 -1 0 0 0 0 0 0 0 -1 1 0 0 0 0 0 0 -1 1 0 0 0 0 1 0 -1 0 0 0 0 0 0 0 0 0 0 0 0 0 0 0 -1 1 0 0 0 0 1 0 -1 0 0 0 0 0 1 0 0 0 -1 0 0 0 1 0 0 0 -1 0 0 0 0 0 0 0 0 0 0 0 0 0 0 0 0 0 0 0 1 0 0 0 -1 0 0 0 1 0 0 0 -1 0 0 1 0 0 -1 0 0 -1 0 0 0 0 0 1 0 0 0 0 0 0 0 0 0 1 0 -1 0 0 0 0 0 1 0 -1 0 0 0 0 0 -1 1 0 0 0 0 0 0 0 1 0 0 0 0 0 -1 -1 0 1 0 0 0 0 0 0 0 1 0 0 0 0 -1 0 0 0 0 0 0 0 0 0 0 -1 1 0 0 0 0 0 0 -1 1 0 0 0 0 0 0 -1 1 0 0 0 0 0 0 -1 1 0 0 0 0 0 0 -1 1 0 0 0 0 0 1 0 0 0 -1 0 0 0 0 0 0 0 0 0 0 0 -1 0 0 0 0 1 0 0 -1 0 0 0 0 1 0 0 0 0 0 -1 0 1 0 0 0 0 -1 0 0 1 0 0 1 -1 0 0 0 0 0 0 1 0 0 0 0 0 -1 0 0 1 0 0 0 0 -1 0 -1 1 0 0 0 0 0 0 0 0 0 0 0 0 0 0 0 -1 0 0 1 0 0 -1 0 0 0 0 1 0 0 -1 0 0 0 0 1 0 0 0 0 0 0 0 0 0 0 0 0 0 1 0 -1 0 0 0 0 -1 1 0 0 0 0 0 0 -1 1 0 0 0 0 0 -1 0 1 0 0 0 0 0 1 0 -1 0 0 0 0 0 1 0 -1 0 0 0 0 0 0 1 0 0 0 0 -1 0 0 1 0 -1 0 0 0 0 0 0 0 0 0 0 0 0 0 1 0 0 -1 0 0 0 0 1 0 0 -1 0 0 0 -1 0 0 0 1 0 0 1 0 0 0 0 -1 0 0 0 0 0 1 -1 0 0 0 0 0 -1 0 0 1 0 0 0 0 0 0 0 1 -1 0 0 0 0 1 0 0 -1 0 0 0 0 1 0 0 -1 0 0 1 0 0 0 0 -1 0 0 0 0 0 1 0 -1 0 0 -1 -1 0 0 -1 0 -1 -1 -1 -1 -1 -1 -1 -1 -1 -1 -1 0 -1 0 0 0 -1 -1 -1 0 -1 -1 -1 0 -1 -1 0 -1 0 0 -1 0 1 -1 0 0 -1 -1 0 0 -1 0 0 0 -1 -1 0 -1 0 -1 0 -1 -1 -1 0 -1 0 -1 0 -1 -1 -1 -1 -1 0 -1 -1 -1 -1 0 -1 -1 1 -1 -1 0 -1 -1 -1 1 -1 0 1 -1 0 1 -1 0 -1 0 0 -1 1 1 -1 0 0 0 -1 -1 -1 1 -1 -1 -1 1 0 -1 0 -1 0 0 -1 -1 -1 0 -1 0 0 1 1 -1 -1 -1 0 -1
1.315899 2 4 0 1 0 1 0 0 0 0 0 0 0 0 0 0 0 0 0 0 0 0 0 0 0 0 0 0 0 0 0 0 0 0 0 0 0 0 0 0 0 0 0 0 0 0 0 0 0 0 0 0 0 0 0 0 0 0 0 0 0 0 0 0 0 0 0 0 0 0 0 0 0 0 0 0 0 0 0 0 0 0 0 0 0 0 0 0 0 0 0 0 0 0 0 0 0 0 0 0 0 0 0 0 0 0 2 0 0 0 0 1 0 0 0 1 0 0 0 1 0 0 0 1 0 0 0 0 0 0 1 0 0 1 1 0 0 0 1 0 0 0 0 0 0 0 1 0 0 1 0 0 0 0 1 1 0 0 0 0 0 0 0 0 0 2 0 0 0 1 0 0 0 1 0 0 1 0 0 0 0 1 0 1 1 0 0 0 0 0 1 0 0 0 0 0 0 1 1 0 0 0 0 0 0 1 0 0 0 1 0 0 0 1 0 1 0 1 0 0 0 0 0 0 0 1 0 0 0 1 0 0 0 1 0 0 1 0 0 0 0 1 0 0 1 0 0 0 0 1 0 0 1 0 0 0 0 1 0 1 0 0 0 0 0 1 0 1 0 0 0 0 0 0 0 1 1 0 0 0 0 0 0 1 0 1 0 0 0 0 1 0 1 0 0 0 0 0 0 1 0 1 0 0 1 0 0 1 0 0 0 0 0 0 0 1 0 1 0 0 0 0 0 1 0 1 0 0 0 1 0 0 0 1 0 0 0 1 0 0 0 1 1 0 0 0 1 0 0 0 0 0 0 0 0 2 0 0 0 0 0 0 0 1 0 1 0 0 0 0 0 1 0 1 0 0 0 0 0 1 0 1 0 1 0 0 0 0 1 0 0 0 0 0 0 0 1 1 0 0 0 0 1 0 1 0 0 0 0 0 2 0 0 0 1 0 0 0 1 0 0 0 1 0 0 0 0 0 1 0 0 0 0 1 0 0 1 0 1 0 0 0 0 0 0 1 0 0 0 0 0 0 1 1 0 0 0 0 0 0 2 0 0 0 0 0 0 0 1 1 1 0 0 0 0 0 0 1 0 0 0 0 1 0 0 1 0 0 0 0 2 0 0 0 0 0 0 0 0 0 1 1 0 0 0 0 0 1 0 1 0 0 0 0 0 2 0 0 0 0 0 0 0 2 0 0 0 0 0 0 0 2 0 0 0 0 0 1 0 1 0 0 0 0 0 0 1 0 0 1 0 0 0 0 0 1 1 0 0 1 0 0 0 0 1 0 0 0 0 0 0 0 1 1 0 0 0 0 0 0 1 1 0 0 0 0 0 0 1 1 0 0 0 1 0 0 0 1 0 0 0 1 0 0 0 1 0 1 0 0 0 0 0 1 0 1 0 0 0 0 0 1 0 1 0 0 0 0 0 1 0 1 0 0 0 0 0 1 0 0 0 1 0 0 0 1 0 0 0 1 0 0 0 1 0 0 0 1 0 0 1 0 0 1 0 0 0 1 0 0 0 0 0 0 0 1 1 0 0 0 0 0 0 0 2 0 0 0 0 2 0 0 0 0 0 0 0 2 0 0 0 0 0 0 1 0 0 0 1 0 0 0 0 2 0 0 0 0 0 1 0 1 0 0 0 0 0 0 0 1 0 1 0 0 0 0 0 0 0 0 1 1 0 0 0 0 0 1 0 1 0 0 0 2 0 0 0 0 0 0 0 2 0 0 0 0 0 0 1 1 0 0 0 0 0 0 0 0 1 0 1 0 1 0 0 0 1 0 0 0 1 0 1 0 0 0 0 0 1 0 1 0 0 0 0 0 0 1 1 0 0 0 0 0 0 1 1 0 0 0 0 0 0 0 2 0 0 0 0 0 0 0 1 0 0 0 0 1 0 0 1 0 0 0 0 1 0 0 0 1 0 0 0 1 0 0 0 1 1 0 0 0 0 0 0 1 1 0 0 0 0 0 0 1 1 0 0 0 0 0 0 1 0 1 0 0 0 2 0 0 0 0 0 0 0 2 0 0 0 0 0 0 0 1 0 0 0 0 1 0 0 1 0 0 0 0 1 0 0 1 0 0 0 0 1 0 0 1 0 0 0 0 1 0 0 1 0 0 1 0 0 0 1 1 0 0 0 0 0 0 1 0 1 0 0 0 0 0 0 0 1 0 0 0 1 0 1 1 0 0 0 0 0 0 1 0 0 0 0 1 0 0 1 0 0 0 0 1 0 0 1 0 0 0 0 1 0 0 1 0 0 0 0 1 0 0 1 0 0 1 0 0 0 0 0 0 0 1 0 1 0 0 0 0 0 1 0 1 0 0 0 0 0 1 0 0 1 0 0 1 0 0 0 0 1 0 0 1 0 1 0 0 0 0 0 0 1 1 0 0 0 0 0 0 1 1 0 0 0 0 0 0 1 1 0 0 0 0 0 0 1 1 0 0 0 0 0 0 1 0 0 1 0 0 0 0 0 1 0 1 0 0 1 0 0 1 0 0 0 0 0 0 0 1 0 1 0 0 1 0 0 0 0 1 0 0 1 0 0 0 0 1 0 0 0 0 0 2 0 0 0 0 0 0 0 2 0 0 0 0 0 1 0 1 0 0 0 0 0 0 0 1 1 0 0 0 0 0 0 0 0 0 0 0 0 -1 0 0 0 1 0 0 0 -1 0 0 0 1 0 0 0 0 0 0 1 0 0 -1 -1 0 0 0 1 0 0 0 0 0 0 0 1 0 0 -1 0 0 0 0 1 -1 0 0 0 0 0 0 0 0 0 0 0 0 0 1 0 0 0 -1 0 0 1 0 0 0 0 -1 0 -1 1 0 0 0 0 0 -1 0 0 0 0 0 0 1 -1 0 0 0 0 0 0 1 0 0 0 -1 0 0 0 1 0 1 0 -1 0 0 0 0 0 0 0 -1 0 0 0 1 0 0 0 -1 0 0 1 0 0 0 0 -1 0 0 1 0 0 0 0 -1 0 0 1 0 0 0 0 1 0 -1 0 0 0 0 0 1 0 -1 0 0 0 0 0 0 0 -1 1 0 0 0 0 0 0 -1 0 1 0 0 0 0 1 0 -1 0 0 0 0 0 0 -1 0 1 0 0 1 0 0 -1 0 0 0 0 0 0 0 -1 0 1 0 0 0 0 0 -1 0 1 0 0 0 -1 0 0 0 1 0 0 0 -1 0 0 0 1 -1 0 0 0 1 0 0 0 0 0 0 0 0 0 0 0 0 0 0 0 0 -1 0 1 0 0 0 0 0 -1 0 1 0 0 0 0 0 -1 0 1 0 1 0 0 0 0 -1 0 0 0 0 0 0 0 -1 1 0 0 0 0 1 0 -1 0 0 0 0 0 0 0 0 0 -1 0 0 0 1 0 0 0 -1 0 0 0 0 0 1 0 0 0 0 -1 0 0 1 0 1 0 0 0 0 0 0 -1 0 0 0 0 0 0 1 -1 0 0 0 0 0 0 0 0 0 0 0 0 0 0 1 -1 1 0 0 0 0 0 0 -1 0 0 0 0 1 0 0 -1 0 0 0 0 0 0 0 0 0 0 0 0 0 0 1 -1 0 0 0 0 0 1 0 -1 0 0 0 0 0 0 0 0 0 0 0 0 0 0 0 0 0 0 0 0 0 0 0 0 0 0 0 -1 0 1 0 0 0 0 0 0 1 0 0 -1 0 0 0 0 0 -1 1 0 0 -1 0 0 0 0 1 0 0 0 0 0 0 0 1 -1 0 0 0 0 0 0 1 -1 0 0 0 0 0 0 1 -1 0 0 0 1 0 0 0 -1 0 0 0 1 0 0 0 -1 0 1 0 0 0 0 0 -1 0 1 0 0 0 0 0 -1 0 1 0 0 0 0 0 -1 0 1 0 0 0 0 0 -1 0 0 0 -1 0 0 0 1 0 0 0 -1 0 0 0 1 0 0 0 -1 0 0 1 0 0 1 0 0 0 -1 0 0 0 0 0 0 0 -1 1 0 0 0 0 0 0 0 0 0 0 0 0 0 0 0 0 0 0 0 0 0 0 0 0 0 0 0 -1 0 0 0 1 0 0 0 0 0 0 0 0 0 0 -1 0 1 0 0 0 0 0 0 0 1 0 -1 0 0 0 0 0 0 0 0 -1 1 0 0 0 0 0 -1 0 1 0 0 0 0 0 0 0 0 0 0 0 0 0 0 0 0 0 0 1 -1 0 0 0 0 0 0 0 0 -1 0 1 0 1 0 0 0 -1 0 0 0 1 0 -1 0 0 0 0 0 1 0 -1 0 0 0 0 0 0 1 -1 0 0 0 0 0 0 1 -1 0 0 0 0 0 0 0 0 0 0 0 0 0 0 0 1 0 0 0 0 -1 0 0 1 0 0 0 0 -1 0 0 0 1 0 0 0 -1 0 0 0 1 -1 0 0 0 0 0 0 1 -1 0 0 0 0 0 0 1 -1 0 0 0 0 0 0 1 0 -1 0 0 0 0 0 0 0 0 0 0 0 0 0 0 0 0 0 0 0 -1 0 0 0 0 1 0 0 -1 0 0 0 0 1 0 0 -1 0 0 0 0 1 0 0 -1 0 0 0 0 1 0 0 1 0 0 -1 0 0 0 -1 1 0 0 0 0 0 0 -1 0 1 0 0 0 0 0 0 0 1 0 0 0 -1 0 -1 1 0 0 0 0 0 0 -1 0 0 0 0 1 0 0 -1 0 0 0 0 1 0 0 -1 0 0 0 0 1 0 0 -1 0 0 0 0 1 0 0 -1 0 0 1 0 0 0 0 0 0 0 1 0 -1 0 0 0 0 0 1 0 -1 0 0 0 0 0 1 0 0 -1 0 0 1 0 0 0 0 -1 0 0 1 0 -1 0 0 0 0 0 0 1 -1 0 0 0 0 0 0 1 -1 0 0 0 0 0 0 1 -1 0 0 0 0 0 0 1 -1 0 0 0 0 0 0 1 0 0 -1 0 0 0 0 0 -1 0 1 0 0 1 0 0 -1 0 0 0 0 0 0 0 1 0 -1 0 0 -1 0 0 0 0 1 0 0 -1 0 0 0 0 1 0 0 0 0 0 0 0 0 0 0 0 0 0 0 0 0 0 0 0 1 0 -1 0 0 0 0 0 0 0 -1 1 0 0 0 -1 -1 -1 -1 0 -1 0 -1 0 -1 -1 -1 -1 0 -1 -1 0 -1 0 -1 0 1 0 -1 -1 0 -1 -1 -1 0 -1 -1 -1 0 -1 -1 -1 0 1 0 -1 0 -1 -1 -1 -1 0 -1 1 0 0 -1 -1 1 -1 -1 -1 0 -1 -1 0 0 -1 0 -1 0 -1 -1 -1 0 -1 0 -1 -1 -1 0 -1 -1 -1 1 -1 -1 -1 -1 0 -1 1 -1 0 1 -1 0 0 -1 0 -1 -1 0 -1 1 1 -1 -1 0 0 -1 -1 -1 0 0 -1 -1 0 0 -1 1 0 -1 0 0 -1 -1 -1 -1 -1 0 0 0 -1 -1 -1 -1 -1
2.44247 2 5 0 1 0 0 1 0 0 0 0 0 0 0 0 0 0 0 0 0 0 0 0 0 0 0 0 0 0 0 0 0 0 0 0 0 0 0 0 0 0 0 0 0 0 0 0 0 0 0 0 0 0 0 0 0 0 0 0 0 0 0 0 0 0 0 0 0 0 0 0 0 0 0 0 0 0 0 0 0 0 0 0 0 0 0 0 0 0 0 0 0 0 0 0 0 0 0 0 0 0 0 0 1 0 0 1 0 0 0 0 1 0 0 0 1 0 0 0 1 0 0 0 1 0 0 0 0 1 0 1 0 0 0 0 1 0 0 1 0 0 0 0 1 0 0 1 0 0 0 1 0 0 0 1 0 0 0 0 0 0 0 0 0 0 2 0 0 0 1 0 0 0 1 0 0 2 0 0 0 0 0 0 0 2 0 0 0 0 0 0 0 0 0 0 1 0 1 0 0 0 0 0 0 1 1 0 0 0 1 0 0 0 1 0 1 0 0 0 0 1 0 0 0 0 0 1 0 0 1 0 0 0 0 1 0 1 0 0 1 0 0 0 0 1 0 0 1 0 0 0 0 1 0 0 0 0 2 0 0 0 0 0 1 0 1 0 0 0 0 0 0 0 0 1 0 1 0 0 0 0 0 1 0 0 1 0 0 0 0 2 0 0 0 0 0 0 0 1 0 0 1 1 0 1 0 0 0 0 0 0 0 0 0 1 0 0 1 0 1 0 0 0 0 0 1 0 0 0 0 0 0 0 2 0 0 0 1 0 0 0 1 0 0 0 0 1 0 0 1 0 0 0 0 0 1 0 1 0 0 0 0 0 1 0 1 1 0 0 0 0 0 0 1 1 0 0 0 0 0 0 1 0 1 0 1 0 0 0 0 0 0 0 0 0 0 1 1 0 0 0 0 1 0 0 1 0 0 0 0 1 0 0 1 0 0 0 1 1 0 0 0 0 0 0 1 0 0 1 0 0 0 0 1 0 0 1 0 1 0 0 1 0 0 0 0 0 0 0 1 0 0 1 0 0 0 1 0 0 0 1 0 0 0 1 0 0 0 1 0 1 0 1 0 0 0 0 0 0 0 1 0 1 0 0 0 0 0 1 0 1 0 0 0 0 0 0 0 0 0 1 1 0 0 0 0 0 1 0 1 0 0 0 0 0 1 0 1 0 0 1 0 0 1 0 0 0 0 1 0 0 1 0 0 0 0 0 0 0 1 0 1 0 0 0 0 1 0 0 1 0 1 0 0 0 0 1 0 0 1 0 0 0 0 1 0 0 1 0 0 0 0 1 0 0 1 0 0 0 0 1 0 0 1 0 0 0 0 1 0 0 1 0 1 0 0 0 0 0 1 0 1 0 0 0 0 0 1 1 0 0 0 0 0 1 1 0 0 0 0 0 0 1 1 0 0 0 0 0 0 1 1 0 0 0 0 0 0 0 1 0 0 0 0 0 1 1 0 0 0 0 0 0 1 0 0 0 0 0 0 1 1 1 1 0 0 0 0 0 0 0 0 1 0 0 0 1 0 0 0 1 0 0 0 1 0 0 0 1 1 0 0 0 0 0 0 0 1 0 0 0 1 0 0 0 0 0 0 2 0 0 0 0 1 0 0 1 0 0 0 0 1 0 1 0 0 0 0 0 1 0 1 0 0 1 0 0 0 0 0 0 1 0 0 1 0 0 0 0 1 0 0 1 1 0 0 0 0 0 0 1 1 0 0 0 0 0 0 2 0 0 0 0 0 0 0 0 0 0 1 1 0 1 0 0 0 0 1 0 0 1 0 0 0 0 1 0 0 1 0 0 0 1 0 0 0 0 1 0 0 0 1 0 0 0 1 1 0 0 0 0 0 0 0 2 0 0 0 0 0 0 0 2 0 0 0 0 0 0 0 2 0 0 0 0 0 0 0 1 1 0 0 0 0 0 0 1 1 0 0 0 0 0 0 0 2 0 0 0 0 0 0 0 2 0 0 0 0 0 0 0 1 0 0 0 1 1 1 0 0 0 0 0 0 1 1 0 0 0 0 0 0 1 0 0 0 0 0 1 0 0 0 1 0 0 0 1 0 1 0 0 0 0 0 1 0 1 0 0 0 0 0 1 0 1 1 0 0 0 0 0 0 0 1 0 0 0 1 0 0 0 0 1 0 0 1 0 0 0 0 1 0 0 0 1 0 0 1 0 0 0 0 1 0 0 0 0 0 0 1 1 0 0 0 0 1 0 1 0 0 0 0 0 1 0 1 0 0 0 1 0 0 0 1 0 0 0 0 1 1 0 0 0 0 0 1 0 1 0 0 0 0 0 1 0 1 0 0 0 0 0 0 0 1 0 0 0 1 1 1 0 0 0 0 0 0 0 1 1 0 0 0 0 0 0 1 1 0 0 0 0 0 1 0 1 0 0 0 0 0 1 0 1 0 0 0 0 0 1 0 1 0 0 0 0 0 0 1 1 0 0 0 0 0 0 1 0 0 0 1 0 0 1 1 0 0 0 0 0 0 0 0 1 1 0 0 0 0 0 0 0 0 1 1 0 0 1 0 0 0 0 1 0 0 0 0 0 1 1 0 0 0 0 0 0 1 0 0 1 0 0 1 0 0 0 0 1 0 0 1 0 0 1 0 0 0 0 -1 0 0 1 0 0 0 0 -1 0 0 0 1 0 0 0 -1 0 0 0 1 0 0 0 0 -1 0 1 0 0 0 0 -1 0 0 1 0 0 0 0 -1 0 0 1 0 0 0 -1 0 0 0 1 0 0 0 0 0 0 0 0 0 0 0 0 0 0 1 0 0 0 -1 0 0 0 0 0 0 0 0 0 0 0 0 0 0 0 0 0 0 0 0 0 -1 0 1 0 0 0 0 0 0 -1 1 0 0 0 -1 0 0 0 1 0 1 0 0 0 0 -1 0 0 0 0 0 -1 0 0 1 0 0 0 0 -1 0 1 0 0 -1 0 0 0 0 1 0 0 -1 0 0 0 0 1 0 0 0 0 0 0 0 0 0 0 -1 0 1 0 0 0 0 0 0 0 0 -1 0 1 0 0 0 0 0 -1 0 0 1 0 0 0 0 0 0 0 0 0 0 0 0 -1 0 0 1 -1 0 1 0 0 0 0 0 0 0 0 0 -1 0 0 1 0 -1 0 0 0 0 0 1 0 0 0 0 0 0 0 0 0 0 0 -1 0 0 0 1 0 0 0 0 1 0 0 -1 0 0 0 0 0 1 0 -1 0 0 0 0 0 -1 0 1 -1 0 0 0 0 0 0 1 -1 0 0 0 0 0 0 1 0 1 0 -1 0 0 0 0 0 0 0 0 0 0 -1 1 0 0 0 0 1 0 0 -1 0 0 0 0 1 0 0 -1 0 0 0 -1 1 0 0 0 0 0 0 -1 0 0 1 0 0 0 0 -1 0 0 1 0 1 0 0 -1 0 0 0 0 0 0 0 -1 0 0 1 0 0 0 -1 0 0 0 1 0 0 0 -1 0 0 0 1 0 1 0 -1 0 0 0 0 0 0 0 -1 0 1 0 0 0 0 0 -1 0 1 0 0 0 0 0 0 0 0 0 1 -1 0 0 0 0 0 1 0 -1 0 0 0 0 0 1 0 -1 0 0 -1 0 0 1 0 0 0 0 -1 0 0 1 0 0 0 0 0 0 0 1 0 -1 0 0 0 0 1 0 0 -1 0 -1 0 0 0 0 1 0 0 -1 0 0 0 0 1 0 0 -1 0 0 0 0 1 0 0 -1 0 0 0 0 1 0 0 -1 0 0 0 0 1 0 0 -1 0 1 0 0 0 0 0 -1 0 1 0 0 0 0 0 1 -1 0 0 0 0 0 -1 1 0 0 0 0 0 0 -1 1 0 0 0 0 0 0 -1 1 0 0 0 0 0 0 0 -1 0 0 0 0 0 1 -1 0 0 0 0 0 0 1 0 0 0 0 0 0 1 -1 -1 1 0 0 0 0 0 0 0 0 -1 0 0 0 1 0 0 0 -1 0 0 0 1 0 0 0 -1 1 0 0 0 0 0 0 0 1 0 0 0 -1 0 0 0 0 0 0 0 0 0 0 0 1 0 0 -1 0 0 0 0 1 0 -1 0 0 0 0 0 1 0 -1 0 0 -1 0 0 0 0 0 0 1 0 0 -1 0 0 0 0 1 0 0 -1 1 0 0 0 0 0 0 -1 1 0 0 0 0 0 0 0 0 0 0 0 0 0 0 0 0 0 -1 1 0 1 0 0 0 0 -1 0 0 1 0 0 0 0 -1 0 0 1 0 0 0 -1 0 0 0 0 1 0 0 0 -1 0 0 0 1 -1 0 0 0 0 0 0 0 0 0 0 0 0 0 0 0 0 0 0 0 0 0 0 0 0 0 0 0 0 0 0 0 -1 1 0 0 0 0 0 0 -1 1 0 0 0 0 0 0 0 0 0 0 0 0 0 0 0 0 0 0 0 0 0 0 0 1 0 0 0 -1 -1 1 0 0 0 0 0 0 -1 1 0 0 0 0 0 0 -1 0 0 0 0 0 1 0 0 0 -1 0 0 0 1 0 -1 0 0 0 0 0 1 0 -1 0 0 0 0 0 1 0 -1 1 0 0 0 0 0 0 0 1 0 0 0 -1 0 0 0 0 1 0 0 -1 0 0 0 0 1 0 0 0 -1 0 0 1 0 0 0 0 -1 0 0 0 0 0 0 1 -1 0 0 0 0 -1 0 1 0 0 0 0 0 -1 0 1 0 0 0 -1 0 0 0 1 0 0 0 0 -1 1 0 0 0 0 0 -1 0 1 0 0 0 0 0 -1 0 1 0 0 0 0 0 0 0 1 0 0 0 -1 -1 1 0 0 0 0 0 0 0 1 -1 0 0 0 0 0 0 -1 1 0 0 0 0 0 -1 0 1 0 0 0 0 0 -1 0 1 0 0 0 0 0 -1 0 1 0 0 0 0 0 0 -1 1 0 0 0 0 0 0 -1 0 0 0 1 0 0 1 -1 0 0 0 0 0 0 0 0 -1 1 0 0 0 0 0 0 0 0 -1 1 0 0 -1 0 0 0 0 1 0 0 0 0 0 1 -1 0 0 0 0 0 0 1 0 0 -1 0 0 1 0 0 0 0 -1 0 0 -1 0 0 1 0 0 0 -1 -1 -1 0 0 -1 0 -1 0 -1 -1 0 -1 0 -1 -1 0 -1 -1 -1 -1 0 0 -1 -1 -1 -1 -1 -1 0 -1 -1 -1 0 -1 0 -1 -1 0 1 -1 0 -1 -1 0 -1 -1 -1 0 0 0 -1 -1 0 -1 -1 -1 0 0 0 -1 0 -1 -1 -1 0 -1 -1 -1 -1 -1 0 -1 0 0 -1 -1 -1 -1 0 0 -1 -1 -1 -1 -1 0 -1 0 1 -1 -1 1 -1 0 -1 -1 -1 -1 0 1 -1 -1 1 0 0 -1 -1 1 0 0 0 0 0 0 0 0 -1 -1 -1 -1 0 -1 -1 0 -1 0 0 -1 0 -1 0 0
2.848426 3 4 0 0 1 1 0 0 0 0 0 0 0 0 0 0 0 0 0 0 0 0 0 0 0 0 0 0 0 0 0 0 0 0 0 0 0 0 0 0 0 0 0 0 0 0 0 0 0 0 0 0 0 0 0 0 0 0 0 0 0 0 0 0 0 0 0 0 0 0 0 0 0 0 0 0 0 0 0 0 0 0 0 0 0 0 0 0 0 0 0 0 0 0 0 0 0 0 0 0 0 0 0 0 1 0 1 0 0 0 0 1 1 0 0 0 0 0 0 1 1 0 0 0 0 0 0 0 1 0 0 0 0 1 1 0 1 0 0 0 0 0 0 0 1 0 0 0 0 1 0 0 1 0 0 1 0 0 0 0 0 1 0 0 0 1 0 0 0 1 0 0 0 1 0 0 0 1 0 0 0 1 0 2 0 0 0 0 0 0 1 1 0 0 0 0 0 0 1 1 0 0 0 0 0 0 0 0 1 1 0 0 0 0 0 0 0 2 0 0 0 0 0 0 0 2 0 0 0 0 0 0 0 1 0 0 1 0 0 0 0 2 0 0 0 0 0 0 0 2 0 0 0 0 0 0 0 1 0 1 0 0 0 0 0 0 0 1 0 1 0 0 0 0 0 1 0 1 0 0 1 0 0 1 0 0 0 0 1 0 0 0 1 0 0 0 1 0 0 1 0 0 0 0 0 1 0 1 0 0 1 0 0 0 0 1 0 0 1 0 0 0 0 1 0 0 0 0 0 1 0 0 0 1 0 0 0 1 0 0 0 1 1 0 0 0 0 0 1 0 0 0 0 0 0 1 0 1 1 0 0 0 0 1 0 0 1 0 0 0 0 1 0 0 1 0 0 0 0 1 0 0 0 0 0 0 1 0 1 0 0 0 1 0 0 0 1 0 0 0 1 0 0 0 1 0 1 0 0 0 1 0 0 0 1 0 0 0 1 0 0 0 1 1 0 0 0 0 0 0 0 0 0 1 1 0 0 0 0 0 1 0 0 0 0 1 0 0 0 0 0 0 0 2 0 0 0 0 0 0 1 1 0 0 0 1 0 0 0 1 0 0 0 0 0 0 1 1 0 0 0 0 0 0 1 1 0 0 0 0 1 0 1 0 0 0 1 0 0 0 0 1 0 0 1 0 0 0 0 1 0 0 0 0 0 2 0 0 0 0 0 0 0 2 0 0 0 0 0 0 1 1 0 0 0 0 0 1 0 0 0 1 0 0 0 1 0 0 0 1 0 0 0 0 1 1 0 0 0 1 0 0 1 0 0 0 0 0 0 0 1 0 0 1 0 0 0 0 1 0 0 1 0 0 0 0 1 0 0 1 0 0 0 0 1 0 0 1 0 0 0 1 0 0 0 1 0 0 0 1 0 0 0 1 0 0 0 0 0 0 0 2 0 0 0 0 0 0 0 2 0 0 0 0 0 0 0 2 0 0 0 1 0 0 0 1 0 0 0 1 0 1 0 0 0 0 0 1 0 1 0 0 0 0 0 0 0 2 0 0 0 0 0 0 0 2 0 0 0 0 0 0 0 1 1 0 0 0 0 1 0 1 0 0 0 0 0 2 0 0 0 0 0 0 1 0 0 1 0 0 0 0 0 1 0 1 0 0 0 1 0 0 0 0 0 1 0 0 0 0 0 1 0 1 0 0 0 0 0 0 1 1 0 0 0 0 0 1 0 1 0 0 0 1 0 0 0 1 0 0 0 1 0 0 0 1 0 0 0 1 0 1 0 0 1 0 0 0 1 0 0 0 1 0 0 0 1 0 0 0 0 0 2 0 0 0 0 0 0 0 2 0 0 0 0 0 1 0 1 0 0 0 0 0 0 0 1 0 0 0 0 1 1 0 1 0 0 0 0 0 0 0 0 0 0 0 0 2 0 0 1 0 0 0 0 1 0 0 1 0 0 0 0 1 0 0 1 0 1 0 0 0 0 0 1 0 1 0 0 0 0 0 1 0 1 0 0 0 0 0 1 0 0 1 0 0 0 1 0 0 0 1 0 0 0 2 0 0 0 0 0 0 0 2 0 0 0 0 0 0 0 2 0 0 0 0 0 0 0 1 0 0 1 0 0 0 0 1 0 1 0 0 0 0 0 0 1 0 1 0 0 0 1 0 0 0 0 0 0 1 1 0 0 0 0 0 0 1 0 1 0 0 0 0 1 0 1 1 0 0 0 0 0 0 1 0 1 0 0 0 0 0 2 0 0 0 0 0 0 0 2 0 0 0 0 0 0 0 1 0 0 0 0 1 0 0 1 0 0 0 0 1 0 0 0 0 1 0 0 1 0 0 0 0 1 0 0 1 0 0 0 1 0 0 0 0 1 0 0 0 0 1 0 0 1 0 0 0 0 2 0 0 0 0 0 0 0 1 0 0 0 1 0 0 0 1 1 0 0 0 0 0 1 1 0 0 0 0 0 0 0 1 0 1 0 0 0 0 0 0 0 2 0 0 0 1 0 1 0 0 0 0 0 0 0 1 0 1 0 0 0 0 0 0 1 1 0 0 1 0 1 0 0 0 0 0 1 0 0 0 0 0 1 0 0 0 0 1 0 0 1 0 0 0 0 1 0 0 1 0 0 0 0 1 0 0 1 0 0 0 0 1 0 0 1 0 0 0 1 0 -1 0 0 0 0 -1 1 0 0 0 0 0 0 -1 1 0 0 0 0 0 0 0 1 0 0 0 0 -1 -1 0 1 0 0 0 0 0 0 0 1 0 0 0 0 -1 0 0 1 0 0 -1 0 0 0 0 0 1 0 0 0 -1 0 0 0 1 0 0 0 -1 0 0 0 1 0 0 0 -1 0 0 0 0 0 0 0 0 -1 1 0 0 0 0 0 0 -1 1 0 0 0 0 0 0 0 0 1 -1 0 0 0 0 0 0 0 0 0 0 0 0 0 0 0 0 0 0 0 0 0 0 0 -1 0 0 1 0 0 0 0 0 0 0 0 0 0 0 0 0 0 0 0 0 0 0 0 1 0 -1 0 0 0 0 0 0 0 -1 0 1 0 0 0 0 0 -1 0 1 0 0 1 0 0 -1 0 0 0 0 1 0 0 0 -1 0 0 0 1 0 0 -1 0 0 0 0 0 1 0 -1 0 0 1 0 0 0 0 -1 0 0 1 0 0 0 0 -1 0 0 0 0 0 -1 0 0 0 1 0 0 0 -1 0 0 0 1 -1 0 0 0 0 0 1 0 0 0 0 0 0 -1 0 1 1 0 0 0 0 -1 0 0 1 0 0 0 0 -1 0 0 1 0 0 0 0 -1 0 0 0 0 0 0 1 0 -1 0 0 0 1 0 0 0 -1 0 0 0 1 0 0 0 -1 0 1 0 0 0 -1 0 0 0 -1 0 0 0 1 0 0 0 -1 1 0 0 0 0 0 0 0 0 0 -1 1 0 0 0 0 0 1 0 0 0 0 -1 0 0 0 0 0 0 0 0 0 0 0 0 0 0 -1 1 0 0 0 1 0 0 0 -1 0 0 0 0 0 0 1 -1 0 0 0 0 0 0 1 -1 0 0 0 0 -1 0 1 0 0 0 1 0 0 0 0 -1 0 0 1 0 0 0 0 -1 0 0 0 0 0 0 0 0 0 0 0 0 0 0 0 0 0 0 0 0 1 -1 0 0 0 0 0 -1 0 0 0 1 0 0 0 1 0 0 0 -1 0 0 0 0 1 -1 0 0 0 -1 0 0 1 0 0 0 0 0 0 0 1 0 0 -1 0 0 0 0 1 0 0 -1 0 0 0 0 1 0 0 -1 0 0 0 0 1 0 0 -1 0 0 0 1 0 0 0 -1 0 0 0 1 0 0 0 -1 0 0 0 0 0 0 0 0 0 0 0 0 0 0 0 0 0 0 0 0 0 0 0 0 0 0 0 -1 0 0 0 1 0 0 0 -1 0 1 0 0 0 0 0 -1 0 1 0 0 0 0 0 0 0 0 0 0 0 0 0 0 0 0 0 0 0 0 0 0 0 1 -1 0 0 0 0 -1 0 1 0 0 0 0 0 0 0 0 0 0 0 0 -1 0 0 1 0 0 0 0 0 -1 0 1 0 0 0 -1 0 0 0 0 0 1 0 0 0 0 0 -1 0 1 0 0 0 0 0 0 -1 1 0 0 0 0 0 -1 0 1 0 0 0 -1 0 0 0 1 0 0 0 -1 0 0 0 1 0 0 0 -1 0 1 0 0 1 0 0 0 -1 0 0 0 1 0 0 0 -1 0 0 0 0 0 0 0 0 0 0 0 0 0 0 0 0 0 0 0 1 0 -1 0 0 0 0 0 0 0 -1 0 0 0 0 1 1 0 -1 0 0 0 0 0 0 0 0 0 0 0 0 0 0 0 1 0 0 0 0 -1 0 0 1 0 0 0 0 -1 0 0 1 0 -1 0 0 0 0 0 1 0 -1 0 0 0 0 0 1 0 -1 0 0 0 0 0 1 0 0 -1 0 0 0 -1 0 0 0 1 0 0 0 0 0 0 0 0 0 0 0 0 0 0 0 0 0 0 0 0 0 0 0 0 0 0 0 -1 0 0 1 0 0 0 0 -1 0 1 0 0 0 0 0 0 1 0 -1 0 0 0 -1 0 0 0 0 0 0 1 -1 0 0 0 0 0 0 1 0 1 0 0 0 0 -1 0 -1 1 0 0 0 0 0 0 -1 0 1 0 0 0 0 0 0 0 0 0 0 0 0 0 0 0 0 0 0 0 0 0 -1 0 0 0 0 1 0 0 -1 0 0 0 0 1 0 0 0 0 1 0 0 -1 0 0 0 0 1 0 0 -1 0 0 0 1 0 0 0 0 -1 0 0 0 0 1 0 0 -1 0 0 0 0 0 0 0 0 0 0 0 0 -1 0 0 0 1 0 0 0 -1 1 0 0 0 0 0 1 -1 0 0 0 0 0 0 0 -1 0 1 0 0 0 0 0 0 0 0 0 0 0 1 0 -1 0 0 0 0 0 0 0 -1 0 1 0 0 0 0 0 0 1 -1 0 0 -1 0 1 0 0 0 0 0 -1 0 0 0 0 0 1 0 0 0 0 -1 0 0 1 0 0 0 0 -1 0 0 1 0 0 0 0 -1 0 0 1 0 0 0 0 -1 0 0 1 0 0 -1 -1 0 1 -1 -1 -1 0 -1 -1 -1 -1 0 -1 -1 0 -1 1 -1 1 0 -1 -1 -1 0 0 -1 -1 0 0 -1 -1 -1 -1 0 0 0 0 0 -1 -1 0 -1 -1 0 1 -1 0 -1 -1 -1 -1 0 -1 0 -1 1 -1 -1 0 -1 -1 1 -1 -1 -1 -1 -1 0 -1 -1 -1 -1 -1 0 0 -1 -1 1 -1 -1 0 -1 0 -1 1 -1 -1 1 -1 1 0 -1 -1 -1 0 1 -1 1 1 -1 0 -1 -1 -1 -1 -1 0 0 -1 -1 0 -1 -1 0 0 0 1 0 -1 -1 0 -1 0 1 0 0 -1 -1 -1 0 -1
2.680469 3 5 0 0 1 0 1 0 0 0 0 0 0 0 0 0 0 0 0 0 0 0 0 0 0 0 0 0 0 0 0 0 0 0 0 0 0 0 0 0 0 0 0 0 0 0 0 0 0 0 0 0 0 0 0 0 0 0 0 0 0 0 0 0 0 0 0 0 0 0 0 0 0 0 0 0 0 0 0 0 0 0 0 0 0 0 0 0 0 0 0 0 0 0 0 0 0 0 0 0 0 0 0 1 1 0 0 0 0 0 0 1 1 0 0 0 0 0 0 1 1 0 0 0 0 0 0 0 2 0 0 0 0 0 0 1 1 0 0 0 0 0 0 1 1 0 0 0 0 0 1 0 1 0 0 0 0 0 0 0 0 1 0 0 0 1 0 0 0 1 0 0 0 1 0 0 1 1 0 0 0 0 0 1 1 0 0 0 0 0 0 1 0 0 0 1 0 0 0 1 0 0 0 0 1 0 0 0 1 1 0 0 0 0 0 0 0 1 0 0 1 0 0 0 0 1 1 0 0 0 0 0 0 0 1 0 1 0 0 1 0 1 0 0 0 0 0 1 0 1 0 0 0 0 0 0 0 2 0 0 0 0 0 1 0 0 0 0 0 1 0 0 0 0 1 0 0 1 0 0 1 0 1 0 0 0 0 0 1 0 1 0 0 0 0 0 1 0 1 0 0 0 1 0 0 1 0 0 0 0 1 0 0 0 1 0 0 0 1 1 0 0 0 0 0 0 0 0 0 0 0 0 0 2 0 0 0 1 0 0 0 1 0 0 0 0 0 0 1 1 0 0 0 0 0 0 0 2 1 0 0 0 0 1 0 0 2 0 0 0 0 0 0 0 2 0 0 0 0 0 0 0 0 0 0 1 1 0 0 0 0 0 1 0 0 0 1 0 0 0 1 0 0 0 0 1 1 0 0 0 0 0 0 1 0 0 0 1 1 0 0 0 0 1 0 1 0 0 0 0 0 0 0 1 1 0 0 0 0 0 1 1 0 0 0 0 0 0 0 1 0 0 0 1 0 0 1 0 0 0 0 1 0 0 1 1 0 0 0 0 0 0 1 0 0 0 1 0 0 0 1 0 0 0 1 0 0 0 1 0 0 0 1 0 0 0 1 0 0 0 0 1 0 0 1 0 0 0 0 1 0 0 0 0 0 1 0 1 0 0 1 0 0 1 0 0 0 0 1 0 1 0 0 0 0 0 0 0 0 0 0 2 0 0 0 1 0 0 0 1 0 1 0 0 1 0 0 0 0 1 0 0 1 0 0 0 0 1 0 0 1 0 0 0 0 1 0 0 1 0 0 0 0 1 0 0 1 0 0 0 0 1 0 0 1 0 0 0 0 1 0 1 0 0 0 0 0 0 1 1 0 0 0 0 1 0 0 0 0 0 0 1 1 0 0 0 0 0 0 1 1 0 0 0 0 0 0 1 0 1 0 0 0 0 0 1 1 0 0 0 0 1 0 0 0 0 0 0 0 1 0 1 1 0 0 0 0 1 0 0 0 0 1 0 0 1 0 0 0 0 1 0 0 1 0 0 0 0 1 0 0 1 0 0 0 0 0 1 0 0 0 1 0 0 0 0 0 1 1 0 0 0 0 0 0 1 1 0 0 0 0 0 0 1 0 1 0 0 0 0 0 1 0 1 1 0 0 0 0 0 0 1 0 0 1 0 0 0 0 1 0 0 1 0 0 0 0 1 0 0 1 0 0 0 0 1 0 0 1 0 0 1 0 0 1 0 0 0 0 1 0 0 1 0 0 0 0 1 0 0 0 0 1 0 0 1 0 0 0 0 1 0 1 0 0 0 1 0 0 0 0 1 0 0 0 0 1 0 0 0 0 1 1 0 1 0 0 0 0 0 0 0 1 0 0 0 0 1 0 0 2 0 0 0 0 0 0 0 2 0 0 0 0 0 0 0 2 0 0 0 0 0 0 0 1 1 0 0 0 0 0 0 1 1 0 0 0 0 0 0 1 0 0 0 0 1 1 0 0 0 0 1 0 0 1 1 0 0 0 0 0 0 1 1 0 0 0 0 0 0 0 1 1 0 0 0 0 0 1 0 0 0 1 0 0 0 1 0 0 1 0 0 0 0 1 0 1 0 0 0 0 0 0 0 0 0 0 1 0 1 0 0 0 0 0 1 0 1 0 1 0 0 0 0 1 0 0 1 0 0 0 0 1 0 0 0 1 0 0 0 1 0 1 0 0 1 0 0 0 0 1 0 0 1 0 0 0 0 0 1 0 0 0 1 0 0 0 0 1 0 0 1 0 0 0 1 1 0 0 0 0 0 0 1 1 0 0 0 0 0 0 1 0 0 0 0 0 1 1 0 0 1 0 0 0 0 0 0 1 1 0 0 0 0 0 1 0 0 0 0 0 1 1 0 0 0 1 0 0 0 1 0 1 0 0 0 0 0 1 0 0 0 0 1 0 0 0 1 0 0 0 1 0 0 0 2 0 0 0 0 0 0 0 1 0 0 0 1 0 0 0 0 1 0 1 0 0 0 0 0 1 0 1 0 0 0 1 0 0 0 0 0 1 0 0 0 0 0 1 0 1 0 0 0 0 0 0 0 2 0 0 0 0 0 0 0 2 0 0 1 0 0 0 0 1 0 0 -1 1 0 0 0 0 0 0 -1 1 0 0 0 0 0 0 -1 1 0 0 0 0 0 0 0 0 0 0 0 0 0 0 -1 1 0 0 0 0 0 0 -1 1 0 0 0 0 0 -1 0 1 0 0 0 0 0 0 0 0 1 0 0 0 -1 0 0 0 1 0 0 0 -1 0 0 -1 1 0 0 0 0 0 1 -1 0 0 0 0 0 0 1 0 0 0 -1 0 0 0 1 0 0 0 0 -1 0 0 0 1 -1 0 0 0 0 0 0 0 1 0 0 -1 0 0 0 0 1 -1 0 0 0 0 0 0 0 -1 0 1 0 0 -1 0 1 0 0 0 0 0 -1 0 1 0 0 0 0 0 0 0 0 0 0 0 0 0 -1 0 0 0 0 0 1 0 0 0 0 -1 0 0 1 0 0 1 0 -1 0 0 0 0 0 1 0 -1 0 0 0 0 0 1 0 -1 0 0 0 -1 0 0 1 0 0 0 0 1 0 0 0 -1 0 0 0 1 -1 0 0 0 0 0 0 0 0 0 0 0 0 0 0 0 0 0 -1 0 0 0 1 0 0 0 0 0 0 1 -1 0 0 0 0 0 0 0 0 1 0 0 0 0 -1 0 0 0 0 0 0 0 0 0 0 0 0 0 0 0 0 0 0 0 0 0 -1 1 0 0 0 0 0 1 0 0 0 -1 0 0 0 1 0 0 0 0 -1 1 0 0 0 0 0 0 -1 0 0 0 -1 1 0 0 0 0 1 0 -1 0 0 0 0 0 0 0 -1 1 0 0 0 0 0 1 -1 0 0 0 0 0 0 0 -1 0 0 0 1 0 0 -1 0 0 0 0 1 0 0 -1 1 0 0 0 0 0 0 -1 0 0 0 1 0 0 0 -1 0 0 0 1 0 0 0 -1 0 0 0 1 0 0 0 1 0 0 0 0 -1 0 0 1 0 0 0 0 -1 0 0 0 0 0 1 0 -1 0 0 -1 0 0 1 0 0 0 0 -1 0 1 0 0 0 0 0 0 0 0 0 0 0 0 0 0 1 0 0 0 -1 0 -1 0 0 1 0 0 0 0 -1 0 0 1 0 0 0 0 -1 0 0 1 0 0 0 0 -1 0 0 1 0 0 0 0 -1 0 0 1 0 0 0 0 -1 0 0 1 0 0 0 0 -1 0 1 0 0 0 0 0 0 -1 1 0 0 0 0 -1 0 0 0 0 0 0 1 -1 0 0 0 0 0 0 1 -1 0 0 0 0 0 0 1 0 -1 0 0 0 0 0 1 -1 0 0 0 0 1 0 0 0 0 0 0 0 1 0 -1 -1 0 0 0 0 1 0 0 0 0 -1 0 0 1 0 0 0 0 -1 0 0 1 0 0 0 0 -1 0 0 1 0 0 0 0 0 1 0 0 0 -1 0 0 0 0 0 1 -1 0 0 0 0 0 0 1 -1 0 0 0 0 0 0 -1 0 1 0 0 0 0 0 -1 0 1 -1 0 0 0 0 0 0 1 0 0 -1 0 0 0 0 1 0 0 -1 0 0 0 0 1 0 0 -1 0 0 0 0 1 0 0 -1 0 0 1 0 0 1 0 0 0 0 -1 0 0 1 0 0 0 0 -1 0 0 0 0 1 0 0 -1 0 0 0 0 1 0 -1 0 0 0 1 0 0 0 0 -1 0 0 0 0 -1 0 0 0 0 1 1 0 -1 0 0 0 0 0 0 0 -1 0 0 0 0 1 0 0 0 0 0 0 0 0 0 0 0 0 0 0 0 0 0 0 0 0 0 0 0 0 0 0 1 -1 0 0 0 0 0 0 1 -1 0 0 0 0 0 0 1 0 0 0 0 -1 -1 0 0 0 0 1 0 0 -1 1 0 0 0 0 0 0 -1 1 0 0 0 0 0 0 0 1 -1 0 0 0 0 0 -1 0 0 0 1 0 0 0 -1 0 0 1 0 0 0 0 -1 0 1 0 0 0 0 0 0 0 0 0 0 -1 0 1 0 0 0 0 0 -1 0 1 0 1 0 0 0 0 -1 0 0 1 0 0 0 0 -1 0 0 0 1 0 0 0 -1 0 1 0 0 -1 0 0 0 0 1 0 0 -1 0 0 0 0 0 -1 0 0 0 1 0 0 0 0 -1 0 0 1 0 0 0 -1 1 0 0 0 0 0 0 -1 1 0 0 0 0 0 0 1 0 0 0 0 0 -1 -1 0 0 1 0 0 0 0 0 0 -1 1 0 0 0 0 0 -1 0 0 0 0 0 1 -1 0 0 0 1 0 0 0 -1 0 1 0 0 0 0 0 -1 0 0 0 0 1 0 0 0 -1 0 0 0 1 0 0 0 0 0 0 0 0 0 0 0 -1 0 0 0 1 0 0 0 0 -1 0 1 0 0 0 0 0 1 0 -1 0 0 0 -1 0 0 0 0 0 1 0 0 0 0 0 -1 0 1 0 0 0 0 0 0 0 0 0 0 0 0 0 0 0 0 0 0 -1 0 0 0 0 1 0 0 -1 -1 1 1 -1 -1 -1 0 -1 -1 0 -1 0 -1 -1 0 -1 0 -1 0 -1 -1 -1 -1 -1 0 -1 -1 0 0 -1 -1 -1 -1 1 0 -1 -1 1 -1 -1 0 -1 0 0 0 -1 -1 -1 -1 -1 -1 -1 -1 0 -1 1 0 0 -1 -1 -1 0 -1 -1 -1 -1 -1 -1 -1 -1 -1 0 0 -1 0 -1 -1 0 0 -1 0 -1 -1 -1 0 -1 -1 1 -1 0 1 -1 -1 -1 0 0 -1 0 1 -1 0 0 -1 0 -1 -1 1 0 0 0 0 -1 0 -1 0 0 0 -1 -1 0 0 -1 1 0 0 0 -1 0 -1 1 0
5.97233 3 6 0 0 1 0 0 1 0 0 0 0 0 0 0 0 0 0 0 0 0 0 0 0 0 0 0 0 0 0 0 0 0 0 0 0 0 0 0 0 0 0 0 0 0 0 0 0 0 0 0 0 0 0 0 0 0 0 0 0 0 0 0 0 0 0 0 0 0 0 0 0 0 0 0 0 0 0 0 0 0 0 0 0 0 0 0 0 0 0 0 0 0 0 0 0 0 0 0 0 0 0 0 0 1 0 0 0 0 1 0 0 1 0 0 1 0 0 0 0 1 0 0 1 0 0 0 0 1 0 0 1 0 0 0 0 1 0 0 1 0 0 0 0 1 0 0 1 0 0 0 0 1 1 0 0 0 0 0 0 0 1 1 0 0 0 0 0 0 1 1 0 0 0 0 0 1 1 0 0 0 0 0 1 1 0 0 0 0 0 0 1 1 0 0 0 0 0 0 1 1 0 0 0 0 0 0 0 2 0 0 0 0 0 0 0 1 1 0 0 0 0 0 0 1 1 0 0 0 0 0 0 1 0 0 0 1 0 0 0 0 2 0 0 0 0 0 0 0 2 0 0 0 0 0 1 0 1 0 0 0 0 1 0 0 0 0 0 0 1 0 1 0 0 0 0 0 1 0 0 1 0 0 0 0 1 0 0 1 0 0 0 0 1 0 0 1 0 1 0 0 0 0 0 0 1 1 0 0 0 1 0 0 0 1 0 0 0 1 0 0 0 1 0 0 0 0 0 1 0 0 0 0 1 0 0 1 0 0 0 0 1 0 0 1 0 0 0 1 0 0 0 1 0 0 0 0 1 1 0 1 0 0 0 0 0 1 0 1 0 0 0 0 0 1 0 0 0 1 0 0 0 0 0 0 1 1 0 0 0 0 0 1 0 0 0 1 0 0 0 1 0 0 0 1 0 1 0 0 0 0 0 1 0 0 0 0 0 1 0 1 0 0 1 0 0 0 0 1 0 0 0 0 1 1 0 0 0 0 0 1 0 0 0 1 0 0 0 0 0 0 0 1 1 0 0 0 0 0 0 1 1 0 0 0 1 0 0 1 0 0 0 0 0 0 1 1 0 0 0 0 0 0 1 1 0 0 0 0 0 0 0 1 1 0 1 1 0 0 0 0 0 0 1 1 0 0 0 0 0 0 1 0 0 0 1 0 0 0 1 0 0 0 1 0 0 0 0 1 0 1 0 0 0 0 0 0 0 0 1 0 1 0 0 0 1 0 0 0 1 1 0 0 0 1 0 0 0 1 0 0 0 1 0 0 0 1 0 0 0 1 0 0 0 0 0 1 0 1 0 0 0 0 0 1 0 1 0 0 0 0 0 0 0 1 0 1 0 0 0 0 1 0 0 0 1 0 0 0 1 0 0 1 0 0 0 0 0 0 0 1 1 0 0 0 0 1 0 0 1 0 1 0 0 0 0 0 1 0 1 0 0 0 0 0 1 0 1 0 0 0 1 0 0 0 1 0 0 0 1 0 0 0 0 1 0 0 1 0 0 0 0 1 0 0 1 0 0 1 0 0 0 0 1 0 0 0 0 0 0 0 1 0 1 0 0 0 1 0 0 0 1 0 0 0 0 0 1 0 1 1 0 0 0 0 1 0 0 1 0 0 0 0 0 0 1 0 0 0 0 0 1 0 1 0 0 1 0 0 0 0 1 0 0 0 0 0 0 1 1 0 0 0 0 0 0 1 1 0 0 0 0 0 0 1 1 0 0 0 0 0 1 1 0 1 0 0 0 0 1 0 0 1 0 0 1 0 0 0 0 0 0 1 1 0 0 0 0 0 0 1 0 0 0 1 0 1 0 0 0 0 0 1 0 0 1 0 0 0 0 0 1 1 0 0 0 0 1 0 0 0 0 0 0 1 0 0 1 0 0 1 0 1 0 0 0 0 0 1 0 1 0 0 0 0 0 1 0 0 0 1 0 0 0 1 0 0 0 1 0 0 0 1 0 0 0 1 0 0 0 1 0 0 1 0 0 1 0 0 0 0 1 0 0 1 1 0 0 0 0 0 0 1 1 0 0 0 0 0 0 1 1 0 0 0 0 0 0 1 0 0 0 1 0 0 0 1 0 0 1 0 0 0 0 0 0 1 0 0 0 1 0 0 0 0 0 0 0 0 2 0 0 0 0 0 0 0 2 0 1 0 0 0 0 0 1 0 1 0 0 0 0 1 0 0 0 1 0 0 0 0 1 1 0 0 0 0 0 1 0 1 0 0 0 0 0 1 0 0 0 0 0 0 1 1 0 0 0 0 0 0 1 1 0 0 0 1 0 0 0 0 1 0 0 1 0 0 0 0 1 0 1 0 1 0 0 0 0 0 0 0 1 0 0 0 1 0 0 0 1 0 0 1 0 0 0 1 0 0 0 0 1 0 0 1 0 1 0 0 0 0 0 2 0 0 0 0 0 0 0 1 0 0 1 0 0 0 0 1 0 0 1 0 0 0 1 1 0 0 0 0 0 0 0 1 0 0 1 0 0 0 0 0 1 1 0 0 0 0 0 1 1 0 0 0 0 0 0 0 1 0 0 1 0 0 0 1 0 0 0 1 0 0 0 0 0 0 0 2 0 0 0 0 0 0 1 1 0 0 0 0 0 0 0 2 0 0 0 1 0 0 0 0 -1 0 0 1 0 0 -1 0 0 0 0 1 0 0 -1 0 0 0 0 1 0 0 -1 0 0 0 0 1 0 0 -1 0 0 0 0 1 0 0 -1 0 0 0 0 1 -1 0 0 0 0 0 0 0 1 -1 0 0 0 0 0 0 1 -1 0 0 0 0 0 -1 1 0 0 0 0 0 1 -1 0 0 0 0 0 0 1 -1 0 0 0 0 0 0 1 -1 0 0 0 0 0 0 0 0 0 0 0 0 0 0 0 -1 1 0 0 0 0 0 0 -1 1 0 0 0 0 0 0 -1 0 0 0 1 0 0 0 0 0 0 0 0 0 0 0 0 0 0 0 0 0 0 -1 0 1 0 0 0 0 -1 0 0 0 0 0 0 1 0 -1 0 0 0 0 0 1 0 0 1 0 0 0 0 -1 0 0 1 0 0 0 0 -1 0 0 1 0 -1 0 0 0 0 0 0 1 -1 0 0 0 1 0 0 0 -1 0 0 0 1 0 0 0 -1 0 0 0 0 0 -1 0 0 0 0 1 0 0 -1 0 0 0 0 1 0 0 -1 0 0 0 1 0 0 0 -1 0 0 0 0 1 1 0 -1 0 0 0 0 0 1 0 -1 0 0 0 0 0 1 0 0 0 -1 0 0 0 0 0 0 -1 1 0 0 0 0 0 1 0 0 0 -1 0 0 0 1 0 0 0 -1 0 1 0 0 0 0 0 -1 0 0 0 0 0 1 0 -1 0 0 1 0 0 0 0 -1 0 0 0 0 -1 1 0 0 0 0 0 1 0 0 0 -1 0 0 0 0 0 0 0 -1 1 0 0 0 0 0 0 -1 1 0 0 0 1 0 0 -1 0 0 0 0 0 0 -1 1 0 0 0 0 0 0 -1 1 0 0 0 0 0 0 0 1 -1 0 -1 1 0 0 0 0 0 0 -1 1 0 0 0 0 0 0 -1 0 0 0 1 0 0 0 -1 0 0 0 1 0 0 0 0 -1 0 1 0 0 0 0 0 0 0 0 -1 0 1 0 0 0 1 0 0 0 -1 -1 0 0 0 1 0 0 0 -1 0 0 0 1 0 0 0 -1 0 0 0 1 0 0 0 0 0 -1 0 1 0 0 0 0 0 -1 0 1 0 0 0 0 0 0 0 1 0 -1 0 0 0 0 1 0 0 0 -1 0 0 0 1 0 0 -1 0 0 0 0 0 0 0 -1 1 0 0 0 0 -1 0 0 1 0 -1 0 0 0 0 0 1 0 -1 0 0 0 0 0 1 0 -1 0 0 0 1 0 0 0 -1 0 0 0 1 0 0 0 0 -1 0 0 1 0 0 0 0 -1 0 0 1 0 0 -1 0 0 0 0 1 0 0 0 0 0 0 0 1 0 -1 0 0 0 1 0 0 0 -1 0 0 0 0 0 1 0 -1 -1 0 0 0 0 1 0 0 -1 0 0 0 0 0 0 1 0 0 0 0 0 -1 0 1 0 0 -1 0 0 0 0 1 0 0 0 0 0 0 -1 1 0 0 0 0 0 0 -1 1 0 0 0 0 0 0 -1 1 0 0 0 0 0 1 -1 0 1 0 0 0 0 -1 0 0 1 0 0 -1 0 0 0 0 0 0 1 -1 0 0 0 0 0 0 1 0 0 0 -1 0 1 0 0 0 0 0 -1 0 0 -1 0 0 0 0 0 1 1 0 0 0 0 -1 0 0 0 0 0 0 -1 0 0 1 0 0 1 0 -1 0 0 0 0 0 1 0 -1 0 0 0 0 0 1 0 0 0 -1 0 0 0 1 0 0 0 -1 0 0 0 1 0 0 0 -1 0 0 0 1 0 0 -1 0 0 -1 0 0 0 0 1 0 0 -1 1 0 0 0 0 0 0 -1 1 0 0 0 0 0 0 -1 1 0 0 0 0 0 0 -1 0 0 0 1 0 0 0 -1 0 0 1 0 0 0 0 0 0 1 0 0 0 -1 0 0 0 0 0 0 0 0 0 0 0 0 0 0 0 0 0 0 1 0 0 0 0 0 -1 0 1 0 0 0 0 -1 0 0 0 1 0 0 0 0 -1 1 0 0 0 0 0 -1 0 1 0 0 0 0 0 -1 0 0 0 0 0 0 1 -1 0 0 0 0 0 0 1 -1 0 0 0 1 0 0 0 0 -1 0 0 1 0 0 0 0 -1 0 1 0 -1 0 0 0 0 0 0 0 1 0 0 0 -1 0 0 0 1 0 0 -1 0 0 0 -1 0 0 0 0 1 0 0 -1 0 1 0 0 0 0 0 0 0 0 0 0 0 0 0 -1 0 0 1 0 0 0 0 -1 0 0 1 0 0 0 1 -1 0 0 0 0 0 0 0 -1 0 0 1 0 0 0 0 0 -1 1 0 0 0 0 0 1 -1 0 0 0 0 0 0 0 -1 0 0 1 0 0 0 -1 0 0 0 1 0 0 0 0 0 0 0 0 0 0 0 0 0 0 -1 1 0 0 0 0 0 0 0 0 0 0 -1 -1 0 0 -1 -1 -1 -1 -1 -1 -1 -1 -1 -1 0 -1 -1 1 -1 0 -1 0 -1 -1 -1 0 -1 -1 0 1 0 0 -1 -1 1 0 0 -1 0 -1 -1 0 -1 -1 0 0 -1 -1 0 0 -1 -1 -1 -1 0 -1 0 -1 -1 0 -1 -1 0 -1 -1 -1 -1 -1 -1 0 -1 -1 0 0 0 0 -1 -1 1 -1 -1 0 0 -1 -1 1 -1 0 1 0 0 0 -1 0 0 0 1 -1 0 1 -1 0 0 -1 -1 -1 -1 1 -1 -1 -1 1 -1 -1 -1 -1 0 0 -1 -1 -1 0 -1 0 0 1 1 0 -1 -1 0 -1
2.93429 4 5 0 0 0 1 1 0 0 0 0 0 0 0 0 0 0 0 0 0 0 0 0 0 0 0 0 0 0 0 0 0 0 0 0 0 0 0 0 0 0 0 0 0 0 0 0 0 0 0 0 0 0 0 0 0 0 0 0 0 0 0 0 0 0 0 0 0 0 0 0 0 0 0 0 0 0 0 0 0 0 0 0 0 0 0 0 0 0 0 0 0 0 0 0 0 0 0 0 0 0 0 0 1 0 0 1 0 0 0 0 2 0 0 0 0 0 0 0 2 0 0 0 0 0 0 0 0 1 0 0 0 0 1 1 1 0 0 0 0 0 0 0 1 0 0 0 0 0 1 1 0 0 0 0 1 0 0 0 0 0 0 0 0 0 2 0 0 0 0 0 0 0 2 0 0 1 0 0 0 0 1 0 1 1 0 0 0 0 0 1 0 0 0 0 1 0 0 1 0 0 0 0 0 1 0 0 0 0 2 0 0 0 0 0 0 0 1 0 0 1 0 0 0 0 1 1 0 0 0 0 0 0 1 1 0 0 0 0 1 0 1 0 0 0 0 0 1 0 1 0 0 0 0 0 0 0 1 0 1 0 0 0 1 0 0 0 1 0 0 0 0 0 0 1 1 0 0 0 0 0 0 1 1 0 0 0 0 0 0 1 0 1 0 0 0 0 0 1 1 0 0 1 0 0 0 0 1 0 0 0 0 0 0 1 1 0 0 0 1 0 0 0 1 0 0 0 0 0 1 0 0 0 1 0 0 0 2 0 0 0 0 1 0 0 0 0 0 0 1 0 0 0 0 0 1 0 1 0 0 0 0 0 2 0 0 1 0 0 0 0 1 0 0 1 0 0 0 0 1 0 0 0 0 0 1 0 0 1 0 0 0 0 0 0 0 2 0 0 0 0 0 0 0 1 1 0 0 0 0 1 0 0 1 1 0 0 1 0 0 0 0 1 0 0 1 0 0 0 0 0 0 0 2 0 0 0 0 0 0 0 1 0 0 0 1 0 0 0 1 0 0 0 1 0 0 1 0 0 0 1 0 0 0 1 0 0 0 0 1 0 0 1 0 0 0 0 1 0 0 1 0 0 0 0 1 0 0 1 0 1 0 0 0 0 0 0 0 0 0 0 2 0 0 0 0 0 0 0 2 0 0 0 0 0 1 0 1 0 0 1 0 0 1 0 0 0 0 1 0 0 1 0 0 0 0 0 1 0 0 0 1 0 0 0 0 0 0 0 2 0 1 0 0 0 1 0 0 0 2 0 0 0 0 0 0 0 1 0 0 0 0 0 1 0 1 0 0 0 0 0 1 0 1 0 0 0 0 0 1 0 1 0 0 0 0 0 1 0 1 0 0 0 0 0 1 0 0 1 0 0 0 0 1 1 0 0 0 0 0 0 1 1 0 0 0 0 0 0 1 1 0 0 0 0 0 0 1 0 1 0 1 0 0 0 0 1 0 0 1 0 0 0 0 0 0 0 1 0 0 0 1 1 0 0 0 0 1 0 0 0 0 1 0 0 1 0 0 0 0 1 0 0 0 1 0 0 0 1 1 0 0 0 0 0 0 0 1 0 0 0 1 0 0 1 0 0 0 1 0 0 0 0 1 0 0 1 0 0 1 0 0 0 1 0 0 0 0 0 0 0 2 0 0 1 0 0 0 0 0 1 0 0 0 1 0 0 1 0 0 0 0 1 1 0 0 0 0 0 0 1 1 0 0 0 0 0 0 1 1 0 0 0 0 0 0 0 0 1 1 0 0 0 0 0 0 1 1 0 0 0 0 1 0 0 1 0 0 0 0 1 0 1 0 0 0 0 0 1 0 0 1 0 0 0 0 2 0 0 0 0 0 0 0 2 0 0 0 0 0 0 0 1 0 0 0 0 1 0 0 1 0 0 0 0 1 0 0 1 0 0 0 0 1 0 0 1 0 1 0 0 0 0 0 0 1 1 0 0 0 0 0 0 1 1 0 0 0 0 0 0 0 0 1 0 1 1 1 0 0 0 0 0 0 1 1 0 0 0 0 0 0 1 1 0 0 0 0 0 0 0 1 1 0 0 0 0 0 1 1 0 0 0 0 0 0 1 1 0 0 0 0 0 0 1 0 0 0 1 0 0 0 1 0 0 0 0 1 0 0 1 0 0 0 0 1 0 0 0 0 0 0 0 0 2 0 1 0 0 0 0 0 1 0 1 0 0 0 0 0 1 0 1 0 0 1 0 0 0 0 1 0 0 1 0 0 0 0 1 1 0 0 0 0 0 0 1 0 1 0 0 0 0 0 0 1 0 0 0 1 0 0 0 1 0 0 0 1 0 0 0 0 0 0 0 0 1 1 1 0 0 0 0 0 1 0 0 0 1 1 0 0 0 0 0 1 0 1 0 0 0 0 1 0 0 1 0 0 0 0 1 0 0 1 0 0 0 0 1 0 0 1 0 0 0 0 0 1 0 0 0 1 0 0 0 1 0 1 0 0 0 0 0 1 0 1 0 0 0 0 0 0 1 0 0 1 0 0 1 0 0 0 1 0 0 0 2 0 0 0 0 0 0 0 0 0 0 1 1 0 0 0 0 0 0 1 0 0 1 0 0 0 0 1 0 0 1 0 0 1 0 1 0 0 0 0 0 -1 0 0 1 0 0 0 0 0 0 0 0 0 0 0 0 0 0 0 0 0 0 0 0 0 -1 0 0 0 0 1 1 -1 0 0 0 0 0 0 0 -1 0 0 0 0 0 1 -1 0 0 0 0 1 0 0 0 0 0 0 0 0 0 0 0 0 0 0 0 0 0 0 0 0 -1 0 0 0 0 1 0 1 -1 0 0 0 0 0 1 0 0 0 0 -1 0 0 1 0 0 0 0 0 -1 0 0 0 0 0 0 0 0 0 0 0 0 1 0 0 -1 0 0 0 0 1 -1 0 0 0 0 0 0 1 -1 0 0 0 0 -1 0 1 0 0 0 0 0 -1 0 1 0 0 0 0 0 0 0 -1 0 1 0 0 0 -1 0 0 0 1 0 0 0 0 0 0 -1 1 0 0 0 0 0 0 -1 1 0 0 0 0 0 0 -1 0 1 0 0 0 0 0 -1 1 0 0 -1 0 0 0 0 1 0 0 0 0 0 0 -1 1 0 0 0 -1 0 0 0 1 0 0 0 0 0 1 0 0 0 -1 0 0 0 0 0 0 0 0 1 0 0 0 0 0 0 -1 0 0 0 0 0 1 0 -1 0 0 0 0 0 0 0 0 -1 0 0 0 0 1 0 0 -1 0 0 0 0 1 0 0 0 0 0 -1 0 0 1 0 0 0 0 0 0 0 0 0 0 0 0 0 0 0 1 -1 0 0 0 0 1 0 0 -1 1 0 0 -1 0 0 0 0 1 0 0 -1 0 0 0 0 0 0 0 0 0 0 0 0 0 0 0 -1 0 0 0 1 0 0 0 -1 0 0 0 1 0 0 -1 0 0 0 1 0 0 0 -1 0 0 0 0 1 0 0 -1 0 0 0 0 1 0 0 -1 0 0 0 0 1 0 0 -1 0 1 0 0 0 0 0 0 0 0 0 0 0 0 0 0 0 0 0 0 0 0 0 0 0 0 1 0 -1 0 0 -1 0 0 1 0 0 0 0 -1 0 0 1 0 0 0 0 0 1 0 0 0 -1 0 0 0 0 0 0 0 0 0 -1 0 0 0 1 0 0 0 0 0 0 0 0 0 0 0 -1 0 0 0 0 0 1 0 -1 0 0 0 0 0 1 0 -1 0 0 0 0 0 1 0 -1 0 0 0 0 0 1 0 -1 0 0 0 0 0 1 0 0 -1 0 0 0 0 1 -1 0 0 0 0 0 0 1 -1 0 0 0 0 0 0 1 -1 0 0 0 0 0 0 1 0 -1 0 1 0 0 0 0 -1 0 0 1 0 0 0 0 0 0 0 1 0 0 0 -1 -1 0 0 0 0 1 0 0 0 0 -1 0 0 1 0 0 0 0 -1 0 0 0 1 0 0 0 -1 1 0 0 0 0 0 0 0 1 0 0 0 -1 0 0 1 0 0 0 -1 0 0 0 0 1 0 0 -1 0 0 1 0 0 0 -1 0 0 0 0 0 0 0 0 0 0 -1 0 0 0 0 0 1 0 0 0 -1 0 0 1 0 0 0 0 -1 1 0 0 0 0 0 0 -1 1 0 0 0 0 0 0 -1 1 0 0 0 0 0 0 0 0 1 -1 0 0 0 0 0 0 1 -1 0 0 0 0 1 0 0 -1 0 0 0 0 1 0 -1 0 0 0 0 0 1 0 0 -1 0 0 0 0 0 0 0 0 0 0 0 0 0 0 0 0 0 0 0 0 -1 0 0 0 0 1 0 0 -1 0 0 0 0 1 0 0 -1 0 0 0 0 1 0 0 -1 0 1 0 0 0 0 0 0 -1 1 0 0 0 0 0 0 -1 1 0 0 0 0 0 0 0 0 1 0 -1 -1 1 0 0 0 0 0 0 -1 1 0 0 0 0 0 0 -1 1 0 0 0 0 0 0 0 1 -1 0 0 0 0 0 -1 1 0 0 0 0 0 0 -1 1 0 0 0 0 0 0 -1 0 0 0 1 0 0 0 1 0 0 0 0 -1 0 0 1 0 0 0 0 -1 0 0 0 0 0 0 0 0 0 0 1 0 0 0 0 0 -1 0 1 0 0 0 0 0 -1 0 1 0 0 -1 0 0 0 0 1 0 0 -1 0 0 0 0 1 -1 0 0 0 0 0 0 1 0 -1 0 0 0 0 0 0 -1 0 0 0 1 0 0 0 -1 0 0 0 1 0 0 0 0 0 0 0 0 1 -1 -1 0 0 0 0 0 1 0 0 0 -1 1 0 0 0 0 0 -1 0 1 0 0 0 0 -1 0 0 1 0 0 0 0 -1 0 0 1 0 0 0 0 -1 0 0 1 0 0 0 0 0 -1 0 0 0 1 0 0 0 -1 0 1 0 0 0 0 0 -1 0 1 0 0 0 0 0 0 -1 0 0 1 0 0 1 0 0 0 -1 0 0 0 0 0 0 0 0 0 0 0 0 0 0 1 -1 0 0 0 0 0 0 1 0 0 -1 0 0 0 0 1 0 0 -1 0 0 -1 0 1 0 0 0 0 -1 -1 -1 0 1 -1 -1 -1 1 -1 -1 0 -1 1 -1 -1 1 -1 0 -1 0 0 -1 -1 -1 0 -1 -1 -1 1 -1 -1 -1 -1 -1 0 -1 0 0 0 -1 -1 -1 -1 0 -1 0 -1 0 -1 -1 -1 -1 0 -1 -1 -1 1 0 0 0 -1 -1 0 -1 -1 -1 -1 -1 0 -1 -1 -1 0 0 0 -1 -1 -1 0 0 -1 -1 -1 0 -1 0 -1 -1 1 -1 0 0 -1 -1 -1 -1 0 -1 0 1 -1 -1 0 -1 0 -1 -1 0 1 0 0 -1 -1 0 0 1 -1 0 0 -1 0 -1 -1 0 0 -1 -1 -1 0 -1 0 0
7.597901 4 6 0 0 0 1 0 1 0 0 0 0 0 0 0 0 0 0 0 0 0 0 0 0 0 0 0 0 0 0 0 0 0 0 0 0 0 0 0 0 0 0 0 0 0 0 0 0 0 0 0 0 0 0 0 0 0 0 0 0 0 0 0 0 0 0 0 0 0 0 0 0 0 0 0 0 0 0 0 0 0 0 0 0 0 0 0 0 0 0 0 0 0 0 0 0 0 0 0 0 0 0 0 0 0 0 1 0 0 1 0 1 0 0 0 1 0 0 0 1 0 0 0 1 0 0 0 0 0 0 0 1 0 1 1 0 0 0 0 1 0 0 0 0 0 0 0 1 0 1 0 0 0 1 0 1 0 0 0 0 0 0 1 0 0 1 0 0 0 0 1 0 0 1 0 0 1 0 0 0 0 1 0 1 1 0 0 0 0 0 1 0 1 0 0 0 0 0 1 0 1 0 0 0 0 0 0 0 1 1 0 0 0 0 0 0 1 1 0 0 0 0 0 0 1 1 0 0 0 0 0 0 1 1 0 0 0 0 0 0 0 2 0 0 0 0 0 0 0 2 0 0 0 0 0 1 0 0 0 1 0 0 1 0 0 0 0 1 0 0 0 1 0 0 0 1 0 0 0 0 0 0 0 1 0 1 0 0 0 0 0 0 1 1 0 0 0 0 1 1 0 0 0 0 0 0 1 1 0 0 0 0 0 0 1 1 0 0 0 0 0 0 1 1 0 0 0 0 1 1 0 0 0 0 0 0 1 1 0 0 0 0 1 0 1 0 0 0 0 0 0 0 1 0 0 1 0 0 0 0 1 0 0 1 0 0 0 0 1 0 0 1 0 0 0 0 0 0 1 1 0 0 0 0 0 1 0 0 1 0 0 0 0 0 0 0 2 0 0 0 0 0 0 0 2 0 0 0 0 0 1 0 1 0 1 0 0 0 0 0 1 0 1 0 0 0 0 0 1 0 0 0 0 2 0 0 0 0 0 0 0 0 0 0 1 1 0 0 0 0 0 0 1 1 0 0 0 0 0 0 2 0 0 0 0 0 0 0 1 1 0 0 0 0 0 1 0 1 0 0 0 0 0 1 0 1 0 0 0 0 1 0 0 1 0 1 0 0 0 0 0 1 0 1 0 0 0 0 0 1 0 1 0 0 0 1 0 0 0 1 0 0 0 1 0 0 0 0 1 0 0 1 0 0 0 0 0 1 0 1 0 0 0 0 0 0 0 0 0 2 1 0 0 0 0 1 0 0 1 1 0 0 0 0 0 0 1 0 0 0 0 0 0 1 0 0 1 0 0 0 0 1 0 0 1 0 0 0 0 1 0 0 0 0 0 0 1 1 0 0 0 0 0 0 0 2 0 0 0 0 0 0 1 1 0 0 0 0 0 0 1 1 0 0 0 0 1 0 0 1 0 1 0 0 0 0 0 1 0 1 0 1 0 0 0 0 0 1 0 1 0 0 0 0 0 1 0 1 0 0 0 0 0 0 1 0 0 1 0 0 0 0 1 0 0 1 0 0 1 0 0 0 0 0 1 0 0 0 0 1 0 0 0 1 0 0 0 1 0 0 0 1 0 0 1 0 0 0 0 1 1 0 0 1 0 0 0 0 1 1 0 0 0 0 0 0 0 0 0 0 0 2 0 0 0 0 1 0 0 0 1 0 0 0 0 0 0 1 1 0 0 0 0 1 0 0 1 0 0 0 0 1 0 0 1 0 0 0 0 1 0 0 1 0 0 0 0 0 1 1 0 0 0 0 0 1 1 0 0 0 0 0 1 1 0 0 0 0 0 0 1 0 0 0 1 0 0 0 1 0 0 0 1 0 0 1 1 0 0 0 0 0 0 0 1 0 0 1 0 0 0 0 0 0 1 0 0 1 0 0 0 0 1 0 0 1 0 0 0 0 1 0 0 1 0 0 0 0 1 0 1 0 0 0 0 0 1 0 1 0 0 0 0 0 1 0 1 0 0 0 0 0 0 2 0 0 1 1 0 0 0 0 0 0 1 1 0 0 0 0 0 0 1 1 0 0 0 0 0 0 1 1 0 0 0 0 0 0 1 1 0 0 0 0 0 0 1 1 0 0 0 0 0 0 0 0 0 0 1 0 1 0 1 0 0 0 0 0 0 1 1 0 0 0 0 0 0 1 0 0 0 0 0 0 1 1 1 0 0 0 0 0 1 0 1 0 0 0 0 0 0 1 1 0 0 0 0 0 1 0 1 0 0 0 0 0 1 0 1 0 0 0 0 0 1 0 1 0 0 0 0 0 1 0 0 0 0 0 0 1 0 1 0 0 0 0 0 1 0 1 0 0 0 1 0 0 1 0 0 0 0 0 0 0 1 1 0 0 0 1 0 0 1 0 0 0 1 1 0 0 0 0 0 0 1 1 0 0 0 0 0 0 1 1 0 0 0 0 0 0 1 1 0 0 0 0 0 0 1 0 0 1 0 0 0 0 1 1 0 0 0 0 0 0 1 1 0 0 0 0 0 0 0 1 0 1 0 0 1 0 0 1 0 0 0 0 1 0 0 1 0 0 0 0 0 0 1 1 0 0 0 0 0 0 0 1 0 0 1 0 0 0 0 1 0 1 0 0 0 0 0 1 0 0 1 0 0 0 0 0 1 0 0 -1 0 1 0 0 0 -1 0 0 0 1 0 0 0 -1 0 0 0 0 0 0 0 -1 0 1 1 0 0 0 0 -1 0 0 0 0 0 0 0 -1 0 1 0 0 0 -1 0 1 0 0 0 0 0 0 -1 0 0 1 0 0 0 0 -1 0 0 1 0 0 -1 0 0 0 0 1 0 1 -1 0 0 0 0 0 1 0 -1 0 0 0 0 0 1 0 -1 0 0 0 0 0 0 0 -1 1 0 0 0 0 0 0 -1 1 0 0 0 0 0 0 -1 1 0 0 0 0 0 0 -1 1 0 0 0 0 0 0 0 0 0 0 0 0 0 0 0 0 0 0 0 0 0 -1 0 0 0 1 0 0 -1 0 0 0 0 1 0 0 0 -1 0 0 0 1 0 0 0 0 0 0 0 1 0 -1 0 0 0 0 0 0 1 -1 0 0 0 0 -1 1 0 0 0 0 0 0 -1 1 0 0 0 0 0 0 -1 1 0 0 0 0 0 0 -1 1 0 0 0 0 -1 1 0 0 0 0 0 0 -1 1 0 0 0 0 1 0 -1 0 0 0 0 0 0 0 -1 0 0 1 0 0 0 0 -1 0 0 1 0 0 0 0 -1 0 0 1 0 0 0 0 0 0 -1 1 0 0 0 0 0 -1 0 0 1 0 0 0 0 0 0 0 0 0 0 0 0 0 0 0 0 0 0 0 0 0 1 0 -1 0 1 0 0 0 0 0 -1 0 1 0 0 0 0 0 -1 0 0 0 0 0 0 0 0 0 0 0 0 0 0 0 -1 1 0 0 0 0 0 0 -1 1 0 0 0 0 0 0 0 0 0 0 0 0 0 0 -1 1 0 0 0 0 0 -1 0 1 0 0 0 0 0 -1 0 1 0 0 0 0 1 0 0 -1 0 -1 0 0 0 0 0 1 0 -1 0 0 0 0 0 1 0 -1 0 0 0 1 0 0 0 -1 0 0 0 1 0 0 0 0 -1 0 0 1 0 0 0 0 0 1 0 -1 0 0 0 0 0 0 0 0 0 0 -1 0 0 0 0 1 0 0 -1 1 0 0 0 0 0 0 -1 0 0 0 0 0 0 1 0 0 -1 0 0 0 0 1 0 0 -1 0 0 0 0 1 0 0 0 0 0 0 -1 1 0 0 0 0 0 0 0 0 0 0 0 0 0 0 -1 1 0 0 0 0 0 0 -1 1 0 0 0 0 -1 0 0 1 0 -1 0 0 0 0 0 1 0 -1 0 1 0 0 0 0 0 -1 0 1 0 0 0 0 0 -1 0 1 0 0 0 0 0 0 -1 0 0 1 0 0 0 0 -1 0 0 1 0 0 -1 0 0 0 0 0 1 0 0 0 0 1 0 0 0 -1 0 0 0 1 0 0 0 -1 0 0 1 0 0 0 0 -1 -1 0 0 1 0 0 0 0 -1 1 0 0 0 0 0 0 0 0 0 0 0 0 0 0 0 0 -1 0 0 0 1 0 0 0 0 0 0 1 -1 0 0 0 0 1 0 0 -1 0 0 0 0 1 0 0 -1 0 0 0 0 1 0 0 -1 0 0 0 0 0 1 -1 0 0 0 0 0 -1 1 0 0 0 0 0 1 -1 0 0 0 0 0 0 1 0 0 0 -1 0 0 0 1 0 0 0 -1 0 0 -1 1 0 0 0 0 0 0 0 1 0 0 -1 0 0 0 0 0 0 -1 0 0 1 0 0 0 0 -1 0 0 1 0 0 0 0 -1 0 0 1 0 0 0 0 1 0 -1 0 0 0 0 0 1 0 -1 0 0 0 0 0 1 0 -1 0 0 0 0 0 0 0 0 0 -1 1 0 0 0 0 0 0 -1 1 0 0 0 0 0 0 -1 1 0 0 0 0 0 0 -1 1 0 0 0 0 0 0 -1 1 0 0 0 0 0 0 -1 1 0 0 0 0 0 0 0 0 0 0 1 0 -1 0 1 0 0 0 0 0 0 -1 1 0 0 0 0 0 0 -1 0 0 0 0 0 0 1 -1 1 0 0 0 0 0 -1 0 1 0 0 0 0 0 0 -1 1 0 0 0 0 0 -1 0 1 0 0 0 0 0 -1 0 1 0 0 0 0 0 -1 0 1 0 0 0 0 0 -1 0 0 0 0 0 0 1 0 -1 0 0 0 0 0 1 0 -1 0 0 0 -1 0 0 1 0 0 0 0 0 0 0 1 -1 0 0 0 1 0 0 -1 0 0 0 -1 1 0 0 0 0 0 0 -1 1 0 0 0 0 0 0 -1 1 0 0 0 0 0 0 -1 1 0 0 0 0 0 0 -1 0 0 1 0 0 0 0 -1 1 0 0 0 0 0 0 -1 1 0 0 0 0 0 0 0 -1 0 1 0 0 1 0 0 -1 0 0 0 0 1 0 0 -1 0 0 0 0 0 0 -1 1 0 0 0 0 0 0 0 1 0 0 -1 0 0 0 0 1 0 -1 0 0 0 0 0 1 0 0 -1 0 -1 -1 -1 -1 0 -1 -1 -1 0 -1 -1 -1 -1 0 -1 0 0 -1 1 -1 0 0 0 -1 -1 0 -1 -1 -1 1 0 0 0 -1 -1 0 -1 1 0 -1 -1 -1 -1 -1 -1 -1 0 -1 0 0 0 -1 -1 0 -1 -1 -1 0 -1 -1 1 -1 -1 0 -1 -1 -1 -1 -1 0 0 -1 -1 0 0 1 -1 -1 -1 1 -1 -1 -1 0 0 -1 1 -1 0 1 0 0 -1 -1 0 0 -1 1 -1 0 1 -1 -1 0 -1 -1 -1 -1 0 0 -1 -1 0 -1 -1 0 0 -1 0 0 -1 -1 -1 -1 -1 0 0 0 0 -1 -1 -1 -1
3.928982 4 7 0 0 0 1 0 0 1 0 0 0 0 0 0 0 0 0 0 0 0 0 0 0 0 0 0 0 0 0 0 0 0 0 0 0 0 0 0 0 0 0 0 0 0 0 0 0 0 0 0 0 0 0 0 0 0 0 0 0 0 0 0 0 0 0 0 0 0 0 0 0 0 0 0 0 0 0 0 0 0 0 0 0 0 0 0 0 0 0 0 0 0 0 0 0 0 0 0 0 0 0 0 1 0 0 1 0 0 0 0 2 0 0 0 0 0 0 0 2 0 0 0 0 0 0 0 1 0 0 0 0 0 1 1 0 0 1 0 0 0 0 0 0 0 1 0 0 0 1 0 0 0 1 0 1 0 0 0 0 0 0 0 0 0 2 0 0 0 0 1 0 0 1 0 0 0 1 0 0 0 1 0 1 0 1 0 0 0 0 1 0 0 1 0 0 0 0 1 0 0 0 0 1 0 0 0 0 0 1 0 1 0 0 0 0 0 1 0 0 1 0 0 0 1 1 0 0 0 0 0 0 0 1 1 0 0 0 0 0 0 1 1 0 0 0 0 0 0 2 0 0 0 0 0 0 0 0 1 1 0 0 0 0 0 0 1 1 0 0 0 1 0 0 0 1 0 0 0 1 0 0 0 1 0 0 0 0 0 0 0 1 1 0 0 0 0 0 0 2 0 0 0 1 0 0 0 1 0 0 0 1 0 0 0 1 0 0 0 1 0 0 0 1 0 0 0 0 0 1 0 0 0 1 0 0 0 1 0 0 1 0 2 0 0 0 0 0 0 0 0 1 0 0 0 1 0 0 0 1 0 0 0 1 0 0 0 1 0 0 0 1 0 0 1 0 0 0 0 1 0 0 0 0 0 1 0 0 1 0 0 0 0 1 0 0 1 0 1 0 0 0 0 0 1 0 1 0 0 0 1 0 0 0 2 0 0 0 0 0 0 0 1 1 0 0 0 0 0 0 0 1 0 1 0 0 0 0 0 0 0 1 0 0 0 1 0 0 0 0 0 1 0 1 0 0 0 0 0 1 1 0 0 0 0 0 0 1 0 1 0 0 0 0 0 1 0 1 0 0 0 0 0 1 0 1 0 0 0 0 1 0 0 1 0 0 0 0 0 0 1 1 0 0 0 0 0 0 1 1 0 0 0 1 0 1 0 0 1 0 0 0 0 1 0 0 1 0 0 0 0 1 0 0 0 1 0 1 0 0 0 0 0 1 0 0 0 0 0 1 0 0 0 0 1 1 0 0 0 1 0 1 0 0 0 0 0 0 0 1 0 0 0 1 0 0 0 1 0 0 0 1 0 0 0 1 0 0 0 1 0 0 0 1 0 0 0 1 0 0 0 0 1 0 0 1 0 0 0 0 0 1 0 1 0 0 0 0 0 1 0 1 0 1 0 0 0 0 0 1 0 0 1 0 0 0 0 1 0 0 1 1 0 0 0 0 0 1 0 1 0 0 0 0 0 1 0 1 0 0 0 0 1 0 0 0 0 1 0 0 1 0 0 0 0 1 0 0 1 0 0 0 0 0 1 0 1 0 0 1 0 0 0 0 0 0 0 2 0 0 0 0 0 0 1 1 0 0 0 0 0 0 0 2 0 0 0 0 1 1 0 0 0 0 0 0 1 0 0 0 0 1 0 0 0 0 0 0 0 0 1 1 0 0 0 0 0 1 0 1 0 0 0 1 1 0 0 0 0 0 0 1 0 0 0 1 0 0 0 1 0 0 0 1 0 1 0 0 1 0 0 0 0 1 0 0 1 0 0 0 1 0 1 0 0 0 0 0 1 0 1 0 0 0 0 0 1 0 1 0 0 0 0 0 1 0 1 0 0 0 0 0 1 0 1 0 0 0 0 0 0 1 0 0 0 0 0 1 0 0 1 0 0 0 0 1 0 0 0 0 0 0 1 1 0 0 0 0 1 0 1 0 0 0 0 0 1 0 1 0 0 0 0 0 1 0 1 0 1 0 0 0 0 1 0 0 0 1 0 0 0 1 0 0 0 1 0 0 0 0 0 1 0 1 0 0 0 0 0 1 0 1 0 0 0 0 0 1 0 1 0 0 1 0 0 0 0 1 0 0 1 0 0 0 0 0 0 0 2 0 0 0 1 0 0 0 0 0 0 1 1 0 0 0 0 0 0 1 0 0 0 0 0 0 1 1 1 0 0 0 0 0 0 1 1 0 0 1 0 0 0 0 1 0 0 1 0 0 0 0 1 0 0 1 0 0 0 0 1 0 0 0 0 1 0 0 1 0 0 0 0 1 0 0 0 0 0 0 0 2 0 0 0 1 0 0 0 1 0 0 0 1 0 0 0 0 1 0 0 0 0 0 0 0 1 1 0 1 0 1 0 0 0 0 0 1 0 1 0 0 0 0 0 1 0 1 0 0 0 0 0 1 0 1 0 0 0 0 0 0 0 1 0 0 1 0 0 0 0 0 0 1 1 0 0 0 0 1 0 0 1 0 0 0 0 1 0 0 1 0 1 0 0 0 0 1 0 0 1 0 0 0 0 0 0 1 2 0 0 0 0 0 0 0 1 0 0 1 0 0 0 0 1 0 0 1 0 0 0 0 1 0 0 1 0 0 0 0 1 0 0 1 0 0 0 0 0 -1 0 0 1 0 0 0 0 0 0 0 0 0 0 0 0 0 0 0 0 0 0 0 0 -1 0 0 0 0 0 1 1 0 0 -1 0 0 0 0 0 0 0 -1 0 0 0 1 0 0 0 -1 0 1 0 0 0 0 0 0 0 0 0 0 0 0 0 0 -1 0 0 1 0 0 0 -1 0 0 0 1 0 1 0 -1 0 0 0 0 1 0 0 -1 0 0 0 0 1 0 0 0 0 -1 0 0 0 0 0 1 0 -1 0 0 0 0 0 1 0 0 -1 0 0 0 -1 1 0 0 0 0 0 0 0 1 -1 0 0 0 0 0 0 1 -1 0 0 0 0 0 0 0 0 0 0 0 0 0 0 0 -1 1 0 0 0 0 0 0 -1 1 0 0 0 -1 0 0 0 1 0 0 0 -1 0 0 0 1 0 0 0 0 0 0 0 -1 1 0 0 0 0 0 0 0 0 0 0 -1 0 0 0 1 0 0 0 -1 0 0 0 1 0 0 0 -1 0 0 0 1 0 0 0 0 0 1 0 0 0 -1 0 0 0 1 0 0 -1 0 0 0 0 0 0 0 0 0 0 -1 0 0 0 1 0 0 0 -1 0 0 0 1 0 0 0 -1 0 0 0 1 0 0 -1 0 0 0 0 1 0 0 0 0 0 -1 0 0 1 0 0 0 0 -1 0 0 1 0 -1 0 0 0 0 0 1 0 -1 0 0 0 1 0 0 0 0 0 0 0 0 0 0 0 1 -1 0 0 0 0 0 0 0 -1 0 1 0 0 0 0 0 0 0 -1 0 0 0 1 0 0 0 0 0 -1 0 1 0 0 0 0 0 -1 1 0 0 0 0 0 0 -1 0 1 0 0 0 0 0 -1 0 1 0 0 0 0 0 -1 0 1 0 0 0 0 1 0 0 -1 0 0 0 0 0 0 -1 1 0 0 0 0 0 0 -1 1 0 0 0 -1 0 1 0 0 -1 0 0 0 0 1 0 0 -1 0 0 0 0 1 0 0 0 -1 0 1 0 0 0 0 0 -1 0 0 0 0 0 1 0 0 0 0 -1 1 0 0 0 1 0 -1 0 0 0 0 0 0 0 -1 0 0 0 1 0 0 0 -1 0 0 0 1 0 0 0 -1 0 0 0 1 0 0 0 -1 0 0 0 1 0 0 0 0 -1 0 0 1 0 0 0 0 0 -1 0 1 0 0 0 0 0 -1 0 1 0 -1 0 0 0 0 0 1 0 0 -1 0 0 0 0 1 0 0 -1 1 0 0 0 0 0 -1 0 1 0 0 0 0 0 -1 0 1 0 0 0 0 -1 0 0 0 0 1 0 0 -1 0 0 0 0 1 0 0 -1 0 0 0 0 0 1 0 -1 0 0 1 0 0 0 0 0 0 0 0 0 0 0 0 0 0 1 -1 0 0 0 0 0 0 0 0 0 0 0 0 -1 1 0 0 0 0 0 0 -1 0 0 0 0 1 0 0 0 0 0 0 0 0 1 -1 0 0 0 0 0 1 0 -1 0 0 0 1 -1 0 0 0 0 0 0 1 0 0 0 -1 0 0 0 1 0 0 0 -1 0 -1 0 0 1 0 0 0 0 -1 0 0 1 0 0 0 -1 0 1 0 0 0 0 0 -1 0 1 0 0 0 0 0 -1 0 1 0 0 0 0 0 -1 0 1 0 0 0 0 0 -1 0 1 0 0 0 0 0 0 -1 0 0 0 0 0 1 0 0 -1 0 0 0 0 1 0 0 0 0 0 0 -1 1 0 0 0 0 1 0 -1 0 0 0 0 0 1 0 -1 0 0 0 0 0 1 0 -1 0 -1 0 0 0 0 1 0 0 0 1 0 0 0 -1 0 0 0 1 0 0 0 0 0 -1 0 1 0 0 0 0 0 -1 0 1 0 0 0 0 0 -1 0 1 0 0 -1 0 0 0 0 1 0 0 -1 0 0 0 0 0 0 0 0 0 0 0 1 0 0 0 0 0 0 -1 1 0 0 0 0 0 0 -1 0 0 0 0 0 0 1 -1 1 0 0 0 0 0 0 -1 1 0 0 -1 0 0 0 0 1 0 0 -1 0 0 0 0 1 0 0 -1 0 0 0 0 1 0 0 0 0 -1 0 0 1 0 0 0 0 -1 0 0 0 0 0 0 0 0 0 0 0 -1 0 0 0 1 0 0 0 -1 0 0 0 0 1 0 0 0 0 0 0 0 1 -1 0 -1 0 1 0 0 0 0 0 -1 0 1 0 0 0 0 0 -1 0 1 0 0 0 0 0 -1 0 1 0 0 0 0 0 0 0 1 0 0 -1 0 0 0 0 0 0 1 -1 0 0 0 0 1 0 0 -1 0 0 0 0 1 0 0 -1 0 -1 0 0 0 0 1 0 0 1 0 0 0 0 0 0 -1 0 0 0 0 0 0 0 0 -1 0 0 1 0 0 0 0 -1 0 0 1 0 0 0 0 -1 0 0 1 0 0 0 0 -1 0 0 1 0 0 0 0 -1 -1 -1 -1 0 -1 -1 -1 0 -1 -1 -1 -1 0 -1 0 1 -1 1 -1 0 0 0 -1 -1 0 -1 -1 -1 0 -1 0 -1 -1 -1 0 -1 0 0 -1 -1 0 -1 -1 -1 -1 0 -1 0 0 0 -1 -1 0 -1 -1 -1 1 -1 -1 0 0 -1 0 -1 0 -1 0 -1 0 -1 -1 -1 -1 -1 1 -1 -1 0 1 -1 0 0 -1 0 0 1 -1 -1 0 -1 0 0 -1 0 0 -1 0 -1 0 0 -1 0 -1 -1 -1 -1 -1 -1 0 0 0 0 -1 -1 0 0 -1 0 0 -1 0 0 -1 -1 1 0 -1 -1 0 0 -1 -1
7.809351 5 6 0 0 0 0 1 1 0 0 0 0 0 0 0 0 0 0 0 0 0 0 0 0 0 0 0 0 0 0 0 0 0 0 0 0 0 0 0 0 0 0 0 0 0 0 0 0 0 0 0 0 0 0 0 0 0 0 0 0 0 0 0 0 0 0 0 0 0 0 0 0 0 0 0 0 0 0 0 0 0 0 0 0 0 0 0 0 0 0 0 0 0 0 0 0 0 0 0 0 0 0 0 1 0 0 0 0 0 1 0 1 0 0 0 1 0 0 0 1 0 0 0 1 0 0 0 0 1 0 0 1 0 0 0 1 0 0 0 1 0 0 0 1 0 0 0 1 0 0 1 0 0 1 0 0 0 0 0 0 0 0 1 0 0 1 0 0 0 0 1 0 0 1 0 0 2 0 0 0 0 0 0 0 2 0 0 0 0 0 0 0 1 0 0 1 0 0 0 0 1 0 0 0 1 0 0 0 1 1 0 0 0 0 0 0 1 0 0 0 1 0 0 0 1 0 1 0 0 0 0 0 1 0 1 0 0 0 0 1 0 1 0 0 0 0 0 1 0 1 0 0 0 0 0 1 0 1 0 0 0 0 1 1 0 0 0 0 0 0 0 1 0 0 1 0 0 0 0 0 0 0 1 0 0 1 0 0 0 0 1 0 0 1 0 0 0 0 2 0 0 0 1 0 0 0 1 0 0 0 0 0 0 0 2 0 0 0 0 1 0 0 1 0 0 0 0 0 1 0 0 0 0 1 0 0 1 1 0 0 0 0 0 0 1 0 0 0 0 1 0 0 1 0 0 0 0 1 0 0 1 0 0 1 0 0 1 0 1 0 0 0 0 0 1 0 0 0 1 0 0 0 0 0 0 2 0 0 0 0 0 0 0 0 0 0 2 0 0 0 0 0 0 0 1 1 0 0 0 0 0 0 1 1 0 0 0 1 0 0 1 0 0 0 0 1 0 0 1 0 0 0 0 2 0 0 0 0 0 0 0 1 0 0 1 0 0 0 0 1 0 0 1 0 0 0 1 0 0 0 1 0 0 0 1 0 0 0 1 0 0 0 1 0 0 1 0 0 0 0 1 0 0 1 0 0 0 0 1 0 0 0 0 1 0 1 0 0 0 0 0 1 0 1 0 0 0 0 0 1 0 1 0 0 0 0 0 1 0 1 1 0 0 0 0 0 0 0 2 0 0 0 0 0 0 0 0 0 0 1 0 1 0 0 0 0 0 0 0 2 1 1 0 0 0 0 0 0 1 1 0 0 0 0 0 0 1 1 0 0 0 0 0 0 0 1 1 0 0 0 0 0 0 1 1 0 0 0 0 0 0 1 0 0 0 0 1 0 0 1 0 0 0 0 0 1 0 0 1 0 0 0 1 0 1 0 0 0 0 0 1 0 1 0 0 0 1 0 0 0 1 1 0 0 0 0 0 0 0 2 0 0 0 0 0 0 1 1 0 0 0 0 0 0 0 1 0 0 0 0 0 1 1 0 1 0 0 0 0 0 0 0 2 0 0 0 0 0 1 0 1 0 0 0 0 0 0 0 1 0 0 0 0 1 0 0 0 0 0 0 0 2 0 0 0 0 0 0 1 1 1 0 0 0 0 0 1 0 1 0 0 0 0 1 0 0 0 0 0 0 0 2 0 0 1 0 1 0 0 0 0 0 0 0 1 0 0 0 1 0 0 0 1 0 0 0 1 0 0 0 1 0 0 0 1 0 0 0 1 0 0 0 1 0 0 0 0 0 0 2 0 0 0 0 0 1 0 1 0 0 0 0 0 1 0 1 0 0 0 0 0 0 1 0 1 0 0 0 0 0 0 1 1 0 0 1 1 0 0 0 0 0 0 0 1 0 0 1 0 0 0 0 1 0 1 0 0 0 0 0 1 0 1 0 0 0 0 0 1 0 1 0 0 0 0 0 1 0 0 0 1 0 0 0 0 1 0 0 1 0 0 0 0 1 0 0 1 0 0 0 0 0 0 1 0 1 2 0 0 0 0 0 0 0 2 0 0 0 0 0 0 0 2 0 0 0 0 0 0 0 1 0 1 0 0 0 0 0 2 0 0 0 0 0 0 0 2 0 0 0 0 0 0 0 1 0 0 0 0 0 1 0 0 0 0 0 0 1 0 1 0 0 0 0 0 1 0 1 0 0 0 0 0 0 1 1 0 0 0 0 0 0 2 0 0 0 0 0 0 0 1 1 0 0 0 1 0 0 1 0 0 0 0 1 0 0 1 0 0 1 0 0 0 0 1 0 0 0 1 0 0 0 1 0 0 1 0 0 0 0 0 1 0 1 0 0 0 0 0 1 0 0 0 1 0 0 0 1 1 0 0 0 0 0 0 1 0 0 1 0 0 0 1 0 0 1 1 0 0 0 0 0 1 0 1 0 0 0 0 0 1 0 1 0 0 0 0 0 1 0 1 0 0 0 0 0 0 1 1 0 0 0 0 0 0 1 1 0 0 0 0 0 0 1 1 0 0 0 0 0 0 0 1 1 0 0 0 0 0 0 0 1 1 0 0 0 1 0 0 1 0 0 0 0 0 0 1 0 1 0 0 0 0 0 0 0 0 0 2 0 0 0 0 0 0 1 1 0 0 1 0 0 0 0 1 0 0 1 0 0 0 0 0 -1 0 1 0 0 0 -1 0 0 0 1 0 0 0 -1 0 0 0 0 1 0 0 -1 0 0 0 1 0 0 0 -1 0 0 0 1 0 0 0 -1 0 0 1 0 0 -1 0 0 0 0 0 0 0 0 -1 0 0 1 0 0 0 0 -1 0 0 1 0 0 0 0 0 0 0 0 0 0 0 0 0 0 0 0 0 0 -1 0 0 1 0 0 0 0 -1 0 0 0 1 0 0 0 -1 1 0 0 0 0 0 0 -1 0 0 0 1 0 0 0 -1 0 1 0 0 0 0 0 -1 0 1 0 0 0 0 1 0 -1 0 0 0 0 0 1 0 -1 0 0 0 0 0 -1 0 1 0 0 0 0 -1 1 0 0 0 0 0 0 0 -1 0 0 1 0 0 0 0 0 0 0 1 0 0 -1 0 0 0 0 1 0 0 -1 0 0 0 0 0 0 0 0 1 0 0 0 -1 0 0 0 0 0 0 0 0 0 0 0 0 1 0 0 -1 0 0 0 0 0 -1 0 0 0 0 1 0 0 -1 1 0 0 0 0 0 0 -1 0 0 0 0 1 0 0 -1 0 0 0 0 1 0 0 -1 0 0 1 0 0 1 0 -1 0 0 0 0 0 1 0 0 0 -1 0 0 0 0 0 0 0 0 0 0 0 0 0 0 0 0 0 0 0 0 0 0 0 0 0 -1 1 0 0 0 0 0 0 -1 1 0 0 0 1 0 0 -1 0 0 0 0 1 0 0 -1 0 0 0 0 0 0 0 0 0 0 0 0 1 0 0 -1 0 0 0 0 1 0 0 -1 0 0 0 1 0 0 0 -1 0 0 0 1 0 0 0 -1 0 0 0 1 0 0 -1 0 0 0 0 1 0 0 -1 0 0 0 0 1 0 0 0 0 -1 0 -1 0 0 0 0 0 1 0 -1 0 0 0 0 0 1 0 -1 0 0 0 0 0 1 0 -1 1 0 0 0 0 0 0 0 0 0 0 0 0 0 0 0 0 0 0 -1 0 1 0 0 0 0 0 0 0 0 -1 1 0 0 0 0 0 0 -1 1 0 0 0 0 0 0 -1 1 0 0 0 0 0 0 0 1 -1 0 0 0 0 0 0 1 -1 0 0 0 0 0 0 1 0 0 0 0 -1 0 0 1 0 0 0 0 0 -1 0 0 1 0 0 0 -1 0 1 0 0 0 0 0 -1 0 1 0 0 0 -1 0 0 0 1 -1 0 0 0 0 0 0 0 0 0 0 0 0 0 0 1 -1 0 0 0 0 0 0 0 -1 0 0 0 0 0 1 1 0 -1 0 0 0 0 0 0 0 0 0 0 0 0 0 -1 0 1 0 0 0 0 0 0 0 1 0 0 0 0 -1 0 0 0 0 0 0 0 0 0 0 0 0 0 0 1 -1 -1 0 0 0 0 0 1 0 -1 0 0 0 0 1 0 0 0 0 0 0 0 0 0 0 1 0 -1 0 0 0 0 0 0 0 1 0 0 0 -1 0 0 0 1 0 0 0 -1 0 0 0 1 0 0 0 -1 0 0 0 1 0 0 0 -1 0 0 0 0 0 0 0 0 0 0 0 0 -1 0 1 0 0 0 0 0 -1 0 1 0 0 0 0 0 0 1 0 -1 0 0 0 0 0 0 1 -1 0 0 -1 1 0 0 0 0 0 0 0 1 0 0 -1 0 0 0 0 1 0 -1 0 0 0 0 0 1 0 -1 0 0 0 0 0 1 0 -1 0 0 0 0 0 1 0 0 0 -1 0 0 0 0 1 0 0 -1 0 0 0 0 1 0 0 -1 0 0 0 0 0 0 -1 0 1 0 0 0 0 0 0 0 0 0 0 0 0 0 0 0 0 0 0 0 0 0 0 0 0 -1 0 1 0 0 0 0 0 0 0 0 0 0 0 0 0 0 0 0 0 0 0 0 0 1 0 0 0 0 0 -1 0 0 0 0 0 0 1 0 -1 0 0 0 0 0 1 0 -1 0 0 0 0 0 0 1 -1 0 0 0 0 0 0 0 0 0 0 0 0 0 0 1 -1 0 0 0 1 0 0 -1 0 0 0 0 1 0 0 -1 0 0 1 0 0 0 0 -1 0 0 0 1 0 0 0 -1 0 0 1 0 0 0 0 0 -1 0 1 0 0 0 0 0 -1 0 0 0 -1 0 0 0 1 1 0 0 0 0 0 0 -1 0 0 1 0 0 0 -1 0 0 1 -1 0 0 0 0 0 1 0 -1 0 0 0 0 0 1 0 -1 0 0 0 0 0 1 0 -1 0 0 0 0 0 0 1 -1 0 0 0 0 0 0 1 -1 0 0 0 0 0 0 1 -1 0 0 0 0 0 0 0 1 -1 0 0 0 0 0 0 0 -1 1 0 0 0 1 0 0 -1 0 0 0 0 0 0 -1 0 1 0 0 0 0 0 0 0 0 0 0 0 0 0 0 0 0 -1 1 0 0 1 0 0 0 0 -1 0 -1 -1 -1 0 0 -1 -1 -1 0 -1 -1 0 -1 0 -1 0 0 -1 0 -1 -1 -1 0 -1 -1 -1 -1 -1 -1 1 0 0 0 -1 -1 1 -1 0 -1 0 -1 -1 -1 -1 0 -1 -1 -1 -1 0 0 -1 -1 -1 -1 -1 -1 0 0 0 0 -1 -1 -1 -1 -1 -1 -1 -1 -1 0 -1 -1 1 1 0 -1 -1 -1 0 0 -1 -1 0 -1 -1 0 -1 0 1 0 -1 0 -1 0 0 -1 0 -1 -1 1 -1 -1 1 -1 0 -1 -1 1 0 0 0 0 -1 0 -1 0 -1 -1 -1 -1 0 -1 -1 0 -1 0 0 0 0 -1 0 0
4.979148 5 7 0 0 0 0 1 0 1 0 0 0 0 0 0 0 0 0 0 0 0 0 0 0 0 0 0 0 0 0 0 0 0 0 0 0 0 0 0 0 0 0 0 0 0 0 0 0 0 0 0 0 0 0 0 0 0 0 0 0 0 0 0 0 0 0 0 0 0 0 0 0 0 0 0 0 0 0 0 0 0 0 0 0 0 0 0 0 0 0 0 0 0 0 0 0 0 0 0 0 0 0 0 2 0 0 0 0 0 0 0 2 0 0 0 0 0 0 0 2 0 0 0 0 0 0 0 1 1 0 0 0 0 0 0 1 0 1 0 0 0 0 0 1 0 1 0 0 0 0 1 0 0 1 0 0 0 0 0 0 0 0 0 0 0 2 0 0 0 0 1 0 0 1 0 0 1 1 0 0 0 0 0 0 1 1 0 0 0 0 0 0 0 1 0 1 0 0 0 0 0 0 0 1 1 0 0 0 0 1 0 1 0 0 0 0 0 0 0 0 2 0 0 0 1 0 1 0 0 0 0 0 0 0 2 0 0 0 0 1 0 0 1 0 0 0 0 1 0 1 0 0 0 0 0 0 0 1 1 0 0 0 0 1 0 0 1 0 0 0 0 1 0 0 1 0 0 0 0 1 0 0 1 0 0 0 0 0 0 0 1 1 0 0 0 0 0 0 1 1 0 0 1 1 0 0 0 0 0 0 0 1 0 0 1 0 0 0 0 2 0 0 0 0 0 0 0 0 0 0 0 0 0 2 0 0 0 1 0 0 1 0 1 0 0 0 0 0 0 1 0 1 0 0 0 0 0 1 0 1 0 0 0 1 0 0 1 1 0 0 0 0 0 0 2 0 0 0 0 0 0 0 0 0 0 2 0 0 0 0 0 0 0 1 0 0 1 0 1 0 0 0 0 0 0 1 1 0 0 0 0 0 0 1 1 0 0 1 0 0 0 0 0 1 0 1 0 0 0 0 0 1 0 1 0 0 0 0 0 0 0 2 0 0 0 0 0 0 0 1 0 1 0 0 0 0 1 0 0 1 0 0 0 0 1 0 0 1 0 0 0 0 1 0 0 1 0 0 0 0 1 0 0 1 0 0 0 0 1 0 0 0 0 1 0 0 0 0 0 0 1 1 0 0 0 0 0 0 1 1 0 0 0 1 0 0 0 1 1 0 1 0 0 0 0 0 1 0 1 0 0 0 0 0 0 1 0 0 0 0 0 1 0 1 0 0 0 0 0 1 0 1 0 0 1 0 0 0 0 1 0 1 0 0 0 0 0 1 0 1 0 0 0 0 0 1 0 1 0 0 0 0 0 1 0 1 0 0 0 0 0 1 0 1 0 0 0 0 0 1 0 0 1 0 0 0 0 0 1 0 0 1 0 0 1 0 0 0 0 1 0 0 1 1 0 0 0 0 0 0 1 0 1 0 0 0 0 0 0 1 1 0 0 0 0 0 1 1 0 0 0 0 0 0 0 1 0 0 0 0 0 1 2 0 0 0 0 0 0 0 1 0 1 0 0 0 0 0 1 0 1 0 0 0 0 0 1 0 1 0 0 0 0 0 0 0 0 1 0 0 0 1 0 0 0 1 0 0 1 0 0 0 0 1 0 0 1 0 1 0 0 0 0 1 0 0 1 0 0 0 0 1 0 0 1 0 0 0 0 0 0 1 0 0 1 0 0 0 0 1 0 0 1 0 1 0 0 0 0 0 1 0 0 0 0 1 0 0 1 0 0 0 0 1 0 1 0 0 0 1 0 0 0 1 0 0 0 1 0 0 1 0 0 0 0 1 0 0 1 0 0 0 1 0 0 0 1 0 0 0 0 1 0 0 1 0 1 0 0 0 0 0 1 0 1 0 0 0 0 0 0 1 1 0 0 0 0 0 0 0 2 0 0 0 0 0 0 0 1 0 0 0 1 0 0 0 1 0 0 0 1 0 0 0 0 1 0 0 1 0 0 0 0 1 0 0 1 0 1 0 0 0 0 0 0 1 1 0 0 0 0 1 0 0 1 0 0 0 0 0 0 1 1 0 0 0 0 0 0 1 0 0 1 0 0 0 0 1 1 0 0 0 1 0 0 0 1 0 0 0 1 0 0 0 1 0 0 0 1 0 0 0 0 0 0 0 0 1 0 1 0 0 0 0 0 1 0 1 0 0 0 0 0 0 1 1 0 0 0 0 0 0 1 1 0 0 0 1 0 0 1 0 0 0 0 2 0 0 0 0 0 0 0 2 0 0 0 0 0 1 0 0 0 1 0 0 0 0 1 0 0 1 0 0 0 1 0 0 0 1 0 0 0 2 0 0 0 0 0 0 0 1 0 0 0 0 0 1 1 0 0 0 0 0 0 1 0 1 1 0 0 0 0 0 0 2 0 0 0 0 0 0 1 1 0 0 0 0 0 0 1 1 0 0 0 0 0 0 1 0 0 0 0 0 1 0 0 1 0 0 0 0 1 0 0 1 0 0 0 0 1 0 0 1 0 0 0 0 1 0 1 0 1 0 0 0 0 0 0 0 0 0 1 0 0 1 2 0 0 0 0 0 0 0 1 0 0 0 1 0 0 0 1 0 0 0 0 0 1 0 1 0 0 0 0 0 1 0 1 1 0 0 0 0 0 0 0 0 0 0 0 0 0 0 0 0 0 0 0 0 0 0 0 0 0 0 0 0 0 0 0 -1 1 0 0 0 0 0 0 1 0 -1 0 0 0 0 0 1 0 -1 0 0 0 0 1 0 0 -1 0 0 0 0 0 0 0 0 0 0 0 0 0 0 0 0 -1 0 0 1 0 0 1 -1 0 0 0 0 0 0 1 -1 0 0 0 0 0 0 0 -1 0 1 0 0 0 0 0 0 0 -1 1 0 0 0 0 1 0 -1 0 0 0 0 0 0 0 0 0 0 0 0 -1 0 1 0 0 0 0 0 0 0 0 0 0 0 0 1 0 0 -1 0 0 0 0 1 0 -1 0 0 0 0 0 0 0 1 -1 0 0 0 0 1 0 0 -1 0 0 0 0 -1 0 0 1 0 0 0 0 -1 0 0 1 0 0 0 0 0 0 0 1 -1 0 0 0 0 0 0 1 -1 0 0 1 -1 0 0 0 0 0 0 0 -1 0 0 1 0 0 0 0 0 0 0 0 0 0 0 0 0 0 0 0 0 0 0 0 0 0 1 0 0 -1 0 -1 0 0 0 0 0 0 1 0 -1 0 0 0 0 0 1 0 -1 0 0 0 1 0 0 1 -1 0 0 0 0 0 0 0 0 0 0 0 0 0 0 0 0 0 0 0 0 0 0 0 0 0 -1 0 0 1 0 -1 0 0 0 0 0 0 1 -1 0 0 0 0 0 0 1 -1 0 0 1 0 0 0 0 0 -1 0 1 0 0 0 0 0 -1 0 1 0 0 0 0 0 0 0 0 0 0 0 0 0 0 0 1 0 -1 0 0 0 0 1 0 0 -1 0 0 0 0 1 0 0 -1 0 0 0 0 1 0 0 -1 0 0 0 0 1 0 0 -1 0 0 0 0 1 0 0 0 0 -1 0 0 0 0 0 0 -1 1 0 0 0 0 0 0 -1 1 0 0 0 -1 0 0 0 1 -1 0 1 0 0 0 0 0 -1 0 1 0 0 0 0 0 0 -1 0 0 0 0 0 1 0 -1 0 0 0 0 0 1 0 1 0 0 -1 0 0 0 0 1 0 -1 0 0 0 0 0 1 0 -1 0 0 0 0 0 1 0 -1 0 0 0 0 0 1 0 -1 0 0 0 0 0 1 0 -1 0 0 0 0 0 1 0 0 -1 0 0 0 0 0 1 0 0 -1 0 0 1 0 0 0 0 -1 0 0 1 -1 0 0 0 0 0 0 1 0 -1 0 0 0 0 0 0 1 -1 0 0 0 0 0 1 -1 0 0 0 0 0 0 0 -1 0 0 0 0 0 1 0 0 0 0 0 0 0 0 -1 0 1 0 0 0 0 0 -1 0 1 0 0 0 0 0 -1 0 1 0 0 0 0 0 0 0 0 -1 0 0 0 1 0 0 0 -1 0 0 1 0 0 0 0 -1 0 0 1 0 -1 0 0 0 0 1 0 0 -1 0 0 0 0 1 0 0 1 0 0 0 0 0 0 -1 0 0 1 0 0 0 0 -1 0 0 1 0 -1 0 0 0 0 0 1 0 0 0 0 -1 0 0 1 0 0 0 0 -1 0 -1 0 0 0 1 0 0 0 -1 0 0 0 1 0 0 -1 0 0 0 0 1 0 0 -1 0 0 0 1 0 0 0 -1 0 0 0 0 1 0 0 -1 0 1 0 0 0 0 0 -1 0 1 0 0 0 0 0 0 -1 1 0 0 0 0 0 0 0 0 0 0 0 0 0 0 0 1 0 0 0 -1 0 0 0 1 0 0 0 -1 0 0 0 0 1 0 0 -1 0 0 0 0 1 0 0 -1 0 -1 0 0 0 0 0 0 1 1 0 0 0 0 -1 0 0 1 0 0 0 0 0 0 -1 1 0 0 0 0 0 0 -1 0 0 1 0 0 0 0 -1 1 0 0 0 -1 0 0 0 1 0 0 0 -1 0 0 0 1 0 0 0 -1 0 0 0 0 0 0 0 0 1 0 -1 0 0 0 0 0 1 0 -1 0 0 0 0 0 0 1 -1 0 0 0 0 0 0 1 -1 0 0 0 -1 0 0 1 0 0 0 0 0 0 0 0 0 0 0 0 0 0 0 0 0 0 1 0 0 0 -1 0 0 0 0 1 0 0 -1 0 0 0 1 0 0 0 -1 0 0 0 0 0 0 0 0 0 0 0 -1 0 0 0 0 0 1 1 0 0 0 0 0 0 -1 0 -1 1 0 0 0 0 0 0 0 0 0 0 0 0 0 1 -1 0 0 0 0 0 0 1 -1 0 0 0 0 0 0 1 0 0 0 0 0 -1 0 0 1 0 0 0 0 -1 0 0 1 0 0 0 0 -1 0 0 1 0 0 0 0 -1 0 -1 0 1 0 0 0 0 0 0 0 0 0 1 0 0 -1 0 0 0 0 0 0 0 0 -1 0 0 0 1 0 0 0 -1 0 0 0 0 0 1 0 -1 0 0 0 0 0 1 0 -1 1 0 0 0 0 0 0 -1 -1 -1 0 0 -1 -1 -1 0 -1 -1 0 -1 0 -1 0 1 -1 0 -1 -1 -1 0 -1 -1 -1 -1 -1 -1 0 -1 0 -1 -1 -1 1 -1 -1 -1 0 -1 0 -1 -1 0 -1 -1 -1 -1 0 0 -1 -1 -1 -1 -1 -1 1 0 0 -1 0 -1 -1 -1 0 -1 0 -1 -1 -1 -1 -1 0 0 0 -1 -1 0 0 0 0 0 -1 -1 0 0 -1 -1 0 -1 -1 1 -1 0 0 -1 -1 -1 -1 0 -1 0 0 -1 0 -1 -1 0 0 1 1 0 -1 0 -1 0 -1 -1 -1 -1 1 0 -1 0 0 0 -1 -1 1 0 0 0
7.456912 5 8 0 0 0 0 1 0 0 1 0 0 0 0 0 0 0 0 0 0 0 0 0 0 0 0 0 0 0 0 0 0 0 0 0 0 0 0 0 0 0 0 0 0 0 0 0 0 0 0 0 0 0 0 0 0 0 0 0 0 0 0 0 0 0 0 0 0 0 0 0 0 0 0 0 0 0 0 0 0 0 0 0 0 0 0 0 0 0 0 0 0 0 0 0 0 0 0 0 0 0 0 0 1 0 0 1 0 0 0 0 1 1 0 0 0 0 0 0 1 1 0 0 0 0 0 0 0 2 0 0 0 0 0 0 1 0 1 0 0 0 0 0 1 0 0 0 1 0 0 1 0 1 0 0 0 0 0 0 0 0 0 1 0 0 1 0 0 0 0 1 0 0 1 0 0 1 0 1 0 0 0 0 0 1 0 1 0 0 0 1 0 0 0 0 1 0 0 1 0 0 0 0 0 1 0 1 0 0 1 0 0 0 0 0 0 0 0 0 0 1 1 0 0 0 0 1 0 0 1 0 0 0 0 1 0 0 1 0 1 0 0 0 0 0 1 0 1 0 0 0 0 0 1 0 0 0 2 0 0 0 0 0 1 0 1 0 0 0 0 0 0 0 0 2 0 0 0 0 0 0 0 2 0 0 0 0 0 0 0 2 0 0 0 0 0 0 0 2 0 0 0 1 0 0 0 1 0 0 0 1 0 0 0 1 0 0 0 1 1 0 0 0 0 0 0 0 1 0 0 0 0 0 1 0 1 0 1 0 0 0 0 0 0 0 0 1 0 0 1 0 0 1 0 0 0 0 1 0 0 1 0 0 1 0 0 1 0 1 0 0 0 0 0 1 0 0 0 1 0 0 0 0 0 0 1 1 0 0 0 0 0 0 0 0 1 1 0 0 0 0 0 0 1 0 1 0 0 1 0 0 0 0 1 0 0 1 1 0 0 0 0 0 0 1 1 0 0 0 0 0 0 1 1 0 0 0 0 0 0 0 2 0 0 0 0 0 0 0 2 0 0 0 0 0 0 1 0 1 0 0 0 1 0 1 0 0 0 0 0 1 0 1 0 0 0 0 0 1 0 1 0 0 0 0 0 1 0 1 0 0 0 0 0 0 0 0 0 0 1 0 1 0 0 0 0 0 1 0 1 0 0 0 0 0 1 0 1 0 0 2 0 0 0 0 0 0 0 2 0 0 0 0 0 0 0 1 0 0 0 0 1 0 0 0 0 0 1 0 1 0 1 0 0 0 0 1 0 0 1 0 0 0 0 1 0 0 1 0 0 0 0 1 0 0 1 0 0 0 0 0 1 0 1 0 1 0 0 0 0 0 1 0 0 0 0 0 1 0 1 0 0 0 0 0 1 0 0 1 0 0 1 0 0 1 1 0 0 0 0 0 0 1 0 0 0 0 0 0 1 1 1 0 0 0 0 0 0 0 1 0 0 0 0 0 1 1 1 0 0 0 0 0 0 0 1 0 0 0 0 0 1 1 1 0 0 0 0 0 0 0 1 1 0 0 0 0 0 0 1 1 0 0 0 0 0 0 0 2 0 0 0 0 0 0 0 1 0 0 0 0 1 0 0 1 0 0 0 1 0 0 0 0 0 0 0 2 0 0 0 0 0 0 1 1 0 0 1 0 0 0 1 0 0 1 0 0 0 0 1 0 0 0 0 1 0 0 1 0 0 0 0 1 0 0 1 0 0 0 0 1 0 0 1 0 0 0 0 1 0 0 0 1 0 0 0 0 0 0 1 0 1 1 0 0 0 0 1 0 0 0 0 0 0 0 1 1 0 0 0 0 1 1 0 0 0 0 0 0 1 0 1 0 0 0 0 1 1 0 0 0 0 0 0 1 1 0 0 0 0 0 0 1 0 1 0 0 0 0 0 1 0 1 0 0 0 0 0 1 0 1 0 0 0 1 0 1 0 0 0 0 0 1 0 0 1 0 0 0 0 0 0 0 1 1 0 0 0 1 0 0 0 0 0 0 1 1 0 0 1 0 0 0 0 2 0 0 0 0 0 0 0 2 0 0 0 0 0 0 0 0 0 2 0 0 0 0 0 1 0 0 1 0 0 0 0 1 0 0 1 0 0 0 0 1 0 0 0 0 0 1 0 0 0 0 0 1 1 0 0 0 0 0 0 1 1 0 0 0 0 1 0 0 0 1 0 1 0 0 0 0 0 1 0 0 0 0 0 1 0 1 0 0 0 0 1 1 0 0 0 1 0 0 1 0 0 0 0 0 2 0 0 0 0 0 0 0 1 1 0 0 0 0 0 0 1 0 0 1 0 0 0 0 1 0 0 1 0 0 0 0 0 0 1 0 0 0 1 1 0 0 0 1 0 0 0 0 0 1 0 1 0 0 0 0 1 1 0 0 0 0 0 1 0 0 1 0 0 0 0 1 0 0 1 0 0 0 0 1 0 0 1 0 0 0 0 0 1 0 0 0 0 1 0 0 1 0 0 0 0 1 0 0 1 0 0 0 0 1 0 0 0 2 0 0 0 0 0 0 0 1 0 1 0 0 0 1 0 0 0 0 0 0 1 0 0 0 0 1 0 0 1 0 0 0 0 1 0 1 0 0 0 0 0 1 0 1 0 0 1 0 0 1 0 0 0 0 1 0 0 -1 0 0 0 0 1 -1 0 0 0 0 0 0 1 -1 0 0 0 0 0 0 0 0 0 0 0 0 0 0 1 0 -1 0 0 0 0 0 1 0 0 0 -1 0 0 1 0 -1 0 0 0 0 0 0 0 0 0 -1 0 0 1 0 0 0 0 -1 0 0 1 0 0 1 0 -1 0 0 0 0 0 1 0 -1 0 0 0 -1 0 0 0 0 1 0 0 -1 0 0 0 0 0 1 0 -1 0 0 1 0 0 0 0 0 0 0 0 0 0 1 -1 0 0 0 0 1 0 0 -1 0 0 0 0 1 0 0 -1 0 1 0 0 0 0 0 -1 0 1 0 0 0 0 0 -1 0 0 0 0 0 0 0 0 0 1 0 -1 0 0 0 0 0 0 0 0 0 0 0 0 0 0 0 0 0 0 0 0 0 0 0 0 0 0 0 0 0 0 0 0 0 0 0 0 1 0 0 0 -1 0 0 0 -1 0 0 0 1 0 0 0 -1 1 0 0 0 0 0 0 0 -1 0 0 0 0 0 1 0 -1 0 1 0 0 0 0 0 0 0 0 -1 0 0 1 0 0 -1 0 0 0 0 1 0 0 -1 0 0 1 0 0 1 0 -1 0 0 0 0 0 1 0 0 0 -1 0 0 0 0 0 0 1 -1 0 0 0 0 0 0 0 0 -1 1 0 0 0 0 0 0 -1 0 1 0 0 -1 0 0 0 0 1 0 0 -1 1 0 0 0 0 0 0 -1 1 0 0 0 0 0 0 -1 1 0 0 0 0 0 0 0 0 0 0 0 0 0 0 0 0 0 0 0 0 0 0 1 0 -1 0 0 0 -1 0 1 0 0 0 0 0 -1 0 1 0 0 0 0 0 -1 0 1 0 0 0 0 0 -1 0 1 0 0 0 0 0 0 0 0 0 0 -1 0 1 0 0 0 0 0 -1 0 1 0 0 0 0 0 -1 0 1 0 0 0 0 0 0 0 0 0 0 0 0 0 0 0 0 0 0 -1 0 0 0 0 1 0 0 0 0 0 -1 0 1 0 1 0 0 0 0 -1 0 0 1 0 0 0 0 -1 0 0 1 0 0 0 0 -1 0 0 1 0 0 0 0 0 -1 0 1 0 -1 0 0 0 0 0 1 0 0 0 0 0 -1 0 1 0 0 0 0 0 -1 0 0 1 0 0 -1 0 0 1 -1 0 0 0 0 0 0 1 0 0 0 0 0 0 -1 1 -1 0 0 0 0 0 0 0 1 0 0 0 0 0 -1 1 -1 0 0 0 0 0 0 0 -1 0 0 0 0 0 1 1 -1 0 0 0 0 0 0 0 -1 1 0 0 0 0 0 0 -1 1 0 0 0 0 0 0 0 0 0 0 0 0 0 0 0 -1 0 0 0 0 1 0 0 -1 0 0 0 1 0 0 0 0 0 0 0 0 0 0 0 0 0 0 1 -1 0 0 -1 0 0 0 1 0 0 1 0 0 0 0 -1 0 0 0 0 1 0 0 -1 0 0 0 0 1 0 0 -1 0 0 0 0 1 0 0 -1 0 0 0 0 1 0 0 0 -1 0 0 0 0 0 0 1 0 -1 -1 0 0 0 0 1 0 0 0 0 0 0 0 1 -1 0 0 0 0 -1 1 0 0 0 0 0 0 -1 0 1 0 0 0 0 1 -1 0 0 0 0 0 0 1 -1 0 0 0 0 0 0 1 0 -1 0 0 0 0 0 1 0 -1 0 0 0 0 0 1 0 -1 0 0 0 -1 0 1 0 0 0 0 0 -1 0 0 1 0 0 0 0 0 0 0 1 -1 0 0 0 -1 0 0 0 0 0 0 1 1 0 0 -1 0 0 0 0 0 0 0 0 0 0 0 0 0 0 0 0 0 0 0 0 0 0 0 0 0 0 0 0 1 0 0 -1 0 0 0 0 1 0 0 -1 0 0 0 0 1 0 0 0 0 0 -1 0 0 0 0 0 -1 1 0 0 0 0 0 0 -1 1 0 0 0 0 -1 0 0 0 1 0 -1 0 0 0 0 0 1 0 0 0 0 0 -1 0 1 0 0 0 0 1 -1 0 0 0 -1 0 0 1 0 0 0 0 0 0 0 0 0 0 0 0 0 -1 1 0 0 0 0 0 0 1 0 0 -1 0 0 0 0 1 0 0 -1 0 0 0 0 0 0 -1 0 0 0 1 1 0 0 0 -1 0 0 0 0 0 1 0 -1 0 0 0 0 1 -1 0 0 0 0 0 1 0 0 -1 0 0 0 0 1 0 0 -1 0 0 0 0 1 0 0 -1 0 0 0 0 0 1 0 0 0 0 -1 0 0 1 0 0 0 0 -1 0 0 1 0 0 0 0 -1 0 0 0 0 0 0 0 0 0 0 0 -1 0 1 0 0 0 1 0 0 0 0 0 0 -1 0 0 0 0 1 0 0 -1 0 0 0 0 -1 0 1 0 0 0 0 0 -1 0 1 0 0 1 0 0 -1 0 0 0 -1 -1 -1 1 0 -1 -1 -1 0 0 -1 0 -1 0 0 -1 0 -1 -1 -1 -1 -1 -1 -1 -1 -1 0 -1 -1 0 -1 0 0 -1 -1 1 0 -1 -1 0 -1 -1 -1 -1 0 -1 -1 -1 0 -1 0 -1 -1 -1 0 -1 -1 0 0 0 -1 -1 -1 -1 -1 -1 -1 -1 -1 -1 -1 -1 0 1 0 0 -1 -1 -1 -1 0 0 -1 0 -1 -1 -1 -1 0 1 -1 -1 0 -1 -1 -1 -1 -1 -1 -1 1 -1 0 0 -1 0 -1 -1 0 0 0 0 -1 0 0 -1 0 -1 0 -1 -1 0 -1 -1 0 0 -1 0 0 1 0 0 0
2.371914 6 7 0 0 0 0 0 1 1 0 0 0 0 0 0 0 0 0 0 0 0 0 0 0 0 0 0 0 0 0 0 0 0 0 0 0 0 0 0 0 0 0 0 0 0 0 0 0 0 0 0 0 0 0 0 0 0 0 0 0 0 0 0 0 0 0 0 0 0 0 0 0 0 0 0 0 0 0 0 0 0 0 0 0 0 0 0 0 0 0 0 0 0 0 0 0 0 0 0 0 0 0 0 1 0 0 0 0 0 1 0 1 0 0 0 1 0 0 0 1 0 0 0 1 0 0 0 1 0 0 0 1 0 0 0 0 0 1 0 1 0 0 0 0 0 1 0 1 0 0 0 0 0 2 0 0 0 0 0 0 0 0 1 0 0 1 0 0 0 0 2 0 0 0 0 0 1 1 0 0 0 0 0 0 1 1 0 0 0 0 0 0 1 1 0 0 0 0 0 0 1 0 0 1 0 0 0 0 1 0 0 1 0 0 0 0 1 0 0 0 1 0 0 0 2 0 0 0 0 0 0 0 1 0 1 0 0 0 0 0 0 1 1 0 0 0 0 0 0 2 0 0 0 0 0 1 0 0 1 0 0 0 1 0 0 0 1 0 0 0 0 2 0 0 0 0 0 0 0 1 0 0 0 0 0 1 0 0 0 0 0 1 0 1 0 0 0 0 1 1 0 0 0 1 0 0 1 0 0 0 0 1 0 0 1 0 0 0 0 1 0 0 1 0 0 0 0 0 1 0 0 0 0 1 0 0 1 0 0 0 1 0 1 0 1 0 0 0 0 0 0 1 1 0 0 0 0 0 0 1 1 0 0 0 0 0 0 1 1 0 0 0 0 0 1 0 0 0 1 0 0 0 0 0 0 2 0 0 0 0 0 0 0 1 0 0 1 0 1 0 0 0 0 0 1 0 1 0 0 0 0 0 1 0 1 0 0 0 0 0 1 0 0 1 0 0 0 0 1 0 0 1 0 1 0 0 0 0 0 0 0 1 0 0 1 0 0 0 0 0 0 1 1 0 0 0 0 0 0 1 1 0 0 0 0 0 0 1 1 0 0 0 0 0 0 2 0 0 0 0 0 0 0 2 0 0 0 0 0 0 0 0 0 2 0 1 0 0 0 0 1 0 0 1 0 0 0 0 1 0 0 1 0 1 0 0 0 0 1 1 0 0 0 0 0 0 1 0 1 0 0 0 0 0 0 1 0 0 0 1 0 0 0 1 0 0 0 0 0 1 1 0 0 0 1 0 0 0 1 0 0 1 0 0 0 0 1 0 0 1 0 0 0 0 0 0 1 1 0 0 0 0 0 0 1 1 0 0 0 0 0 0 0 1 0 0 1 0 0 0 0 0 1 0 0 1 0 0 0 0 0 1 1 0 0 0 0 0 0 1 1 0 0 1 0 0 1 0 0 0 0 1 1 0 0 0 0 0 0 1 1 0 0 0 0 0 0 2 0 0 0 0 0 0 0 2 0 0 0 0 0 0 1 0 1 0 0 0 0 0 1 0 1 0 0 0 0 0 2 0 0 0 0 0 0 0 1 0 0 0 0 0 0 1 0 0 0 1 0 0 0 1 0 0 0 1 0 0 0 1 1 0 0 1 0 0 0 0 2 0 0 0 0 0 0 0 1 0 0 0 0 1 0 0 0 0 1 0 0 0 0 1 0 0 0 0 0 0 1 1 0 0 0 0 1 0 1 0 0 0 0 0 0 0 1 1 0 0 0 0 0 0 1 1 0 1 0 0 0 1 0 0 0 1 0 1 0 0 0 0 1 0 0 1 0 0 0 0 1 0 0 0 0 0 1 0 1 0 0 0 0 0 1 0 1 1 0 0 0 0 0 0 1 0 0 0 0 1 0 0 0 1 0 0 1 0 0 0 0 0 1 0 1 0 0 0 0 0 0 0 1 0 1 0 0 0 0 0 0 0 2 0 0 0 0 0 0 0 2 0 0 0 0 0 0 0 2 0 1 0 0 0 0 1 0 0 1 0 0 0 0 1 0 0 1 0 0 0 0 0 0 1 1 0 0 0 0 0 0 1 1 0 0 0 0 0 0 1 1 0 0 0 1 0 0 0 1 0 0 0 1 0 0 0 0 0 0 0 1 0 1 0 0 0 0 0 0 0 0 2 0 0 0 0 0 0 0 2 0 0 0 0 0 0 0 2 0 0 0 0 0 0 1 1 0 0 0 1 0 0 0 1 0 0 0 1 0 0 1 0 0 0 0 1 0 0 1 0 0 0 0 0 0 1 1 0 0 0 0 0 0 1 1 0 0 0 0 0 0 1 0 1 0 1 0 0 0 0 0 1 0 1 0 1 0 0 0 0 0 0 0 0 0 0 0 2 0 1 0 0 0 0 1 0 0 1 1 0 0 0 0 0 0 1 1 0 0 0 0 0 0 1 1 0 0 0 0 0 0 0 1 0 0 0 1 0 0 0 1 0 0 0 1 0 0 0 1 0 0 0 1 0 0 0 1 0 0 0 1 0 1 0 0 1 0 0 0 0 0 0 0 1 0 0 0 1 1 0 0 1 0 0 0 0 1 0 1 0 0 0 0 0 1 0 0 0 0 0 1 0 1 0 0 0 0 1 0 0 1 0 0 0 0 0 1 0 0 -1 0 0 0 0 0 1 0 -1 0 0 0 1 0 0 0 -1 0 0 0 1 0 0 0 -1 0 0 0 1 0 0 0 0 0 -1 0 1 0 0 0 0 0 -1 0 1 0 0 0 0 0 0 0 0 0 0 0 0 0 0 1 0 0 -1 0 0 0 0 0 0 0 0 0 0 1 -1 0 0 0 0 0 0 1 -1 0 0 0 0 0 0 1 -1 0 0 0 0 0 0 1 0 0 -1 0 0 0 0 1 0 0 -1 0 0 0 0 1 0 0 0 -1 0 0 0 0 0 0 0 0 0 0 0 1 0 -1 0 0 0 0 0 0 1 -1 0 0 0 0 0 0 0 0 0 0 0 0 1 0 0 -1 0 0 0 1 0 0 0 -1 0 0 0 0 0 0 0 0 0 0 0 0 -1 0 0 0 0 0 1 0 0 0 0 0 -1 0 1 0 0 0 0 1 -1 0 0 0 -1 0 0 1 0 0 0 0 -1 0 0 1 0 0 0 0 -1 0 0 1 0 0 0 0 0 1 0 0 0 0 -1 0 0 1 0 0 0 -1 0 -1 0 1 0 0 0 0 0 0 -1 1 0 0 0 0 0 0 -1 1 0 0 0 0 0 0 -1 1 0 0 0 0 0 -1 0 0 0 1 0 0 0 0 0 0 0 0 0 0 0 0 0 0 -1 0 0 1 0 -1 0 0 0 0 0 1 0 -1 0 0 0 0 0 1 0 -1 0 0 0 0 0 1 0 0 -1 0 0 0 0 1 0 0 -1 0 1 0 0 0 0 0 0 0 -1 0 0 1 0 0 0 0 0 0 -1 1 0 0 0 0 0 0 -1 1 0 0 0 0 0 0 -1 1 0 0 0 0 0 0 0 0 0 0 0 0 0 0 0 0 0 0 0 0 0 0 0 0 0 0 1 0 0 0 0 -1 0 0 1 0 0 0 0 -1 0 0 1 0 -1 0 0 0 0 -1 1 0 0 0 0 0 0 -1 0 1 0 0 0 0 0 0 -1 0 0 0 1 0 0 0 -1 0 0 0 0 0 1 1 0 0 0 -1 0 0 0 1 0 0 -1 0 0 0 0 1 0 0 -1 0 0 0 0 0 0 1 -1 0 0 0 0 0 0 1 -1 0 0 0 0 0 0 0 -1 0 0 1 0 0 0 0 0 -1 0 0 1 0 0 0 0 0 -1 1 0 0 0 0 0 0 -1 1 0 0 -1 0 0 1 0 0 0 0 1 -1 0 0 0 0 0 0 1 -1 0 0 0 0 0 0 0 0 0 0 0 0 0 0 0 0 0 0 0 0 0 -1 0 1 0 0 0 0 0 -1 0 1 0 0 0 0 0 0 0 0 0 0 0 0 0 -1 0 0 0 0 0 0 1 0 0 0 -1 0 0 0 1 0 0 0 -1 0 0 0 1 1 0 0 -1 0 0 0 0 0 0 0 0 0 0 0 0 -1 0 0 0 0 1 0 0 0 0 1 0 0 0 0 -1 0 0 0 0 0 0 1 -1 0 0 0 0 -1 0 1 0 0 0 0 0 0 0 1 -1 0 0 0 0 0 0 1 -1 0 -1 0 0 0 1 0 0 0 -1 0 1 0 0 0 0 -1 0 0 1 0 0 0 0 -1 0 0 0 0 0 1 0 -1 0 0 0 0 0 1 0 -1 1 0 0 0 0 0 0 -1 0 0 0 0 1 0 0 0 -1 0 0 1 0 0 0 0 0 -1 0 1 0 0 0 0 0 0 0 1 0 -1 0 0 0 0 0 0 0 0 0 0 0 0 0 0 0 0 0 0 0 0 0 0 0 0 0 -1 0 0 0 0 1 0 0 1 0 0 0 0 -1 0 0 1 0 0 0 0 0 0 -1 1 0 0 0 0 0 0 -1 1 0 0 0 0 0 0 -1 1 0 0 0 -1 0 0 0 1 0 0 0 -1 0 0 0 0 0 0 0 -1 0 1 0 0 0 0 0 0 0 0 0 0 0 0 0 0 0 0 0 0 0 0 0 0 0 0 0 0 0 0 0 0 0 1 -1 0 0 0 -1 0 0 0 1 0 0 0 -1 0 0 1 0 0 0 0 -1 0 0 1 0 0 0 0 0 0 -1 1 0 0 0 0 0 0 -1 1 0 0 0 0 0 0 -1 0 1 0 -1 0 0 0 0 0 1 0 -1 0 1 0 0 0 0 0 0 0 0 0 0 0 0 0 -1 0 0 0 0 1 0 0 -1 1 0 0 0 0 0 0 -1 1 0 0 0 0 0 0 -1 1 0 0 0 0 0 0 0 1 0 0 0 -1 0 0 0 1 0 0 0 -1 0 0 0 1 0 0 0 -1 0 0 0 1 0 0 0 -1 0 -1 0 0 1 0 0 0 0 0 0 0 1 0 0 0 -1 -1 0 0 1 0 0 0 0 -1 0 1 0 0 0 0 0 -1 0 0 0 0 0 1 0 -1 0 0 0 0 1 0 0 -1 0 0 0 0 0 1 0 -1 -1 -1 -1 -1 -1 -1 -1 -1 -1 -1 -1 -1 -1 -1 1 0 -1 1 -1 -1 -1 1 -1 -1 -1 -1 -1 -1 0 0 1 0 -1 -1 1 -1 0 -1 -1 -1 0 -1 -1 -1 -1 -1 -1 -1 1 1 -1 -1 -1 -1 -1 -1 0 -1 -1 0 0 -1 -1 -1 0 -1 0 -1 -1 0 -1 -1 0 0 1 -1 -1 0 1 -1 0 0 0 -1 0 1 -1 0 0 0 -1 0 -1 1 1 -1 0 -1 -1 0 -1 0 0 -1 -1 -1 -1 0 -1 0 0 1 -1 -1 -1 -1 -1 -1 -1 -1 0 0 -1 -1 0 1 0 0 0 0 -1 -1
5.605047 6 8 0 0 0 0 0 1 0 1 0 0 0 0 0 0 0 0 0 0 0 0 0 0 0 0 0 0 0 0 0 0 0 0 0 0 0 0 0 0 0 0 0 0 0 0 0 0 0 0 0 0 0 0 0 0 0 0 0 0 0 0 0 0 0 0 0 0 0 0 0 0 0 0 0 0 0 0 0 0 0 0 0 0 0 0 0 0 0 0 0 0 0 0 0 0 0 0 0 0 0 0 0 0 0 0 1 0 0 1 0 0 1 0 0 1 0 0 0 0 1 0 0 1 0 0 0 0 1 0 0 1 0 0 0 0 0 1 0 1 0 0 0 0 0 0 0 2 0 0 0 0 1 1 0 0 0 0 0 0 0 0 2 0 0 0 0 0 0 0 2 0 0 0 0 0 1 0 1 0 0 0 0 0 1 0 1 0 0 0 1 0 1 0 0 0 0 0 1 0 1 0 0 0 0 0 1 0 1 0 0 0 0 0 0 0 1 0 0 0 0 1 0 0 1 0 0 0 0 1 0 0 1 0 0 0 0 1 0 0 0 1 0 0 0 1 0 0 0 1 0 0 0 1 0 1 0 1 0 0 0 0 1 0 0 1 0 0 0 0 0 1 0 0 1 0 0 0 0 0 0 0 1 0 0 1 0 0 0 0 1 0 0 1 0 0 0 0 2 0 0 0 0 0 0 0 2 0 0 0 1 0 0 0 1 0 0 0 1 0 0 0 1 0 0 0 0 1 1 0 0 0 0 0 0 1 1 0 0 0 0 0 0 0 1 0 1 0 0 0 0 0 2 0 0 0 0 0 0 0 2 0 0 0 0 0 0 0 2 0 0 0 0 0 0 0 0 0 2 0 0 0 0 0 0 1 1 0 0 0 0 0 0 0 0 1 1 0 0 0 0 0 0 1 1 0 0 0 1 0 0 0 1 0 0 0 1 0 0 0 1 0 0 0 1 0 0 0 1 0 0 0 1 1 0 0 0 0 0 0 0 1 0 0 1 0 0 0 0 1 0 0 1 0 0 0 0 0 1 0 1 0 1 0 0 0 0 0 1 0 1 0 0 0 0 1 0 0 1 0 0 0 0 1 0 0 1 0 0 0 0 0 0 1 0 1 0 0 0 1 0 0 0 1 0 0 0 1 0 0 0 1 0 0 0 1 0 0 0 1 1 0 0 0 0 0 0 0 2 0 0 0 0 0 0 0 1 0 0 1 0 0 0 0 0 0 0 1 0 1 1 0 0 0 0 0 1 0 1 0 0 0 0 0 1 0 1 0 0 0 0 0 1 0 0 0 1 0 0 0 0 1 0 0 1 1 0 0 0 0 0 0 0 0 0 0 1 1 0 0 0 0 0 0 0 2 0 0 0 0 0 1 1 0 0 1 0 0 0 0 1 0 0 0 0 0 1 0 0 1 0 2 0 0 0 0 0 0 0 1 0 0 0 0 0 1 0 2 0 0 0 0 0 0 0 2 0 0 0 0 0 0 0 1 1 0 0 0 0 0 0 1 1 0 0 0 0 0 1 1 0 0 0 0 0 0 0 0 1 0 0 0 0 1 0 0 1 0 0 0 0 1 0 0 1 0 0 0 0 1 1 0 0 0 0 0 1 0 1 0 0 0 0 0 1 0 0 1 0 0 0 1 0 0 0 0 1 0 0 1 0 0 0 0 0 0 0 1 1 0 0 0 0 0 0 1 1 0 0 0 0 0 0 1 1 0 0 0 0 0 0 0 2 0 0 0 0 0 0 1 0 1 1 0 0 1 0 0 0 0 0 0 0 1 0 0 1 0 0 0 0 1 0 0 1 0 0 0 0 1 0 0 1 0 0 1 0 1 0 0 0 0 0 0 0 1 0 1 0 0 0 0 0 0 2 0 0 0 0 0 0 0 2 0 0 0 0 0 0 0 2 0 0 0 1 0 0 0 0 0 1 0 1 0 0 0 0 0 1 0 0 0 0 0 1 0 1 0 1 0 0 0 0 1 0 0 1 0 0 1 0 0 0 0 2 0 0 0 0 0 0 0 2 0 0 0 0 0 0 0 1 0 1 0 0 0 0 0 1 0 0 1 0 0 0 0 1 0 0 1 0 0 0 0 0 0 0 0 0 0 2 0 0 0 0 0 1 0 0 1 0 0 0 0 1 0 0 1 0 0 1 0 0 0 0 1 1 0 0 0 0 0 1 0 0 0 0 0 1 0 0 1 0 0 0 0 1 0 1 0 1 0 0 0 0 0 1 0 0 1 0 0 0 0 1 0 0 1 0 0 0 0 1 0 0 0 0 0 1 0 0 1 0 0 0 0 1 0 0 1 0 0 0 2 0 0 0 0 0 0 0 0 1 0 0 1 0 0 0 0 1 0 1 0 0 0 2 0 0 0 0 0 0 0 1 1 0 0 0 0 0 0 1 1 0 0 0 0 0 0 1 1 0 0 0 0 0 0 1 0 0 0 1 0 0 0 1 0 0 0 1 0 0 0 1 0 0 0 1 0 0 0 1 1 0 0 0 0 0 0 1 1 0 0 0 0 0 0 0 1 0 0 0 1 0 0 1 0 0 0 0 1 0 0 0 0 1 0 1 0 0 0 0 0 1 1 0 0 0 0 0 0 1 0 1 0 0 0 0 0 -1 0 0 1 0 0 -1 0 0 1 0 0 0 0 -1 0 0 1 0 0 0 0 -1 0 0 1 0 0 0 0 0 -1 0 1 0 0 0 0 0 0 0 0 0 0 0 0 -1 1 0 0 0 0 0 0 0 0 0 0 0 0 0 0 0 0 0 0 0 0 0 0 1 0 -1 0 0 0 0 0 1 0 -1 0 0 0 -1 0 1 0 0 0 0 0 -1 0 1 0 0 0 0 0 -1 0 1 0 0 0 0 0 0 0 1 0 0 0 0 -1 0 0 1 0 0 0 0 -1 0 0 1 0 0 0 0 -1 0 0 0 1 0 0 0 -1 0 0 0 1 0 0 0 -1 0 1 0 -1 0 0 0 0 1 0 0 -1 0 0 0 0 0 1 0 0 -1 0 0 0 0 0 0 0 -1 0 0 1 0 0 0 0 -1 0 0 1 0 0 0 0 0 0 0 0 0 0 0 0 0 0 0 0 -1 0 0 0 1 0 0 0 -1 0 0 0 1 0 0 0 0 -1 1 0 0 0 0 0 0 -1 1 0 0 0 0 0 0 0 1 0 -1 0 0 0 0 0 0 0 0 0 0 0 0 0 0 0 0 0 0 0 0 0 0 0 0 0 0 0 0 0 0 0 0 0 0 0 0 0 0 1 -1 0 0 0 0 0 0 0 0 -1 1 0 0 0 0 0 0 -1 1 0 0 0 -1 0 0 0 1 0 0 0 -1 0 0 0 1 0 0 0 -1 0 0 0 1 0 0 0 -1 1 0 0 0 0 0 0 0 -1 0 0 1 0 0 0 0 -1 0 0 1 0 0 0 0 0 -1 0 1 0 -1 0 0 0 0 0 1 0 -1 0 0 0 0 1 0 0 -1 0 0 0 0 1 0 0 -1 0 0 0 0 0 0 1 0 1 0 0 0 -1 0 0 0 1 0 0 0 -1 0 0 0 1 0 0 0 -1 0 0 0 1 -1 0 0 0 0 0 0 0 0 0 0 0 0 0 0 0 -1 0 0 1 0 0 0 0 0 0 0 -1 0 1 1 0 0 0 0 0 -1 0 1 0 0 0 0 0 -1 0 1 0 0 0 0 0 -1 0 0 0 1 0 0 0 0 -1 0 0 1 -1 0 0 0 0 0 0 0 0 0 0 1 -1 0 0 0 0 0 0 0 0 0 0 0 0 0 -1 1 0 0 -1 0 0 0 0 1 0 0 0 0 0 1 0 0 -1 0 0 0 0 0 0 0 0 0 1 0 0 0 0 0 -1 0 0 0 0 0 0 0 0 0 0 0 0 0 0 0 0 0 -1 1 0 0 0 0 0 0 -1 1 0 0 0 0 0 1 -1 0 0 0 0 0 0 0 0 -1 0 0 0 0 1 0 0 -1 0 0 0 0 1 0 0 -1 0 0 0 0 1 1 0 0 0 0 0 -1 0 1 0 0 0 0 0 -1 0 0 -1 0 0 0 1 0 0 0 0 1 0 0 -1 0 0 0 0 0 0 0 -1 1 0 0 0 0 0 0 -1 1 0 0 0 0 0 0 -1 1 0 0 0 0 0 0 0 0 0 0 0 0 0 0 1 0 -1 -1 0 0 1 0 0 0 0 0 0 0 1 0 0 -1 0 0 0 0 -1 0 0 1 0 0 0 0 -1 0 0 1 0 0 1 0 -1 0 0 0 0 0 0 0 -1 0 1 0 0 0 0 0 0 0 0 0 0 0 0 0 0 0 0 0 0 0 0 0 0 0 0 0 0 -1 0 0 0 0 0 1 0 -1 0 0 0 0 0 1 0 0 0 0 0 -1 0 1 0 -1 0 0 0 0 1 0 0 1 0 0 -1 0 0 0 0 0 0 0 0 0 0 0 0 0 0 0 0 0 0 0 0 1 0 -1 0 0 0 0 0 1 0 0 -1 0 0 0 0 1 0 0 -1 0 0 0 0 0 0 0 0 0 0 0 0 0 0 0 0 -1 0 0 1 0 0 0 0 -1 0 0 1 0 0 -1 0 0 0 0 1 -1 0 0 0 0 0 1 0 0 0 0 0 -1 0 0 1 0 0 0 0 -1 0 1 0 -1 0 0 0 0 0 1 0 0 -1 0 0 0 0 1 0 0 -1 0 0 0 0 1 0 0 0 0 0 -1 0 0 1 0 0 0 0 -1 0 0 1 0 0 0 0 0 0 0 0 0 0 0 0 -1 0 0 1 0 0 0 0 -1 0 1 0 0 0 0 0 0 0 0 0 0 0 1 -1 0 0 0 0 0 0 1 -1 0 0 0 0 0 0 1 -1 0 0 0 0 0 0 1 0 0 0 -1 0 0 0 1 0 0 0 -1 0 0 0 1 0 0 0 -1 0 0 0 -1 1 0 0 0 0 0 0 -1 1 0 0 0 0 0 0 0 1 0 0 0 -1 0 0 1 0 0 0 0 -1 0 0 0 0 -1 0 1 0 0 0 0 0 -1 1 0 0 0 0 0 0 -1 0 1 0 -1 -1 -1 0 -1 -1 -1 -1 -1 0 -1 -1 -1 -1 0 0 -1 -1 0 -1 -1 -1 0 -1 -1 -1 0 -1 -1 0 0 1 1 -1 -1 1 0 0 -1 -1 -1 -1 -1 -1 -1 -1 -1 -1 0 0 1 -1 -1 -1 0 -1 -1 -1 -1 -1 0 -1 -1 -1 -1 -1 -1 -1 -1 -1 0 -1 0 1 0 1 -1 -1 -1 0 -1 0 -1 1 -1 -1 0 -1 1 1 0 -1 -1 -1 0 0 -1 0 -1 -1 1 -1 0 0 -1 -1 -1 -1 0 -1 -1 -1 0 0 -1 -1 -1 -1 0 -1 -1 -1 -1 -1 -1 0 0 1 1 0 0 -1 -1
2.592716 6 9 0 0 0 0 0 1 0 0 1 0 0 0 0 0 0 0 0 0 0 0 0 0 0 0 0 0 0 0 0 0 0 0 0 0 0 0 0 0 0 0 0 0 0 0 0 0 0 0 0 0 0 0 0 0 0 0 0 0 0 0 0 0 0 0 0 0 0 0 0 0 0 0 0 0 0 0 0 0 0 0 0 0 0 0 0 0 0 0 0 0 0 0 0 0 0 0 0 0 0 0 0 0 0 0 0 1 0 1 0 0 0 0 0 2 0 0 0 0 0 0 0 2 0 0 0 0 0 0 0 2 0 0 0 0 0 0 0 2 0 0 0 0 0 0 0 2 0 0 1 0 0 1 0 0 0 0 0 0 0 0 1 0 0 1 0 0 0 0 1 0 0 1 0 0 1 0 0 0 0 1 0 0 1 0 0 0 0 1 0 0 1 1 0 0 0 0 0 0 1 1 0 0 0 0 0 0 1 1 0 0 0 0 0 1 1 0 0 0 0 0 0 1 1 0 0 0 0 0 0 1 1 0 0 0 0 0 0 0 0 2 0 0 0 0 0 0 0 2 0 0 0 0 0 1 0 1 0 0 0 0 1 0 0 0 0 0 1 0 0 1 0 0 0 0 0 1 0 0 0 0 0 0 0 2 0 0 1 0 0 0 0 1 0 0 1 0 1 0 0 0 1 0 0 0 1 0 0 0 0 0 1 0 1 0 0 0 0 0 1 0 1 0 0 0 0 0 1 0 0 0 1 0 0 0 2 0 0 0 0 0 0 0 2 0 0 0 0 0 0 0 2 0 0 0 0 0 0 0 2 0 0 0 0 0 0 0 2 0 0 0 0 0 0 0 1 0 1 0 0 0 0 0 0 1 1 0 0 0 0 0 0 0 1 0 1 0 0 0 0 0 1 0 1 0 0 0 0 0 0 1 1 0 0 0 0 0 0 1 1 0 0 0 0 0 1 0 1 0 0 0 0 1 0 1 0 0 0 0 0 0 0 0 2 0 0 0 0 0 0 0 2 0 0 0 0 0 0 0 2 0 0 0 0 0 0 0 2 0 0 0 0 0 0 1 1 0 0 0 0 0 0 1 1 0 0 0 0 1 0 0 0 1 1 1 0 0 0 0 0 0 1 1 0 0 0 0 0 0 1 1 0 0 0 0 0 0 0 2 0 0 0 0 0 0 0 0 2 0 0 0 0 0 0 0 0 0 0 1 1 0 0 0 0 0 0 0 1 1 1 0 0 0 0 0 1 0 1 0 0 0 0 0 1 0 1 1 0 0 0 0 0 0 0 0 1 0 0 1 0 0 0 0 1 0 0 0 1 0 0 0 0 0 0 0 1 1 0 0 0 0 0 0 0 2 0 0 0 0 1 0 1 0 0 0 0 0 1 0 1 0 0 0 0 0 2 0 0 0 0 1 0 0 1 0 0 0 0 1 0 0 1 0 0 0 0 1 0 0 1 0 0 0 0 1 0 0 1 0 0 0 1 0 1 0 0 0 0 0 1 0 1 0 0 0 0 0 1 0 1 0 0 0 0 0 0 0 1 0 0 0 0 1 1 0 0 0 0 0 0 1 0 0 1 0 0 0 0 1 1 1 0 0 0 0 0 0 1 0 0 1 0 0 0 0 0 0 0 0 1 1 0 0 0 0 1 0 1 0 0 0 0 0 0 0 1 0 1 0 0 0 0 0 1 0 1 0 0 0 0 0 1 0 1 0 0 0 1 0 0 0 1 0 1 0 0 0 0 1 0 0 1 0 0 1 0 0 0 0 1 0 0 1 0 0 0 0 1 0 0 0 0 0 1 0 0 0 0 0 0 0 2 0 0 1 0 0 0 0 1 0 0 0 0 0 0 1 0 1 0 0 0 1 1 0 0 0 0 0 0 1 1 0 0 0 0 0 0 1 1 0 0 0 0 0 0 1 0 0 1 0 0 0 0 1 0 0 1 0 0 0 0 1 0 0 1 0 0 0 0 1 0 1 0 0 1 0 0 0 0 0 1 0 1 0 0 1 0 0 0 0 1 0 0 1 0 0 0 0 1 0 0 0 0 1 0 0 1 0 1 0 0 0 0 0 1 0 0 0 0 0 1 0 0 0 0 0 0 0 2 0 0 0 1 0 0 0 0 1 0 0 1 0 0 0 0 1 0 0 1 0 0 0 0 1 0 0 1 0 0 0 1 0 0 0 1 0 0 0 0 1 0 0 1 0 0 0 1 0 0 0 1 0 0 0 1 0 0 0 0 1 0 0 1 0 0 0 0 1 0 0 1 0 0 0 0 1 0 0 0 1 0 0 0 0 1 0 0 1 0 0 1 1 0 0 0 0 0 0 1 0 0 0 0 1 0 0 1 0 0 0 1 0 0 0 1 0 0 0 0 1 1 0 1 0 0 0 0 0 0 0 1 1 0 0 0 0 0 1 1 0 0 0 0 0 0 1 1 0 0 0 0 0 0 0 1 0 1 0 0 0 0 0 1 0 1 0 0 0 0 0 0 1 0 1 0 0 0 0 0 1 0 0 1 0 0 0 0 1 0 1 0 0 0 1 1 0 0 0 0 0 0 1 0 0 0 0 1 0 0 1 0 0 0 1 0 0 0 0 0 0 0 1 1 0 0 0 0 0 0 -1 0 1 0 0 0 0 0 0 0 0 0 0 0 0 0 0 0 0 0 0 0 0 0 0 0 0 0 0 0 0 0 0 0 0 0 0 0 0 0 0 0 0 -1 0 0 1 0 0 0 0 0 0 0 0 1 0 0 -1 0 0 0 0 1 0 0 -1 0 0 1 0 0 0 0 -1 0 0 1 0 0 0 0 -1 0 0 1 -1 0 0 0 0 0 0 1 -1 0 0 0 0 0 0 1 -1 0 0 0 0 0 -1 1 0 0 0 0 0 0 -1 1 0 0 0 0 0 0 -1 1 0 0 0 0 0 0 0 0 0 0 0 0 0 0 0 0 0 0 0 0 0 0 1 0 -1 0 0 0 0 1 0 0 0 0 0 -1 0 0 1 0 0 0 0 0 -1 0 0 0 0 0 0 0 0 0 0 -1 0 0 0 0 1 0 0 -1 0 1 0 0 0 -1 0 0 0 1 0 0 0 0 0 -1 0 1 0 0 0 0 0 -1 0 1 0 0 0 0 0 1 0 0 0 -1 0 0 0 0 0 0 0 0 0 0 0 0 0 0 0 0 0 0 0 0 0 0 0 0 0 0 0 0 0 0 0 0 0 0 0 0 0 0 0 0 0 0 0 -1 0 1 0 0 0 0 0 0 1 -1 0 0 0 0 0 0 0 -1 0 1 0 0 0 0 0 -1 0 1 0 0 0 0 0 0 -1 1 0 0 0 0 0 0 -1 1 0 0 0 0 0 -1 0 1 0 0 0 0 1 0 -1 0 0 0 0 0 0 0 0 0 0 0 0 0 0 0 0 0 0 0 0 0 0 0 0 0 0 0 0 0 0 0 0 0 0 0 0 0 0 0 1 -1 0 0 0 0 0 0 1 -1 0 0 0 0 -1 0 0 0 1 -1 1 0 0 0 0 0 0 -1 1 0 0 0 0 0 0 -1 1 0 0 0 0 0 0 0 0 0 0 0 0 0 0 0 0 0 0 0 0 0 0 0 0 0 0 0 1 -1 0 0 0 0 0 0 0 -1 1 1 0 0 0 0 0 -1 0 1 0 0 0 0 0 -1 0 1 -1 0 0 0 0 0 0 0 0 1 0 0 -1 0 0 0 0 1 0 0 0 -1 0 0 0 0 0 0 0 1 -1 0 0 0 0 0 0 0 0 0 0 0 0 -1 0 1 0 0 0 0 0 -1 0 1 0 0 0 0 0 0 0 0 0 0 1 0 0 -1 0 0 0 0 1 0 0 -1 0 0 0 0 1 0 0 -1 0 0 0 0 1 0 0 -1 0 0 0 -1 0 1 0 0 0 0 0 -1 0 1 0 0 0 0 0 1 0 -1 0 0 0 0 0 0 0 -1 0 0 0 0 1 -1 0 0 0 0 0 0 1 0 0 -1 0 0 0 0 1 1 -1 0 0 0 0 0 0 1 0 0 -1 0 0 0 0 0 0 0 0 -1 1 0 0 0 0 1 0 -1 0 0 0 0 0 0 0 -1 0 1 0 0 0 0 0 -1 0 1 0 0 0 0 0 -1 0 1 0 0 0 -1 0 0 0 1 0 -1 0 0 0 0 1 0 0 -1 0 0 1 0 0 0 0 -1 0 0 1 0 0 0 0 -1 0 0 0 0 0 1 0 0 0 0 0 0 0 0 0 0 1 0 0 0 0 -1 0 0 0 0 0 0 1 0 -1 0 0 0 -1 1 0 0 0 0 0 0 -1 1 0 0 0 0 0 0 -1 1 0 0 0 0 0 0 -1 0 0 1 0 0 0 0 -1 0 0 1 0 0 0 0 -1 0 0 1 0 0 0 0 -1 0 1 0 0 1 0 0 0 0 0 -1 0 1 0 0 -1 0 0 0 0 1 0 0 -1 0 0 0 0 1 0 0 0 0 -1 0 0 1 0 -1 0 0 0 0 0 1 0 0 0 0 0 -1 0 0 0 0 0 0 0 0 0 0 0 -1 0 0 0 0 1 0 0 -1 0 0 0 0 1 0 0 -1 0 0 0 0 1 0 0 -1 0 0 0 1 0 0 0 -1 0 0 0 0 1 0 0 -1 0 0 0 1 0 0 0 -1 0 0 0 1 0 0 0 0 -1 0 0 1 0 0 0 0 -1 0 0 1 0 0 0 0 -1 0 0 0 1 0 0 0 0 -1 0 0 1 0 0 -1 1 0 0 0 0 0 0 -1 0 0 0 0 1 0 0 -1 0 0 0 1 0 0 0 1 0 0 0 0 -1 -1 0 1 0 0 0 0 0 0 0 1 -1 0 0 0 0 0 -1 1 0 0 0 0 0 0 -1 1 0 0 0 0 0 0 0 1 0 -1 0 0 0 0 0 1 0 -1 0 0 0 0 0 0 1 0 -1 0 0 0 0 0 1 0 0 -1 0 0 0 0 1 0 -1 0 0 0 -1 1 0 0 0 0 0 0 -1 0 0 0 0 1 0 0 -1 0 0 0 1 0 0 0 0 0 0 0 -1 1 0 0 -1 -1 -1 -1 -1 -1 -1 0 -1 -1 -1 0 0 -1 0 -1 -1 1 -1 -1 -1 1 -1 -1 -1 -1 0 -1 1 1 1 1 -1 0 1 0 0 -1 -1 -1 -1 -1 -1 -1 -1 0 -1 0 0 0 -1 -1 -1 -1 0 -1 -1 0 -1 0 -1 -1 -1 -1 -1 0 -1 -1 -1 0 -1 -1 1 1 1 -1 -1 0 0 -1 0 -1 0 -1 -1 1 -1 1 0 0 -1 -1 -1 1 0 -1 0 0 0 0 -1 0 1 -1 -1 -1 -1 0 -1 0 -1 0 0 -1 -1 -1 0 -1 -1 -1 -1 -1 -1 -1 -1 0 1 0 -1 -1 -1 -1
7.171113 7 8 0 0 0 0 0 0 1 1 0 0 0 0 0 0 0 0 0 0 0 0 0 0 0 0 0 0 0 0 0 0 0 0 0 0 0 0 0 0 0 0 0 0 0 0 0 0 0 0 0 0 0 0 0 0 0 0 0 0 0 0 0 0 0 0 0 0 0 0 0 0 0 0 0 0 0 0 0 0 0 0 0 0 0 0 0 0 0 0 0 0 0 0 0 0 0 0 0 0 0 0 0 1 0 0 1 0 0 0 0 1 1 0 0 0 0 0 0 1 1 0 0 0 0 0 0 1 1 0 0 0 0 0 0 0 0 2 0 0 0 0 0 0 0 1 0 1 0 0 0 0 1 1 0 0 0 0 0 0 0 0 1 0 0 1 0 0 0 0 2 0 0 0 0 0 0 1 1 0 0 0 0 0 0 1 1 0 0 0 1 0 0 1 0 0 0 0 1 0 0 0 0 1 0 0 1 0 0 0 0 1 0 0 0 0 0 0 0 0 1 1 0 0 1 0 0 0 0 1 0 0 0 0 1 0 0 1 0 0 0 0 1 0 0 1 0 0 0 1 0 0 0 1 0 0 0 1 1 0 0 0 0 0 0 1 1 0 0 0 0 1 0 0 1 0 0 0 0 1 0 0 1 0 0 0 0 0 0 0 1 1 0 0 0 0 0 0 1 1 0 0 0 1 0 0 1 0 0 0 1 1 0 0 0 0 0 0 1 1 0 0 0 0 0 0 0 1 0 0 0 0 0 1 0 1 0 0 0 0 1 0 1 0 0 0 1 0 0 0 0 1 1 0 0 0 0 0 0 1 1 0 0 0 0 0 0 1 1 0 0 0 0 0 1 0 0 0 1 0 0 0 0 0 0 1 1 0 0 0 0 0 0 1 0 1 0 0 1 0 0 0 0 1 0 0 1 0 1 0 0 0 0 0 1 0 1 0 0 0 0 0 0 1 1 0 0 0 0 0 0 1 1 0 0 0 0 0 0 0 0 2 0 0 0 0 0 0 0 1 0 1 0 0 0 0 0 0 1 1 0 0 1 0 0 0 0 1 0 0 1 0 0 0 0 1 0 0 1 0 0 0 0 1 0 0 1 0 0 0 0 0 0 1 0 0 0 0 0 1 1 0 0 0 0 0 0 1 1 0 0 0 0 1 0 1 0 0 1 0 1 0 0 0 0 0 1 0 1 0 0 0 0 0 0 1 1 0 0 0 0 0 0 1 0 0 0 1 0 0 0 0 0 0 1 0 1 0 0 0 0 1 0 0 1 0 0 0 0 1 0 0 1 0 0 0 0 1 0 0 0 1 0 0 0 2 0 0 0 0 0 0 0 1 0 0 0 1 0 0 0 0 1 0 0 1 0 0 0 0 0 2 0 0 0 1 0 0 0 1 0 0 0 1 0 0 0 0 0 1 0 1 1 0 0 0 0 0 0 0 1 0 0 0 0 1 0 2 0 0 0 0 0 0 0 2 0 0 0 0 0 0 1 1 0 0 0 0 0 0 1 1 0 0 0 0 0 0 1 1 0 0 0 0 0 0 1 0 1 0 0 0 0 0 0 0 1 1 0 0 0 0 0 0 1 1 0 0 0 0 0 0 0 1 0 0 1 0 1 0 0 0 0 0 1 0 1 1 0 0 0 0 0 0 0 0 0 0 0 1 0 1 0 0 0 0 0 1 0 1 0 0 0 0 1 1 0 0 0 0 0 0 0 1 0 1 0 0 0 0 0 0 1 1 0 1 0 0 0 0 0 1 1 1 0 0 0 0 0 0 1 0 0 0 0 0 1 0 1 0 0 1 0 0 0 0 1 0 0 1 0 0 0 0 1 0 0 1 0 0 0 0 1 0 0 1 0 0 0 0 0 1 0 0 1 0 0 0 0 0 1 0 1 0 0 0 0 0 0 0 1 0 1 0 1 0 0 0 0 0 1 0 1 0 0 0 0 0 1 0 0 0 0 0 1 0 1 0 2 0 0 0 0 0 0 0 0 0 0 1 0 1 0 0 1 0 0 0 0 0 0 1 1 0 0 0 0 0 0 1 0 0 1 0 0 0 0 1 0 0 0 1 1 0 0 0 0 0 0 1 1 0 0 0 0 0 0 0 1 0 1 0 0 0 0 0 1 0 0 1 0 0 0 0 1 0 0 1 0 0 1 0 0 0 0 1 1 0 0 0 0 0 0 1 0 0 0 1 1 0 0 0 0 0 0 1 1 0 0 0 1 0 0 1 0 0 0 0 0 1 0 0 0 1 0 0 0 1 0 0 0 1 0 0 0 0 0 0 1 1 0 0 0 1 0 0 1 0 0 0 0 1 0 1 0 0 0 0 0 0 0 0 1 0 0 1 0 1 0 0 1 0 0 0 0 1 1 0 0 0 0 0 0 1 0 1 0 0 0 0 0 1 0 1 0 0 0 0 0 0 0 1 0 0 1 0 0 0 0 0 0 0 2 0 0 0 0 0 0 0 2 0 0 0 0 0 0 0 2 0 1 0 1 0 0 0 0 0 0 0 1 0 0 0 0 1 1 0 0 0 0 0 0 1 1 0 0 0 0 0 0 1 1 0 0 0 1 0 0 0 1 0 0 0 1 0 0 0 1 0 0 0 1 0 0 0 0 1 0 0 -1 0 0 0 0 1 -1 0 0 0 0 0 0 1 -1 0 0 0 0 0 0 1 -1 0 0 0 0 0 0 0 0 0 0 0 0 0 0 0 0 1 0 -1 0 0 0 0 -1 1 0 0 0 0 0 0 0 0 -1 0 0 1 0 0 0 0 0 0 0 0 0 0 0 1 -1 0 0 0 0 0 0 1 -1 0 0 0 -1 0 0 1 0 0 0 0 -1 0 0 0 0 1 0 0 -1 0 0 0 0 1 0 0 0 0 0 0 0 0 1 -1 0 0 1 0 0 0 0 -1 0 0 0 0 1 0 0 -1 0 0 0 0 1 0 0 -1 0 0 0 1 0 0 0 -1 0 0 0 -1 1 0 0 0 0 0 0 -1 1 0 0 0 0 1 0 0 -1 0 0 0 0 1 0 0 -1 0 0 0 0 0 0 0 -1 1 0 0 0 0 0 0 -1 1 0 0 0 1 0 0 -1 0 0 0 -1 1 0 0 0 0 0 0 -1 1 0 0 0 0 0 0 0 -1 0 0 0 0 0 1 0 -1 0 0 0 0 1 0 1 0 0 0 -1 0 0 0 0 1 -1 0 0 0 0 0 0 1 -1 0 0 0 0 0 0 1 -1 0 0 0 0 0 1 0 0 0 -1 0 0 0 0 0 0 1 -1 0 0 0 0 0 0 1 0 -1 0 0 1 0 0 0 0 -1 0 0 1 0 -1 0 0 0 0 0 1 0 -1 0 0 0 0 0 0 1 -1 0 0 0 0 0 0 1 -1 0 0 0 0 0 0 0 0 0 0 0 0 0 0 0 0 -1 0 1 0 0 0 0 0 0 -1 1 0 0 -1 0 0 0 0 1 0 0 -1 0 0 0 0 1 0 0 -1 0 0 0 0 1 0 0 -1 0 0 0 0 0 0 1 0 0 0 0 0 -1 1 0 0 0 0 0 0 -1 1 0 0 0 0 1 0 -1 0 0 1 0 -1 0 0 0 0 0 1 0 -1 0 0 0 0 0 0 1 -1 0 0 0 0 0 0 1 0 0 0 -1 0 0 0 0 0 0 1 0 -1 0 0 0 0 1 0 0 -1 0 0 0 0 1 0 0 -1 0 0 0 0 1 0 0 0 -1 0 0 0 0 0 0 0 0 0 0 0 1 0 0 0 -1 0 0 0 0 1 0 0 -1 0 0 0 0 0 0 0 0 0 -1 0 0 0 1 0 0 0 1 0 0 0 0 0 -1 0 -1 1 0 0 0 0 0 0 0 1 0 0 0 0 -1 0 0 0 0 0 0 0 0 0 0 0 0 0 0 0 0 1 -1 0 0 0 0 0 0 1 -1 0 0 0 0 0 0 1 -1 0 0 0 0 0 0 1 0 -1 0 0 0 0 0 0 0 -1 1 0 0 0 0 0 0 -1 1 0 0 0 0 0 0 0 1 0 0 -1 0 1 0 0 0 0 0 -1 0 1 -1 0 0 0 0 0 0 0 0 0 0 0 -1 0 1 0 0 0 0 0 -1 0 1 0 0 0 0 1 -1 0 0 0 0 0 0 0 -1 0 1 0 0 0 0 0 0 -1 1 0 1 0 0 0 0 0 -1 -1 1 0 0 0 0 0 0 1 0 0 0 0 0 -1 0 1 0 0 -1 0 0 0 0 1 0 0 -1 0 0 0 0 1 0 0 -1 0 0 0 0 1 0 0 -1 0 0 0 0 0 1 0 0 -1 0 0 0 0 0 1 0 -1 0 0 0 0 0 0 0 -1 0 1 0 -1 0 0 0 0 0 1 0 -1 0 0 0 0 0 1 0 0 0 0 0 -1 0 1 0 0 0 0 0 0 0 0 0 0 0 0 -1 0 1 0 0 -1 0 0 0 0 0 0 1 -1 0 0 0 0 0 0 1 0 0 -1 0 0 0 0 1 0 0 0 -1 1 0 0 0 0 0 0 -1 1 0 0 0 0 0 0 0 1 0 -1 0 0 0 0 0 -1 0 0 1 0 0 0 0 -1 0 0 1 0 0 -1 0 0 0 0 1 -1 0 0 0 0 0 0 1 0 0 0 1 -1 0 0 0 0 0 0 1 -1 0 0 0 -1 0 0 1 0 0 0 0 0 -1 0 0 0 1 0 0 0 -1 0 0 0 1 0 0 0 0 0 0 -1 1 0 0 0 1 0 0 -1 0 0 0 0 1 0 -1 0 0 0 0 0 0 0 0 -1 0 0 1 0 1 0 0 -1 0 0 0 0 1 -1 0 0 0 0 0 0 1 0 -1 0 0 0 0 0 1 0 -1 0 0 0 0 0 0 0 -1 0 0 1 0 0 0 0 0 0 0 0 0 0 0 0 0 0 0 0 0 0 0 0 0 0 0 0 0 1 0 -1 0 0 0 0 0 0 0 -1 0 0 0 0 1 1 0 0 0 0 0 0 -1 1 0 0 0 0 0 0 -1 1 0 0 0 -1 0 0 0 1 0 0 0 -1 0 0 0 1 0 0 0 -1 0 0 0 -1 -1 -1 0 -1 -1 -1 -1 -1 0 -1 -1 -1 -1 0 0 0 -1 0 -1 -1 -1 0 -1 -1 -1 0 -1 -1 -1 -1 1 0 -1 -1 1 0 -1 -1 -1 -1 0 -1 -1 -1 -1 -1 -1 0 0 1 -1 -1 -1 0 -1 -1 0 -1 -1 -1 0 -1 -1 -1 0 -1 0 -1 -1 -1 -1 0 0 -1 1 -1 -1 0 0 -1 1 0 0 -1 0 0 -1 0 0 -1 -1 0 -1 0 0 -1 -1 -1 -1 0 -1 1 -1 -1 -1 -1 -1 -1 -1 0 0 0 0 -1 -1 -1 -1 0 -1 -1 0 0 -1 -1 1 0 0 0 1 1 -1 -1
3.552592 7 9 0 0 0 0 0 0 1 0 1 0 0 0 0 0 0 0 0 0 0 0 0 0 0 0 0 0 0 0 0 0 0 0 0 0 0 0 0 0 0 0 0 0 0 0 0 0 0 0 0 0 0 0 0 0 0 0 0 0 0 0 0 0 0 0 0 0 0 0 0 0 0 0 0 0 0 0 0 0 0 0 0 0 0 0 0 0 0 0 0 0 0 0 0 0 0 0 0 0 0 0 0 1 0 0 0 1 0 0 0 1 0 0 0 1 0 0 0 1 0 0 0 1 0 0 0 1 0 0 0 1 0 0 0 0 0 1 0 1 0 0 0 0 0 1 0 1 0 0 1 0 0 1 0 0 0 0 0 0 0 0 0 0 0 2 0 0 0 0 1 0 0 1 0 0 0 1 0 0 0 1 0 0 0 1 0 0 0 1 0 0 0 2 0 0 0 0 0 0 0 1 0 1 0 0 0 0 0 1 0 1 0 0 0 1 0 0 0 0 1 0 0 1 1 0 0 0 0 0 0 1 0 0 1 0 0 0 0 0 0 1 1 0 0 0 0 0 0 2 0 0 0 0 0 0 0 1 1 0 0 0 0 0 0 0 1 0 1 0 0 1 0 0 0 0 0 1 0 1 0 0 0 0 0 1 0 0 1 0 0 1 0 0 0 0 1 0 0 1 0 0 1 1 0 0 0 0 0 0 0 1 1 0 0 0 0 0 0 1 1 0 0 0 0 0 0 0 0 0 0 0 1 1 0 0 1 0 0 0 1 0 1 0 1 0 0 0 0 0 0 1 1 0 0 0 0 0 0 1 1 0 0 0 0 0 0 1 1 0 0 0 0 0 1 0 1 0 0 0 0 0 0 0 0 1 1 0 0 0 0 0 0 1 1 0 0 0 1 0 0 0 1 0 0 0 1 0 0 0 0 1 0 0 1 0 0 0 0 1 0 0 0 1 0 0 1 0 0 0 0 1 0 0 0 1 0 0 0 0 0 1 0 0 1 0 0 0 0 0 0 1 1 0 0 0 0 0 0 1 1 0 0 0 0 0 0 1 1 0 0 0 0 0 0 1 1 0 0 0 0 0 0 1 1 0 0 0 0 1 0 0 0 1 1 0 0 0 0 0 1 0 1 0 0 0 0 0 1 0 1 0 0 1 0 0 0 0 1 1 0 0 0 0 0 0 1 0 1 0 0 0 0 0 0 1 0 0 0 0 1 0 0 1 0 0 0 0 1 0 0 0 0 0 1 0 1 0 0 0 0 1 0 0 1 0 0 1 0 1 0 0 0 0 0 0 0 1 0 1 0 0 0 0 0 1 0 0 1 0 0 0 0 1 0 0 0 1 0 0 0 0 1 0 0 1 0 0 0 0 1 1 0 0 0 0 0 0 1 1 0 0 0 1 0 0 1 0 0 0 0 0 1 0 1 0 0 0 0 0 1 0 1 0 0 0 0 1 0 0 1 0 0 0 0 1 0 0 1 0 0 0 2 0 0 0 0 0 0 0 2 0 0 0 0 0 0 0 1 0 1 0 0 0 0 0 1 0 1 0 0 0 0 0 1 0 0 1 0 0 0 0 0 0 1 1 0 0 0 0 0 1 0 1 0 0 0 0 1 0 0 1 0 0 0 0 1 0 0 0 1 0 0 0 0 0 0 0 1 0 0 1 0 0 0 0 1 0 0 1 0 0 0 0 2 0 0 0 0 0 0 0 1 0 0 1 0 0 1 0 0 0 0 1 1 1 0 0 0 0 0 0 1 1 0 0 0 0 0 0 2 0 0 0 0 0 0 0 2 0 0 0 0 0 0 0 1 0 0 0 0 0 1 0 1 0 0 0 0 0 1 0 1 0 0 0 0 0 0 1 0 1 0 1 0 0 0 0 0 0 1 1 0 0 0 0 0 0 0 1 0 0 1 0 0 0 0 1 0 0 1 0 0 0 0 1 0 0 1 0 0 0 0 1 0 0 1 0 1 0 0 1 0 0 0 0 0 0 0 0 0 1 1 0 0 0 0 1 0 0 0 1 0 0 0 1 0 0 0 1 0 0 0 0 0 1 0 1 0 0 1 0 1 0 0 0 0 0 0 0 1 0 1 0 0 0 0 0 1 0 1 0 0 0 1 0 0 0 0 1 0 0 1 0 0 0 0 1 0 0 1 0 0 0 0 1 0 0 1 0 0 0 0 1 0 0 1 1 0 0 0 0 0 0 1 1 0 0 0 0 0 0 1 1 0 0 0 0 0 0 0 1 0 1 0 0 0 0 0 1 0 1 0 0 0 0 0 1 0 1 0 0 0 1 0 0 1 0 0 0 0 1 1 0 0 0 0 0 0 0 1 0 0 0 0 1 0 1 1 0 0 0 0 0 0 1 0 0 0 0 0 1 1 1 0 0 0 0 0 0 0 1 0 1 0 0 0 0 0 1 0 0 0 0 1 0 0 1 0 0 0 0 1 0 0 0 0 0 1 0 1 0 0 0 0 0 1 0 1 0 1 0 0 0 0 1 0 0 0 0 0 0 0 0 1 1 1 0 0 0 0 1 0 0 1 1 0 0 0 0 0 0 1 1 0 0 0 0 0 0 1 1 0 0 0 0 0 0 1 0 0 0 0 1 0 0 0 1 0 0 0 -1 0 0 0 1 0 0 0 -1 0 0 0 1 0 0 0 -1 0 0 0 1 0 0 0 -1 0 0 0 0 0 1 0 -1 0 0 0 0 0 1 0 -1 0 0 -1 0 0 1 0 0 0 0 0 0 0 0 0 0 0 0 0 0 0 0 1 0 0 -1 0 0 0 1 0 0 0 -1 0 0 0 1 0 0 0 -1 0 0 0 0 0 0 0 0 0 0 0 -1 0 1 0 0 0 0 0 -1 0 1 0 0 0 -1 0 0 0 0 1 0 0 -1 1 0 0 0 0 0 0 -1 0 0 1 0 0 0 0 0 0 -1 1 0 0 0 0 0 0 0 0 0 0 0 0 0 0 -1 1 0 0 0 0 0 0 0 1 0 -1 0 0 1 0 0 0 0 0 -1 0 1 0 0 0 0 0 -1 0 0 -1 0 0 1 0 0 0 0 -1 0 0 1 0 0 -1 1 0 0 0 0 0 0 0 1 -1 0 0 0 0 0 0 1 -1 0 0 0 0 0 0 0 0 0 0 0 -1 1 0 0 -1 0 0 0 1 0 1 0 -1 0 0 0 0 0 0 1 -1 0 0 0 0 0 0 1 -1 0 0 0 0 0 0 1 -1 0 0 0 0 0 1 0 -1 0 0 0 0 0 0 0 0 1 -1 0 0 0 0 0 0 1 -1 0 0 0 1 0 0 0 -1 0 0 0 1 0 0 0 0 -1 0 0 1 0 0 0 0 -1 0 0 0 1 0 0 -1 0 0 0 0 1 0 0 0 -1 0 0 0 0 0 1 0 0 -1 0 0 0 0 0 0 1 -1 0 0 0 0 0 0 1 -1 0 0 0 0 0 0 1 -1 0 0 0 0 0 0 1 -1 0 0 0 0 0 0 1 -1 0 0 0 0 -1 0 0 0 1 -1 0 0 0 0 0 1 0 -1 0 0 0 0 0 1 0 -1 0 0 1 0 0 0 0 1 -1 0 0 0 0 0 0 1 0 -1 0 0 0 0 0 0 1 0 0 0 0 -1 0 0 1 0 0 0 0 -1 0 0 0 0 0 1 0 -1 0 0 0 0 1 0 0 -1 0 0 -1 0 1 0 0 0 0 0 0 0 1 0 -1 0 0 0 0 0 1 0 0 -1 0 0 0 0 1 0 0 0 -1 0 0 0 0 1 0 0 -1 0 0 0 0 -1 1 0 0 0 0 0 0 -1 1 0 0 0 1 0 0 -1 0 0 0 0 0 1 0 -1 0 0 0 0 0 1 0 -1 0 0 0 0 1 0 0 -1 0 0 0 0 1 0 0 -1 0 0 0 0 0 0 0 0 0 0 0 0 0 0 0 0 0 0 0 1 0 -1 0 0 0 0 0 1 0 -1 0 0 0 0 0 -1 0 0 1 0 0 0 0 0 0 -1 1 0 0 0 0 0 -1 0 1 0 0 0 0 1 0 0 -1 0 0 0 0 1 0 0 0 -1 0 0 0 0 0 0 0 -1 0 0 1 0 0 0 0 -1 0 0 1 0 0 0 0 0 0 0 0 0 0 0 0 -1 0 0 1 0 0 -1 0 0 0 0 1 -1 1 0 0 0 0 0 0 -1 1 0 0 0 0 0 0 0 0 0 0 0 0 0 0 0 0 0 0 0 0 0 0 1 0 0 0 0 0 -1 0 1 0 0 0 0 0 -1 0 1 0 0 0 0 0 0 -1 0 1 0 -1 0 0 0 0 0 0 1 -1 0 0 0 0 0 0 0 -1 0 0 1 0 0 0 0 -1 0 0 1 0 0 0 0 -1 0 0 1 0 0 0 0 -1 0 0 1 0 1 0 0 -1 0 0 0 0 0 0 0 0 0 1 -1 0 0 0 0 -1 0 0 0 1 0 0 0 -1 0 0 0 1 0 0 0 0 0 -1 0 1 0 0 -1 0 1 0 0 0 0 0 0 0 1 0 -1 0 0 0 0 0 1 0 -1 0 0 0 -1 0 0 0 0 1 0 0 -1 0 0 0 0 1 0 0 -1 0 0 0 0 1 0 0 -1 0 0 0 0 1 0 0 -1 1 0 0 0 0 0 0 -1 1 0 0 0 0 0 0 -1 1 0 0 0 0 0 0 0 -1 0 1 0 0 0 0 0 -1 0 1 0 0 0 0 0 -1 0 1 0 0 0 1 0 0 -1 0 0 0 0 1 -1 0 0 0 0 0 0 0 -1 0 0 0 0 1 0 1 -1 0 0 0 0 0 0 1 0 0 0 0 0 -1 -1 1 0 0 0 0 0 0 0 1 0 -1 0 0 0 0 0 -1 0 0 0 0 1 0 0 -1 0 0 0 0 1 0 0 0 0 0 -1 0 1 0 0 0 0 0 -1 0 1 0 1 0 0 0 0 -1 0 0 0 0 0 0 0 0 -1 1 1 0 0 0 0 -1 0 0 1 -1 0 0 0 0 0 0 1 -1 0 0 0 0 0 0 1 -1 0 0 0 0 0 0 1 0 0 0 0 -1 0 0 0 -1 -1 -1 -1 -1 -1 -1 0 -1 -1 -1 0 0 -1 0 0 -1 1 -1 -1 -1 1 -1 -1 -1 -1 0 -1 0 0 1 0 -1 0 1 0 -1 -1 -1 -1 0 -1 -1 -1 -1 0 -1 0 0 0 -1 -1 -1 -1 0 -1 0 0 -1 -1 0 -1 -1 -1 0 0 0 -1 -1 -1 -1 -1 0 0 1 -1 -1 1 0 -1 1 0 -1 -1 0 1 -1 0 -1 -1 -1 0 -1 1 0 -1 -1 0 0 -1 -1 1 0 -1 -1 -1 -1 -1 -1 1 0 0 0 -1 -1 -1 0 -1 -1 -1 0 0 -1 -1 0 0 0 -1 0 0 -1 -1
4.356471 7 10 0 0 0 0 0 0 1 0 0 1 0 0 0 0 0 0 0 0 0 0 0 0 0 0 0 0 0 0 0 0 0 0 0 0 0 0 0 0 0 0 0 0 0 0 0 0 0 0 0 0 0 0 0 0 0 0 0 0 0 0 0 0 0 0 0 0 0 0 0 0 0 0 0 0 0 0 0 0 0 0 0 0 0 0 0 0 0 0 0 0 0 0 0 0 0 0 0 0 0 0 0 1 0 0 1 0 0 0 0 1 0 0 1 0 0 0 1 1 0 0 0 0 0 0 0 1 0 0 0 1 0 0 0 0 0 1 0 0 0 1 0 0 0 1 1 0 0 0 0 0 0 1 1 0 0 0 0 0 0 0 0 1 0 1 0 0 0 0 1 1 0 0 0 0 0 1 0 1 0 0 0 0 0 1 0 1 0 0 0 0 0 1 0 1 0 0 0 0 0 0 0 2 0 0 0 0 0 0 0 2 0 0 0 0 0 0 1 0 1 0 0 0 1 0 1 0 0 0 0 0 0 0 2 0 0 0 0 0 0 0 1 0 0 1 0 0 0 1 0 0 1 0 0 0 0 0 1 0 1 0 0 0 0 0 1 0 1 0 0 1 0 0 1 0 0 0 0 1 0 0 1 0 0 0 0 0 1 0 0 1 0 0 0 0 1 0 0 1 0 0 0 1 1 0 0 0 0 0 0 1 1 0 0 0 0 0 0 1 0 0 1 0 0 0 0 0 0 0 0 1 0 1 0 1 0 0 0 0 1 0 1 1 0 0 0 0 0 0 0 2 0 0 0 0 0 0 0 1 0 1 0 0 0 0 0 1 0 1 0 0 0 0 1 0 0 1 0 0 0 0 0 0 0 1 0 0 0 1 0 1 0 1 0 0 0 0 2 0 0 0 0 0 0 0 2 0 0 0 0 0 0 0 1 1 0 0 0 0 0 0 0 1 0 0 0 1 0 0 0 1 0 0 0 1 0 0 0 0 0 1 1 0 0 0 1 0 0 0 0 1 0 0 1 0 0 0 0 1 0 0 1 0 0 0 0 1 0 0 0 0 0 0 0 2 0 0 0 0 0 0 0 2 0 0 0 0 0 0 0 0 0 2 0 0 0 0 0 1 1 0 0 0 0 0 1 0 1 0 0 0 0 1 0 1 0 0 1 0 0 0 0 1 0 0 1 1 0 0 0 0 0 0 0 2 0 0 0 0 0 0 0 2 0 0 0 0 0 0 1 0 0 0 1 0 0 0 1 0 0 1 0 0 0 0 1 0 0 1 0 0 0 0 1 0 0 1 0 0 0 0 1 0 0 1 0 0 0 0 1 0 0 1 0 0 0 0 1 0 0 0 1 0 0 0 0 0 0 0 1 1 0 0 1 0 0 0 0 1 0 0 1 1 0 0 0 0 0 0 1 0 1 0 0 0 0 0 1 0 1 0 0 0 0 0 1 1 0 0 0 0 0 0 1 1 0 0 0 0 0 0 1 0 0 0 0 0 0 1 1 0 0 0 0 0 0 1 1 0 0 0 0 0 0 1 1 0 0 0 0 0 0 1 0 0 0 1 0 0 0 1 1 0 0 1 0 0 0 0 1 0 0 1 0 0 0 0 1 1 0 0 0 0 0 0 1 1 0 0 0 0 0 0 0 1 0 0 0 0 0 1 0 1 0 0 0 0 0 1 0 1 0 0 1 0 0 0 0 1 0 0 0 0 0 1 0 1 0 0 0 0 0 1 0 2 0 0 0 0 0 0 0 2 0 0 0 0 0 0 2 0 0 0 0 0 0 0 2 0 0 0 0 0 0 0 1 0 1 0 0 0 0 0 2 0 0 0 0 0 0 0 2 0 0 0 0 0 0 0 0 1 1 0 0 0 0 0 0 0 2 0 0 0 0 0 0 0 1 0 0 0 1 0 0 0 1 0 0 0 1 0 0 0 1 0 0 0 1 0 0 0 0 1 0 0 1 0 1 0 0 1 0 0 0 0 0 0 0 1 0 1 0 0 1 0 0 0 0 0 0 1 1 0 0 0 0 0 0 1 1 0 0 0 0 0 0 1 1 0 0 0 1 0 0 0 1 0 0 0 1 0 0 0 0 0 1 0 1 0 0 0 0 1 0 0 0 0 0 1 0 1 0 0 0 0 0 1 0 1 0 0 0 0 0 1 0 0 0 0 0 0 1 1 0 1 0 1 0 0 0 0 0 0 0 1 0 0 0 1 0 0 0 1 0 0 0 1 1 0 0 0 0 1 0 0 1 0 0 0 0 1 0 0 0 0 0 0 0 1 0 1 0 1 0 0 0 0 1 0 0 1 0 0 0 0 1 0 0 0 0 0 0 0 0 2 0 1 0 0 0 0 0 1 0 1 0 0 0 0 0 1 0 1 0 0 0 0 1 0 0 1 0 1 0 0 0 0 0 0 0 0 0 0 2 0 0 1 0 0 0 0 1 0 0 0 1 0 0 0 1 0 0 0 1 0 0 0 1 0 2 0 0 0 0 0 0 0 0 0 0 0 0 1 0 1 1 0 0 0 0 0 0 1 1 0 0 0 0 0 0 1 1 0 0 0 1 0 0 0 1 0 0 0 1 0 0 0 1 0 0 0 1 0 0 0 0 1 0 0 -1 0 0 0 0 1 0 0 -1 0 0 0 -1 1 0 0 0 0 0 0 0 1 0 0 0 -1 0 0 0 0 0 1 0 0 0 -1 0 0 0 1 -1 0 0 0 0 0 0 1 -1 0 0 0 0 0 0 0 0 -1 0 1 0 0 0 0 1 -1 0 0 0 0 0 1 0 -1 0 0 0 0 0 1 0 -1 0 0 0 0 0 1 0 -1 0 0 0 0 0 0 0 0 0 0 0 0 0 0 0 0 0 0 0 0 0 0 -1 0 1 0 0 0 1 0 -1 0 0 0 0 0 0 0 0 0 0 0 0 0 0 0 1 0 0 -1 0 0 0 1 0 0 -1 0 0 0 0 0 1 0 -1 0 0 0 0 0 1 0 -1 0 0 1 0 0 -1 0 0 0 0 1 0 0 -1 0 0 0 0 0 -1 0 0 1 0 0 0 0 -1 0 0 1 0 0 0 1 -1 0 0 0 0 0 0 1 -1 0 0 0 0 0 0 1 0 0 -1 0 0 0 0 0 0 0 0 -1 0 1 0 -1 0 0 0 0 1 0 1 -1 0 0 0 0 0 0 0 0 0 0 0 0 0 0 0 1 0 -1 0 0 0 0 0 1 0 -1 0 0 0 0 1 0 0 -1 0 0 0 0 0 0 0 1 0 0 0 -1 0 -1 0 1 0 0 0 0 0 0 0 0 0 0 0 0 0 0 0 0 0 0 0 0 1 -1 0 0 0 0 0 0 0 1 0 0 0 -1 0 0 0 1 0 0 0 -1 0 0 0 0 0 1 -1 0 0 0 -1 0 0 0 0 1 0 0 -1 0 0 0 0 1 0 0 -1 0 0 0 0 1 0 0 0 0 0 0 0 0 0 0 0 0 0 0 0 0 0 0 0 0 0 0 0 0 0 0 0 0 0 0 0 -1 1 0 0 0 0 0 -1 0 1 0 0 0 0 1 0 -1 0 0 1 0 0 0 0 -1 0 0 1 -1 0 0 0 0 0 0 0 0 0 0 0 0 0 0 0 0 0 0 0 0 0 0 -1 0 0 0 1 0 0 0 -1 0 0 1 0 0 0 0 -1 0 0 1 0 0 0 0 -1 0 0 1 0 0 0 0 -1 0 0 1 0 0 0 0 -1 0 0 1 0 0 0 0 -1 0 0 0 1 0 0 0 0 0 0 0 -1 1 0 0 -1 0 0 0 0 1 0 0 -1 1 0 0 0 0 0 0 -1 0 1 0 0 0 0 0 -1 0 1 0 0 0 0 0 -1 1 0 0 0 0 0 0 -1 1 0 0 0 0 0 0 1 0 0 0 0 0 0 -1 1 0 0 0 0 0 0 -1 1 0 0 0 0 0 0 -1 1 0 0 0 0 0 0 -1 0 0 0 1 0 0 0 -1 -1 0 0 1 0 0 0 0 -1 0 0 1 0 0 0 0 1 -1 0 0 0 0 0 0 1 -1 0 0 0 0 0 0 0 -1 0 0 0 0 0 1 0 -1 0 0 0 0 0 1 0 -1 0 0 1 0 0 0 0 -1 0 0 0 0 0 1 0 -1 0 0 0 0 0 1 0 0 0 0 0 0 0 0 0 0 0 0 0 0 0 0 0 0 0 0 0 0 0 0 0 0 0 0 0 0 0 0 1 0 -1 0 0 0 0 0 0 0 0 0 0 0 0 0 0 0 0 0 0 0 0 0 0 1 -1 0 0 0 0 0 0 0 0 0 0 0 0 0 0 0 -1 0 0 0 1 0 0 0 -1 0 0 0 1 0 0 0 -1 0 0 0 1 0 0 0 0 -1 0 0 1 0 1 0 0 -1 0 0 0 0 0 0 0 -1 0 1 0 0 -1 0 0 0 0 0 0 1 -1 0 0 0 0 0 0 1 -1 0 0 0 0 0 0 1 -1 0 0 0 1 0 0 0 -1 0 0 0 1 0 0 0 0 0 -1 0 1 0 0 0 0 -1 0 0 0 0 0 1 0 -1 0 0 0 0 0 1 0 -1 0 0 0 0 0 1 0 0 0 0 0 0 -1 1 0 -1 0 1 0 0 0 0 0 0 0 1 0 0 0 -1 0 0 0 1 0 0 0 -1 -1 0 0 0 0 1 0 0 -1 0 0 0 0 1 0 0 0 0 0 0 0 1 0 -1 0 1 0 0 0 0 -1 0 0 1 0 0 0 0 -1 0 0 0 0 0 0 0 0 0 0 1 0 0 0 0 0 -1 0 1 0 0 0 0 0 -1 0 1 0 0 0 0 -1 0 0 1 0 -1 0 0 0 0 0 0 0 0 0 0 0 0 0 -1 0 0 0 0 1 0 0 0 -1 0 0 0 1 0 0 0 -1 0 0 0 1 0 0 0 0 0 0 0 0 0 0 0 0 0 0 -1 0 1 1 0 0 0 0 0 0 -1 1 0 0 0 0 0 0 -1 1 0 0 0 -1 0 0 0 1 0 0 0 -1 0 0 0 1 0 0 0 -1 0 0 0 -1 -1 -1 -1 -1 -1 0 -1 -1 -1 -1 0 -1 -1 -1 0 1 -1 0 0 -1 -1 0 -1 -1 -1 -1 -1 -1 -1 -1 1 -1 -1 -1 0 0 -1 -1 0 -1 0 0 -1 -1 -1 -1 -1 -1 0 0 -1 -1 -1 -1 -1 -1 0 -1 -1 -1 0 0 -1 -1 0 -1 0 -1 -1 -1 -1 -1 0 0 1 -1 -1 0 0 -1 1 0 -1 -1 1 1 -1 -1 -1 -1 -1 1 -1 0 0 -1 -1 -1 -1 0 -1 0 0 -1 -1 -1 -1 0 -1 0 0 0 -1 -1 -1 0 -1 -1 -1 0 0 1 -1 -1 0 1 0 0 1 1 -1 -1
1.373869 8 9 0 0 0 0 0 0 0 1 1 0 0 0 0 0 0 0 0 0 0 0 0 0 0 0 0 0 0 0 0 0 0 0 0 0 0 0 0 0 0 0 0 0 0 0 0 0 0 0 0 0 0 0 0 0 0 0 0 0 0 0 0 0 0 0 0 0 0 0 0 0 0 0 0 0 0 0 0 0 0 0 0 0 0 0 0 0 0 0 0 0 0 0 0 0 0 0 0 0 0 0 0 0 0 0 1 1 0 0 0 0 1 0 0 1 0 0 0 0 1 0 0 1 0 0 0 0 1 0 0 1 0 0 0 0 0 1 0 1 0 0 0 0 0 0 0 2 0 0 1 0 1 0 0 0 0 0 0 0 0 0 1 0 0 1 0 0 0 0 1 0 0 1 0 0 0 0 1 0 0 1 0 0 0 0 1 0 0 1 1 0 0 1 0 0 0 0 1 0 0 1 0 0 0 0 1 0 0 1 0 0 0 0 0 1 0 0 0 0 0 1 0 1 0 0 0 0 0 1 0 1 0 0 0 0 0 1 0 0 0 1 0 0 0 1 0 0 0 1 0 0 0 1 0 0 0 2 0 0 0 0 0 0 0 1 0 0 1 0 0 0 0 0 1 0 0 1 0 0 0 0 1 0 0 1 0 0 1 0 1 0 0 0 0 0 1 0 1 0 0 0 1 0 0 0 1 0 0 0 1 0 1 0 0 0 0 0 1 0 1 0 0 0 0 0 0 1 0 0 0 0 1 0 0 1 1 0 0 0 0 0 0 0 1 0 1 0 0 0 0 0 2 0 0 0 0 0 0 0 2 0 0 0 0 0 0 0 2 0 0 0 0 0 0 0 1 0 1 0 0 0 0 0 0 0 2 0 0 0 0 0 0 0 1 1 0 0 0 0 0 0 1 1 0 0 0 0 1 0 0 1 0 0 0 0 1 0 0 1 0 0 0 0 1 0 1 0 0 0 0 0 1 0 0 1 0 0 0 0 0 1 0 0 1 0 0 0 0 1 0 0 1 0 0 0 0 0 1 0 1 0 1 0 0 0 0 0 1 0 1 0 0 0 0 0 1 0 1 0 0 0 0 0 1 0 1 0 0 1 0 0 0 0 1 0 0 0 0 1 0 0 1 0 0 0 0 1 0 0 1 0 0 0 0 1 0 0 0 1 1 0 0 0 0 0 0 0 2 0 0 0 0 0 0 0 1 0 0 0 1 0 0 0 0 0 0 1 1 0 0 0 0 0 0 0 2 0 0 0 0 0 0 0 2 0 0 1 0 0 0 0 1 0 0 0 0 0 0 1 0 1 0 0 0 1 0 0 1 0 0 0 0 0 0 0 0 2 0 0 0 0 0 0 0 2 0 0 0 0 1 1 0 0 0 1 0 0 1 0 0 0 0 0 0 0 1 0 0 1 0 1 0 0 1 0 0 0 0 0 0 0 1 0 0 1 0 1 0 0 1 0 0 0 0 1 0 0 1 0 0 0 1 1 0 0 0 0 0 0 1 1 0 0 0 0 0 0 0 1 1 0 0 0 0 0 0 0 2 0 0 0 0 0 1 0 1 0 0 0 0 0 0 0 2 0 0 0 0 0 0 1 0 0 0 0 1 0 0 0 0 1 0 0 1 0 0 1 0 0 1 0 0 0 0 0 0 0 1 1 0 0 0 0 0 0 1 1 0 0 0 0 0 0 1 1 0 0 0 0 0 0 1 1 0 0 0 0 1 0 0 0 1 0 1 0 0 0 0 0 0 1 2 0 0 0 0 0 0 0 1 0 0 0 0 0 1 0 1 0 0 1 0 0 0 0 0 0 0 1 0 0 1 0 0 0 0 1 0 0 1 0 0 0 0 1 0 0 0 1 0 0 0 1 1 0 0 0 0 0 0 1 1 0 0 0 0 0 0 1 1 0 0 0 1 0 0 1 0 0 0 0 1 0 0 1 0 0 0 0 0 0 0 1 1 0 0 0 1 0 0 1 0 0 0 0 0 0 0 1 0 0 1 0 1 0 0 1 0 0 0 0 1 0 0 1 0 0 0 0 0 0 1 0 0 1 0 0 0 0 1 1 0 0 0 0 0 0 0 1 0 0 1 0 0 0 0 0 0 0 2 0 0 0 1 0 1 0 0 0 0 0 1 0 1 0 0 0 0 0 2 0 0 0 0 0 1 0 1 0 0 0 0 0 0 0 1 0 1 0 0 0 0 0 1 0 1 0 0 0 1 0 1 0 0 0 0 0 0 1 0 1 0 0 0 0 0 1 0 1 0 0 0 0 0 0 0 1 1 0 0 0 0 0 0 0 2 0 0 0 0 0 1 1 0 0 0 0 0 0 1 0 1 0 0 0 0 0 1 0 1 0 0 0 0 0 1 0 0 0 0 1 1 0 0 1 0 0 0 0 0 0 0 2 0 0 0 0 0 1 0 1 0 0 0 0 0 1 0 0 0 0 1 0 0 0 0 0 1 0 1 0 0 0 0 0 1 0 1 0 0 0 1 0 0 1 0 0 0 0 1 0 0 0 1 0 0 0 0 0 0 1 0 1 0 1 0 0 0 0 0 1 0 1 0 0 1 0 0 0 0 1 0 0 1 0 0 0 0 0 0 0 1 1 0 0 0 0 0 0 1 -1 0 0 0 0 1 0 0 -1 0 0 0 0 1 0 0 -1 0 0 0 0 1 0 0 -1 0 0 0 0 0 1 0 -1 0 0 0 0 0 0 0 0 0 0 -1 0 1 0 0 0 0 0 0 0 0 0 1 0 0 -1 0 0 0 0 1 0 0 -1 0 0 0 0 1 0 0 -1 0 0 0 0 1 0 0 -1 1 0 0 -1 0 0 0 0 1 0 0 -1 0 0 0 0 1 0 0 -1 0 0 0 0 0 -1 0 0 0 0 0 1 0 -1 0 0 0 0 0 1 0 -1 0 0 0 0 0 1 0 0 0 -1 0 0 0 1 0 0 0 -1 0 0 0 1 0 0 0 0 0 0 0 0 0 0 0 1 0 0 -1 0 0 0 0 0 1 0 0 -1 0 0 0 0 1 0 0 -1 0 0 -1 0 1 0 0 0 0 0 -1 0 1 0 0 0 -1 0 0 0 1 0 0 0 1 0 -1 0 0 0 0 0 1 0 -1 0 0 0 0 0 0 1 0 0 0 0 -1 0 0 1 -1 0 0 0 0 0 0 0 -1 0 1 0 0 0 0 0 0 0 0 0 0 0 0 0 0 0 0 0 0 0 0 0 0 0 0 0 0 0 0 0 -1 0 1 0 0 0 0 0 0 0 0 0 0 0 0 0 0 0 -1 1 0 0 0 0 0 0 -1 1 0 0 0 0 1 0 0 -1 0 0 0 0 1 0 0 -1 0 0 0 0 1 0 -1 0 0 0 0 0 1 0 0 -1 0 0 0 0 0 1 0 0 -1 0 0 0 0 1 0 0 -1 0 0 0 0 0 1 0 -1 0 1 0 0 0 0 0 -1 0 1 0 0 0 0 0 -1 0 1 0 0 0 0 0 -1 0 1 0 0 -1 0 0 0 0 -1 0 0 0 0 1 0 0 -1 0 0 0 0 1 0 0 -1 0 0 0 0 1 0 0 0 -1 1 0 0 0 0 0 0 0 0 0 0 0 0 0 0 0 1 0 0 0 -1 0 0 0 0 0 0 1 -1 0 0 0 0 0 0 0 0 0 0 0 0 0 0 0 0 0 0 -1 0 0 0 0 1 0 0 0 0 0 0 -1 0 1 0 0 0 1 0 0 -1 0 0 0 0 0 0 0 0 0 0 0 0 0 0 0 0 0 0 0 0 0 -1 1 0 0 0 1 0 0 -1 0 0 0 0 0 0 0 -1 0 0 1 0 1 0 0 -1 0 0 0 0 0 0 0 -1 0 0 1 0 1 0 0 -1 0 0 0 0 1 0 0 -1 0 0 0 -1 1 0 0 0 0 0 0 -1 1 0 0 0 0 0 0 0 1 -1 0 0 0 0 0 0 0 0 0 0 0 0 0 -1 0 1 0 0 0 0 0 0 0 0 0 0 0 0 0 0 -1 0 0 0 0 1 0 0 0 0 -1 0 0 1 0 0 1 0 0 -1 0 0 0 0 0 0 0 -1 1 0 0 0 0 0 0 -1 1 0 0 0 0 0 0 -1 1 0 0 0 0 0 0 -1 1 0 0 0 0 -1 0 0 0 1 0 -1 0 0 0 0 0 0 1 0 0 0 0 0 0 0 0 -1 0 0 0 0 0 1 0 -1 0 0 1 0 0 0 0 0 0 0 1 0 0 -1 0 0 0 0 1 0 0 -1 0 0 0 0 1 0 0 0 -1 0 0 0 -1 1 0 0 0 0 0 0 -1 1 0 0 0 0 0 0 -1 1 0 0 0 1 0 0 -1 0 0 0 0 1 0 0 -1 0 0 0 0 0 0 0 -1 1 0 0 0 1 0 0 -1 0 0 0 0 0 0 0 1 0 0 -1 0 1 0 0 -1 0 0 0 0 1 0 0 -1 0 0 0 0 0 0 1 0 0 -1 0 0 0 0 -1 1 0 0 0 0 0 0 0 1 0 0 -1 0 0 0 0 0 0 0 0 0 0 0 -1 0 1 0 0 0 0 0 -1 0 1 0 0 0 0 0 0 0 0 0 0 0 1 0 -1 0 0 0 0 0 0 0 -1 0 1 0 0 0 0 0 -1 0 1 0 0 0 1 0 -1 0 0 0 0 0 0 1 0 -1 0 0 0 0 0 1 0 -1 0 0 0 0 0 0 0 -1 1 0 0 0 0 0 0 0 0 0 0 0 0 0 -1 1 0 0 0 0 0 0 -1 0 1 0 0 0 0 0 -1 0 1 0 0 0 0 0 1 0 0 0 0 -1 -1 0 0 1 0 0 0 0 0 0 0 0 0 0 0 0 0 -1 0 1 0 0 0 0 0 -1 0 0 0 0 1 0 0 0 0 0 -1 0 1 0 0 0 0 0 -1 0 1 0 0 0 1 0 0 -1 0 0 0 0 1 0 0 0 -1 0 0 0 0 0 0 -1 0 1 0 -1 0 0 0 0 0 1 0 -1 0 0 1 0 0 0 0 -1 0 0 1 0 0 0 0 0 0 0 1 -1 0 0 0 -1 -1 0 -1 -1 -1 -1 0 0 -1 -1 0 0 0 -1 -1 -1 0 -1 -1 -1 0 -1 -1 -1 0 0 -1 0 0 1 1 -1 0 1 1 -1 -1 -1 -1 -1 -1 -1 -1 -1 0 -1 1 -1 0 -1 -1 -1 0 0 -1 -1 0 -1 -1 -1 -1 -1 -1 -1 0 -1 -1 -1 -1 -1 0 1 0 1 -1 -1 0 -1 -1 1 -1 0 -1 -1 0 -1 1 0 -1 -1 -1 -1 0 -1 -1 -1 0 0 0 -1 1 0 -1 -1 -1 -1 -1 -1 0 -1 -1 1 -1 -1 -1 0 0 -1 -1 -1 -1 -1 -1 0 -1 1 0 0 0 -1 -1
0.7194571 8 10 0 0 0 0 0 0 0 1 0 1 0 0 0 0 0 0 0 0 0 0 0 0 0 0 0 0 0 0 0 0 0 0 0 0 0 0 0 0 0 0 0 0 0 0 0 0 0 0 0 0 0 0 0 0 0 0 0 0 0 0 0 0 0 0 0 0 0 0 0 0 0 0 0 0 0 0 0 0 0 0 0 0 0 0 0 0 0 0 0 0 0 0 0 0 0 0 0 0 0 0 0 0 0 0 2 0 0 0 0 0 1 0 1 0 0 0 1 0 1 0 0 0 0 0 0 0 1 0 0 1 0 0 0 0 0 1 0 0 0 1 0 0 0 0 1 1 0 0 0 0 1 0 1 0 0 0 0 0 0 0 1 1 0 0 0 0 0 0 1 1 0 0 0 0 0 0 1 1 0 0 0 0 0 0 1 1 0 0 1 0 0 0 0 1 0 0 1 0 0 0 0 1 0 0 1 0 0 0 0 1 0 0 0 0 0 0 1 0 0 1 0 0 0 0 1 0 0 1 0 0 0 0 1 0 0 1 0 0 0 0 0 0 0 2 0 0 0 0 0 0 1 1 0 0 0 1 0 0 1 0 0 0 0 1 0 0 1 0 0 0 0 0 2 0 0 0 0 0 0 0 2 0 0 0 0 0 1 0 1 0 0 0 0 0 1 0 1 0 0 0 0 0 1 0 1 0 0 0 1 0 1 0 0 0 0 0 1 0 0 0 1 0 0 0 0 1 0 0 0 1 0 0 0 2 0 0 0 0 0 0 0 1 0 0 1 0 0 0 0 1 1 0 0 0 0 0 0 0 1 1 0 0 0 0 0 0 1 1 0 0 0 0 0 0 0 1 1 0 0 0 0 0 0 0 1 0 0 1 0 1 0 0 0 1 0 0 1 0 0 0 0 1 0 0 1 0 1 0 0 0 0 0 0 1 1 0 0 0 0 0 0 0 1 0 0 1 0 0 0 0 1 0 0 1 0 0 0 0 0 1 1 0 0 0 1 0 0 1 0 0 0 0 1 0 0 0 1 0 0 0 2 0 0 0 0 0 0 0 1 0 0 0 0 1 0 0 1 0 0 0 0 1 0 0 1 0 0 0 0 0 0 1 0 0 0 0 0 2 0 0 0 0 0 0 1 1 0 0 0 0 0 0 0 2 0 0 0 0 1 0 0 1 0 0 0 1 1 0 0 0 0 0 0 1 1 0 0 0 0 0 0 1 0 0 0 1 0 0 1 0 0 0 0 0 1 0 1 0 0 0 0 0 1 0 1 0 0 0 0 0 1 0 1 0 0 0 0 0 0 1 1 0 0 1 0 0 0 0 1 0 0 0 0 0 0 1 1 0 0 0 0 0 0 1 0 0 0 0 1 1 0 0 1 1 0 0 0 0 0 0 1 0 0 0 0 0 0 1 1 1 0 0 0 0 0 0 1 0 0 0 0 0 0 1 1 1 0 0 0 0 0 0 1 1 0 0 0 0 0 0 0 1 0 0 0 0 0 1 0 1 0 0 0 0 0 1 0 1 0 0 0 0 0 1 0 0 1 0 0 0 0 1 0 0 1 0 0 0 0 1 1 0 1 0 0 0 0 0 1 0 0 0 0 0 1 0 0 1 0 0 0 0 1 0 0 2 0 0 0 0 0 0 0 1 0 0 0 1 0 0 0 1 0 0 0 1 0 0 0 1 0 0 0 1 0 0 0 1 0 0 0 1 0 0 0 1 0 0 0 0 1 0 0 1 0 0 0 0 0 1 1 1 0 0 0 0 0 0 1 0 0 0 0 0 1 0 1 0 0 1 0 0 0 0 0 0 1 1 0 0 0 0 1 0 0 1 0 0 0 0 1 0 0 1 0 0 0 0 0 0 1 0 1 0 0 0 0 0 1 0 1 0 0 0 0 0 1 0 1 0 0 0 1 0 1 0 0 0 0 0 1 0 1 0 0 0 0 0 0 0 0 1 1 0 0 0 1 0 0 1 0 0 0 0 0 0 0 2 0 0 0 0 2 0 0 0 0 0 0 0 2 0 0 0 0 0 0 0 1 0 1 0 0 0 0 0 1 0 0 1 0 0 0 0 1 0 0 1 0 0 0 0 0 0 1 0 0 0 1 0 0 1 0 0 1 0 0 0 0 1 0 0 1 0 0 0 0 1 1 0 0 0 0 0 1 0 0 0 0 0 1 0 0 1 0 0 1 0 0 0 0 0 0 0 1 0 0 1 1 0 0 0 0 0 0 1 1 1 0 0 0 0 0 0 1 1 0 0 0 0 0 0 0 0 0 0 1 0 0 1 0 0 0 0 1 0 1 0 0 0 0 1 0 0 1 0 0 0 0 0 1 0 0 1 0 0 0 0 1 0 0 1 0 0 1 0 0 0 0 1 0 0 0 1 0 0 1 0 0 0 0 2 0 0 0 0 0 0 0 1 0 0 1 0 0 1 0 0 0 0 1 0 0 0 1 0 0 0 1 0 0 0 1 0 0 0 1 0 1 0 1 0 0 0 0 0 0 0 1 0 0 1 0 0 0 0 0 0 0 0 0 2 0 0 0 0 0 0 0 2 0 0 0 0 2 0 0 0 0 0 0 0 2 0 0 0 0 0 0 0 2 0 0 0 0 0 0 0 0 0 0 0 0 0 1 0 -1 0 0 0 -1 0 1 0 0 0 0 0 0 0 1 0 0 -1 0 0 0 0 0 1 0 0 0 -1 0 0 0 0 -1 1 0 0 0 0 1 0 -1 0 0 0 0 0 0 0 1 -1 0 0 0 0 0 0 1 -1 0 0 0 0 0 0 1 -1 0 0 0 0 0 0 1 -1 0 0 1 0 0 0 0 -1 0 0 1 0 0 0 0 -1 0 0 1 0 0 0 0 -1 0 0 0 0 0 0 -1 0 0 1 0 0 0 0 -1 0 0 1 0 0 0 0 -1 0 0 1 0 0 0 0 0 0 0 0 0 0 0 0 0 0 -1 1 0 0 0 1 0 0 -1 0 0 0 0 1 0 0 -1 0 0 0 0 0 0 0 0 0 0 0 0 0 0 0 0 0 0 0 -1 0 1 0 0 0 0 0 -1 0 1 0 0 0 0 0 -1 0 1 0 0 0 1 0 -1 0 0 0 0 0 1 0 0 0 -1 0 0 0 0 1 0 0 0 -1 0 0 0 0 0 0 0 0 0 0 0 -1 0 0 1 0 0 0 0 -1 1 0 0 0 0 0 0 0 1 -1 0 0 0 0 0 0 1 -1 0 0 0 0 0 0 0 -1 1 0 0 0 0 0 0 0 1 0 0 -1 0 -1 0 0 0 1 0 0 -1 0 0 0 0 1 0 0 -1 0 1 0 0 0 0 0 0 -1 1 0 0 0 0 0 0 0 1 0 0 -1 0 0 0 0 1 0 0 -1 0 0 0 0 0 1 -1 0 0 0 -1 0 0 1 0 0 0 0 -1 0 0 0 1 0 0 0 0 0 0 0 0 0 0 0 1 0 0 0 0 -1 0 0 1 0 0 0 0 -1 0 0 1 0 0 0 0 0 0 -1 0 0 0 0 0 0 0 0 0 0 0 0 -1 1 0 0 0 0 0 0 0 0 0 0 0 0 1 0 0 -1 0 0 0 -1 1 0 0 0 0 0 0 -1 1 0 0 0 0 0 0 -1 0 0 0 1 0 0 -1 0 0 0 0 0 1 0 -1 0 0 0 0 0 1 0 -1 0 0 0 0 0 1 0 -1 0 0 0 0 0 0 1 -1 0 0 1 0 0 0 0 -1 0 0 0 0 0 0 1 -1 0 0 0 0 0 0 1 0 0 0 0 -1 1 0 0 -1 1 0 0 0 0 0 0 -1 0 0 0 0 0 0 1 -1 1 0 0 0 0 0 0 -1 0 0 0 0 0 0 1 -1 1 0 0 0 0 0 0 -1 1 0 0 0 0 0 0 0 1 0 0 0 0 0 -1 0 1 0 0 0 0 0 -1 0 1 0 0 0 0 0 -1 0 0 1 0 0 0 0 -1 0 0 1 0 0 0 0 -1 -1 0 1 0 0 0 0 0 -1 0 0 0 0 0 1 0 0 -1 0 0 0 0 1 0 0 0 0 0 0 0 0 0 0 -1 0 0 0 1 0 0 0 -1 0 0 0 1 0 0 0 -1 0 0 0 1 0 0 0 -1 0 0 0 1 0 0 0 -1 0 0 0 0 1 0 0 -1 0 0 0 0 0 1 1 -1 0 0 0 0 0 0 -1 0 0 0 0 0 1 0 -1 0 0 1 0 0 0 0 0 0 -1 1 0 0 0 0 -1 0 0 1 0 0 0 0 -1 0 0 1 0 0 0 0 0 0 -1 0 1 0 0 0 0 0 -1 0 1 0 0 0 0 0 -1 0 1 0 0 0 1 0 -1 0 0 0 0 0 1 0 -1 0 0 0 0 0 0 0 0 -1 1 0 0 0 1 0 0 -1 0 0 0 0 0 0 0 0 0 0 0 0 0 0 0 0 0 0 0 0 0 0 0 0 0 0 0 0 -1 0 1 0 0 0 0 0 -1 0 0 1 0 0 0 0 -1 0 0 1 0 0 0 0 0 0 -1 0 0 0 1 0 0 -1 0 0 1 0 0 0 0 -1 0 0 1 0 0 0 0 -1 1 0 0 0 0 0 1 0 0 0 0 0 -1 0 0 -1 0 0 1 0 0 0 0 0 0 0 1 0 0 -1 1 0 0 0 0 0 0 -1 -1 1 0 0 0 0 0 0 -1 1 0 0 0 0 0 0 0 0 0 0 1 0 0 -1 0 0 0 0 1 0 -1 0 0 0 0 1 0 0 -1 0 0 0 0 0 1 0 0 -1 0 0 0 0 1 0 0 -1 0 0 1 0 0 0 0 -1 0 0 0 1 0 0 -1 0 0 0 0 0 0 0 0 0 0 0 0 1 0 0 -1 0 0 -1 0 0 0 0 1 0 0 0 -1 0 0 0 1 0 0 0 -1 0 0 0 1 0 -1 0 1 0 0 0 0 0 0 0 1 0 0 -1 0 0 0 0 0 0 0 0 0 0 0 0 0 0 0 0 0 0 0 0 0 0 0 0 0 0 0 0 0 0 0 0 0 0 0 0 0 0 0 0 0 0 -1 -1 -1 0 -1 -1 0 -1 -1 0 -1 0 -1 -1 0 -1 0 -1 -1 0 -1 -1 -1 -1 -1 -1 0 -1 -1 -1 -1 1 0 -1 -1 0 1 -1 -1 0 -1 -1 0 -1 -1 -1 -1 -1 0 -1 0 -1 -1 -1 0 -1 -1 -1 -1 -1 -1 -1 0 -1 -1 -1 -1 -1 -1 -1 -1 -1 0 1 0 1 -1 -1 -1 -1 -1 1 -1 0 -1 0 0 -1 0 0 -1 -1 0 -1 -1 -1 -1 -1 -1 -1 1 -1 0 0 -1 -1 -1 -1 0 -1 -1 -1 -1 0 -1 -1 0 -1 0 -1 0 -1 0 -1 -1 0 0 1 1 1 1 -1 -1
6.055026 8 11 0 0 0 0 0 0 0 1 0 0 1 0 0 0 0 0 0 0 0 0 0 0 0 0 0 0 0 0 0 0 0 0 0 0 0 0 0 0 0 0 0 0 0 0 0 0 0 0 0 0 0 0 0 0 0 0 0 0 0 0 0 0 0 0 0 0 0 0 0 0 0 0 0 0 0 0 0 0 0 0 0 0 0 0 0 0 0 0 0 0 0 0 0 0 0 0 0 0 0 0 0 0 0 0 2 0 0 0 0 0 1 0 1 0 0 0 0 0 1 0 1 0 0 0 0 0 1 0 0 0 1 0 0 0 0 1 0 0 1 0 1 0 0 0 0 1 0 0 1 0 1 0 0 0 0 0 0 0 0 0 1 0 1 0 0 0 0 0 1 0 1 0 0 0 0 0 1 1 0 0 0 0 0 0 1 0 1 0 1 0 0 0 0 0 1 0 1 0 0 1 0 0 0 0 1 0 0 1 0 0 0 0 0 0 0 0 0 0 1 1 0 0 0 0 0 0 1 1 0 0 0 1 0 0 0 1 0 0 0 0 0 0 1 1 1 0 0 0 0 0 0 1 1 0 0 1 0 0 0 0 0 0 0 1 0 0 0 1 1 0 0 0 1 0 0 0 0 0 0 0 1 0 0 1 0 1 0 0 1 0 0 0 0 0 0 0 1 0 0 1 0 0 0 0 1 0 0 1 1 0 0 0 1 0 0 0 1 0 0 0 1 0 0 0 0 1 0 0 0 0 1 0 0 2 0 0 0 0 0 0 0 1 0 0 1 0 0 0 0 1 1 0 0 0 0 0 0 1 1 0 0 0 0 0 0 0 1 0 0 1 0 0 0 1 0 0 1 0 0 0 1 0 0 0 1 0 0 0 1 0 0 0 0 1 0 0 0 0 0 0 0 2 0 0 0 0 1 0 0 1 0 0 0 0 1 0 0 1 0 0 0 0 1 0 0 1 0 0 0 0 1 0 0 1 0 0 0 0 0 1 1 0 0 0 0 0 0 1 1 0 0 0 0 0 0 0 2 0 0 0 1 0 0 0 1 0 0 0 1 0 0 0 1 0 0 0 1 0 0 0 1 0 0 0 1 0 0 0 1 0 0 0 0 0 1 0 0 1 0 0 0 0 1 0 0 1 0 0 0 0 0 1 0 1 0 0 0 0 1 1 0 0 0 0 0 0 2 0 0 0 0 0 0 0 2 0 0 0 0 0 0 0 0 0 0 2 0 0 0 0 0 0 0 0 2 0 0 0 0 0 0 0 2 0 0 0 0 0 0 0 2 0 0 1 0 0 0 0 0 1 0 1 0 1 0 0 0 0 0 0 0 0 0 0 1 1 0 0 0 0 0 0 1 1 0 0 1 0 0 1 0 0 0 1 1 0 0 0 0 0 0 0 0 0 0 0 1 1 0 1 0 0 0 1 0 0 0 0 0 0 0 1 0 1 0 1 0 0 0 0 0 1 0 1 1 0 0 0 0 0 0 1 0 0 1 0 0 0 0 1 0 0 1 0 0 0 0 1 0 0 1 0 0 0 0 0 1 0 1 0 0 0 0 0 1 0 1 0 0 0 0 0 1 0 1 0 0 0 0 0 0 0 1 0 1 0 0 1 0 0 0 0 1 0 0 1 0 0 0 1 0 0 0 0 0 0 0 2 0 0 0 0 0 0 1 1 0 0 0 0 1 0 0 1 0 0 0 0 1 0 0 1 0 0 0 0 1 0 0 0 1 0 0 0 0 1 0 0 0 1 1 0 0 1 0 0 0 0 0 0 0 1 0 0 1 0 0 0 0 2 0 0 0 0 0 0 1 1 0 0 0 0 0 0 0 1 0 0 0 1 0 0 1 1 0 0 0 0 0 0 0 0 1 1 0 0 0 0 0 0 1 1 0 0 0 0 0 0 1 1 0 0 1 0 0 0 0 0 0 1 1 0 0 1 0 0 0 0 0 0 0 1 1 0 0 0 1 0 0 0 0 0 0 1 0 0 0 1 1 0 0 0 1 1 0 0 0 0 0 0 1 1 0 0 0 0 0 0 0 0 1 1 0 0 0 0 0 0 0 2 0 0 0 0 0 0 0 2 0 0 0 0 0 0 0 1 0 0 1 0 0 0 0 1 1 0 0 0 0 0 0 1 1 0 0 0 0 0 1 1 0 0 0 0 1 0 0 1 0 0 0 0 0 0 0 1 1 0 0 0 0 0 0 1 1 0 0 0 1 0 0 1 0 0 0 0 0 1 0 0 0 0 1 0 0 1 0 0 0 1 0 0 0 0 0 0 1 0 1 0 0 0 0 0 1 1 0 0 0 0 0 1 0 1 0 0 0 0 0 0 1 1 0 0 0 0 0 0 1 1 0 0 0 0 2 0 0 0 0 0 0 0 1 1 0 0 0 0 0 0 1 1 0 0 0 0 0 0 0 1 0 0 1 0 0 0 0 0 0 0 2 0 0 0 0 0 0 1 1 0 0 0 0 0 0 1 1 0 0 0 1 1 0 0 0 0 0 0 1 1 0 0 0 0 0 0 0 0 0 1 0 1 0 0 0 0 0 1 0 1 0 0 0 0 1 0 0 1 0 0 0 0 1 0 0 1 0 0 0 0 1 1 0 0 0 0 0 0 0 0 0 0 0 0 1 0 -1 0 0 0 0 0 1 0 -1 0 0 0 0 0 1 0 0 0 -1 0 0 0 0 1 0 0 -1 0 -1 0 0 0 0 1 0 0 -1 0 1 0 0 0 0 0 0 0 0 0 1 0 -1 0 0 0 0 0 1 0 -1 0 0 0 0 0 1 -1 0 0 0 0 0 0 1 0 -1 0 1 0 0 0 0 0 -1 0 1 0 0 -1 0 0 0 0 1 0 0 -1 0 0 0 0 0 0 0 0 0 0 -1 1 0 0 0 0 0 0 -1 1 0 0 0 -1 0 0 0 1 0 0 0 0 0 0 -1 1 -1 0 0 0 0 0 0 1 -1 0 0 1 0 0 0 0 0 0 0 1 0 0 0 -1 -1 0 0 0 1 0 0 0 0 0 0 0 1 0 0 -1 0 -1 0 0 1 0 0 0 0 0 0 0 1 0 0 -1 0 0 0 0 1 0 0 -1 1 0 0 0 -1 0 0 0 1 0 0 0 -1 0 0 0 0 1 0 0 0 0 -1 0 0 0 0 0 0 0 0 0 0 -1 0 0 1 0 0 0 0 -1 1 0 0 0 0 0 0 -1 1 0 0 0 0 0 0 0 1 0 0 -1 0 0 0 -1 0 0 1 0 0 0 -1 0 0 0 1 0 0 0 -1 0 0 0 0 1 0 0 0 0 0 0 0 0 0 0 0 0 1 0 0 -1 0 0 0 0 1 0 0 -1 0 0 0 0 1 0 0 -1 0 0 0 0 1 0 0 -1 0 0 0 0 0 1 -1 0 0 0 0 0 0 1 -1 0 0 0 0 0 0 0 0 0 0 0 1 0 0 0 -1 0 0 0 1 0 0 0 -1 0 0 0 1 0 0 0 -1 0 0 0 1 0 0 0 -1 0 0 0 0 0 -1 0 0 1 0 0 0 0 -1 0 0 1 0 0 0 0 0 -1 0 1 0 0 0 0 1 -1 0 0 0 0 0 0 0 0 0 0 0 0 0 0 0 0 0 0 0 0 0 0 0 0 0 0 0 0 0 0 0 0 0 0 0 0 0 0 0 0 0 0 0 0 0 0 0 0 0 0 0 0 0 -1 0 0 0 0 0 1 0 -1 0 1 0 0 0 0 0 0 0 0 0 0 -1 1 0 0 0 0 0 0 -1 1 0 0 -1 0 0 1 0 0 0 1 -1 0 0 0 0 0 0 0 0 0 0 0 -1 1 0 1 0 0 0 -1 0 0 0 0 0 0 0 -1 0 1 0 1 0 0 0 0 0 -1 0 1 -1 0 0 0 0 0 0 1 0 0 -1 0 0 0 0 1 0 0 -1 0 0 0 0 1 0 0 -1 0 0 0 0 0 1 0 -1 0 0 0 0 0 1 0 -1 0 0 0 0 0 1 0 -1 0 0 0 0 0 0 0 -1 0 1 0 0 -1 0 0 0 0 1 0 0 1 0 0 0 -1 0 0 0 0 0 0 0 0 0 0 0 0 0 0 -1 1 0 0 0 0 -1 0 0 1 0 0 0 0 -1 0 0 1 0 0 0 0 -1 0 0 0 1 0 0 0 0 -1 0 0 0 1 1 0 0 -1 0 0 0 0 0 0 0 -1 0 0 1 0 0 0 0 0 0 0 0 0 0 0 -1 1 0 0 0 0 0 0 0 1 0 0 0 -1 0 0 -1 1 0 0 0 0 0 0 0 0 1 -1 0 0 0 0 0 0 1 -1 0 0 0 0 0 0 1 -1 0 0 1 0 0 0 0 0 0 -1 1 0 0 -1 0 0 0 0 0 0 0 -1 1 0 0 0 1 0 0 0 0 0 0 -1 0 0 0 1 -1 0 0 0 1 -1 0 0 0 0 0 0 1 -1 0 0 0 0 0 0 0 0 1 -1 0 0 0 0 0 0 0 0 0 0 0 0 0 0 0 0 0 0 0 0 0 0 0 -1 0 0 1 0 0 0 0 -1 1 0 0 0 0 0 0 -1 1 0 0 0 0 0 1 -1 0 0 0 0 1 0 0 -1 0 0 0 0 0 0 0 -1 1 0 0 0 0 0 0 -1 1 0 0 0 1 0 0 -1 0 0 0 0 0 1 0 0 0 0 -1 0 0 1 0 0 0 -1 0 0 0 0 0 0 1 0 -1 0 0 0 0 0 1 -1 0 0 0 0 0 1 0 -1 0 0 0 0 0 0 1 -1 0 0 0 0 0 0 1 -1 0 0 0 0 0 0 0 0 0 0 0 0 -1 1 0 0 0 0 0 0 -1 1 0 0 0 0 0 0 0 1 0 0 -1 0 0 0 0 0 0 0 0 0 0 0 0 0 0 -1 1 0 0 0 0 0 0 -1 1 0 0 0 1 -1 0 0 0 0 0 0 1 -1 0 0 0 0 0 0 0 0 0 -1 0 1 0 0 0 0 0 -1 0 1 0 0 0 0 1 0 0 -1 0 0 0 0 1 0 0 -1 0 0 0 0 1 -1 0 0 -1 -1 -1 1 -1 -1 -1 0 -1 0 -1 -1 0 0 0 0 0 -1 -1 -1 0 -1 0 -1 -1 -1 0 -1 -1 -1 -1 1 0 -1 -1 1 0 -1 -1 -1 -1 -1 0 0 -1 0 -1 -1 1 -1 0 -1 -1 -1 1 -1 -1 -1 -1 0 -1 -1 -1 -1 -1 -1 -1 -1 -1 -1 -1 -1 0 0 0 0 -1 -1 -1 -1 -1 0 -1 0 -1 -1 0 -1 0 1 -1 -1 -1 -1 -1 -1 -1 -1 0 0 1 0 1 -1 -1 -1 0 -1 -1 -1 0 0 0 0 -1 0 -1 -1 0 -1 -1 -1 0 -1 -1 1 0 1 0 0 0 -1 -1
0.3132239 9 10 0 0 0 0 0 0 0 0 1 1 0 0 0 0 0 0 0 0 0 0 0 0 0 0 0 0 0 0 0 0 0 0 0 0 0 0 0 0 0 0 0 0 0 0 0 0 0 0 0 0 0 0 0 0 0 0 0 0 0 0 0 0 0 0 0 0 0 0 0 0 0 0 0 0 0 0 0 0 0 0 0 0 0 0 0 0 0 0 0 0 0 0 0 0 0 0 0 0 0 0 0 0 0 0 1 1 0 0 0 0 0 0 1 1 0 0 1 0 0 0 0 1 0 0 0 0 0 0 0 2 0 0 0 0 0 0 0 1 0 1 0 0 0 0 1 1 0 0 1 0 0 0 1 0 0 0 0 0 0 0 0 1 0 1 0 0 0 0 0 1 0 1 0 0 0 0 0 1 0 1 0 0 0 0 0 1 0 1 0 0 0 1 0 1 0 0 0 0 0 1 0 1 0 0 0 0 0 1 0 1 0 0 0 1 0 0 1 0 0 0 0 1 0 0 1 0 0 0 0 1 0 0 1 0 0 0 0 0 0 1 0 0 0 1 0 0 0 1 0 0 1 0 0 0 0 1 0 0 1 0 0 0 0 0 0 0 2 0 0 0 0 0 1 0 0 1 0 0 0 0 1 0 0 1 0 0 2 0 0 0 0 0 0 0 2 0 0 0 0 0 1 0 1 0 0 0 0 0 0 0 2 0 0 0 0 0 0 0 1 0 1 0 0 0 0 0 0 0 0 1 1 0 0 1 1 0 0 0 0 0 0 1 1 0 0 0 0 0 0 1 1 0 0 0 0 0 0 0 1 1 0 0 0 0 0 0 1 1 0 0 0 0 0 0 1 1 0 0 0 0 0 0 0 0 1 0 0 1 0 1 0 0 1 0 0 0 1 0 0 0 1 0 0 0 1 0 0 0 0 1 0 0 0 1 0 0 0 1 0 0 0 0 0 0 1 1 0 0 0 0 0 0 0 2 0 0 0 0 0 0 1 0 1 0 1 0 0 0 0 0 1 0 1 0 0 0 0 0 1 0 1 0 0 0 0 0 1 0 0 0 0 0 0 1 1 0 0 0 0 0 0 1 1 0 0 0 0 1 0 0 0 1 1 0 0 0 0 1 0 0 1 0 0 0 1 0 0 0 1 0 0 0 0 1 0 0 0 1 0 0 0 1 0 0 0 1 1 0 0 0 0 0 0 1 0 0 0 0 1 0 0 1 0 0 0 0 1 0 1 0 0 0 0 0 1 0 1 0 0 0 0 0 1 0 1 1 0 0 0 0 0 0 1 0 0 0 0 1 0 0 1 0 0 0 0 0 1 0 1 0 0 0 0 0 0 1 1 0 0 0 0 0 0 1 0 0 0 0 2 0 0 0 1 0 0 0 1 0 0 0 1 0 0 0 1 0 0 0 1 0 0 0 1 0 0 0 1 0 0 0 1 0 0 0 1 0 0 0 1 0 0 0 1 0 0 0 1 0 0 0 1 0 0 0 0 0 0 1 1 0 0 0 0 0 0 1 0 0 1 0 0 0 0 1 0 0 1 0 0 0 0 1 1 0 0 0 0 0 0 1 1 0 1 0 0 0 0 0 1 1 0 0 0 0 0 0 0 1 0 1 0 0 0 0 0 1 0 0 1 0 0 0 0 1 0 0 1 0 0 0 0 1 0 0 1 0 0 0 0 1 0 0 1 0 0 0 0 1 0 0 1 0 0 0 0 1 1 0 0 0 0 0 1 1 0 0 0 0 0 0 1 1 0 0 0 0 0 0 2 0 0 0 0 0 0 0 2 0 0 0 0 0 0 0 0 0 1 0 0 0 1 0 1 0 0 0 0 0 1 0 1 0 0 0 0 0 0 1 0 0 1 1 0 0 0 0 0 0 1 1 0 0 0 0 0 0 1 1 0 0 0 0 0 0 1 1 0 0 0 0 0 0 1 1 0 0 0 0 0 0 0 2 0 0 0 0 0 0 0 2 0 0 0 0 0 0 0 1 0 0 1 0 1 0 0 1 0 0 0 0 1 0 0 1 0 0 0 0 1 0 0 0 0 1 0 0 1 0 1 0 0 0 0 0 1 0 0 0 0 0 1 0 0 0 1 0 0 0 1 0 0 1 1 0 0 0 0 0 0 1 1 0 0 0 0 0 0 1 1 0 0 0 0 0 0 0 1 0 0 0 1 0 0 1 1 0 0 0 0 0 0 0 1 0 0 0 0 1 0 0 1 0 0 0 0 1 1 0 0 1 0 0 0 0 1 0 0 1 0 0 0 0 0 0 0 1 0 0 0 1 0 0 0 0 1 0 1 0 0 0 1 0 0 0 1 0 0 0 1 0 0 0 0 1 0 0 1 0 0 0 0 1 0 0 0 0 0 0 0 2 1 0 0 0 0 0 1 0 0 0 0 2 0 0 0 0 0 1 0 0 0 0 1 0 0 2 0 0 0 0 0 0 0 0 1 0 1 0 0 0 0 0 1 0 1 0 0 0 1 0 0 0 0 1 0 0 0 0 0 0 0 1 1 0 0 0 0 0 0 1 0 1 0 1 0 0 0 0 0 1 0 1 0 0 1 0 0 0 0 1 0 0 1 0 0 0 0 0 0 0 1 1 0 0 0 0 0 0 -1 1 0 0 0 0 0 0 -1 1 0 0 -1 0 0 0 0 1 0 0 0 0 0 0 0 0 0 0 0 0 0 0 0 1 0 -1 0 0 0 0 -1 1 0 0 1 0 0 0 -1 0 0 0 0 0 0 0 0 -1 0 1 0 0 0 0 0 -1 0 1 0 0 0 0 0 -1 0 1 0 0 0 0 0 -1 0 1 0 0 0 1 0 -1 0 0 0 0 0 1 0 -1 0 0 0 0 0 1 0 -1 0 0 0 1 0 0 -1 0 0 0 0 1 0 0 -1 0 0 0 0 1 0 0 -1 0 0 0 0 0 0 1 0 0 0 -1 0 0 0 1 0 0 -1 0 0 0 0 1 0 0 -1 0 0 0 0 0 0 0 0 0 0 0 0 0 -1 0 0 1 0 0 0 0 -1 0 0 1 0 0 0 0 0 0 0 0 0 0 0 0 0 0 0 0 1 0 -1 0 0 0 0 0 0 0 0 0 0 0 0 0 0 0 1 0 -1 0 0 0 0 0 0 0 0 -1 1 0 0 -1 1 0 0 0 0 0 0 -1 1 0 0 0 0 0 0 -1 1 0 0 0 0 0 0 0 1 -1 0 0 0 0 0 0 1 -1 0 0 0 0 0 0 1 -1 0 0 0 0 0 0 0 0 1 0 0 -1 0 -1 0 0 1 0 0 0 -1 0 0 0 1 0 0 0 -1 0 0 0 0 1 0 0 0 -1 0 0 0 1 0 0 0 0 0 0 1 -1 0 0 0 0 0 0 0 0 0 0 0 0 0 0 -1 0 1 0 -1 0 0 0 0 0 1 0 -1 0 0 0 0 0 1 0 -1 0 0 0 0 0 1 0 0 0 0 0 0 -1 1 0 0 0 0 0 0 -1 1 0 0 0 0 1 0 0 0 -1 1 0 0 0 0 -1 0 0 1 0 0 0 -1 0 0 0 1 0 0 0 0 -1 0 0 0 1 0 0 0 -1 0 0 0 -1 1 0 0 0 0 0 0 -1 0 0 0 0 1 0 0 -1 0 0 0 0 1 0 -1 0 0 0 0 0 1 0 -1 0 0 0 0 0 1 0 -1 1 0 0 0 0 0 0 -1 0 0 0 0 1 0 0 -1 0 0 0 0 0 1 0 -1 0 0 0 0 0 0 1 -1 0 0 0 0 0 0 1 0 0 0 0 0 0 0 0 -1 0 0 0 1 0 0 0 -1 0 0 0 1 0 0 0 -1 0 0 0 1 0 0 0 -1 0 0 0 1 0 0 0 -1 0 0 0 1 0 0 0 -1 0 0 0 1 0 0 0 1 0 0 0 0 0 0 -1 1 0 0 0 0 0 0 -1 0 0 1 0 0 0 0 -1 0 0 1 0 0 0 0 -1 1 0 0 0 0 0 0 -1 -1 0 1 0 0 0 0 0 -1 1 0 0 0 0 0 0 0 -1 0 1 0 0 0 0 0 -1 0 0 1 0 0 0 0 -1 0 0 1 0 0 0 0 -1 0 0 1 0 0 0 0 -1 0 0 1 0 0 0 0 -1 0 0 1 0 0 0 0 -1 1 0 0 0 0 0 1 -1 0 0 0 0 0 0 1 -1 0 0 0 0 0 0 0 0 0 0 0 0 0 0 0 0 0 0 0 0 0 0 0 0 -1 0 0 0 1 0 -1 0 0 0 0 0 1 0 -1 0 0 0 0 0 0 1 0 0 -1 1 0 0 0 0 0 0 -1 1 0 0 0 0 0 0 -1 1 0 0 0 0 0 0 -1 1 0 0 0 0 0 0 -1 1 0 0 0 0 0 0 0 0 0 0 0 0 0 0 0 0 0 0 0 0 0 0 0 -1 0 0 1 0 -1 0 0 1 0 0 0 0 -1 0 0 1 0 0 0 0 -1 0 0 0 0 1 0 0 -1 0 1 0 0 0 0 0 -1 0 0 0 0 0 1 0 0 0 -1 0 0 0 1 0 0 -1 1 0 0 0 0 0 0 -1 1 0 0 0 0 0 0 -1 1 0 0 0 0 0 0 0 1 0 0 0 -1 0 0 -1 1 0 0 0 0 0 0 0 1 0 0 0 0 -1 0 0 1 0 0 0 0 -1 -1 0 0 1 0 0 0 0 -1 0 0 1 0 0 0 0 0 0 0 1 0 0 0 -1 0 0 0 0 1 0 -1 0 0 0 1 0 0 0 -1 0 0 0 1 0 0 0 0 -1 0 0 1 0 0 0 0 -1 0 0 0 0 0 0 0 0 1 0 0 0 0 0 -1 0 0 0 0 0 0 0 0 0 0 1 0 0 0 0 -1 0 0 0 0 0 0 0 0 0 0 0 -1 0 1 0 0 0 0 0 -1 0 1 0 0 0 -1 0 0 0 0 1 0 0 0 0 0 0 0 -1 1 0 0 0 0 0 0 1 0 -1 0 1 0 0 0 0 0 -1 0 1 0 0 -1 0 0 0 0 1 0 0 -1 0 0 0 0 0 0 0 -1 1 0 0 0 -1 -1 -1 -1 -1 0 -1 0 -1 -1 0 0 0 -1 -1 0 -1 0 0 -1 -1 0 -1 -1 -1 -1 0 -1 0 0 1 0 -1 0 0 1 -1 -1 0 -1 -1 0 -1 -1 -1 0 -1 0 -1 -1 -1 -1 -1 -1 0 -1 -1 0 -1 -1 -1 0 -1 -1 -1 0 -1 -1 -1 -1 -1 -1 1 1 1 -1 -1 0 -1 -1 1 -1 -1 -1 0 1 -1 0 -1 -1 -1 0 -1 0 -1 -1 -1 0 0 0 -1 0 1 -1 -1 -1 -1 0 -1 0 -1 -1 0 -1 -1 0 0 -1 -1 0 -1 0 -1 -1 -1 0 1 0 0 0 -1 -1
6.715751 9 11 0 0 0 0 0 0 0 0 1 0 1 0 0 0 0 0 0 0 0 0 0 0 0 0 0 0 0 0 0 0 0 0 0 0 0 0 0 0 0 0 0 0 0 0 0 0 0 0 0 0 0 0 0 0 0 0 0 0 0 0 0 0 0 0 0 0 0 0 0 0 0 0 0 0 0 0 0 0 0 0 0 0 0 0 0 0 0 0 0 0 0 0 0 0 0 0 0 0 0 0 0 0 0 0 1 1 0 0 0 0 0 0 1 1 0 0 0 0 0 0 1 1 0 0 0 0 0 0 0 1 1 0 0 0 0 0 0 1 1 0 1 0 0 0 0 1 0 0 2 0 0 0 0 0 0 0 0 0 0 0 0 0 1 1 0 0 0 0 0 0 1 1 0 0 0 0 0 1 0 1 0 0 0 0 0 0 1 1 0 0 0 1 0 0 1 0 0 0 0 2 0 0 0 0 0 0 0 2 0 0 0 0 0 1 0 0 0 0 1 0 0 1 0 0 0 0 1 0 0 1 0 1 0 0 0 0 0 0 0 1 0 0 1 0 1 0 0 1 0 0 0 0 1 0 0 1 0 0 0 0 0 0 0 0 0 0 1 1 1 0 0 0 0 0 0 1 0 0 0 0 0 0 0 2 0 1 1 0 0 0 0 0 0 0 1 0 0 0 0 1 1 0 0 0 0 0 0 1 0 0 1 0 1 0 0 0 0 0 1 0 1 0 0 0 0 0 0 0 0 0 2 0 0 1 1 0 0 0 0 0 0 1 1 0 0 0 0 0 0 1 1 0 0 0 0 0 0 1 1 0 0 0 0 0 0 0 1 0 0 1 0 0 0 1 1 0 0 0 0 0 1 0 0 0 1 0 0 0 1 0 0 0 1 0 0 0 0 0 0 0 1 1 0 0 0 0 0 0 0 2 0 0 0 0 0 0 0 2 0 0 0 0 0 0 1 1 0 0 0 0 0 0 0 2 0 0 0 0 0 0 1 0 1 0 0 0 0 0 1 0 1 0 0 0 0 0 1 0 1 0 0 0 0 0 1 0 1 0 0 0 0 0 1 0 1 0 0 0 0 0 1 0 1 0 0 0 0 1 1 0 0 0 1 0 1 0 0 0 0 0 1 0 1 0 0 0 0 0 1 0 0 1 0 0 0 0 0 1 0 1 0 0 0 0 0 0 2 0 0 0 0 0 0 0 1 0 0 0 1 0 0 0 0 0 0 1 1 0 0 0 0 0 0 0 2 0 0 0 0 0 0 0 2 0 0 1 0 0 0 0 1 0 0 1 0 0 0 1 0 0 0 1 0 0 0 0 1 0 0 0 0 0 0 0 1 1 0 0 0 0 0 0 1 1 0 0 1 0 1 0 0 0 0 0 1 0 1 0 0 0 0 0 0 0 1 0 1 0 0 0 0 0 1 1 0 0 0 0 0 0 1 1 0 0 0 0 0 0 1 0 0 1 0 0 1 0 1 0 0 0 1 0 0 0 1 0 0 0 1 0 0 0 1 0 0 0 0 0 1 0 1 0 0 0 0 0 1 0 1 0 0 0 1 0 0 0 1 0 0 0 0 0 1 0 1 0 0 0 0 1 0 0 1 0 0 0 0 1 0 1 0 0 0 0 0 0 0 0 1 1 0 0 0 0 0 0 1 1 0 0 0 0 0 0 2 0 0 0 0 0 1 0 1 0 0 0 0 0 1 0 1 0 0 0 0 0 2 0 0 0 0 0 1 0 0 1 0 0 0 0 1 0 0 1 0 0 0 0 1 0 0 1 0 0 0 0 1 0 0 1 0 0 0 0 0 0 1 0 0 0 1 0 0 0 0 0 0 0 1 1 0 0 1 0 0 0 0 1 0 0 0 1 0 1 0 0 0 0 0 1 0 1 0 0 0 0 0 1 0 1 0 0 0 0 0 1 0 0 0 1 0 0 0 2 0 0 0 0 0 0 0 2 0 0 0 0 0 0 0 1 0 0 0 1 0 0 0 0 1 0 1 0 0 1 0 1 0 0 0 0 0 1 0 1 0 0 0 0 0 0 0 1 0 1 0 0 0 0 1 1 0 0 0 0 0 0 0 1 0 0 1 0 0 0 0 1 0 0 1 0 0 0 1 1 0 0 0 0 0 0 1 1 0 0 0 0 0 0 1 1 0 0 0 0 0 0 1 1 0 0 0 0 0 0 1 1 0 0 0 0 0 0 1 1 0 0 0 0 0 0 1 1 0 0 0 0 0 0 0 1 0 0 1 0 0 0 0 1 0 1 0 0 0 0 0 1 0 0 1 0 0 0 0 0 1 1 0 0 0 0 1 0 0 1 0 0 0 0 1 0 0 1 0 0 0 0 1 0 0 1 0 0 0 0 1 0 0 0 0 1 1 0 1 0 0 0 0 0 0 0 1 1 0 0 0 0 0 1 0 0 0 0 1 0 0 1 0 0 0 0 1 0 0 0 0 0 1 1 0 0 0 0 0 0 1 1 0 0 0 0 0 1 0 1 0 0 0 0 0 1 0 0 1 0 0 0 0 0 0 2 0 0 0 1 0 0 0 1 0 0 0 1 0 0 0 0 0 1 0 1 0 0 0 0 0 1 0 0 0 0 0 2 0 0 0 0 0 0 -1 1 0 0 0 0 0 0 -1 1 0 0 0 0 0 0 -1 1 0 0 0 0 0 0 0 1 -1 0 0 0 0 0 0 1 -1 0 -1 0 0 0 0 1 0 0 0 0 0 0 0 0 0 0 0 0 0 0 0 0 -1 1 0 0 0 0 0 0 -1 1 0 0 0 0 0 -1 0 1 0 0 0 0 0 0 -1 1 0 0 0 1 0 0 -1 0 0 0 0 0 0 0 0 0 0 0 0 0 0 0 0 0 0 1 0 0 0 0 -1 0 0 1 0 0 0 0 -1 0 0 1 0 -1 0 0 0 0 0 0 0 1 0 0 -1 0 -1 0 0 1 0 0 0 0 -1 0 0 1 0 0 0 0 0 0 0 0 0 0 1 -1 -1 0 0 0 0 0 0 1 0 0 0 0 0 0 0 0 0 -1 1 0 0 0 0 0 0 0 1 0 0 0 0 -1 1 0 0 0 0 0 0 -1 0 0 1 0 -1 0 0 0 0 0 1 0 -1 0 0 0 0 0 0 0 0 0 0 0 0 -1 1 0 0 0 0 0 0 -1 1 0 0 0 0 0 0 -1 1 0 0 0 0 0 0 -1 1 0 0 0 0 0 0 0 1 0 0 -1 0 0 0 -1 1 0 0 0 0 0 -1 0 0 0 1 0 0 0 -1 0 0 0 1 0 0 0 0 0 0 0 1 -1 0 0 0 0 0 0 0 0 0 0 0 0 0 0 0 0 0 0 0 0 0 0 1 -1 0 0 0 0 0 0 0 0 0 0 0 0 0 0 -1 0 1 0 0 0 0 0 -1 0 1 0 0 0 0 0 -1 0 1 0 0 0 0 0 -1 0 1 0 0 0 0 0 -1 0 1 0 0 0 0 0 -1 0 1 0 0 0 0 1 -1 0 0 0 1 0 -1 0 0 0 0 0 1 0 -1 0 0 0 0 0 1 0 0 -1 0 0 0 0 0 1 0 -1 0 0 0 0 0 0 0 0 0 0 0 0 0 0 -1 0 0 0 1 0 0 0 0 0 0 -1 1 0 0 0 0 0 0 0 0 0 0 0 0 0 0 0 0 0 0 1 0 0 0 0 -1 0 0 -1 0 0 0 1 0 0 0 -1 0 0 0 0 1 0 0 0 0 0 0 0 -1 1 0 0 0 0 0 0 -1 1 0 0 -1 0 1 0 0 0 0 0 -1 0 1 0 0 0 0 0 0 0 1 0 -1 0 0 0 0 0 1 -1 0 0 0 0 0 0 1 -1 0 0 0 0 0 0 1 0 0 -1 0 0 -1 0 1 0 0 0 1 0 0 0 -1 0 0 0 1 0 0 0 -1 0 0 0 0 0 1 0 -1 0 0 0 0 0 1 0 -1 0 0 0 1 0 0 0 -1 0 0 0 0 0 1 0 -1 0 0 0 0 1 0 0 -1 0 0 0 0 -1 0 1 0 0 0 0 0 0 0 0 1 -1 0 0 0 0 0 0 1 -1 0 0 0 0 0 0 0 0 0 0 0 0 -1 0 1 0 0 0 0 0 -1 0 1 0 0 0 0 0 0 0 0 0 0 0 1 0 0 -1 0 0 0 0 1 0 0 -1 0 0 0 0 1 0 0 -1 0 0 0 0 1 0 0 -1 0 0 0 0 0 0 -1 0 0 0 1 0 0 0 0 0 0 0 1 -1 0 0 -1 0 0 0 0 1 0 0 0 1 0 -1 0 0 0 0 0 1 0 -1 0 0 0 0 0 1 0 -1 0 0 0 0 0 1 0 0 0 -1 0 0 0 0 0 0 0 0 0 0 0 0 0 0 0 0 0 0 0 1 0 0 0 -1 0 0 0 0 -1 0 1 0 0 -1 0 1 0 0 0 0 0 -1 0 1 0 0 0 0 0 0 0 -1 0 1 0 0 0 0 1 -1 0 0 0 0 0 0 0 -1 0 0 1 0 0 0 0 -1 0 0 1 0 0 0 1 -1 0 0 0 0 0 0 1 -1 0 0 0 0 0 0 1 -1 0 0 0 0 0 0 1 -1 0 0 0 0 0 0 1 -1 0 0 0 0 0 0 1 -1 0 0 0 0 0 0 1 -1 0 0 0 0 0 0 0 1 0 0 -1 0 0 0 0 1 0 -1 0 0 0 0 0 1 0 0 -1 0 0 0 0 0 1 -1 0 0 0 0 1 0 0 -1 0 0 0 0 1 0 0 -1 0 0 0 0 1 0 0 -1 0 0 0 0 -1 0 0 0 0 1 1 0 -1 0 0 0 0 0 0 0 -1 1 0 0 0 0 0 1 0 0 0 0 -1 0 0 1 0 0 0 0 -1 0 0 0 0 0 1 -1 0 0 0 0 0 0 1 -1 0 0 0 0 0 -1 0 1 0 0 0 0 0 -1 0 0 1 0 0 0 0 0 0 0 0 0 0 1 0 0 0 -1 0 0 0 1 0 0 0 0 0 -1 0 1 0 0 0 0 0 -1 0 0 0 0 0 0 0 0 0 -1 -1 0 -1 -1 -1 0 0 -1 -1 -1 1 1 -1 0 0 -1 0 -1 0 -1 1 -1 -1 -1 -1 0 -1 0 0 1 0 -1 0 1 0 -1 -1 -1 -1 -1 0 0 -1 0 0 -1 1 -1 -1 -1 -1 -1 0 0 -1 -1 0 0 -1 -1 -1 -1 -1 -1 0 -1 -1 -1 -1 -1 -1 0 1 0 -1 -1 0 -1 -1 0 -1 -1 -1 -1 1 -1 0 0 -1 -1 -1 -1 0 -1 -1 -1 1 1 0 0 1 0 -1 -1 0 -1 -1 -1 1 0 0 0 -1 0 -1 0 -1 -1 -1 -1 0 -1 -1 0 0 1 -1 -1 -1 -1 -1
8.476886 9 12 0 0 0 0 0 0 0 0 1 0 0 1 0 0 0 0 0 0 0 0 0 0 0 0 0 0 0 0 0 0 0 0 0 0 0 0 0 0 0 0 0 0 0 0 0 0 0 0 0 0 0 0 0 0 0 0 0 0 0 0 0 0 0 0 0 0 0 0 0 0 0 0 0 0 0 0 0 0 0 0 0 0 0 0 0 0 0 0 0 0 0 0 0 0 0 0 0 0 0 0 0 1 0 0 0 1 0 0 1 0 0 0 0 1 0 0 1 0 0 0 0 1 0 0 1 0 0 0 0 1 0 0 0 0 0 0 0 1 0 1 0 0 0 0 0 1 0 1 2 0 0 0 0 0 0 0 0 0 1 0 0 0 0 1 0 0 0 0 1 0 0 1 0 0 0 0 1 0 0 1 0 0 0 0 1 0 0 1 0 0 0 1 1 0 0 0 0 0 0 2 0 0 0 0 0 0 0 2 0 0 0 0 0 1 0 0 0 0 1 0 0 1 0 0 0 0 1 0 0 1 0 0 0 0 1 0 0 0 0 1 0 1 0 0 0 0 0 1 0 1 0 0 0 0 0 1 0 1 0 0 0 0 0 0 0 1 1 0 1 0 0 0 0 0 0 1 1 0 0 0 0 0 0 1 0 0 1 0 1 0 0 0 0 0 1 0 1 0 0 0 1 0 0 0 1 0 0 0 1 0 1 0 0 0 0 0 0 1 1 0 0 0 0 0 1 0 0 0 0 0 1 0 0 0 1 1 0 0 0 0 0 0 1 1 0 0 0 0 0 0 1 1 0 0 0 0 0 0 1 1 0 0 0 0 0 0 1 0 0 0 0 1 0 0 1 0 0 0 0 1 0 1 0 0 1 0 0 0 0 1 0 0 1 0 0 0 0 0 0 0 1 0 0 1 0 1 0 0 0 1 0 0 0 0 0 1 0 1 0 0 1 0 0 0 1 0 0 0 1 0 0 0 0 1 0 0 0 0 0 0 1 0 1 0 0 0 0 0 1 0 1 0 0 0 0 0 1 0 1 0 0 0 0 0 1 0 1 0 0 0 0 0 1 0 1 0 0 0 0 1 0 0 1 0 0 0 1 1 0 0 0 0 1 0 1 0 0 0 0 0 1 0 1 0 0 0 0 0 1 0 1 0 0 0 0 0 1 1 0 0 0 0 0 0 0 0 1 0 1 0 0 0 0 0 0 0 1 0 1 0 0 0 0 0 1 0 1 0 0 0 0 0 1 0 1 0 0 0 0 1 0 0 1 0 0 1 0 1 0 0 0 0 0 0 0 1 0 1 0 0 0 0 0 1 0 0 1 0 1 0 0 0 0 0 0 1 0 0 0 0 0 1 0 1 0 0 1 0 1 0 0 0 0 1 0 0 1 0 0 0 0 1 0 0 1 0 0 0 0 1 0 0 1 0 0 0 0 1 0 0 1 0 0 0 0 1 0 0 1 0 0 0 0 0 0 0 2 0 0 0 2 0 0 0 0 0 0 0 2 0 0 0 0 0 0 0 1 0 1 0 0 0 0 0 0 0 1 0 0 1 0 0 1 0 0 0 0 1 0 0 0 0 1 0 0 1 0 0 0 1 0 0 0 1 0 0 0 0 1 1 0 0 0 0 0 1 0 0 1 0 0 0 0 1 0 0 1 0 0 0 0 0 0 0 1 0 1 0 0 0 1 0 1 0 0 0 0 0 1 0 1 0 0 0 0 0 2 0 0 0 0 0 1 0 0 0 1 0 0 0 1 0 0 1 0 0 0 0 1 1 0 0 0 0 0 0 1 0 0 1 0 0 0 0 0 0 0 1 0 0 1 0 0 1 0 0 0 0 1 0 0 1 0 0 0 0 0 1 0 0 0 1 1 0 0 0 0 0 0 1 1 0 0 0 0 0 0 1 0 0 1 0 0 0 0 1 0 1 0 0 0 0 0 1 0 0 1 0 0 0 0 1 0 1 0 0 0 0 0 1 0 1 0 0 0 1 0 0 0 0 1 0 0 1 0 1 0 0 0 0 0 1 0 1 0 0 0 0 0 1 0 0 0 1 0 0 0 1 1 0 0 0 0 0 0 1 0 0 0 0 1 0 0 0 1 0 0 0 1 0 0 0 2 0 0 0 0 0 0 0 2 0 0 0 0 0 0 1 1 0 0 0 0 0 0 0 2 0 0 0 0 0 0 0 1 0 0 0 1 0 0 0 1 0 0 0 1 0 1 0 1 0 0 0 0 0 0 0 1 1 0 0 0 0 0 1 0 1 0 0 0 0 0 1 0 1 0 0 0 0 0 1 0 0 1 0 0 0 0 0 1 1 0 0 0 0 0 0 1 0 1 0 0 0 0 0 1 0 1 0 0 0 0 0 0 0 0 0 0 2 1 0 0 0 0 0 0 1 0 0 0 1 0 0 0 1 0 1 0 0 0 0 0 1 0 1 0 0 0 0 0 1 0 0 0 0 1 0 0 1 0 0 0 0 1 0 0 1 0 0 1 0 0 1 0 0 0 0 1 0 0 0 1 0 0 0 1 0 0 1 0 0 0 1 0 0 0 0 0 1 0 1 0 0 0 0 0 1 0 1 0 0 0 0 0 1 0 0 0 0 0 1 0 1 0 -1 0 0 0 1 0 0 -1 0 0 0 0 1 0 0 -1 0 0 0 0 1 0 0 -1 0 0 0 0 1 0 0 0 0 0 0 0 1 0 -1 0 0 0 0 0 1 0 -1 0 0 0 0 0 0 0 0 0 0 -1 0 0 0 0 1 0 0 0 0 -1 0 0 1 0 0 0 0 -1 0 0 1 0 0 0 0 -1 0 0 1 0 0 0 1 -1 0 0 0 0 0 0 0 0 0 0 0 0 0 0 0 0 0 0 0 0 1 0 0 0 0 -1 0 0 1 0 0 0 0 -1 0 0 1 0 0 0 0 -1 0 0 0 0 1 0 -1 0 0 0 0 0 1 0 -1 0 0 0 0 0 1 0 -1 0 0 0 0 0 0 0 -1 1 0 -1 0 0 0 0 0 0 1 -1 0 0 0 0 0 0 1 0 0 1 0 -1 0 0 0 0 0 1 0 -1 0 0 0 1 0 0 0 -1 0 0 0 -1 0 1 0 0 0 0 0 0 -1 1 0 0 0 0 0 -1 0 0 0 0 0 1 0 0 0 1 -1 0 0 0 0 0 0 1 -1 0 0 0 0 0 0 1 -1 0 0 0 0 0 0 1 -1 0 0 0 0 0 0 1 0 0 0 0 -1 0 0 1 0 0 0 0 -1 0 -1 0 0 1 0 0 0 0 -1 0 0 1 0 0 0 0 0 0 0 1 0 0 -1 0 -1 0 0 0 1 0 0 0 0 0 -1 0 1 0 0 -1 0 0 0 1 0 0 0 -1 0 0 0 0 1 0 0 0 0 0 0 -1 0 1 0 0 0 0 0 -1 0 1 0 0 0 0 0 -1 0 1 0 0 0 0 0 -1 0 1 0 0 0 0 0 -1 0 1 0 0 0 0 -1 0 0 1 0 0 0 -1 1 0 0 0 0 1 0 -1 0 0 0 0 0 1 0 -1 0 0 0 0 0 1 0 -1 0 0 0 0 0 -1 1 0 0 0 0 0 0 0 0 1 0 -1 0 0 0 0 0 0 0 -1 0 1 0 0 0 0 0 -1 0 1 0 0 0 0 0 -1 0 1 0 0 0 0 -1 0 0 1 0 0 1 0 -1 0 0 0 0 0 0 0 -1 0 1 0 0 0 0 0 -1 0 0 1 0 -1 0 0 0 0 0 0 1 0 0 0 0 0 -1 0 1 0 0 -1 0 1 0 0 0 0 -1 0 0 1 0 0 0 0 -1 0 0 1 0 0 0 0 -1 0 0 1 0 0 0 0 -1 0 0 1 0 0 0 0 -1 0 0 1 0 0 0 0 0 0 0 0 0 0 0 0 0 0 0 0 0 0 0 0 0 0 0 0 0 0 0 -1 0 1 0 0 0 0 0 0 0 1 0 0 -1 0 0 1 0 0 0 0 -1 0 0 0 0 1 0 0 -1 0 0 0 1 0 0 0 -1 0 0 0 0 -1 1 0 0 0 0 0 -1 0 0 1 0 0 0 0 -1 0 0 1 0 0 0 0 0 0 0 1 0 -1 0 0 0 -1 0 1 0 0 0 0 0 -1 0 1 0 0 0 0 0 0 0 0 0 0 0 1 0 0 0 -1 0 0 0 1 0 0 -1 0 0 0 0 1 -1 0 0 0 0 0 0 1 0 0 -1 0 0 0 0 0 0 0 -1 0 0 1 0 0 -1 0 0 0 0 1 0 0 -1 0 0 0 0 0 1 0 0 0 1 -1 0 0 0 0 0 0 1 -1 0 0 0 0 0 0 1 0 0 -1 0 0 0 0 1 0 -1 0 0 0 0 0 1 0 0 -1 0 0 0 0 1 0 -1 0 0 0 0 0 1 0 -1 0 0 0 -1 0 0 0 0 1 0 0 -1 0 1 0 0 0 0 0 -1 0 1 0 0 0 0 0 -1 0 0 0 1 0 0 0 -1 1 0 0 0 0 0 0 -1 0 0 0 0 1 0 0 0 -1 0 0 0 1 0 0 0 0 0 0 0 0 0 0 0 0 0 0 0 0 0 0 -1 1 0 0 0 0 0 0 0 0 0 0 0 0 0 0 0 1 0 0 0 -1 0 0 0 1 0 0 0 -1 0 -1 0 1 0 0 0 0 0 0 0 -1 1 0 0 0 0 0 -1 0 1 0 0 0 0 0 -1 0 1 0 0 0 0 0 -1 0 0 1 0 0 0 0 0 1 -1 0 0 0 0 0 0 1 0 -1 0 0 0 0 0 1 0 -1 0 0 0 0 0 0 0 0 0 0 0 1 0 0 0 0 0 0 -1 0 0 0 1 0 0 0 -1 0 1 0 0 0 0 0 -1 0 1 0 0 0 0 0 -1 0 0 0 0 1 0 0 -1 0 0 0 0 1 0 0 -1 0 0 -1 0 0 1 0 0 0 0 -1 0 0 0 1 0 0 0 -1 0 0 1 0 0 0 1 0 0 0 0 0 -1 0 1 0 0 0 0 0 -1 0 1 0 0 0 0 0 -1 0 0 0 0 0 1 0 -1 0 0 -1 -1 -1 -1 -1 -1 0 0 -1 -1 1 1 -1 0 -1 0 1 -1 0 -1 0 -1 -1 -1 0 0 0 1 0 0 0 0 0 0 1 -1 -1 0 -1 0 0 0 -1 0 0 0 0 -1 -1 -1 -1 -1 -1 0 -1 0 0 -1 -1 -1 -1 -1 -1 0 0 -1 -1 -1 -1 -1 -1 0 0 0 0 0 0 -1 -1 0 -1 -1 0 -1 0 -1 1 0 -1 -1 -1 -1 0 0 -1 0 0 1 0 -1 0 0 -1 -1 -1 -1 -1 0 0 -1 -1 1 0 -1 -1 0 0 -1 -1 -1 -1 -1 -1 -1 -1 1 -1 0 -1 -1 0
1.755795 10 11 0 0 0 0 0 0 0 0 0 1 1 0 0 0 0 0 0 0 0 0 0 0 0 0 0 0 0 0 0 0 0 0 0 0 0 0 0 0 0 0 0 0 0 0 0 0 0 0 0 0 0 0 0 0 0 0 0 0 0 0 0 0 0 0 0 0 0 0 0 0 0 0 0 0 0 0 0 0 0 0 0 0 0 0 0 0 0 0 0 0 0 0 0 0 0 0 0 0 0 0 0 0 0 0 2 0 0 0 0 0 0 0 2 0 0 0 1 0 0 0 1 0 0 0 0 0 0 0 0 1 1 0 0 0 0 0 0 0 1 1 1 0 0 0 1 0 0 0 1 0 0 0 1 0 0 0 0 0 0 0 0 1 1 0 0 0 0 0 0 1 1 0 0 0 0 0 0 2 0 0 0 0 0 0 0 1 1 0 0 0 0 0 0 1 1 0 0 0 0 1 0 1 0 0 0 0 0 1 0 1 0 0 0 0 0 0 1 0 1 0 0 0 0 0 1 0 1 0 0 0 0 1 1 0 0 0 0 0 0 0 0 0 1 1 1 0 0 0 0 0 1 0 1 0 0 0 0 0 1 0 0 0 0 0 0 0 1 1 1 0 0 0 1 0 0 0 0 0 0 0 1 0 0 1 0 1 1 0 0 0 0 0 0 0 1 0 0 0 0 1 0 0 1 0 0 0 0 1 0 0 1 0 1 0 0 0 0 0 0 0 2 0 0 0 0 0 0 0 0 1 1 0 0 2 0 0 0 0 0 0 0 2 0 0 0 0 0 0 0 2 0 0 0 0 0 0 0 1 0 1 0 0 0 0 0 0 0 1 0 1 0 0 0 1 0 1 0 0 0 0 1 0 0 0 0 0 0 1 1 1 0 0 0 0 0 0 1 0 0 0 0 1 0 0 1 0 0 0 0 1 0 0 0 1 0 0 0 1 0 0 0 0 0 0 0 2 0 0 0 0 0 0 0 2 0 0 0 0 0 0 2 0 0 0 1 0 0 0 1 0 0 0 1 0 0 0 1 0 0 0 1 0 0 0 1 0 0 0 0 0 0 0 1 1 0 0 0 0 0 0 1 1 0 0 0 0 0 0 1 0 0 1 0 0 1 0 0 1 0 0 0 0 1 0 1 0 0 0 0 0 0 1 0 1 0 0 0 0 0 1 0 1 0 0 0 1 1 0 0 0 0 0 0 1 1 0 0 0 0 0 0 1 0 0 0 1 0 0 1 0 0 0 0 0 1 0 1 0 0 0 0 0 1 0 1 0 0 0 0 0 1 0 1 1 0 0 0 0 0 0 1 1 0 0 0 0 0 0 1 0 0 0 0 0 1 0 1 0 0 0 0 0 1 0 0 0 1 0 1 0 0 0 1 0 1 0 0 0 0 0 1 0 0 0 0 0 1 0 1 0 0 0 0 1 0 0 1 0 0 0 0 1 0 0 1 0 0 0 0 0 0 1 1 0 1 0 0 0 0 0 0 0 0 0 1 0 0 1 0 0 0 0 1 0 0 1 0 0 0 0 1 0 0 1 0 0 0 0 1 0 0 1 0 0 0 0 1 0 0 1 1 0 0 0 1 0 0 0 1 0 0 0 1 0 0 0 0 2 0 0 0 0 0 0 0 1 0 0 0 1 0 0 0 1 0 0 0 1 0 0 0 1 0 0 1 0 0 0 0 1 1 0 0 0 0 0 0 1 1 0 0 0 0 0 0 1 1 0 0 0 0 0 0 1 0 1 0 0 0 0 0 1 0 1 0 0 0 0 1 0 0 1 0 0 0 0 1 0 0 1 0 0 0 0 0 0 2 0 0 0 0 0 1 0 0 0 0 0 0 1 1 0 1 0 0 0 0 0 0 0 1 0 0 1 0 0 0 0 1 0 0 1 0 0 0 0 1 0 0 1 0 0 0 0 1 0 0 0 0 1 0 0 1 1 0 0 0 0 0 0 0 2 0 0 0 0 0 0 0 1 0 0 0 1 0 0 0 1 1 0 0 0 1 1 0 0 0 0 0 0 1 1 0 0 0 0 0 0 1 0 0 1 0 0 0 0 1 0 0 1 0 0 0 0 1 0 0 1 0 0 0 0 0 0 1 1 0 0 0 0 0 1 0 1 0 0 0 0 0 1 0 1 0 0 0 0 0 1 0 1 0 0 0 0 0 0 0 1 0 0 1 0 0 1 0 1 0 0 0 0 0 0 0 1 0 0 0 1 0 0 0 1 0 0 0 1 1 0 0 0 0 0 1 0 1 0 0 0 0 1 0 0 0 0 0 0 0 0 1 1 0 0 0 0 0 1 1 0 0 0 0 0 0 1 1 0 0 0 0 0 0 1 0 1 0 0 0 0 0 1 0 1 0 0 1 0 0 0 0 1 0 0 1 0 0 0 1 0 0 0 1 1 0 0 0 0 0 0 0 0 0 0 2 0 0 1 0 0 0 0 1 0 0 0 1 0 0 1 0 0 0 0 1 0 0 1 0 0 1 0 0 1 0 0 0 0 0 0 0 1 0 1 0 0 0 0 0 0 0 1 0 1 0 0 0 0 0 1 0 1 0 0 0 0 1 0 0 1 0 0 0 0 1 0 0 1 0 0 0 0 1 1 0 0 0 0 0 0 0 0 0 0 0 0 0 0 0 0 0 0 1 0 0 0 -1 0 0 0 0 0 0 0 0 1 -1 0 0 0 0 0 0 0 -1 1 -1 0 0 0 1 0 0 0 -1 0 0 0 1 0 0 0 0 0 0 0 0 1 -1 0 0 0 0 0 0 1 -1 0 0 0 0 0 0 0 0 0 0 0 0 0 0 1 -1 0 0 0 0 0 0 1 -1 0 0 0 0 -1 0 1 0 0 0 0 0 -1 0 1 0 0 0 0 0 0 1 0 -1 0 0 0 0 0 1 0 -1 0 0 0 0 -1 1 0 0 0 0 0 0 0 0 0 -1 1 -1 0 0 0 0 0 1 0 -1 0 0 0 0 0 1 0 0 0 0 0 0 0 1 -1 -1 0 0 0 1 0 0 0 0 0 0 0 1 0 0 -1 0 -1 1 0 0 0 0 0 0 0 1 0 0 0 0 -1 0 0 1 0 0 0 0 -1 0 0 1 0 -1 0 0 0 0 0 0 0 0 0 0 0 0 0 0 0 0 1 -1 0 0 0 0 0 0 0 0 0 0 0 0 0 0 0 0 0 0 0 0 0 0 0 0 0 0 -1 0 1 0 0 0 0 0 0 0 1 0 -1 0 0 0 -1 0 1 0 0 0 0 -1 0 0 0 0 0 0 1 -1 1 0 0 0 0 0 0 1 0 0 0 0 -1 0 0 1 0 0 0 0 -1 0 0 0 1 0 0 0 -1 0 0 0 0 0 0 0 0 0 0 0 0 0 0 0 0 0 0 0 0 0 0 0 0 0 0 1 0 0 0 -1 0 0 0 1 0 0 0 -1 0 0 0 1 0 0 0 -1 0 0 0 0 0 0 0 -1 1 0 0 0 0 0 0 -1 1 0 0 0 0 0 0 -1 0 0 1 0 0 -1 0 0 1 0 0 0 0 -1 0 1 0 0 0 0 0 0 -1 0 1 0 0 0 0 0 -1 0 1 0 0 0 1 -1 0 0 0 0 0 0 1 -1 0 0 0 0 0 0 1 0 0 0 -1 0 0 1 0 0 0 0 0 -1 0 1 0 0 0 0 0 -1 0 1 0 0 0 0 0 -1 0 1 -1 0 0 0 0 0 0 1 -1 0 0 0 0 0 0 1 0 0 0 0 0 -1 0 1 0 0 0 0 0 -1 0 0 0 -1 0 1 0 0 0 1 0 -1 0 0 0 0 0 1 0 0 0 0 0 -1 0 1 0 0 0 0 -1 0 0 1 0 0 0 0 -1 0 0 1 0 0 0 0 0 0 -1 1 0 -1 0 0 0 0 0 0 0 0 0 -1 0 0 1 0 0 0 0 -1 0 0 1 0 0 0 0 -1 0 0 1 0 0 0 0 -1 0 0 1 0 0 0 0 -1 0 0 1 1 0 0 0 -1 0 0 0 1 0 0 0 -1 0 0 0 0 0 0 0 0 0 0 0 0 1 0 0 0 -1 0 0 0 1 0 0 0 -1 0 0 0 1 0 0 -1 0 0 0 0 1 -1 0 0 0 0 0 0 1 -1 0 0 0 0 0 0 1 -1 0 0 0 0 0 0 1 0 -1 0 0 0 0 0 1 0 -1 0 0 0 0 1 0 0 -1 0 0 0 0 1 0 0 -1 0 0 0 0 0 0 0 0 0 0 0 0 1 0 0 0 0 0 0 -1 1 0 -1 0 0 0 0 0 0 0 1 0 0 -1 0 0 0 0 1 0 0 -1 0 0 0 0 1 0 0 -1 0 0 0 0 1 0 0 0 0 -1 0 0 1 -1 0 0 0 0 0 0 0 0 0 0 0 0 0 0 0 1 0 0 0 -1 0 0 0 1 -1 0 0 0 1 -1 0 0 0 0 0 0 1 -1 0 0 0 0 0 0 1 0 0 -1 0 0 0 0 1 0 0 -1 0 0 0 0 1 0 0 -1 0 0 0 0 0 0 1 -1 0 0 0 0 0 1 0 -1 0 0 0 0 0 1 0 -1 0 0 0 0 0 1 0 -1 0 0 0 0 0 0 0 -1 0 0 1 0 0 1 0 -1 0 0 0 0 0 0 0 -1 0 0 0 1 0 0 0 -1 0 0 0 1 1 0 0 0 0 0 -1 0 1 0 0 0 0 -1 0 0 0 0 0 0 0 0 -1 1 0 0 0 0 0 -1 1 0 0 0 0 0 0 -1 1 0 0 0 0 0 0 -1 0 1 0 0 0 0 0 -1 0 1 0 0 -1 0 0 0 0 1 0 0 -1 0 0 0 1 0 0 0 -1 1 0 0 0 0 0 0 0 0 0 0 0 0 0 1 0 0 0 0 -1 0 0 0 1 0 0 -1 0 0 0 0 1 0 0 -1 0 0 1 0 0 -1 0 0 0 0 0 0 0 -1 0 1 0 0 0 0 0 0 0 -1 0 1 0 0 0 0 0 -1 0 1 0 0 0 0 1 0 0 -1 0 0 0 0 1 0 0 -1 0 0 0 0 1 -1 0 0 -1 -1 -1 0 -1 -1 0 0 -1 -1 -1 0 0 0 -1 0 1 -1 -1 0 0 -1 0 -1 -1 -1 -1 -1 -1 -1 -1 1 -1 -1 -1 0 0 -1 -1 0 -1 -1 1 0 -1 0 -1 -1 0 -1 -1 -1 -1 -1 0 -1 -1 -1 -1 0 -1 -1 0 -1 -1 -1 -1 -1 -1 -1 -1 -1 -1 0 1 0 -1 -1 -1 -1 -1 0 -1 -1 -1 0 1 -1 -1 0 -1 -1 0 -1 -1 -1 -1 -1 0 0 1 0 0 0 -1 -1 0 -1 0 -1 0 0 0 -1 -1 0 0 -1 -1 -1 0 -1 1 -1 -1 0 1 1 0 0 0 -1 -1
3.059339 10 12 0 0 0 0 0 0 0 0 0 1 0 1 0 0 0 0 0 0 0 0 0 0 0 0 0 0 0 0 0 0 0 0 0 0 0 0 0 0 0 0 0 0 0 0 0 0 0 0 0 0 0 0 0 0 0 0 0 0 0 0 0 0 0 0 0 0 0 0 0 0 0 0 0 0 0 0 0 0 0 0 0 0 0 0 0 0 0 0 0 0 0 0 0 0 0 0 0 0 0 0 0 1 0 0 1 0 0 0 1 0 0 0 1 0 0 0 2 0 0 0 0 0 0 0 1 0 0 0 0 1 0 0 0 0 0 0 0 0 0 2 0 0 0 0 1 0 0 1 1 0 0 0 1 0 0 0 0 0 1 0 0 1 0 0 0 0 0 0 1 1 0 0 0 0 0 0 1 1 0 0 0 0 0 0 1 1 0 0 0 0 0 0 1 1 0 0 0 0 0 1 0 1 0 0 0 0 0 1 0 1 0 0 0 0 0 0 1 0 1 0 0 0 0 0 1 0 1 0 0 0 0 0 1 0 1 0 0 0 0 0 0 1 0 1 0 0 0 0 0 1 1 0 0 0 0 0 0 1 1 0 0 0 0 0 0 1 1 0 1 0 0 0 1 0 0 0 1 0 0 0 1 0 0 0 0 0 1 0 1 0 0 0 0 0 1 0 1 0 0 0 0 0 1 0 1 0 0 0 1 0 1 0 0 0 0 0 0 1 0 0 1 0 0 0 1 0 0 0 0 1 0 0 0 1 0 1 0 0 0 0 0 1 0 1 0 0 0 0 0 1 0 1 0 0 0 0 0 0 0 2 0 0 0 0 0 0 0 1 0 0 0 1 0 0 0 1 0 0 0 1 0 1 0 0 0 0 0 1 0 2 0 0 0 0 0 0 1 0 0 0 0 0 0 1 1 1 0 0 0 0 0 0 0 1 0 1 0 0 0 0 1 0 0 0 0 1 0 0 1 0 0 0 0 1 0 0 0 0 0 0 2 0 0 0 1 0 0 0 1 0 0 0 1 0 0 0 1 0 0 0 1 0 0 0 1 0 0 0 0 0 0 0 1 1 0 0 0 0 0 1 0 1 0 0 0 0 1 0 0 0 0 1 0 0 1 0 0 1 0 0 0 0 1 0 1 0 0 0 0 0 1 0 0 1 0 0 1 0 0 0 0 1 0 0 0 1 0 0 1 0 0 0 0 1 0 0 1 0 0 0 0 1 0 0 1 0 0 0 1 0 0 0 1 0 0 0 1 0 0 1 0 0 0 0 1 0 0 1 0 0 0 0 1 0 0 1 0 0 0 0 1 0 0 1 0 0 0 0 2 0 0 0 0 0 0 0 1 0 0 0 0 1 0 0 0 0 1 0 1 0 0 0 1 1 0 0 0 0 0 0 1 1 0 0 0 0 0 0 1 1 0 0 0 0 0 0 1 1 0 0 0 0 0 0 1 1 0 0 0 0 0 0 1 0 0 0 1 0 0 0 1 0 0 0 0 0 0 1 1 0 0 0 0 0 0 1 1 0 0 0 0 0 0 1 0 0 0 0 0 1 0 1 0 0 0 0 0 1 0 1 1 0 0 0 0 1 0 0 1 0 0 0 0 1 0 0 0 1 1 0 0 0 0 0 0 2 0 0 0 0 0 0 0 2 0 0 0 0 0 0 0 1 0 0 0 0 1 0 0 1 1 0 0 0 0 0 0 1 1 0 0 0 0 0 0 1 1 0 0 0 0 0 0 1 0 0 1 0 0 0 0 1 0 1 0 0 0 0 1 1 0 0 0 0 0 0 1 0 0 1 0 0 0 0 0 0 1 1 0 0 0 0 1 1 0 0 0 0 0 0 1 1 0 0 0 0 0 0 0 0 1 0 1 0 0 0 0 0 1 0 1 0 0 0 0 0 1 0 0 0 1 0 0 0 1 0 0 1 0 0 0 0 1 0 0 0 1 0 0 0 0 1 0 1 0 0 0 0 0 1 0 1 0 0 0 1 0 1 0 0 0 0 1 1 0 0 0 0 0 0 1 1 0 0 0 0 0 0 1 1 0 0 0 0 0 0 1 1 0 0 0 0 0 0 1 1 0 0 0 0 0 0 0 0 2 0 0 0 0 0 0 1 1 0 0 0 0 0 0 1 1 0 0 0 0 0 0 2 0 0 0 0 0 0 0 0 1 0 0 0 1 0 0 1 0 0 0 0 1 0 0 0 0 0 0 0 1 1 1 0 0 0 0 0 0 1 1 0 1 0 0 0 0 0 1 1 0 0 0 0 0 0 0 1 0 0 0 0 0 1 0 1 0 0 0 0 1 0 0 0 0 1 0 0 1 0 0 0 0 0 1 0 0 1 0 0 0 0 1 0 0 1 0 0 0 0 0 0 0 2 0 0 0 0 0 0 1 1 0 0 0 1 0 0 0 1 0 0 0 0 0 0 1 1 0 1 0 0 0 0 0 1 0 0 1 0 0 0 0 1 0 0 1 0 0 0 0 1 1 0 1 0 0 0 0 0 0 0 1 0 0 1 0 0 0 0 1 0 0 0 0 1 0 0 0 0 0 0 0 2 0 0 0 0 1 0 0 1 0 0 0 0 1 0 0 1 0 0 0 0 1 0 0 1 0 -1 0 0 1 0 0 0 -1 0 0 0 1 0 0 0 0 0 0 0 0 0 0 0 -1 0 0 0 0 1 0 0 0 0 0 0 0 0 0 0 0 0 0 0 1 0 0 -1 -1 0 0 0 1 0 0 0 0 0 -1 0 0 1 0 0 0 0 0 0 -1 1 0 0 0 0 0 0 -1 1 0 0 0 0 0 0 -1 1 0 0 0 0 0 0 -1 1 0 0 0 0 0 -1 0 1 0 0 0 0 0 -1 0 1 0 0 0 0 0 0 1 0 -1 0 0 0 0 0 1 0 -1 0 0 0 0 0 1 0 -1 0 0 0 0 0 0 -1 0 1 0 0 0 0 0 -1 1 0 0 0 0 0 0 -1 1 0 0 0 0 0 0 -1 1 0 -1 0 0 0 1 0 0 0 -1 0 0 0 1 0 0 0 0 0 1 0 -1 0 0 0 0 0 1 0 -1 0 0 0 0 0 1 0 -1 0 0 0 -1 0 1 0 0 0 0 0 0 -1 0 0 1 0 0 0 -1 0 0 0 0 1 0 0 0 1 0 -1 0 0 0 0 0 1 0 -1 0 0 0 0 0 1 0 -1 0 0 0 0 0 0 0 0 0 0 0 0 0 0 0 1 0 0 0 -1 0 0 0 1 0 0 0 -1 0 -1 0 0 0 0 0 1 0 0 0 0 0 0 0 0 1 0 0 0 0 0 0 -1 1 -1 0 0 0 0 0 0 0 1 0 -1 0 0 0 0 -1 0 0 0 0 1 0 0 -1 0 0 0 0 1 0 0 0 0 0 0 0 0 0 0 1 0 0 0 -1 0 0 0 1 0 0 0 -1 0 0 0 1 0 0 0 -1 0 0 0 0 0 0 0 -1 1 0 0 0 0 0 -1 0 1 0 0 0 0 -1 0 0 0 0 1 0 0 -1 0 0 1 0 0 0 0 -1 0 1 0 0 0 0 0 -1 0 0 1 0 0 -1 0 0 0 0 1 0 0 0 1 0 0 -1 0 0 0 0 1 0 0 -1 0 0 0 0 1 0 0 -1 0 0 0 1 0 0 0 -1 0 0 0 1 0 0 -1 0 0 0 0 1 0 0 -1 0 0 0 0 1 0 0 -1 0 0 0 0 1 0 0 -1 0 0 0 0 0 0 0 0 0 0 0 0 1 0 0 0 0 -1 0 0 0 0 -1 0 1 0 0 0 1 -1 0 0 0 0 0 0 1 -1 0 0 0 0 0 0 1 -1 0 0 0 0 0 0 1 -1 0 0 0 0 0 0 1 -1 0 0 0 0 0 0 1 0 0 0 -1 0 0 0 -1 0 0 0 0 0 0 1 -1 0 0 0 0 0 0 1 -1 0 0 0 0 0 0 1 0 0 0 0 0 -1 0 1 0 0 0 0 0 -1 0 1 1 0 0 0 0 -1 0 0 1 0 0 0 0 -1 0 0 0 1 -1 0 0 0 0 0 0 0 0 0 0 0 0 0 0 0 0 0 0 0 0 0 0 1 0 0 0 0 -1 0 0 1 -1 0 0 0 0 0 0 1 -1 0 0 0 0 0 0 1 -1 0 0 0 0 0 0 1 0 0 -1 0 0 0 0 1 0 -1 0 0 0 0 1 -1 0 0 0 0 0 0 1 0 0 -1 0 0 0 0 0 0 1 -1 0 0 0 0 1 -1 0 0 0 0 0 0 1 -1 0 0 0 0 0 0 0 0 1 0 -1 0 0 0 0 0 1 0 -1 0 0 0 0 0 1 0 0 0 -1 0 0 0 1 0 0 -1 0 0 0 0 1 0 0 0 -1 0 0 0 0 1 0 -1 0 0 0 0 0 1 0 -1 0 0 0 -1 0 1 0 0 0 0 1 -1 0 0 0 0 0 0 1 -1 0 0 0 0 0 0 1 -1 0 0 0 0 0 0 1 -1 0 0 0 0 0 0 1 -1 0 0 0 0 0 0 0 0 0 0 0 0 0 0 0 1 -1 0 0 0 0 0 0 1 -1 0 0 0 0 0 0 0 0 0 0 0 0 0 0 0 -1 0 0 0 1 0 0 1 0 0 0 0 -1 0 0 0 0 0 0 0 -1 1 -1 0 0 0 0 0 0 1 1 0 -1 0 0 0 0 0 1 -1 0 0 0 0 0 0 0 -1 0 0 0 0 0 1 0 -1 0 0 0 0 1 0 0 0 0 -1 0 0 1 0 0 0 0 0 -1 0 0 1 0 0 0 0 -1 0 0 1 0 0 0 0 0 0 0 0 0 0 0 0 0 0 1 -1 0 0 0 1 0 0 0 -1 0 0 0 0 0 0 1 -1 0 1 0 0 0 0 0 -1 0 0 1 0 0 0 0 -1 0 0 1 0 0 0 0 -1 1 0 -1 0 0 0 0 0 0 0 -1 0 0 1 0 0 0 0 -1 0 0 0 0 1 0 0 0 0 0 0 0 0 0 0 0 0 1 0 0 -1 0 0 0 0 1 0 0 -1 0 0 0 0 1 0 0 -1 -1 0 -1 -1 -1 -1 0 -1 -1 0 -1 0 0 0 -1 0 0 0 0 0 0 -1 -1 -1 -1 -1 0 -1 0 0 -1 0 -1 0 -1 -1 1 -1 -1 1 -1 0 1 0 -1 0 -1 0 -1 -1 -1 -1 -1 -1 -1 -1 -1 0 -1 -1 -1 -1 0 -1 -1 0 -1 -1 -1 -1 -1 -1 -1 0 0 0 0 0 -1 -1 -1 0 -1 -1 0 0 0 -1 0 0 -1 -1 0 -1 -1 0 -1 0 -1 0 1 -1 -1 0 -1 -1 -1 -1 0 0 -1 -1 -1 0 0 -1 0 -1 0 -1 0 -1 0 -1 -1 -1 0 1 0 1 0 -1 0
0.7824528 10 13 0 0 0 0 0 0 0 0 0 1 0 0 1 0 0 0 0 0 0 0 0 0 0 0 0 0 0 0 0 0 0 0 0 0 0 0 0 0 0 0 0 0 0 0 0 0 0 0 0 0 0 0 0 0 0 0 0 0 0 0 0 0 0 0 0 0 0 0 0 0 0 0 0 0 0 0 0 0 0 0 0 0 0 0 0 0 0 0 0 0 0 0 0 0 0 0 0 0 0 0 0 1 0 0 1 0 0 0 1 0 0 0 1 0 0 0 2 0 0 0 0 0 0 0 1 0 0 0 0 1 0 0 1 0 0 0 0 0 0 1 1 0 0 0 1 0 0 0 0 0 1 0 1 0 0 0 0 0 0 0 0 1 1 0 0 0 0 0 0 1 1 0 0 0 0 0 1 1 0 0 0 0 0 0 0 1 1 0 0 0 0 0 0 1 1 0 0 0 0 0 0 1 1 0 0 1 0 0 0 1 0 0 0 1 0 0 1 0 0 0 0 0 0 0 1 0 1 0 0 0 0 0 1 0 1 0 0 0 0 0 0 0 1 1 0 0 0 1 0 0 1 0 0 0 0 0 0 0 2 0 0 0 0 0 0 0 2 0 0 0 0 0 1 0 0 1 0 0 0 0 1 1 0 0 1 0 1 0 0 0 0 0 1 0 1 0 0 0 0 0 0 1 1 0 0 0 0 0 0 0 1 1 0 0 0 0 0 1 0 0 1 0 0 0 0 0 0 0 0 1 1 0 0 1 0 0 0 0 1 0 0 1 0 0 0 0 0 1 0 1 0 0 0 0 0 1 0 0 0 1 0 0 1 0 0 0 0 1 1 0 0 0 1 0 0 1 0 0 0 0 0 0 0 0 0 0 0 2 0 2 0 0 0 0 0 0 1 0 0 0 0 0 1 0 1 0 0 0 0 0 1 0 0 1 0 0 0 0 1 0 0 0 0 0 0 1 1 0 0 0 0 0 0 1 1 0 0 1 0 0 1 0 0 0 1 0 0 0 0 0 1 0 1 0 0 0 0 0 1 0 1 0 0 0 0 0 1 0 0 0 0 0 0 1 0 1 0 0 0 0 0 1 0 1 0 0 0 0 0 0 0 2 0 0 0 0 0 1 0 1 0 0 0 0 1 0 0 1 0 0 0 0 0 1 0 1 0 0 0 0 0 1 0 1 0 1 0 0 0 0 0 1 0 1 0 0 0 0 0 1 0 1 0 0 0 0 0 1 1 1 0 0 0 0 0 0 1 1 0 0 0 0 0 0 1 1 0 0 0 0 0 0 1 1 0 0 0 0 0 0 1 1 0 0 0 0 0 0 1 1 0 0 0 0 0 0 1 1 0 0 0 0 0 0 0 0 0 1 1 0 0 0 1 0 0 1 0 0 0 0 1 1 0 0 0 0 0 0 1 1 0 0 0 0 0 0 1 1 0 0 0 0 0 0 1 1 0 0 0 0 0 0 1 1 0 0 0 0 0 0 0 0 0 1 0 0 0 1 0 0 0 1 0 0 0 1 0 1 0 0 0 0 0 1 0 1 0 0 0 0 0 1 1 0 0 0 0 0 0 1 1 0 0 0 0 0 0 1 1 1 0 0 0 0 0 0 0 1 0 0 0 0 1 0 0 1 0 0 0 0 0 1 0 1 0 0 0 0 1 0 0 1 0 0 0 0 0 1 0 2 0 0 0 0 0 0 0 2 0 0 0 0 0 0 0 1 0 0 0 0 0 1 0 1 0 0 0 0 1 0 0 1 0 0 0 0 0 1 1 0 0 0 1 0 0 0 1 0 0 0 0 0 0 1 0 0 1 0 0 0 0 1 1 0 0 0 0 0 0 1 1 0 0 0 0 0 0 1 0 0 1 0 0 0 1 0 0 0 1 0 0 0 1 0 0 0 1 0 0 0 1 0 0 1 1 0 0 0 0 0 0 0 1 0 0 0 1 0 0 1 0 1 0 0 0 0 0 1 0 1 0 0 0 0 0 0 0 1 0 0 1 0 1 0 0 0 0 0 1 0 1 0 0 1 0 0 0 0 1 0 0 1 0 0 0 0 1 0 0 1 0 0 0 0 1 1 0 0 0 0 0 0 0 0 2 0 0 0 0 0 0 1 1 0 0 0 0 0 0 1 1 0 0 0 0 0 0 1 0 0 0 0 0 1 0 0 0 1 0 0 1 0 0 1 0 1 0 0 0 0 0 0 0 1 0 0 0 1 0 0 0 1 0 0 0 1 1 0 1 0 0 0 0 0 1 0 1 0 0 0 0 0 0 1 0 0 0 0 0 1 0 1 0 0 0 0 1 0 0 0 0 0 0 1 1 0 0 0 0 0 0 1 0 1 0 0 0 0 0 1 0 1 0 0 0 0 1 0 0 1 0 0 0 0 1 0 1 0 0 1 0 1 0 0 0 0 0 1 0 0 0 0 1 0 0 2 0 0 0 0 0 0 0 1 1 0 0 0 0 0 0 0 1 0 0 1 0 0 1 0 1 0 0 0 0 0 0 0 1 0 0 1 0 0 1 0 0 0 0 0 0 1 1 0 0 0 0 0 0 1 1 0 0 0 1 0 0 0 0 0 0 0 1 0 0 1 0 0 0 0 1 0 0 1 0 -1 0 0 1 0 0 0 -1 0 0 0 1 0 0 0 0 0 0 0 0 0 0 0 -1 0 0 0 0 1 0 0 -1 0 0 0 0 0 0 1 -1 0 0 0 1 0 0 0 0 0 -1 0 1 0 0 0 0 0 0 0 0 1 -1 0 0 0 0 0 0 1 -1 0 0 0 0 0 -1 1 0 0 0 0 0 0 0 1 -1 0 0 0 0 0 0 1 -1 0 0 0 0 0 0 1 -1 0 0 -1 0 0 0 1 0 0 0 -1 0 0 1 0 0 0 0 0 0 0 1 0 -1 0 0 0 0 0 1 0 -1 0 0 0 0 0 0 0 -1 1 0 0 0 -1 0 0 1 0 0 0 0 0 0 0 0 0 0 0 0 0 0 0 0 0 0 0 0 0 1 0 0 -1 0 0 0 0 1 -1 0 0 -1 0 1 0 0 0 0 0 -1 0 1 0 0 0 0 0 0 -1 1 0 0 0 0 0 0 0 1 -1 0 0 0 0 0 -1 0 0 1 0 0 0 0 0 0 0 0 1 -1 0 0 1 0 0 0 0 -1 0 0 1 0 0 0 0 0 -1 0 1 0 0 0 0 0 -1 0 0 0 1 0 0 -1 0 0 0 0 1 -1 0 0 0 -1 0 0 1 0 0 0 0 0 0 0 0 0 0 0 0 0 0 0 0 0 0 0 0 1 0 0 0 0 0 -1 0 1 0 0 0 0 0 -1 0 0 1 0 0 0 0 -1 0 0 0 0 0 0 1 -1 0 0 0 0 0 0 1 -1 0 0 -1 0 0 1 0 0 0 1 0 0 0 0 0 -1 0 1 0 0 0 0 0 -1 0 1 0 0 0 0 0 -1 0 0 0 0 0 0 1 0 -1 0 0 0 0 0 1 0 -1 0 0 0 0 0 0 0 0 0 0 0 0 0 1 0 -1 0 0 0 0 1 0 0 -1 0 0 0 0 0 1 0 -1 0 0 0 0 0 1 0 -1 0 1 0 0 0 0 0 -1 0 1 0 0 0 0 0 -1 0 1 0 0 0 0 0 -1 1 -1 0 0 0 0 0 0 1 -1 0 0 0 0 0 0 1 -1 0 0 0 0 0 0 1 -1 0 0 0 0 0 0 1 -1 0 0 0 0 0 0 1 -1 0 0 0 0 0 0 1 -1 0 0 0 0 0 0 0 0 0 -1 1 0 0 0 1 0 0 -1 0 0 0 0 1 -1 0 0 0 0 0 0 1 -1 0 0 0 0 0 0 1 -1 0 0 0 0 0 0 1 -1 0 0 0 0 0 0 1 -1 0 0 0 0 0 0 0 0 0 -1 0 0 0 1 0 0 0 -1 0 0 0 1 0 -1 0 0 0 0 0 1 0 -1 0 0 0 0 0 1 -1 0 0 0 0 0 0 1 1 0 0 0 0 0 0 -1 1 -1 0 0 0 0 0 0 0 1 0 0 0 0 -1 0 0 1 0 0 0 0 0 -1 0 1 0 0 0 0 -1 0 0 1 0 0 0 0 0 -1 0 0 0 0 0 0 0 0 0 0 0 0 0 0 0 0 0 1 0 0 0 0 0 -1 0 1 0 0 0 0 -1 0 0 1 0 0 0 0 0 -1 1 0 0 0 -1 0 0 0 1 0 0 0 0 0 0 -1 0 0 1 0 0 0 0 -1 1 0 0 0 0 0 0 -1 1 0 0 0 0 0 0 -1 0 0 1 0 0 0 -1 0 0 0 1 0 0 0 -1 0 0 0 1 0 0 0 -1 0 0 -1 1 0 0 0 0 0 0 0 1 0 0 0 -1 0 0 -1 0 1 0 0 0 0 0 -1 0 1 0 0 0 0 0 0 0 1 0 0 -1 0 1 0 0 0 0 0 -1 0 1 0 0 -1 0 0 0 0 1 0 0 -1 0 0 0 0 1 0 0 -1 0 0 0 0 1 -1 0 0 0 0 0 0 0 0 0 0 0 0 0 0 0 1 -1 0 0 0 0 0 0 1 -1 0 0 0 0 0 0 1 0 0 0 0 0 -1 0 0 0 -1 0 0 1 0 0 1 0 -1 0 0 0 0 0 0 0 -1 0 0 0 1 0 0 0 -1 0 0 0 1 1 0 -1 0 0 0 0 0 1 0 -1 0 0 0 0 0 0 -1 0 0 0 0 0 1 0 -1 0 0 0 0 1 0 0 0 0 0 0 -1 1 0 0 0 0 0 0 -1 0 1 0 0 0 0 0 -1 0 1 0 0 0 0 -1 0 0 1 0 0 0 0 -1 0 1 0 0 -1 0 1 0 0 0 0 0 -1 0 0 0 0 1 0 0 0 0 0 0 0 0 0 0 -1 1 0 0 0 0 0 0 0 1 0 0 -1 0 0 1 0 -1 0 0 0 0 0 0 0 -1 0 0 1 0 0 -1 0 0 0 0 0 0 1 -1 0 0 0 0 0 0 1 -1 0 0 0 1 0 0 0 0 0 0 0 1 0 0 -1 0 0 0 0 1 0 0 -1 -1 0 -1 -1 0 -1 0 0 -1 0 -1 0 -1 -1 -1 0 0 -1 0 1 -1 -1 -1 -1 -1 -1 0 -1 -1 -1 -1 0 -1 -1 -1 -1 1 0 -1 0 -1 0 0 -1 -1 -1 0 -1 -1 -1 -1 -1 -1 -1 -1 -1 -1 0 0 0 -1 -1 0 0 0 0 -1 -1 -1 -1 -1 -1 0 0 1 1 -1 -1 -1 0 -1 1 -1 -1 -1 0 0 -1 -1 0 -1 -1 0 -1 -1 0 0 -1 0 -1 0 0 0 0 -1 -1 -1 -1 0 -1 0 0 -1 -1 0 -1 0 -1 -1 -1 0 0 0 -1 0 0 0 1 0 1 1 -1 0
9.695657 11 12 0 0 0 0 0 0 0 0 0 0 1 1 0 0 0 0 0 0 0 0 0 0 0 0 0 0 0 0 0 0 0 0 0 0 0 0 0 0 0 0 0 0 0 0 0 0 0 0 0 0 0 0 0 0 0 0 0 0 0 0 0 0 0 0 0 0 0 0 0 0 0 0 0 0 0 0 0 0 0 0 0 0 0 0 0 0 0 0 0 0 0 0 0 0 0 0 0 0 0 0 0 1 0 0 1 0 0 0 1 0 0 0 1 0 0 0 1 0 0 0 1 0 0 0 1 0 0 0 0 0 1 0 0 0 0 0 0 0 1 1 1 0 0 0 0 0 0 1 2 0 0 0 0 0 0 0 0 0 1 0 0 0 1 0 0 0 0 0 1 0 1 0 0 0 0 0 1 1 0 0 0 0 0 0 1 0 1 0 0 0 0 0 1 0 1 0 0 0 0 2 0 0 0 0 0 0 0 2 0 0 0 0 0 0 0 0 0 0 2 0 0 0 0 0 0 0 2 0 0 0 0 1 0 0 1 0 0 0 0 0 0 1 1 0 1 0 0 0 0 1 0 0 1 0 0 0 0 1 0 0 0 0 0 0 0 1 0 1 2 0 0 0 0 0 0 0 1 0 0 0 0 0 0 1 0 1 0 0 1 0 0 0 0 0 0 0 1 0 0 1 0 0 0 0 1 0 0 1 1 0 0 0 1 0 0 0 0 1 0 0 1 0 0 0 1 0 0 0 0 0 1 0 0 1 0 1 0 0 0 0 0 1 0 1 0 0 0 0 0 1 0 1 0 0 0 0 0 1 0 1 0 0 0 0 0 0 0 0 0 1 0 1 0 1 0 0 0 0 0 1 1 1 0 0 0 0 0 0 1 1 0 0 0 0 0 0 0 0 0 0 0 1 0 1 0 1 0 0 0 1 0 0 0 0 0 1 0 1 0 0 1 0 0 0 0 1 0 0 1 0 0 0 0 1 0 0 0 0 0 0 2 0 0 0 0 0 0 0 2 0 0 0 0 0 0 0 2 0 0 0 0 0 0 0 2 0 0 0 0 0 0 0 2 0 0 0 0 0 0 1 1 0 0 0 0 0 1 0 1 0 0 0 0 0 2 0 0 0 0 0 0 0 2 0 0 0 0 0 0 0 1 1 0 0 0 0 1 0 0 1 0 0 0 0 0 0 1 0 1 0 0 0 0 0 1 0 1 0 0 0 0 0 0 0 1 1 0 0 0 0 0 0 1 0 1 0 0 0 0 1 0 0 1 0 0 0 0 1 0 0 1 0 0 1 0 1 0 0 0 0 0 1 0 1 0 0 0 0 1 0 0 0 0 0 1 0 0 0 0 0 0 1 1 0 0 0 2 0 0 0 0 0 0 1 1 0 0 0 0 0 0 1 0 0 0 0 1 0 0 1 0 0 0 1 0 0 0 1 0 0 0 1 0 0 0 1 0 0 0 0 0 1 0 0 1 0 1 0 0 0 1 0 0 0 1 0 0 0 1 0 0 0 1 0 0 0 1 0 0 0 1 0 0 0 0 0 0 0 1 1 0 0 0 0 0 0 1 1 0 0 0 0 0 0 1 1 0 0 0 0 0 0 1 1 0 0 0 1 1 0 0 0 0 0 0 1 0 0 0 1 0 0 0 1 0 0 0 1 0 0 0 0 0 0 1 0 1 0 0 0 2 0 0 0 0 0 0 0 2 0 0 0 0 0 0 0 2 0 0 0 0 0 0 0 0 1 1 0 0 0 0 0 0 2 0 0 0 0 0 1 0 1 0 0 0 0 0 0 0 2 0 0 0 0 0 0 1 1 0 0 0 0 0 1 0 0 0 0 0 1 0 1 1 0 0 0 0 0 0 0 0 0 1 1 0 0 0 0 0 0 1 1 0 0 0 0 0 0 0 1 1 0 0 0 0 0 0 1 0 1 0 0 0 1 0 0 1 0 0 0 0 1 0 1 0 0 0 0 0 0 0 1 0 1 0 1 0 0 1 0 0 0 0 2 0 0 0 0 0 0 0 2 0 0 0 0 0 0 0 1 0 1 0 0 0 0 0 1 0 1 0 0 0 0 0 1 0 1 0 0 0 0 0 0 1 1 0 0 0 0 0 0 1 1 0 0 0 0 0 0 1 1 0 0 0 0 0 1 0 1 0 0 0 0 0 0 1 1 0 0 0 0 0 0 0 1 0 0 1 0 0 0 0 1 0 0 1 0 1 0 0 1 0 0 0 0 0 0 1 0 0 0 1 0 0 1 0 0 0 1 0 0 0 1 0 0 0 0 1 0 0 1 0 0 0 1 0 0 0 0 0 1 0 1 0 0 0 0 0 0 1 1 0 0 0 0 0 0 1 1 0 0 0 0 1 0 0 0 0 1 0 0 1 0 0 0 0 1 0 0 1 0 0 0 0 1 0 0 0 0 0 0 1 1 0 0 0 0 0 0 1 1 0 0 0 0 0 1 0 1 0 0 0 0 0 1 0 1 0 0 1 1 0 0 0 0 0 0 1 1 0 0 0 0 0 0 1 0 0 1 0 0 0 0 0 0 0 1 0 1 0 0 0 0 0 0 0 2 0 0 0 0 0 0 0 2 0 0 0 0 0 1 0 1 0 -1 0 0 1 0 0 0 -1 0 0 0 1 0 0 0 -1 0 0 0 1 0 0 0 -1 0 0 0 0 0 1 0 0 0 0 0 0 0 1 -1 1 0 0 0 0 0 0 -1 0 0 0 0 0 0 0 0 0 0 -1 0 0 0 1 0 0 0 0 0 -1 0 1 0 0 0 0 0 -1 1 0 0 0 0 0 0 -1 0 1 0 0 0 0 0 -1 0 1 0 0 0 0 0 0 0 0 0 0 0 0 0 0 0 0 0 0 0 0 0 0 0 0 0 0 0 0 0 0 0 0 0 0 0 0 1 0 0 -1 0 0 0 0 0 0 -1 1 0 1 0 0 0 0 -1 0 0 1 0 0 0 0 -1 0 0 0 0 0 0 0 -1 0 1 0 0 0 0 0 0 0 0 -1 0 0 0 0 0 0 1 0 1 0 0 -1 0 0 0 0 0 0 0 -1 0 0 1 0 0 0 0 -1 0 0 1 -1 0 0 0 1 0 0 0 0 -1 0 0 1 0 0 0 -1 0 0 0 0 0 1 0 0 1 0 -1 0 0 0 0 0 1 0 -1 0 0 0 0 0 1 0 -1 0 0 0 0 0 1 0 -1 0 0 0 0 0 0 0 0 0 1 0 -1 0 1 0 0 0 0 0 -1 1 -1 0 0 0 0 0 0 1 -1 0 0 0 0 0 0 0 0 0 0 0 1 0 -1 0 -1 0 0 0 1 0 0 0 0 0 -1 0 1 0 0 -1 0 0 0 0 1 0 0 -1 0 0 0 0 1 0 0 0 0 0 0 0 0 0 0 0 0 0 0 0 0 0 0 0 0 0 0 0 0 0 0 0 0 0 0 0 0 0 0 0 0 0 0 0 0 0 0 0 0 0 -1 1 0 0 0 0 0 -1 0 1 0 0 0 0 0 0 0 0 0 0 0 0 0 0 0 0 0 0 0 0 0 -1 1 0 0 0 0 -1 0 0 1 0 0 0 0 0 0 1 0 -1 0 0 0 0 0 1 0 -1 0 0 0 0 0 0 0 -1 1 0 0 0 0 0 0 -1 0 1 0 0 0 0 -1 0 0 1 0 0 0 0 -1 0 0 1 0 0 1 0 -1 0 0 0 0 0 1 0 -1 0 0 0 0 -1 0 0 0 0 0 1 0 0 0 0 0 0 -1 1 0 0 0 0 0 0 0 0 0 0 -1 1 0 0 0 0 0 0 -1 0 0 0 0 1 0 0 -1 0 0 0 1 0 0 0 -1 0 0 0 1 0 0 0 -1 0 0 0 0 0 1 0 0 1 0 -1 0 0 0 -1 0 0 0 1 0 0 0 -1 0 0 0 1 0 0 0 -1 0 0 0 1 0 0 0 0 0 0 0 1 -1 0 0 0 0 0 0 1 -1 0 0 0 0 0 0 1 -1 0 0 0 0 0 0 1 -1 0 0 0 1 -1 0 0 0 0 0 0 -1 0 0 0 1 0 0 0 -1 0 0 0 1 0 0 0 0 0 0 1 0 -1 0 0 0 0 0 0 0 0 0 0 0 0 0 0 0 0 0 0 0 0 0 0 0 0 0 0 0 0 1 -1 0 0 0 0 0 0 0 0 0 0 0 0 -1 0 1 0 0 0 0 0 0 0 0 0 0 0 0 0 0 1 -1 0 0 0 0 0 -1 0 0 0 0 0 1 0 -1 1 0 0 0 0 0 0 0 0 0 -1 1 0 0 0 0 0 0 -1 1 0 0 0 0 0 0 0 1 -1 0 0 0 0 0 0 -1 0 1 0 0 0 1 0 0 -1 0 0 0 0 1 0 -1 0 0 0 0 0 0 0 -1 0 1 0 -1 0 0 1 0 0 0 0 0 0 0 0 0 0 0 0 0 0 0 0 0 0 0 0 -1 0 1 0 0 0 0 0 -1 0 1 0 0 0 0 0 -1 0 1 0 0 0 0 0 0 -1 1 0 0 0 0 0 0 -1 1 0 0 0 0 0 0 -1 1 0 0 0 0 0 -1 0 1 0 0 0 0 0 0 -1 1 0 0 0 0 0 0 0 1 0 0 -1 0 0 0 0 1 0 0 -1 0 -1 0 0 1 0 0 0 0 0 0 -1 0 0 0 1 0 0 -1 0 0 0 1 0 0 0 -1 0 0 0 0 1 0 0 -1 0 0 0 1 0 0 0 0 0 -1 0 1 0 0 0 0 0 0 -1 1 0 0 0 0 0 0 -1 1 0 0 0 0 1 0 0 0 0 -1 0 0 1 0 0 0 0 -1 0 0 1 0 0 0 0 -1 0 0 0 0 0 0 1 -1 0 0 0 0 0 0 1 -1 0 0 0 0 0 1 0 -1 0 0 0 0 0 1 0 -1 0 0 -1 1 0 0 0 0 0 0 -1 1 0 0 0 0 0 0 -1 0 0 1 0 0 0 0 0 0 0 1 0 -1 0 0 0 0 0 0 0 0 0 0 0 0 0 0 0 0 0 0 0 0 0 1 0 -1 -1 0 -1 0 -1 -1 -1 0 -1 0 -1 -1 1 1 -1 1 0 0 0 -1 1 -1 0 -1 -1 -1 0 -1 0 0 -1 0 -1 0 -1 0 0 -1 -1 0 -1 0 1 1 -1 1 -1 0 0 -1 -1 -1 -1 -1 0 -1 -1 0 -1 0 -1 -1 -1 -1 -1 0 -1 -1 -1 -1 -1 -1 -1 -1 0 -1 0 0 -1 -1 -1 -1 -1 -1 0 -1 0 -1 0 1 -1 -1 -1 -1 -1 0 -1 0 0 1 1 0 0 -1 -1 -1 0 -1 -1 0 0 0 0 0 0 0 -1 -1 0 -1 -1 -1 0 -1 -1 0 0 1 -1 0 -1 -1 0
8.84741 11 13 0 0 0 0 0 0 0 0 0 0 1 0 1 0 0 0 0 0 0 0 0 0 0 0 0 0 0 0 0 0 0 0 0 0 0 0 0 0 0 0 0 0 0 0 0 0 0 0 0 0 0 0 0 0 0 0 0 0 0 0 0 0 0 0 0 0 0 0 0 0 0 0 0 0 0 0 0 0 0 0 0 0 0 0 0 0 0 0 0 0 0 0 0 0 0 0 0 0 0 0 0 1 0 0 1 0 0 0 1 0 0 0 1 0 0 0 1 0 0 0 1 0 0 0 1 0 0 0 0 0 1 0 1 0 0 0 0 0 1 0 2 0 0 0 0 0 0 0 1 0 1 0 0 0 0 0 0 0 0 0 0 0 2 0 0 0 0 0 0 0 2 0 0 0 0 0 1 1 0 0 0 0 0 0 0 0 2 0 0 0 0 0 0 0 2 0 0 0 0 1 0 0 1 0 0 1 0 1 0 0 0 0 0 1 0 0 0 0 1 0 0 0 0 0 0 0 2 0 0 0 0 1 0 0 1 0 0 0 0 0 0 0 2 0 1 0 0 1 0 0 0 0 1 0 0 0 0 0 1 0 0 0 0 0 0 0 1 1 1 0 0 0 0 0 0 1 0 0 0 0 0 1 0 1 1 1 0 0 0 0 0 0 1 0 0 0 0 0 0 1 0 1 0 0 0 0 0 1 0 0 0 1 1 0 0 0 0 1 0 0 1 0 0 0 0 0 0 0 0 0 2 0 0 1 0 0 0 0 1 0 0 1 0 0 0 0 0 1 0 1 0 0 0 0 0 1 0 1 0 0 0 0 1 0 0 0 0 0 1 1 0 0 1 1 0 0 0 0 0 0 1 0 0 0 0 0 0 1 1 1 0 0 0 0 0 0 0 0 0 0 0 1 1 0 0 0 0 0 0 1 1 0 0 0 0 0 0 1 1 0 0 0 0 0 0 1 1 0 0 0 0 0 0 1 1 0 0 1 0 0 1 0 0 0 0 0 0 0 1 0 1 0 0 0 0 0 1 0 1 0 0 0 0 0 1 0 1 0 0 0 0 0 1 0 0 1 0 0 0 0 1 0 0 1 0 0 0 0 1 0 0 1 0 0 1 0 0 0 0 1 0 0 1 0 0 0 0 1 0 0 0 1 0 0 0 1 0 0 0 1 0 0 0 1 0 0 1 0 0 0 0 1 0 0 1 0 0 0 0 1 0 0 0 0 0 1 0 1 0 1 0 0 0 0 1 0 0 1 0 0 0 0 1 0 0 1 0 0 0 0 1 0 0 2 0 0 0 0 0 0 0 2 0 0 0 0 0 0 0 1 0 0 0 0 1 0 0 1 0 0 0 0 1 0 0 0 1 1 0 0 0 0 0 0 1 1 0 0 0 0 0 1 0 0 0 0 1 0 0 1 0 0 0 1 0 0 0 1 0 0 0 1 0 0 0 1 0 0 0 0 0 1 0 1 1 0 0 0 0 0 0 0 0 1 1 0 0 0 0 0 0 1 1 0 0 0 0 1 0 0 1 0 0 0 0 1 0 0 1 0 0 0 1 0 0 0 1 0 0 0 0 0 0 0 1 0 0 1 0 1 0 0 1 0 0 0 0 1 0 0 0 0 1 0 0 0 0 0 0 1 0 1 0 0 0 0 0 1 1 0 0 0 0 0 1 0 0 1 0 1 1 0 0 0 0 0 0 1 1 0 0 0 0 0 0 0 1 0 0 0 0 1 0 0 0 1 0 0 1 0 0 0 0 1 0 0 0 1 0 0 0 1 1 0 0 0 0 0 0 1 0 0 0 1 0 0 1 0 0 0 0 1 0 0 0 0 0 0 0 2 0 0 1 0 0 0 0 1 0 0 0 0 0 1 1 0 0 0 0 0 0 1 1 0 0 0 0 0 0 1 1 0 0 1 0 0 0 0 0 1 0 0 0 1 0 0 1 0 0 1 0 1 0 0 0 0 0 1 0 0 0 0 0 1 0 0 0 0 1 0 1 0 0 1 0 0 0 0 1 0 0 1 0 1 0 0 0 0 0 0 0 2 0 0 0 0 0 0 0 2 0 0 0 0 0 1 0 1 0 0 0 0 0 0 1 1 0 0 0 0 0 0 1 1 0 0 0 0 0 0 1 1 0 0 0 0 0 0 0 1 0 0 0 1 0 0 0 2 0 0 0 0 0 0 0 2 0 0 0 0 0 0 0 2 0 0 0 0 0 0 0 2 0 0 0 0 0 0 1 0 0 0 1 0 0 0 1 0 0 1 0 0 0 1 0 0 0 0 1 0 0 1 0 0 0 1 0 0 0 0 0 0 0 2 0 0 0 0 0 0 0 2 0 0 0 0 0 0 0 2 0 0 0 0 1 0 1 0 0 0 0 0 1 0 1 0 0 0 0 1 1 0 0 0 0 0 0 1 0 0 0 0 1 0 0 1 0 0 0 0 1 0 0 1 0 0 0 1 0 0 0 0 0 0 0 2 0 0 0 0 1 1 0 0 0 0 0 0 1 1 0 0 0 0 1 0 0 0 0 1 0 0 1 0 0 0 0 1 0 0 1 0 0 0 0 0 0 1 0 0 0 0 0 0 0 2 0 0 0 0 0 1 0 1 0 -1 0 0 1 0 0 0 -1 0 0 0 1 0 0 0 -1 0 0 0 1 0 0 0 -1 0 0 0 0 0 1 0 -1 0 0 0 0 0 1 0 0 0 0 0 0 0 0 0 1 0 -1 0 0 0 0 0 0 0 0 0 0 0 0 0 0 0 0 0 0 0 0 0 0 0 0 0 -1 1 0 0 0 0 0 0 0 0 0 0 0 0 0 0 0 0 0 0 0 0 0 1 0 0 -1 0 0 -1 0 1 0 0 0 0 0 -1 0 0 0 0 1 0 0 0 0 0 0 0 0 0 0 0 0 1 0 0 -1 0 0 0 0 0 0 0 0 0 1 0 0 -1 0 0 0 0 1 0 0 0 0 0 -1 0 0 0 0 0 0 0 -1 1 1 0 0 0 0 0 0 -1 0 0 0 0 0 -1 0 1 -1 1 0 0 0 0 0 0 -1 0 0 0 0 0 0 1 0 -1 0 0 0 0 0 1 0 0 0 -1 1 0 0 0 0 -1 0 0 1 0 0 0 0 0 0 0 0 0 0 0 0 1 0 0 0 0 -1 0 0 1 0 0 0 0 0 -1 0 1 0 0 0 0 0 -1 0 1 0 0 0 0 -1 0 0 0 0 0 -1 1 0 0 -1 1 0 0 0 0 0 0 1 0 0 0 0 0 0 -1 1 -1 0 0 0 0 0 0 0 0 0 0 0 1 -1 0 0 0 0 0 0 1 -1 0 0 0 0 0 0 1 -1 0 0 0 0 0 0 1 -1 0 0 0 0 0 0 1 -1 0 0 -1 0 0 1 0 0 0 0 0 0 0 1 0 -1 0 0 0 0 0 1 0 -1 0 0 0 0 0 1 0 -1 0 0 0 0 0 1 0 0 -1 0 0 0 0 1 0 0 -1 0 0 0 0 1 0 0 -1 0 0 1 0 0 0 0 -1 0 0 1 0 0 0 0 -1 0 0 0 1 0 0 0 -1 0 0 0 1 0 0 0 -1 0 0 1 0 0 0 0 -1 0 0 1 0 0 0 0 -1 0 0 0 0 0 1 0 -1 0 -1 0 0 0 0 1 0 0 -1 0 0 0 0 1 0 0 -1 0 0 0 0 1 0 0 0 0 0 0 0 0 0 0 0 0 0 0 0 0 0 0 -1 0 0 0 0 1 0 0 -1 0 0 0 0 1 0 0 0 1 -1 0 0 0 0 0 0 1 -1 0 0 0 0 0 -1 0 0 0 0 1 0 0 -1 0 0 0 1 0 0 0 -1 0 0 0 1 0 0 0 -1 0 0 0 0 0 1 0 -1 1 0 0 0 0 0 0 0 0 -1 1 0 0 0 0 0 0 -1 1 0 0 0 0 -1 0 0 1 0 0 0 0 -1 0 0 1 0 0 0 -1 0 0 0 1 0 0 0 0 0 0 0 1 0 0 -1 0 -1 0 0 1 0 0 0 0 1 0 0 0 0 -1 0 0 0 0 0 0 1 0 -1 0 0 0 0 0 1 -1 0 0 0 0 0 1 0 0 -1 0 -1 1 0 0 0 0 0 0 -1 1 0 0 0 0 0 0 0 1 0 0 0 0 -1 0 0 0 1 0 0 -1 0 0 0 0 1 0 0 0 -1 0 0 0 1 -1 0 0 0 0 0 0 1 0 0 0 -1 0 0 1 0 0 0 0 -1 0 0 0 0 0 0 0 0 0 0 1 0 0 0 0 -1 0 0 0 0 0 1 -1 0 0 0 0 0 0 1 -1 0 0 0 0 0 0 1 -1 0 0 -1 0 0 0 0 0 1 0 0 0 1 0 0 -1 0 0 -1 0 1 0 0 0 0 0 -1 0 0 0 0 0 1 0 0 0 0 1 0 -1 0 0 1 0 0 0 0 -1 0 0 1 0 -1 0 0 0 0 0 0 0 0 0 0 0 0 0 0 0 0 0 0 0 0 0 -1 0 1 0 0 0 0 0 0 -1 1 0 0 0 0 0 0 -1 1 0 0 0 0 0 0 -1 1 0 0 0 0 0 0 0 1 0 0 0 -1 0 0 0 0 0 0 0 0 0 0 0 0 0 0 0 0 0 0 0 0 0 0 0 0 0 0 0 0 0 0 0 0 0 0 -1 0 0 0 1 0 0 0 -1 0 0 1 0 0 0 -1 0 0 0 0 1 0 0 -1 0 0 0 1 0 0 0 0 0 0 0 0 0 0 0 0 0 0 0 0 0 0 0 0 0 0 0 0 0 0 0 0 1 0 -1 0 0 0 0 0 1 0 -1 0 0 0 0 -1 1 0 0 0 0 0 0 -1 0 0 0 0 1 0 0 -1 0 0 0 0 1 0 0 -1 0 0 0 1 0 0 0 0 0 0 0 0 0 0 0 0 -1 1 0 0 0 0 0 0 -1 1 0 0 0 0 -1 0 0 0 0 1 0 0 -1 0 0 0 0 1 0 0 -1 0 0 0 0 0 0 1 0 0 0 0 0 0 0 0 0 0 0 0 0 1 0 -1 -1 0 -1 0 0 -1 -1 1 -1 0 -1 -1 0 0 -1 1 0 -1 0 0 0 -1 0 -1 -1 -1 0 -1 -1 -1 -1 0 -1 -1 -1 0 0 0 -1 -1 -1 0 0 0 -1 0 0 -1 0 -1 -1 -1 -1 -1 0 -1 -1 0 0 1 -1 -1 -1 0 0 0 -1 -1 -1 -1 -1 -1 0 -1 1 0 -1 -1 -1 0 -1 0 -1 -1 -1 -1 0 -1 -1 1 -1 -1 -1 -1 -1 0 0 -1 1 0 0 1 1 -1 -1 -1 0 -1 -1 -1 1 1 0 -1 0 0 -1 -1 -1 -1 -1 0 0 -1 0 1 0 1 -1 0 0 -1 0
9.161548 11 14 0 0 0 0 0 0 0 0 0 0 1 0 0 1 0 0 0 0 0 0 0 0 0 0 0 0 0 0 0 0 0 0 0 0 0 0 0 0 0 0 0 0 0 0 0 0 0 0 0 0 0 0 0 0 0 0 0 0 0 0 0 0 0 0 0 0 0 0 0 0 0 0 0 0 0 0 0 0 0 0 0 0 0 0 0 0 0 0 0 0 0 0 0 0 0 0 0 0 0 0 0 0 0 0 2 0 0 0 0 0 0 1 1 0 0 0 0 1 0 0 1 0 0 0 0 1 0 0 0 0 1 0 0 0 0 0 0 1 1 0 1 0 0 0 0 1 0 0 1 0 0 0 0 0 1 0 0 0 1 0 0 0 1 0 0 0 1 0 0 0 1 0 0 0 1 0 0 1 0 0 0 0 1 0 0 0 1 0 0 0 1 0 0 0 1 0 0 0 1 1 0 0 0 0 0 0 1 1 0 0 0 0 0 0 0 0 0 0 1 1 1 0 0 0 0 0 1 0 1 0 0 1 0 0 0 0 0 0 0 0 0 1 1 0 1 0 0 0 0 1 0 0 1 0 0 0 0 1 0 0 0 0 0 0 0 1 0 1 1 0 1 0 0 0 0 0 0 0 0 1 0 0 0 1 0 1 0 1 0 0 0 0 0 0 0 1 0 0 0 1 0 0 0 1 0 0 0 1 1 0 0 0 1 0 0 0 1 0 0 0 1 0 0 0 0 0 1 0 0 0 1 0 0 1 1 0 0 0 0 0 0 1 1 0 0 0 0 0 0 1 1 0 0 0 0 0 0 1 0 0 0 0 0 1 0 0 1 0 0 1 0 0 0 1 1 0 0 0 0 0 1 0 0 1 0 0 0 0 1 0 0 1 0 0 0 0 0 0 0 0 0 1 1 0 0 0 0 0 0 1 1 0 0 0 0 0 0 2 0 0 0 0 0 1 0 1 0 0 0 0 0 1 0 1 0 0 0 0 1 0 1 0 0 0 0 0 0 0 1 1 0 0 0 0 0 0 1 1 0 0 0 1 0 0 1 0 0 0 0 0 0 0 2 0 0 0 0 0 0 0 2 0 0 0 0 0 0 0 2 0 0 0 0 0 1 0 1 0 0 0 0 0 1 0 1 0 0 0 0 0 0 1 1 0 0 0 0 0 0 1 0 0 1 0 0 0 1 0 1 0 0 0 0 0 1 0 1 0 0 0 0 0 0 0 1 1 0 0 1 0 0 0 0 0 1 0 1 0 0 0 0 0 1 0 1 0 0 0 0 0 1 0 0 1 0 1 0 0 0 0 0 1 0 1 0 0 0 0 0 0 0 1 0 0 1 0 0 0 0 1 0 0 1 0 0 0 1 0 0 0 1 0 0 0 1 0 0 1 0 0 0 0 0 0 0 1 1 0 0 0 1 0 0 1 0 0 0 0 0 0 0 2 0 0 0 0 1 0 0 0 0 1 0 0 2 0 0 0 0 0 1 0 0 0 1 0 0 0 0 0 0 0 1 0 1 0 0 0 0 0 1 0 1 0 0 0 0 0 1 0 1 0 0 0 0 0 1 0 1 0 0 0 0 0 1 0 1 0 0 0 0 0 1 0 1 0 0 1 1 0 0 0 0 0 0 0 0 1 0 1 0 0 0 0 0 1 0 1 0 0 0 0 0 0 1 0 1 0 0 0 1 0 0 0 1 0 0 0 1 1 0 0 0 0 0 0 1 0 0 0 1 0 0 0 0 1 0 0 1 0 0 0 0 1 0 0 1 0 0 0 0 2 0 0 0 0 0 0 0 2 0 0 0 0 0 0 1 0 0 0 0 1 0 0 0 1 0 0 0 1 0 0 1 1 0 0 0 0 0 1 0 0 0 1 0 0 0 1 0 0 0 1 0 0 0 1 0 0 0 1 0 0 0 1 0 0 0 0 0 1 0 1 0 1 0 0 0 0 0 0 0 1 0 0 1 0 0 0 0 0 0 1 0 1 0 0 0 1 1 0 0 0 0 1 0 1 0 0 0 0 0 1 0 0 1 0 0 0 0 0 0 1 1 0 0 0 0 0 0 1 1 0 0 0 0 0 0 2 0 0 0 0 1 0 0 1 0 0 0 0 0 0 0 1 0 0 1 0 0 1 0 1 0 0 0 0 0 1 0 1 0 0 0 0 0 1 0 1 0 0 0 0 0 0 0 1 0 0 1 0 0 0 0 1 1 0 0 0 0 0 0 1 1 0 0 0 0 0 0 0 1 0 1 0 0 0 0 0 1 1 0 0 0 1 0 0 0 0 1 0 0 1 0 0 0 1 0 0 0 1 0 0 0 1 0 0 0 0 0 0 0 2 0 0 0 0 0 0 0 2 0 0 0 0 1 0 0 0 1 0 0 0 1 1 0 0 0 0 0 0 1 0 0 0 1 0 0 0 0 0 0 0 2 0 0 0 0 0 0 0 2 0 0 0 0 0 0 1 1 0 0 1 0 0 0 1 0 0 0 0 0 1 0 1 0 0 0 0 0 1 0 1 0 0 0 0 0 0 1 1 0 0 0 0 0 0 1 1 0 0 0 0 0 0 1 0 0 1 0 0 0 0 1 0 0 1 0 0 0 0 1 1 0 0 0 0 0 0 0 0 0 0 0 0 0 -1 1 0 0 0 0 -1 0 0 1 0 0 0 0 -1 0 0 0 0 1 0 0 0 0 0 0 -1 1 0 1 0 0 0 0 -1 0 0 1 0 0 0 0 0 -1 0 0 0 -1 0 0 0 1 0 0 0 -1 0 0 0 1 0 0 0 -1 0 0 1 0 0 0 0 -1 0 0 0 1 0 0 0 -1 0 0 0 1 0 0 0 -1 1 0 0 0 0 0 0 -1 1 0 0 0 0 0 0 0 0 0 0 1 -1 -1 0 0 0 0 0 1 0 -1 0 0 1 0 0 0 0 0 0 0 0 0 -1 1 0 1 0 0 0 0 -1 0 0 1 0 0 0 0 -1 0 0 0 0 0 0 0 -1 0 1 1 0 -1 0 0 0 0 0 0 0 0 -1 0 0 0 1 0 1 0 -1 0 0 0 0 0 0 0 -1 0 0 0 1 0 0 0 -1 0 0 0 1 -1 0 0 0 1 0 0 0 -1 0 0 0 1 0 0 0 0 0 -1 0 0 0 1 0 0 1 -1 0 0 0 0 0 0 1 -1 0 0 0 0 0 0 1 -1 0 0 0 0 0 0 1 0 0 0 0 0 -1 0 0 -1 0 0 1 0 0 0 1 -1 0 0 0 0 0 1 0 0 -1 0 0 0 0 1 0 0 -1 0 0 0 0 0 0 0 0 0 1 -1 0 0 0 0 0 0 1 -1 0 0 0 0 0 0 0 0 0 0 0 0 -1 0 1 0 0 0 0 0 -1 0 1 0 0 0 0 -1 0 1 0 0 0 0 0 0 0 1 -1 0 0 0 0 0 0 1 -1 0 0 0 -1 0 0 1 0 0 0 0 0 0 0 0 0 0 0 0 0 0 0 0 0 0 0 0 0 0 0 0 0 0 0 0 0 1 0 -1 0 0 0 0 0 1 0 -1 0 0 0 0 0 0 1 -1 0 0 0 0 0 0 1 0 0 -1 0 0 0 1 0 -1 0 0 0 0 0 1 0 -1 0 0 0 0 0 0 0 -1 1 0 0 -1 0 0 0 0 0 1 0 -1 0 0 0 0 0 1 0 -1 0 0 0 0 0 1 0 0 1 0 -1 0 0 0 0 0 1 0 -1 0 0 0 0 0 0 0 -1 0 0 1 0 0 0 0 -1 0 0 1 0 0 0 1 0 0 0 -1 0 0 0 1 0 0 -1 0 0 0 0 0 0 0 -1 1 0 0 0 -1 0 0 1 0 0 0 0 0 0 0 0 0 0 0 0 -1 0 0 0 0 1 0 0 0 0 0 0 0 0 -1 0 0 0 1 0 0 0 0 0 0 0 1 0 -1 0 0 0 0 0 1 0 -1 0 0 0 0 0 1 0 -1 0 0 0 0 0 1 0 -1 0 0 0 0 0 1 0 -1 0 0 0 0 0 1 0 -1 0 0 1 -1 0 0 0 0 0 0 0 0 -1 0 1 0 0 0 0 0 -1 0 1 0 0 0 0 0 0 1 0 -1 0 0 0 1 0 0 0 -1 0 0 0 1 -1 0 0 0 0 0 0 1 0 0 0 -1 0 0 0 0 1 0 0 -1 0 0 0 0 1 0 0 -1 0 0 0 0 0 0 0 0 0 0 0 0 0 0 0 0 0 0 0 1 0 0 0 0 -1 0 0 0 -1 0 0 0 1 0 0 1 -1 0 0 0 0 0 -1 0 0 0 1 0 0 0 -1 0 0 0 1 0 0 0 -1 0 0 0 1 0 0 0 -1 0 0 0 0 0 1 0 -1 0 1 0 0 0 0 0 0 0 1 0 0 -1 0 0 0 0 0 0 -1 0 1 0 0 0 -1 1 0 0 0 0 1 0 -1 0 0 0 0 0 1 0 0 -1 0 0 0 0 0 0 1 -1 0 0 0 0 0 0 1 -1 0 0 0 0 0 0 0 0 0 0 0 -1 0 0 1 0 0 0 0 0 0 0 1 0 0 -1 0 0 -1 0 1 0 0 0 0 0 -1 0 1 0 0 0 0 0 -1 0 1 0 0 0 0 0 0 0 1 0 0 -1 0 0 0 0 1 -1 0 0 0 0 0 0 1 -1 0 0 0 0 0 0 0 -1 0 1 0 0 0 0 0 -1 1 0 0 0 -1 0 0 0 0 1 0 0 -1 0 0 0 1 0 0 0 -1 0 0 0 1 0 0 0 0 0 0 0 0 0 0 0 0 0 0 0 0 0 0 0 0 1 0 0 0 -1 0 0 0 1 -1 0 0 0 0 0 0 1 0 0 0 -1 0 0 0 0 0 0 0 0 0 0 0 0 0 0 0 0 0 0 0 0 0 0 1 -1 0 0 -1 0 0 0 1 0 0 0 0 0 1 0 -1 0 0 0 0 0 1 0 -1 0 0 0 0 0 0 -1 1 0 0 0 0 0 0 -1 1 0 0 0 0 0 0 -1 0 0 1 0 0 0 0 -1 0 0 1 0 0 0 0 -1 1 0 0 -1 0 -1 0 -1 -1 -1 0 -1 -1 -1 -1 0 0 0 0 1 0 0 -1 1 -1 0 0 -1 -1 0 -1 -1 0 0 1 -1 -1 0 1 -1 0 -1 -1 -1 -1 1 0 -1 0 -1 -1 1 -1 -1 -1 -1 -1 0 -1 -1 -1 -1 0 -1 0 -1 -1 -1 -1 -1 -1 0 -1 -1 0 -1 -1 0 -1 -1 0 -1 -1 -1 -1 -1 0 -1 -1 1 -1 -1 1 -1 -1 -1 0 -1 -1 -1 0 0 1 1 0 1 -1 -1 -1 0 -1 0 0 0 0 1 -1 0 0 -1 -1 -1 0 -1 0 1 -1 -1 0 0 1 -1 0 0 -1 -1
6.493713 12 13 0 0 0 0 0 0 0 0 0 0 0 1 1 0 0 0 0 0 0 0 0 0 0 0 0 0 0 0 0 0 0 0 0 0 0 0 0 0 0 0 0 0 0 0 0 0 0 0 0 0 0 0 0 0 0 0 0 0 0 0 0 0 0 0 0 0 0 0 0 0 0 0 0 0 0 0 0 0 0 0 0 0 0 0 0 0 0 0 0 0 0 0 0 0 0 0 0 0 0 0 0 2 0 0 0 0 0 0 2 0 0 0 0 0 0 0 2 0 0 0 0 0 0 0 2 0 0 0 0 0 0 0 1 0 0 0 0 0 0 1 1 0 0 0 0 0 0 1 1 0 1 0 0 0 0 0 0 0 1 0 0 0 1 0 0 0 0 0 1 0 1 0 0 0 0 0 2 0 0 0 0 0 0 0 1 0 1 0 0 0 0 0 1 0 1 0 0 0 0 1 0 0 1 0 0 1 0 1 0 0 0 0 0 1 0 0 0 0 1 0 0 0 0 0 0 0 2 0 0 0 0 0 0 0 2 0 0 0 0 0 0 1 1 0 0 0 0 1 0 1 0 0 0 0 0 0 0 1 1 0 0 0 0 0 0 1 1 0 1 0 0 0 0 0 0 1 1 0 0 0 0 1 0 0 1 0 0 0 1 0 0 0 1 0 0 0 1 0 0 0 0 1 0 0 1 0 0 0 1 0 0 1 0 0 0 0 0 2 0 0 0 0 0 0 1 0 0 0 0 0 1 0 0 0 0 1 0 0 1 0 0 0 0 1 0 0 0 1 0 0 0 1 0 0 0 1 0 0 0 1 0 0 1 0 0 0 0 0 1 0 0 1 1 0 0 0 0 0 0 1 0 1 0 0 0 0 0 1 0 2 0 0 0 0 0 0 0 0 0 0 0 0 1 1 0 1 0 0 0 0 1 0 0 0 0 1 0 0 1 0 1 0 0 0 0 0 1 0 1 0 0 0 0 0 1 0 0 1 0 0 1 0 0 0 0 0 0 0 1 0 1 0 0 0 0 0 1 0 1 0 0 0 0 0 1 0 1 0 0 0 0 0 1 0 0 1 0 0 0 1 0 0 0 1 0 0 1 0 0 0 0 1 0 0 1 0 0 0 0 1 0 0 1 0 0 0 0 1 0 0 1 0 0 0 0 1 1 0 0 0 0 0 0 1 0 0 0 0 1 0 0 1 0 0 0 0 1 0 0 1 0 0 0 0 1 0 0 1 0 1 0 0 1 0 0 0 0 1 0 1 0 0 0 0 0 1 0 1 0 0 0 0 0 1 0 1 0 0 0 0 0 1 0 1 0 0 0 0 1 1 0 0 0 0 0 0 0 1 0 0 0 1 0 0 0 0 1 1 0 0 0 0 0 1 0 1 0 0 0 0 0 2 0 0 0 0 0 0 0 2 0 0 0 0 0 0 0 2 0 0 0 0 0 0 0 2 0 0 0 0 0 0 0 1 0 0 1 0 0 0 1 0 0 1 0 0 0 0 1 0 0 1 0 0 0 0 1 1 0 0 0 0 0 0 0 1 0 0 0 1 0 0 1 0 0 0 0 1 0 0 0 0 0 0 0 1 0 1 0 1 0 0 0 1 0 0 0 0 1 0 0 0 1 0 0 1 0 0 0 0 0 1 0 1 0 0 0 0 1 0 0 0 0 0 0 0 1 1 0 1 1 0 0 0 0 0 0 1 1 0 0 0 0 0 0 0 1 0 0 0 0 1 0 0 0 0 1 0 1 0 0 0 0 1 0 0 0 1 0 1 0 0 1 0 0 0 0 0 0 1 0 0 0 1 0 0 0 1 0 0 0 1 0 1 0 0 0 0 0 1 0 1 0 0 0 0 0 1 0 0 0 0 1 0 1 0 0 0 0 0 1 0 1 0 0 0 0 0 0 0 2 0 0 1 0 0 0 1 0 0 0 0 0 0 0 0 2 0 0 1 0 0 0 1 0 0 0 1 0 0 0 1 0 0 0 1 0 0 0 0 1 0 0 1 0 0 0 0 1 0 0 1 0 1 0 0 0 0 0 1 0 1 0 0 0 0 0 1 0 1 0 0 0 0 0 2 0 0 0 0 0 0 0 0 2 0 0 0 0 0 0 0 2 0 0 0 0 0 0 0 2 0 0 0 0 0 0 1 0 0 0 0 0 1 0 0 1 1 0 0 0 0 0 0 0 1 0 0 1 0 0 0 0 1 0 0 1 0 1 0 0 1 0 0 0 0 0 0 2 0 0 0 0 0 0 1 1 0 0 0 0 0 0 2 0 0 0 0 0 0 0 2 0 0 0 0 0 0 0 0 0 1 0 1 0 0 0 0 0 0 1 1 0 0 0 0 0 0 1 1 0 0 0 0 0 0 1 0 0 1 0 0 0 0 1 0 0 1 0 1 0 0 0 0 0 1 0 1 0 0 0 0 0 1 0 1 0 0 0 0 0 1 0 1 0 0 0 0 0 1 0 0 0 0 0 1 0 1 0 0 2 0 0 0 0 0 0 0 2 0 0 0 0 0 1 0 1 0 0 0 0 0 1 0 0 0 0 0 0 1 1 0 0 0 0 0 0 1 0 0 0 0 0 0 0 2 0 0 0 0 0 0 0 2 0 0 0 0 0 0 0 0 0 0 0 0 0 0 0 0 0 0 0 0 0 0 0 0 0 0 0 0 0 0 0 0 -1 0 0 0 0 0 0 1 -1 0 0 0 0 0 0 1 1 0 -1 0 0 0 0 0 0 0 1 0 0 0 -1 0 0 0 0 0 1 0 -1 0 0 0 0 0 0 0 0 0 0 0 0 0 1 0 -1 0 0 0 0 0 1 0 -1 0 0 0 0 1 0 0 -1 0 0 -1 0 1 0 0 0 0 0 -1 0 0 0 0 1 0 0 0 0 0 0 0 0 0 0 0 0 0 0 0 0 0 0 0 0 0 0 1 -1 0 0 0 0 -1 0 1 0 0 0 0 0 0 0 1 -1 0 0 0 0 0 0 1 -1 0 1 0 0 0 0 0 0 -1 1 0 0 0 0 -1 0 0 -1 0 0 0 1 0 0 0 -1 0 0 0 1 0 0 0 0 -1 0 0 1 0 0 0 1 0 0 -1 0 0 0 0 0 0 0 0 0 0 0 0 1 0 0 0 0 0 -1 0 0 0 0 1 0 0 -1 0 0 0 0 1 0 0 0 -1 0 0 0 1 0 0 0 -1 0 0 0 1 0 0 -1 0 0 0 0 0 -1 0 0 1 -1 0 0 0 0 0 0 1 0 1 0 0 0 0 0 -1 0 0 0 0 0 0 0 0 0 0 0 0 0 0 -1 1 0 1 0 0 0 0 -1 0 0 0 0 1 0 0 -1 0 1 0 0 0 0 0 -1 0 1 0 0 0 0 0 -1 0 0 -1 0 0 1 0 0 0 0 0 0 0 1 0 -1 0 0 0 0 0 1 0 -1 0 0 0 0 0 1 0 -1 0 0 0 0 0 1 0 0 -1 0 0 0 1 0 0 0 -1 0 0 1 0 0 0 0 -1 0 0 1 0 0 0 0 -1 0 0 1 0 0 0 0 -1 0 0 1 0 0 0 0 -1 1 0 0 0 0 0 0 -1 0 0 0 0 1 0 0 -1 0 0 0 0 1 0 0 -1 0 0 0 0 1 0 0 -1 0 -1 0 0 1 0 0 0 0 -1 0 1 0 0 0 0 0 -1 0 1 0 0 0 0 0 -1 0 1 0 0 0 0 0 -1 0 1 0 0 0 0 1 -1 0 0 0 0 0 0 0 -1 0 0 0 1 0 0 0 0 1 -1 0 0 0 0 0 1 0 -1 0 0 0 0 0 0 0 0 0 0 0 0 0 0 0 0 0 0 0 0 0 0 0 0 0 0 0 0 0 0 0 0 0 0 0 0 0 -1 0 0 1 0 0 0 1 0 0 -1 0 0 0 0 1 0 0 -1 0 0 0 0 1 -1 0 0 0 0 0 0 0 -1 0 0 0 1 0 0 -1 0 0 0 0 1 0 0 0 0 0 0 0 1 0 -1 0 -1 0 0 0 1 0 0 0 0 1 0 0 0 -1 0 0 1 0 0 0 0 0 -1 0 1 0 0 0 0 -1 0 0 0 0 0 0 0 1 -1 0 -1 1 0 0 0 0 0 0 -1 1 0 0 0 0 0 0 0 1 0 0 0 0 -1 0 0 0 0 1 0 -1 0 0 0 0 1 0 0 0 -1 0 1 0 0 -1 0 0 0 0 0 0 1 0 0 0 -1 0 0 0 1 0 0 0 -1 0 1 0 0 0 0 0 -1 0 1 0 0 0 0 0 -1 0 0 0 0 1 0 -1 0 0 0 0 0 1 0 -1 0 0 0 0 0 0 0 0 0 0 -1 0 0 0 1 0 0 0 0 0 0 0 0 0 0 0 -1 0 0 0 1 0 0 0 -1 0 0 0 1 0 0 0 1 0 0 0 0 -1 0 0 1 0 0 0 0 -1 0 0 1 0 -1 0 0 0 0 0 1 0 -1 0 0 0 0 0 1 0 -1 0 0 0 0 0 0 0 0 0 0 0 0 0 0 0 0 0 0 0 0 0 0 0 0 0 0 0 0 0 0 0 0 0 0 0 0 0 1 0 0 0 0 0 -1 0 0 1 -1 0 0 0 0 0 0 0 -1 0 0 1 0 0 0 0 -1 0 0 1 0 1 0 0 -1 0 0 0 0 0 0 0 0 0 0 0 0 0 1 -1 0 0 0 0 0 0 0 0 0 0 0 0 0 0 0 0 0 0 0 0 0 0 0 0 1 0 -1 0 0 0 0 0 0 1 -1 0 0 0 0 0 0 1 -1 0 0 0 0 0 0 -1 0 0 1 0 0 0 0 -1 0 0 1 0 -1 0 0 0 0 0 1 0 -1 0 0 0 0 0 1 0 -1 0 0 0 0 0 1 0 -1 0 0 0 0 0 1 0 0 0 0 0 -1 0 1 0 0 0 0 0 0 0 0 0 0 0 0 0 0 0 0 -1 0 1 0 0 0 0 0 -1 0 0 0 0 0 0 1 -1 0 0 0 0 0 0 1 0 0 0 0 0 0 0 0 0 0 0 0 0 0 0 0 -1 1 -1 -1 0 -1 -1 0 -1 1 -1 -1 0 0 -1 1 -1 0 1 0 0 -1 -1 -1 -1 -1 1 -1 0 0 -1 -1 -1 0 -1 -1 1 0 -1 0 -1 1 0 0 -1 0 0 0 -1 -1 -1 -1 -1 -1 -1 -1 -1 1 0 0 -1 -1 -1 0 0 1 -1 -1 -1 -1 -1 -1 0 -1 0 0 0 0 -1 0 -1 0 -1 -1 0 -1 -1 -1 0 1 -1 -1 -1 -1 -1 1 0 0 0 0 0 0 0 -1 -1 -1 -1 -1 -1 0 0 0 -1 0 1 -1 -1 -1 0 -1 -1 0 -1 -1 0 0 -1 1 -1 1 0 -1 1
9.220985 12 14 0 0 0 0 0 0 0 0 0 0 0 1 0 1 0 0 0 0 0 0 0 0 0 0 0 0 0 0 0 0 0 0 0 0 0 0 0 0 0 0 0 0 0 0 0 0 0 0 0 0 0 0 0 0 0 0 0 0 0 0 0 0 0 0 0 0 0 0 0 0 0 0 0 0 0 0 0 0 0 0 0 0 0 0 0 0 0 0 0 0 0 0 0 0 0 0 0 0 0 0 0 1 0 0 1 0 0 0 1 0 0 1 0 0 0 0 1 1 0 0 0 0 0 0 1 1 0 0 0 0 0 0 0 0 0 0 0 1 0 1 0 0 0 0 0 1 0 1 1 0 0 0 0 0 1 0 0 0 2 0 0 0 0 0 0 0 1 0 1 0 0 0 0 0 1 0 1 0 0 0 0 0 1 0 1 0 0 0 0 0 1 0 1 0 0 0 0 0 1 1 0 0 0 0 0 0 1 1 0 0 0 0 0 0 0 0 0 0 1 1 1 0 0 0 0 0 1 0 1 0 0 0 0 0 1 0 0 0 0 0 0 2 0 0 0 0 0 0 0 2 0 0 0 0 0 0 0 2 0 0 0 0 0 0 0 2 0 0 1 0 1 0 0 0 0 0 1 0 0 1 0 0 0 0 0 0 0 1 1 0 0 0 0 0 0 1 1 0 0 0 0 0 0 1 1 0 0 0 2 0 0 0 0 0 0 0 1 1 0 0 0 0 0 0 1 0 1 0 0 0 0 0 0 0 1 1 0 0 0 0 0 0 1 1 0 0 0 0 0 0 1 1 0 0 0 0 0 0 0 1 0 0 0 1 0 0 1 0 0 0 0 1 0 0 1 0 0 0 0 1 0 1 0 1 0 0 0 0 0 1 0 1 0 0 0 0 0 0 0 0 0 0 1 1 0 1 0 0 0 0 1 0 0 0 0 1 0 1 0 0 1 0 0 1 0 0 0 0 1 0 0 1 0 0 0 0 0 0 1 0 1 0 0 0 0 0 0 0 1 1 0 0 0 0 0 0 1 1 0 0 0 1 0 0 1 0 0 0 0 0 0 0 2 0 0 0 0 0 0 1 1 0 0 0 0 0 1 0 1 0 0 0 0 0 1 0 1 0 0 0 0 0 1 0 1 0 0 0 0 0 1 0 1 0 0 0 1 0 0 0 0 0 1 0 0 0 0 0 2 0 0 0 0 0 0 0 2 0 0 0 0 0 0 0 2 0 0 0 1 0 0 0 1 0 0 0 1 0 0 1 0 0 0 0 1 0 0 1 0 0 0 0 0 0 0 2 0 0 0 0 0 0 0 2 0 0 0 0 1 0 0 1 0 0 0 0 0 0 0 1 0 1 0 0 0 0 1 0 0 0 1 0 0 1 0 0 0 1 0 0 0 1 0 0 0 1 0 0 0 1 1 0 0 0 0 0 0 1 0 0 0 1 0 0 0 1 1 0 0 0 0 0 0 0 1 0 1 0 0 0 2 0 0 0 0 0 0 0 1 0 0 0 0 0 1 0 1 0 0 0 0 0 1 0 0 0 0 0 0 1 1 0 0 0 0 0 0 1 1 0 0 0 0 0 0 1 1 0 0 0 0 0 0 1 1 0 0 0 2 0 0 0 0 0 0 1 0 1 0 0 0 0 0 1 0 1 0 0 0 0 0 0 0 0 0 0 2 0 0 0 1 0 0 0 1 0 0 0 1 1 0 0 0 0 0 0 1 0 0 0 1 0 0 0 0 0 1 0 1 0 0 0 0 1 0 0 1 0 0 1 0 1 0 0 0 0 0 0 0 2 0 0 0 0 0 0 0 1 0 0 0 1 0 1 0 1 0 0 0 0 0 1 0 1 0 0 0 0 0 1 0 0 1 0 0 0 0 1 0 0 1 0 0 0 0 1 0 0 0 0 1 0 0 1 0 0 0 1 0 0 0 1 0 0 0 0 1 0 0 0 0 0 0 1 1 0 0 0 0 0 0 2 0 0 0 1 0 1 0 0 0 0 0 1 0 1 0 0 0 0 0 1 0 0 1 0 0 0 0 1 0 0 1 0 0 0 0 1 0 0 1 0 0 0 0 1 0 1 0 0 0 0 1 0 1 0 0 0 0 0 0 0 1 0 0 0 1 0 0 1 1 0 0 0 0 0 0 2 0 0 0 0 0 0 0 1 1 0 0 0 0 0 0 0 0 0 0 0 2 0 0 0 0 0 1 0 1 0 1 0 0 0 1 0 0 0 0 0 1 0 1 0 0 0 0 1 0 0 1 0 0 0 0 2 0 0 0 0 0 0 0 2 0 0 0 0 0 0 0 1 0 1 0 0 0 0 0 0 0 0 1 1 0 0 0 0 0 0 1 1 0 0 0 0 0 0 0 0 1 1 0 0 0 1 0 0 0 1 0 0 0 0 0 0 1 1 0 0 0 0 0 0 1 1 0 0 0 0 0 0 1 1 0 0 0 0 0 0 1 1 0 1 0 0 0 0 0 1 0 0 1 0 0 1 0 0 0 0 1 0 0 1 0 0 0 0 1 0 1 0 0 0 0 0 0 0 1 0 0 1 0 0 0 0 1 0 0 1 0 0 0 0 1 0 0 1 0 0 0 0 1 0 0 1 0 1 0 0 -1 0 0 0 1 0 0 -1 0 0 0 0 1 -1 0 0 0 0 0 0 1 -1 0 0 0 0 0 0 0 0 0 0 0 -1 0 1 0 0 0 0 0 -1 0 1 1 0 0 0 0 0 -1 0 0 0 0 0 0 0 0 0 0 0 -1 0 1 0 0 0 0 0 -1 0 1 0 0 0 0 0 -1 0 1 0 0 0 0 0 -1 0 1 0 0 0 0 0 -1 1 0 0 0 0 0 0 -1 1 0 0 0 0 0 0 0 0 0 0 1 -1 -1 0 0 0 0 0 1 0 -1 0 0 0 0 0 1 0 0 0 0 0 0 0 0 0 0 0 0 0 0 0 0 0 0 0 0 0 0 0 0 0 0 0 0 0 0 0 0 0 1 0 -1 0 0 0 0 0 1 0 0 -1 0 0 0 0 0 0 0 -1 1 0 0 0 0 0 0 -1 1 0 0 0 0 0 0 -1 1 0 0 0 0 0 0 0 0 0 0 0 -1 1 0 0 0 0 0 0 1 0 -1 0 0 0 0 0 0 0 -1 1 0 0 0 0 0 0 -1 1 0 0 0 0 0 0 -1 1 0 0 0 0 0 0 0 1 0 0 0 -1 0 0 -1 0 0 0 0 1 0 0 -1 0 0 0 0 1 0 1 0 -1 0 0 0 0 0 1 0 -1 0 0 0 0 0 0 0 0 0 0 -1 1 0 1 0 0 0 0 -1 0 0 0 0 1 0 -1 0 0 1 0 0 -1 0 0 0 0 1 0 0 -1 0 0 0 0 0 0 -1 0 1 0 0 0 0 0 0 0 1 -1 0 0 0 0 0 0 1 -1 0 0 0 -1 0 0 1 0 0 0 0 0 0 0 0 0 0 0 0 0 0 1 -1 0 0 0 0 0 1 0 -1 0 0 0 0 0 1 0 -1 0 0 0 0 0 1 0 -1 0 0 0 0 0 1 0 -1 0 0 0 1 0 0 0 0 0 -1 0 0 0 0 0 0 0 0 0 0 0 0 0 0 0 0 0 0 0 0 0 0 0 0 0 -1 0 0 0 1 0 0 0 -1 0 0 1 0 0 0 0 -1 0 0 1 0 0 0 0 0 0 0 0 0 0 0 0 0 0 0 0 0 0 0 0 1 0 0 -1 0 0 0 0 0 0 0 -1 0 1 0 0 0 0 1 0 0 0 -1 0 0 1 0 0 0 -1 0 0 0 1 0 0 0 -1 0 0 0 1 -1 0 0 0 0 0 0 1 0 0 0 -1 0 0 0 1 -1 0 0 0 0 0 0 0 -1 0 1 0 0 0 0 0 0 0 0 0 0 0 1 0 0 0 0 0 -1 0 1 0 0 0 0 0 -1 0 0 0 0 0 0 1 -1 0 0 0 0 0 0 1 -1 0 0 0 0 0 0 1 -1 0 0 0 0 0 0 1 -1 0 0 0 0 0 0 0 0 0 0 1 0 -1 0 0 0 0 0 1 0 -1 0 0 0 0 0 0 0 0 0 0 0 0 0 0 1 0 0 0 -1 0 0 0 1 -1 0 0 0 0 0 0 1 0 0 0 -1 0 0 0 0 0 1 0 -1 0 0 0 0 1 0 0 -1 0 0 1 0 -1 0 0 0 0 0 0 0 0 0 0 0 0 0 0 0 1 0 0 0 -1 0 1 0 -1 0 0 0 0 0 1 0 -1 0 0 0 0 0 -1 0 0 1 0 0 0 0 -1 0 0 1 0 0 0 0 -1 0 0 0 0 1 0 0 -1 0 0 0 1 0 0 0 -1 0 0 0 0 1 0 0 0 0 0 0 1 -1 0 0 0 0 0 0 0 0 0 0 1 0 -1 0 0 0 0 0 1 0 -1 0 0 0 0 0 1 0 0 -1 0 0 0 0 1 0 0 -1 0 0 0 0 1 0 0 -1 0 0 0 0 1 0 -1 0 0 0 0 -1 0 1 0 0 0 0 0 0 0 1 0 0 0 -1 0 0 -1 1 0 0 0 0 0 0 0 0 0 0 0 0 0 0 -1 1 0 0 0 0 0 0 0 0 0 0 0 0 0 0 0 0 0 -1 0 1 0 1 0 0 0 -1 0 0 0 0 0 1 0 -1 0 0 0 0 1 0 0 -1 0 0 0 0 0 0 0 0 0 0 0 0 0 0 0 0 0 0 0 0 -1 0 1 0 0 0 0 0 0 0 0 1 -1 0 0 0 0 0 0 1 -1 0 0 0 0 0 0 0 0 -1 1 0 0 0 -1 0 0 0 1 0 0 0 0 0 0 -1 1 0 0 0 0 0 0 -1 1 0 0 0 0 0 0 -1 1 0 0 0 0 0 0 -1 1 0 -1 0 0 0 0 0 1 0 0 1 0 0 -1 0 0 0 0 1 0 0 -1 0 0 0 0 1 0 -1 0 0 0 0 0 0 0 -1 0 0 1 0 0 0 0 -1 0 0 1 0 0 0 0 -1 0 0 1 0 0 0 0 -1 0 0 1 -1 1 -1 -1 -1 -1 -1 -1 -1 0 -1 -1 0 0 0 0 0 1 1 -1 1 -1 -1 0 -1 -1 1 -1 0 1 0 0 -1 0 0 0 0 0 -1 0 -1 0 1 0 -1 0 -1 0 0 -1 -1 -1 -1 -1 -1 -1 -1 0 -1 -1 -1 0 -1 -1 -1 0 -1 -1 0 -1 -1 0 -1 -1 -1 -1 0 1 -1 -1 -1 -1 -1 0 0 -1 0 -1 0 1 -1 -1 -1 0 -1 0 -1 1 -1 1 1 -1 0 -1 -1 -1 -1 -1 0 1 -1 -1 0 0 1 -1 -1 -1 0 0 -1 0 0 -1 -1 -1 -1 1 -1 1 0 -1 0
7.94424 12 15 0 0 0 0 0 0 0 0 0 0 0 1 0 0 1 0 0 0 0 0 0 0 0 0 0 0 0 0 0 0 0 0 0 0 0 0 0 0 0 0 0 0 0 0 0 0 0 0 0 0 0 0 0 0 0 0 0 0 0 0 0 0 0 0 0 0 0 0 0 0 0 0 0 0 0 0 0 0 0 0 0 0 0 0 0 0 0 0 0 0 0 0 0 0 0 0 0 0 0 0 0 1 0 1 0 0 0 0 1 0 0 0 1 0 0 0 1 0 0 0 1 0 0 0 1 0 0 1 0 0 0 0 0 0 0 0 0 0 1 1 0 0 0 0 0 0 1 1 1 0 0 0 0 0 1 0 0 1 1 0 0 0 0 0 0 0 0 0 1 0 1 0 0 0 0 0 1 0 1 0 0 1 0 0 1 0 0 0 0 1 0 0 1 0 0 0 0 1 0 1 0 0 0 0 0 1 0 1 0 0 0 0 0 0 0 0 0 0 2 0 0 1 0 0 0 0 1 0 0 0 0 0 0 0 2 0 0 0 0 0 0 2 0 0 0 0 0 0 0 2 0 0 0 0 0 0 0 2 0 0 0 0 0 0 1 1 0 0 1 0 0 0 0 1 0 0 1 0 0 0 0 1 0 0 0 0 0 1 1 0 0 0 0 0 0 1 1 0 0 0 0 0 0 1 1 0 0 0 1 0 0 0 0 0 1 0 0 1 0 0 0 0 1 0 1 0 0 0 0 1 0 0 0 0 0 1 0 1 0 0 1 0 0 1 0 0 0 0 0 0 0 2 0 0 0 0 1 0 0 1 0 0 0 0 1 0 0 0 0 0 0 1 0 0 0 0 0 0 1 1 0 1 0 0 1 0 0 0 0 1 0 0 1 0 0 0 0 0 0 0 1 0 0 1 0 1 0 0 1 0 0 0 0 0 0 1 0 1 0 0 1 0 0 0 1 0 0 0 1 0 0 1 0 0 0 0 0 0 0 0 1 1 0 0 0 0 0 0 1 1 0 0 1 0 0 0 1 0 0 0 1 0 0 0 1 0 0 0 1 0 0 0 1 0 0 0 1 0 0 1 0 0 0 0 0 0 1 0 0 1 0 0 0 0 1 1 0 0 0 0 0 0 1 1 0 0 0 0 0 1 1 0 0 0 0 0 1 1 0 0 0 0 0 0 0 1 0 0 1 0 0 0 0 0 0 1 1 0 0 0 0 0 0 1 1 0 0 0 1 0 0 0 1 0 0 0 0 0 0 2 0 0 0 0 0 0 0 1 1 0 0 0 0 0 0 2 0 0 0 0 0 0 0 2 0 0 0 0 1 0 0 1 0 0 0 0 0 0 0 1 0 1 0 0 0 1 1 0 0 0 0 0 0 2 0 0 0 0 0 0 0 1 0 0 0 0 1 0 0 1 0 0 0 0 1 0 0 1 0 0 0 0 1 0 0 1 0 0 0 0 1 0 0 0 0 1 1 0 0 0 1 0 0 0 1 0 0 0 1 0 0 0 0 0 0 1 1 0 0 0 0 0 1 0 0 0 0 0 0 1 0 1 0 0 0 0 0 1 1 0 0 0 0 0 0 1 1 0 0 0 1 0 0 1 0 0 0 0 1 1 0 0 0 0 1 1 0 0 0 0 0 0 1 1 0 0 0 0 0 0 1 0 0 0 0 0 1 0 1 0 1 0 0 0 0 0 1 0 1 0 0 0 0 0 1 0 1 0 0 0 0 0 0 0 0 1 1 0 0 0 0 0 0 2 0 0 0 0 0 1 0 1 0 0 0 0 0 0 0 2 0 0 0 0 0 0 0 2 0 0 0 0 0 1 0 1 0 0 0 0 0 1 0 1 0 0 0 0 0 0 0 0 1 0 1 0 0 0 1 0 1 0 0 0 0 0 0 0 0 0 2 0 0 0 0 0 0 1 1 0 0 0 1 0 0 0 1 0 1 0 0 0 0 1 0 0 0 0 0 1 0 1 0 0 0 1 1 0 0 0 0 0 0 1 0 0 1 0 0 0 0 1 1 0 0 0 0 0 0 1 1 0 0 0 0 0 0 1 1 0 0 0 0 0 0 2 0 0 0 0 0 0 0 0 1 0 0 1 0 0 0 1 1 0 0 0 0 0 0 1 1 0 0 0 0 0 0 2 0 0 0 0 0 0 0 1 1 0 0 0 0 0 0 1 0 0 0 0 1 0 0 1 0 0 0 0 1 0 1 0 0 0 0 0 1 0 0 0 1 0 1 0 0 0 0 1 0 0 1 0 0 0 0 1 0 1 0 0 0 0 0 1 0 1 0 0 0 0 0 0 0 2 0 0 0 0 0 0 0 1 1 0 0 0 0 0 0 0 2 0 0 0 0 0 0 0 0 1 0 1 0 0 0 0 0 1 0 1 1 0 0 0 0 0 0 1 0 0 0 0 0 0 1 1 0 0 1 0 0 0 0 1 0 0 0 0 0 0 1 1 0 0 0 0 0 0 1 1 0 0 1 0 1 0 0 0 0 0 1 0 1 0 0 0 0 0 1 0 1 0 0 0 0 0 0 0 0 0 0 2 0 0 0 0 0 0 0 2 0 0 0 0 0 0 0 2 0 0 0 0 0 0 0 2 0 1 0 -1 0 0 0 0 1 0 0 0 -1 0 0 0 1 0 0 0 -1 0 0 0 1 0 0 -1 0 0 0 0 0 0 0 0 0 0 -1 1 0 0 0 0 0 0 -1 1 1 0 0 0 0 0 -1 0 0 -1 1 0 0 0 0 0 0 0 0 0 1 0 -1 0 0 0 0 0 1 0 -1 0 0 -1 0 0 1 0 0 0 0 -1 0 0 1 0 0 0 0 -1 0 1 0 0 0 0 0 -1 0 1 0 0 0 0 0 0 0 0 0 0 0 0 0 -1 0 0 0 0 1 0 0 0 0 0 0 0 0 0 0 0 0 0 0 0 0 0 0 0 0 0 0 0 0 0 0 0 0 0 0 0 0 0 0 0 0 0 -1 1 0 0 1 0 0 0 0 -1 0 0 1 0 0 0 0 -1 0 0 0 0 0 -1 1 0 0 0 0 0 0 -1 1 0 0 0 0 0 0 -1 1 0 0 0 1 0 0 0 0 0 -1 0 0 1 0 0 0 0 -1 0 1 0 0 0 0 -1 0 0 0 0 0 1 0 -1 0 0 -1 0 0 1 0 0 0 0 0 0 0 0 0 0 0 0 -1 0 0 1 0 0 0 0 -1 0 0 0 0 0 0 1 0 0 0 0 0 0 -1 1 0 1 0 0 -1 0 0 0 0 1 0 0 -1 0 0 0 0 0 0 0 -1 0 0 1 0 1 0 0 -1 0 0 0 0 0 0 1 0 -1 0 0 1 0 0 0 -1 0 0 0 1 0 0 -1 0 0 0 0 0 0 0 0 1 -1 0 0 0 0 0 0 1 -1 0 0 -1 0 0 0 1 0 0 0 -1 0 0 0 1 0 0 0 -1 0 0 0 1 0 0 0 -1 0 0 1 0 0 0 0 0 0 1 0 0 -1 0 0 0 0 1 -1 0 0 0 0 0 0 1 -1 0 0 0 0 0 -1 1 0 0 0 0 0 1 -1 0 0 0 0 0 0 0 -1 0 0 1 0 0 0 0 0 0 -1 1 0 0 0 0 0 0 -1 1 0 0 0 -1 0 0 0 1 0 0 0 0 0 0 0 0 0 0 0 0 0 0 1 -1 0 0 0 0 0 0 0 0 0 0 0 0 0 0 0 0 0 0 0 1 0 0 -1 0 0 0 0 0 0 0 -1 0 1 0 0 0 -1 1 0 0 0 0 0 0 0 0 0 0 0 0 0 0 1 0 0 0 0 -1 0 0 1 0 0 0 0 -1 0 0 1 0 0 0 0 -1 0 0 1 0 0 0 0 -1 0 0 0 0 -1 1 0 0 0 1 0 0 0 -1 0 0 0 1 0 0 0 0 0 0 -1 1 0 0 0 0 0 -1 0 0 0 0 0 0 1 0 -1 0 0 0 0 0 1 -1 0 0 0 0 0 0 1 -1 0 0 0 -1 0 0 1 0 0 0 0 1 -1 0 0 0 0 -1 1 0 0 0 0 0 0 -1 1 0 0 0 0 0 0 -1 0 0 0 0 0 1 0 -1 0 1 0 0 0 0 0 -1 0 1 0 0 0 0 0 -1 0 1 0 0 0 0 0 0 0 0 -1 1 0 0 0 0 0 0 0 0 0 0 0 0 1 0 -1 0 0 0 0 0 0 0 0 0 0 0 0 0 0 0 0 0 0 0 0 0 1 0 -1 0 0 0 0 0 1 0 -1 0 0 0 0 0 0 0 0 1 0 -1 0 0 0 -1 0 1 0 0 0 0 0 0 0 0 0 0 0 0 0 0 0 0 1 -1 0 0 0 -1 0 0 0 1 0 -1 0 0 0 0 1 0 0 0 0 0 -1 0 1 0 0 0 1 -1 0 0 0 0 0 0 1 0 0 -1 0 0 0 0 1 -1 0 0 0 0 0 0 1 -1 0 0 0 0 0 0 1 -1 0 0 0 0 0 0 0 0 0 0 0 0 0 0 0 1 0 0 -1 0 0 0 -1 1 0 0 0 0 0 0 -1 1 0 0 0 0 0 0 0 0 0 0 0 0 0 0 -1 1 0 0 0 0 0 0 -1 0 0 0 0 1 0 0 -1 0 0 0 0 1 0 1 0 0 0 0 0 -1 0 0 0 1 0 -1 0 0 0 0 1 0 0 -1 0 0 0 0 1 0 -1 0 0 0 0 0 1 0 -1 0 0 0 0 0 0 0 0 0 0 0 0 0 0 0 -1 1 0 0 0 0 0 0 0 0 0 0 0 0 0 0 0 0 -1 0 1 0 0 0 0 0 -1 0 1 -1 0 0 0 0 0 0 1 0 0 0 0 0 0 -1 1 0 0 -1 0 0 0 0 1 0 0 0 0 0 0 -1 1 0 0 0 0 0 0 -1 1 0 0 1 0 -1 0 0 0 0 0 1 0 -1 0 0 0 0 0 1 0 -1 0 0 0 0 0 0 0 0 0 0 0 0 0 0 0 0 0 0 0 0 0 0 0 0 0 0 0 0 0 0 0 0 0 0 0 -1 0 -1 -1 -1 0 -1 0 -1 0 -1 -1 0 0 -1 0 -1 1 1 -1 0 0 -1 0 -1 -1 0 -1 0 0 -1 -1 -1 0 -1 0 1 -1 0 0 -1 0 0 0 -1 0 -1 0 -1 -1 -1 -1 -1 -1 -1 0 -1 1 -1 -1 -1 0 -1 -1 -1 0 -1 -1 0 0 -1 -1 -1 0 -1 -1 0 0 0 -1 -1 -1 0 0 0 -1 0 -1 1 1 -1 -1 0 -1 0 0 0 0 -1 0 0 -1 0 -1 -1 -1 -1 -1 0 0 0 -1 0 0 0 0 -1 0 1 -1 -1 0 0 -1 -1 0 0 0 -1 1 -1 -1 1
6.534226 13 14 0 0 0 0 0 0 0 0 0 0 0 0 1 1 0 0 0 0 0 0 0 0 0 0 0 0 0 0 0 0 0 0 0 0 0 0 0 0 0 0 0 0 0 0 0 0 0 0 0 0 0 0 0 0 0 0 0 0 0 0 0 0 0 0 0 0 0 0 0 0 0 0 0 0 0 0 0 0 0 0 0 0 0 0 0 0 0 0 0 0 0 0 0 0 0 0 0 0 0 0 0 1 0 0 1 0 0 0 1 0 0 1 0 0 0 0 1 1 0 0 0 0 0 0 1 1 0 0 0 0 0 0 1 0 0 0 0 1 0 0 1 0 0 0 0 1 0 0 0 0 1 0 0 0 1 0 0 0 1 0 0 0 1 0 0 0 1 0 0 0 1 0 0 0 1 0 1 0 0 0 0 0 1 0 0 0 1 0 0 0 1 0 0 0 1 0 0 0 1 0 0 0 1 0 0 1 1 0 0 0 0 0 0 1 0 0 0 0 0 1 1 0 0 0 0 0 1 0 1 0 0 0 0 0 1 0 0 0 0 0 0 1 1 0 0 0 0 1 0 1 0 0 0 0 0 0 0 1 1 0 0 0 0 0 0 1 1 0 0 0 1 0 0 0 0 1 0 0 0 1 0 1 0 0 1 0 0 1 0 0 0 0 1 0 0 1 0 0 0 0 0 1 0 1 0 0 0 0 1 0 0 1 0 0 0 0 1 1 0 0 0 0 0 0 0 0 1 0 0 0 1 0 0 0 1 0 0 0 1 0 0 0 1 0 0 0 0 1 0 0 1 0 0 0 0 1 0 0 0 0 0 0 1 1 0 0 1 0 1 0 0 0 1 0 1 0 0 0 0 0 0 0 0 1 0 0 0 1 0 1 0 1 0 0 0 0 0 0 0 0 0 0 2 0 0 0 0 0 0 0 2 0 0 0 0 0 0 1 1 0 0 0 0 1 0 0 1 0 0 0 0 1 0 0 1 0 0 1 1 0 0 0 0 0 0 0 0 0 0 1 1 0 0 0 0 0 0 1 1 0 0 1 0 0 0 0 1 0 0 0 0 0 1 0 0 1 0 0 0 0 1 0 0 1 0 0 0 0 1 0 0 1 0 0 0 0 1 0 0 1 0 0 0 0 1 0 0 1 0 0 0 0 1 0 0 1 0 0 0 0 0 0 1 1 0 0 0 0 1 0 0 1 0 0 0 0 1 0 0 1 0 0 0 0 1 0 0 1 1 1 0 0 0 0 0 0 1 1 0 0 0 0 0 0 1 1 0 0 0 0 0 0 0 1 0 1 0 0 0 0 0 1 0 1 0 0 0 0 0 1 0 1 0 0 0 0 0 1 0 1 0 0 0 0 0 0 0 1 0 0 1 0 0 0 0 1 0 1 0 0 0 1 0 0 0 1 0 0 0 1 1 0 0 0 0 0 0 1 0 0 0 1 0 0 0 1 1 0 0 0 0 0 0 1 1 0 0 0 0 0 1 0 0 1 0 0 0 0 0 0 0 1 0 0 1 0 0 1 0 0 0 0 1 0 0 1 0 0 0 0 1 0 1 0 0 0 0 0 1 0 0 0 0 0 0 0 1 1 0 1 0 0 0 0 1 0 0 0 1 0 0 0 1 0 0 0 0 1 0 0 0 1 0 0 0 1 0 0 1 0 0 0 0 0 0 0 1 1 0 1 0 0 0 0 1 0 0 1 0 1 0 0 0 0 0 0 0 0 0 0 1 1 0 0 0 0 0 0 2 0 0 0 0 0 0 0 1 1 0 0 0 1 1 0 0 0 0 0 0 1 0 0 0 1 0 0 0 0 0 0 0 2 0 0 0 1 0 0 0 1 0 0 0 1 0 0 0 1 0 1 0 0 0 0 1 0 0 1 0 0 0 0 1 0 0 1 0 0 0 0 1 0 0 2 0 0 0 0 0 0 0 1 0 0 0 0 1 0 0 1 0 0 0 0 1 0 0 1 0 0 0 1 0 0 0 0 0 1 0 0 1 0 0 0 0 1 0 0 1 0 0 0 0 1 1 0 0 0 0 0 0 1 1 0 0 0 0 0 0 1 1 0 0 0 0 1 0 1 0 0 0 0 1 0 1 0 0 0 0 0 0 0 1 0 0 0 1 0 0 1 1 0 0 0 0 0 0 1 0 0 0 0 0 1 0 1 0 1 0 0 0 0 0 0 0 1 0 0 1 0 0 0 0 1 1 0 0 0 0 0 0 1 1 0 0 0 0 0 1 0 1 0 0 0 0 0 1 0 1 0 0 0 0 2 0 0 0 0 0 0 0 2 0 0 0 0 0 0 0 1 0 0 0 1 0 0 0 0 0 0 0 2 0 0 0 0 0 0 0 2 0 0 0 0 0 0 1 0 1 0 0 0 0 1 1 0 0 0 0 1 0 0 0 0 1 0 0 1 0 0 0 0 1 0 0 1 0 0 0 0 1 0 0 1 0 0 0 0 1 0 0 1 0 0 0 1 0 0 0 0 1 0 0 1 0 0 0 0 1 0 0 1 0 0 1 0 0 0 1 0 0 0 1 0 0 0 1 0 0 0 1 0 0 0 1 0 0 0 0 0 0 0 1 0 0 1 0 0 0 0 1 0 0 1 0 1 0 0 -1 0 0 0 1 0 0 -1 0 0 0 0 1 -1 0 0 0 0 0 0 1 -1 0 0 0 0 0 0 1 0 0 0 0 -1 0 0 1 0 0 0 0 -1 0 0 0 0 1 0 0 0 -1 0 0 0 -1 0 0 0 1 0 0 0 -1 0 0 0 1 0 0 0 -1 0 1 0 0 0 0 0 -1 0 0 0 1 0 0 0 -1 0 0 0 1 0 0 0 -1 0 0 0 1 0 0 1 -1 0 0 0 0 0 0 1 0 0 0 0 0 -1 -1 0 0 0 0 0 1 0 -1 0 0 0 0 0 1 0 0 0 0 0 0 -1 1 0 0 0 0 1 0 -1 0 0 0 0 0 0 0 -1 1 0 0 0 0 0 0 -1 1 0 0 0 -1 0 0 0 0 1 0 0 0 -1 0 1 0 0 1 0 0 -1 0 0 0 0 1 0 0 -1 0 0 0 0 0 1 0 -1 0 0 0 0 -1 0 0 1 0 0 0 0 -1 1 0 0 0 0 0 0 0 0 -1 0 0 0 1 0 0 0 -1 0 0 0 1 0 0 0 -1 0 0 0 0 1 0 0 -1 0 0 0 0 1 0 0 0 0 0 0 1 -1 0 0 -1 0 1 0 0 0 1 0 -1 0 0 0 0 0 0 0 0 -1 0 0 0 1 0 1 0 -1 0 0 0 0 0 0 0 0 0 0 0 0 0 0 0 0 0 0 0 0 0 0 0 0 0 -1 1 0 0 0 0 -1 0 0 1 0 0 0 0 -1 0 0 1 0 0 1 -1 0 0 0 0 0 0 0 0 0 0 -1 1 0 0 0 0 0 0 -1 1 0 0 -1 0 0 0 0 1 0 0 0 0 0 -1 0 0 1 0 0 0 0 -1 0 0 1 0 0 0 0 -1 0 0 1 0 0 0 0 -1 0 0 1 0 0 0 0 -1 0 0 1 0 0 0 0 -1 0 0 1 0 0 0 0 0 0 -1 1 0 0 0 0 -1 0 0 1 0 0 0 0 -1 0 0 1 0 0 0 0 -1 0 0 1 -1 1 0 0 0 0 0 0 -1 1 0 0 0 0 0 0 -1 1 0 0 0 0 0 0 0 1 0 -1 0 0 0 0 0 1 0 -1 0 0 0 0 0 1 0 -1 0 0 0 0 0 1 0 -1 0 0 0 0 0 0 0 1 0 0 -1 0 0 0 0 1 0 -1 0 0 0 1 0 0 0 -1 0 0 0 1 -1 0 0 0 0 0 0 1 0 0 0 -1 0 0 0 1 -1 0 0 0 0 0 0 1 -1 0 0 0 0 0 -1 0 0 1 0 0 0 0 0 0 0 1 0 0 -1 0 0 1 0 0 0 0 -1 0 0 1 0 0 0 0 -1 0 1 0 0 0 0 0 -1 0 0 0 0 0 0 0 -1 1 0 1 0 0 0 0 -1 0 0 0 -1 0 0 0 1 0 0 0 0 -1 0 0 0 1 0 0 0 -1 0 0 1 0 0 0 0 0 0 0 -1 1 0 1 0 0 0 0 -1 0 0 1 0 -1 0 0 0 0 0 0 0 0 0 0 -1 1 0 0 0 0 0 0 0 0 0 0 0 0 0 0 -1 1 0 0 0 -1 1 0 0 0 0 0 0 -1 0 0 0 1 0 0 0 0 0 0 0 0 0 0 0 -1 0 0 0 1 0 0 0 -1 0 0 0 1 0 -1 0 0 0 0 1 0 0 -1 0 0 0 0 1 0 0 -1 0 0 0 0 1 0 0 0 0 0 0 0 0 0 0 -1 0 0 0 0 1 0 0 1 0 0 0 0 -1 0 0 1 0 0 0 -1 0 0 0 0 0 -1 0 0 1 0 0 0 0 -1 0 0 1 0 0 0 0 1 -1 0 0 0 0 0 0 1 -1 0 0 0 0 0 0 1 -1 0 0 0 0 1 0 -1 0 0 0 0 -1 0 1 0 0 0 0 0 0 0 1 0 0 0 -1 0 0 -1 1 0 0 0 0 0 0 -1 0 0 0 0 0 1 0 -1 0 1 0 0 0 0 0 0 0 1 0 0 -1 0 0 0 0 1 -1 0 0 0 0 0 0 1 -1 0 0 0 0 0 1 0 -1 0 0 0 0 0 1 0 -1 0 0 0 0 0 0 0 0 0 0 0 0 0 0 0 0 0 0 0 0 -1 0 0 0 1 0 0 0 0 0 0 0 0 0 0 0 0 0 0 0 0 0 0 0 0 0 0 1 0 -1 0 0 0 0 -1 1 0 0 0 0 1 0 0 0 0 -1 0 0 1 0 0 0 0 -1 0 0 1 0 0 0 0 -1 0 0 1 0 0 0 0 -1 0 0 -1 0 0 0 1 0 0 0 0 1 0 0 -1 0 0 0 0 1 0 0 -1 0 0 1 0 0 0 -1 0 0 0 1 0 0 0 -1 0 0 0 1 0 0 0 -1 0 0 0 0 0 0 0 -1 0 0 1 0 0 0 0 -1 0 0 1 -1 1 -1 -1 0 -1 -1 0 -1 0 -1 -1 -1 -1 0 0 0 0 1 0 0 -1 -1 0 -1 -1 1 -1 -1 0 0 0 -1 -1 0 0 0 1 -1 -1 -1 0 0 -1 -1 -1 0 -1 0 -1 -1 -1 -1 -1 -1 -1 -1 0 0 0 -1 0 -1 0 0 0 -1 -1 0 -1 -1 0 0 -1 0 0 -1 0 -1 0 -1 0 -1 0 -1 -1 0 -1 -1 1 -1 -1 -1 0 -1 0 0 0 0 0 0 0 1 -1 -1 -1 -1 -1 0 0 0 0 0 -1 1 -1 -1 -1 -1 0 -1 1 0 -1 0 0 -1 1 -1 1 1 -1 0
7.915749 13 15 0 0 0 0 0 0 0 0 0 0 0 0 1 0 1 0 0 0 0 0 0 0 0 0 0 0 0 0 0 0 0 0 0 0 0 0 0 0 0 0 0 0 0 0 0 0 0 0 0 0 0 0 0 0 0 0 0 0 0 0 0 0 0 0 0 0 0 0 0 0 0 0 0 0 0 0 0 0 0 0 0 0 0 0 0 0 0 0 0 0 0 0 0 0 0 0 0 0 0 0 0 1 0 1 0 0 0 0 1 0 0 0 1 0 0 0 1 0 0 0 1 0 0 0 1 0 0 1 0 0 0 0 1 0 0 0 0 0 1 0 1 0 0 0 0 0 1 0 0 0 1 0 0 0 1 0 0 1 0 0 0 0 1 0 0 0 0 0 0 0 2 0 0 0 0 0 1 0 1 0 0 1 0 0 0 0 1 0 0 1 0 0 0 0 1 0 0 1 0 0 0 0 1 0 0 2 0 0 0 0 0 0 0 1 0 0 0 0 1 0 0 1 0 0 0 0 1 0 0 0 0 0 0 0 2 0 0 0 0 0 0 1 1 0 0 0 0 1 0 1 0 0 0 0 0 0 0 1 1 0 0 0 0 0 1 0 1 0 0 0 0 0 0 1 0 1 0 0 0 0 0 2 0 0 1 0 0 1 0 0 0 0 1 0 0 1 0 0 0 0 0 1 0 1 0 0 0 0 0 0 0 1 0 0 1 0 0 1 0 0 0 0 1 0 0 0 0 0 0 1 1 0 0 0 0 0 0 1 1 0 1 0 0 0 0 0 0 1 0 0 0 1 0 0 0 1 1 0 0 0 0 0 1 0 1 0 0 0 1 0 0 0 1 0 0 0 0 0 1 0 0 0 0 0 1 0 0 1 0 1 0 0 1 0 0 0 0 0 0 0 1 0 1 0 0 0 0 0 1 0 1 0 0 0 0 0 0 1 1 0 0 0 0 0 1 0 1 0 0 0 0 1 0 0 1 0 0 1 0 0 0 1 0 0 0 0 0 0 0 1 1 0 1 0 0 0 0 0 1 0 1 0 0 0 0 0 1 0 1 0 0 0 0 0 0 1 1 0 0 0 0 0 0 1 0 0 0 0 0 1 0 1 0 0 0 1 0 0 0 1 0 0 0 1 0 0 0 1 0 1 0 0 0 0 0 1 0 1 0 0 0 0 0 1 0 1 0 0 0 0 0 1 0 0 0 1 0 0 0 1 0 0 0 1 0 0 0 1 1 1 0 0 0 0 0 0 0 1 0 1 0 0 0 0 0 1 0 0 1 0 0 0 0 1 0 1 0 0 0 0 0 1 0 1 0 0 0 0 0 1 0 1 0 0 0 0 0 1 0 1 0 0 0 0 0 1 0 1 0 0 0 0 0 1 0 1 0 0 0 0 0 1 0 0 0 0 1 0 0 1 0 0 0 0 1 0 0 1 0 0 0 0 1 0 0 1 0 0 0 0 1 0 0 1 0 1 0 0 0 0 0 0 0 1 1 0 0 0 0 0 0 1 0 0 0 1 0 1 0 0 0 0 1 0 0 1 0 0 0 0 0 1 1 0 0 0 0 0 1 0 0 0 0 0 0 0 1 1 0 1 1 0 0 0 0 0 0 0 0 1 0 0 1 0 1 0 0 0 0 0 0 1 1 0 0 0 0 0 1 0 1 0 0 0 0 0 0 1 1 1 0 0 0 0 0 0 1 1 0 0 0 0 0 0 1 0 0 0 0 0 0 1 0 0 0 1 0 0 1 0 0 0 0 1 0 0 0 1 0 0 0 1 1 0 0 0 0 0 0 1 0 0 0 1 0 0 0 1 0 0 0 1 0 0 0 1 0 0 0 1 0 0 0 1 0 0 0 1 0 0 0 0 0 0 2 0 0 0 1 0 0 0 1 0 0 0 0 0 0 0 2 0 0 1 0 0 0 0 1 0 0 0 1 0 0 0 1 0 1 1 0 0 0 0 0 0 0 1 0 1 0 0 0 0 0 0 1 0 0 0 1 0 0 0 0 0 1 0 1 0 0 0 1 1 0 0 0 0 0 0 1 1 0 0 0 0 0 0 1 1 0 0 0 0 0 2 0 0 0 0 0 0 0 0 1 0 0 1 0 0 0 1 1 0 0 0 0 0 0 1 1 0 0 0 0 0 0 1 0 0 0 0 0 1 0 1 0 1 0 0 0 0 0 1 0 1 0 0 0 0 0 1 0 1 0 0 0 0 0 0 0 1 0 0 1 0 0 0 1 0 1 0 0 0 0 0 1 0 1 0 0 0 0 1 0 1 0 0 0 0 0 1 0 1 0 0 0 0 0 0 0 1 0 1 0 0 0 0 0 1 0 1 0 0 0 0 0 0 1 1 0 0 0 0 0 0 1 1 0 0 0 0 0 0 1 1 0 0 1 1 0 0 0 0 0 0 0 1 0 0 0 0 1 0 0 1 1 0 0 0 0 0 0 1 0 0 0 0 1 0 0 0 0 0 0 1 1 0 0 0 1 0 1 0 0 0 0 0 1 0 1 0 0 0 1 0 0 0 1 0 0 0 1 0 0 0 0 0 0 1 1 0 0 0 0 0 0 1 0 0 0 0 0 0 0 2 0 0 0 0 0 0 0 2 0 1 0 -1 0 0 0 0 1 0 0 0 -1 0 0 0 1 0 0 0 -1 0 0 0 1 0 0 -1 0 0 0 0 1 0 0 0 0 0 -1 0 1 0 0 0 0 0 -1 0 0 0 1 0 0 0 -1 0 0 -1 0 0 0 0 1 0 0 0 0 0 0 0 0 0 0 0 0 0 1 0 -1 0 0 -1 0 0 0 0 1 0 0 -1 0 0 0 0 1 0 0 -1 0 0 0 0 1 0 0 0 0 0 0 0 0 0 0 1 0 0 0 0 -1 0 0 -1 0 0 0 0 1 0 0 0 0 0 0 0 0 0 0 0 0 0 0 -1 1 0 0 0 0 1 0 -1 0 0 0 0 0 0 0 -1 1 0 0 0 0 0 -1 0 1 0 0 0 0 0 0 -1 0 1 0 0 0 0 0 0 0 0 1 0 0 -1 0 0 0 0 1 0 0 -1 0 0 0 0 0 1 0 -1 0 0 0 0 0 0 0 1 0 0 -1 0 0 1 0 0 0 0 -1 0 0 0 0 0 0 -1 1 0 0 0 0 0 0 -1 1 0 -1 0 0 0 0 0 0 1 0 0 0 -1 0 0 0 1 -1 0 0 0 0 0 1 0 -1 0 0 0 1 0 0 0 1 0 0 0 0 0 -1 0 0 0 0 0 -1 0 0 1 0 1 0 0 -1 0 0 0 0 0 0 0 -1 0 1 0 0 0 0 0 -1 0 1 0 0 0 0 0 0 -1 1 0 0 0 0 0 -1 0 1 0 0 0 0 -1 0 0 1 0 0 1 0 0 0 -1 0 0 0 0 0 0 0 -1 1 0 -1 0 0 0 0 0 1 0 -1 0 0 0 0 0 1 0 -1 0 0 0 0 0 0 1 -1 0 0 0 0 0 0 1 0 0 0 0 0 -1 0 1 0 0 0 -1 0 0 0 1 0 0 0 -1 0 0 0 1 0 -1 0 0 0 0 0 1 0 -1 0 0 0 0 0 1 0 -1 0 0 0 0 0 1 0 0 0 -1 0 0 0 1 0 0 0 -1 0 0 0 1 -1 1 0 0 0 0 0 0 0 1 0 -1 0 0 0 0 0 1 0 0 -1 0 0 0 0 1 0 -1 0 0 0 0 0 1 0 -1 0 0 0 0 0 1 0 -1 0 0 0 0 0 1 0 -1 0 0 0 0 0 -1 0 1 0 0 0 0 0 -1 0 1 0 0 0 0 0 1 0 0 0 0 -1 0 0 1 0 0 0 0 -1 0 0 1 0 0 0 0 -1 0 0 1 0 0 0 0 -1 0 0 1 0 -1 0 0 0 0 0 0 0 1 -1 0 0 0 0 0 0 1 0 0 0 -1 0 1 0 0 0 0 -1 0 0 1 0 0 0 0 0 -1 1 0 0 0 0 0 -1 0 0 0 0 0 0 0 -1 1 0 1 -1 0 0 0 0 0 0 0 0 -1 0 0 1 0 -1 0 0 0 0 0 0 1 -1 0 0 0 0 0 1 0 -1 0 0 0 0 0 0 1 -1 1 0 0 0 0 0 0 -1 1 0 0 0 0 0 0 -1 0 0 0 0 0 0 1 0 0 0 -1 0 0 1 0 0 0 0 -1 0 0 0 1 0 0 0 -1 1 0 0 0 0 0 0 -1 0 0 0 1 0 0 0 -1 0 0 0 1 0 0 0 -1 0 0 0 1 0 0 0 -1 0 0 0 1 0 0 0 0 0 0 0 0 0 0 -1 0 0 0 1 0 0 0 0 0 0 0 0 0 0 1 0 0 0 0 -1 0 0 0 -1 0 0 0 1 0 -1 1 0 0 0 0 0 0 0 1 0 -1 0 0 0 0 0 0 -1 0 0 0 1 0 0 0 0 0 -1 0 1 0 0 0 -1 1 0 0 0 0 0 0 -1 1 0 0 0 0 0 0 -1 1 0 0 0 0 0 0 0 0 0 0 0 0 0 0 1 0 0 -1 0 0 0 -1 1 0 0 0 0 0 0 -1 1 0 0 0 0 0 0 -1 0 0 0 0 0 1 0 -1 0 1 0 0 0 0 0 -1 0 1 0 0 0 0 0 -1 0 1 0 0 0 0 0 0 0 1 0 0 -1 0 0 0 1 0 -1 0 0 0 0 0 1 0 -1 0 0 0 0 1 0 -1 0 0 0 0 0 1 0 -1 0 0 0 0 0 0 0 -1 0 1 0 0 0 0 0 -1 0 1 0 0 0 0 0 0 -1 1 0 0 0 0 0 0 1 -1 0 0 0 0 0 0 1 -1 0 0 -1 1 0 0 0 0 0 0 0 1 0 0 0 0 -1 0 0 1 -1 0 0 0 0 0 0 1 0 0 0 0 -1 0 0 0 0 0 0 1 -1 0 0 0 1 0 -1 0 0 0 0 0 1 0 -1 0 0 0 1 0 0 0 -1 0 0 0 1 0 0 0 0 0 0 -1 1 0 0 0 0 0 0 -1 0 0 0 0 0 0 0 0 0 0 0 0 0 0 0 0 -1 0 -1 -1 0 0 -1 1 -1 0 -1 -1 -1 -1 -1 0 -1 0 1 0 -1 0 -1 0 -1 -1 0 -1 -1 -1 -1 -1 -1 -1 -1 0 1 0 0 -1 -1 0 -1 -1 -1 -1 0 -1 -1 -1 -1 -1 -1 -1 -1 0 -1 1 0 0 -1 0 -1 0 0 0 -1 -1 0 0 -1 -1 0 0 0 0 -1 -1 0 0 -1 0 0 0 -1 -1 0 -1 0 1 -1 -1 0 -1 0 0 1 -1 0 -1 -1 0 1 -1 -1 -1 -1 -1 0 -1 1 0 0 -1 0 0 -1 0 0 -1 -1 1 0 -1 0 1 0 0 -1 1 0 -1 1
5.393972 13 16 0 0 0 0 0 0 0 0 0 0 0 0 1 0 0 1 0 0 0 0 0 0 0 0 0 0 0 0 0 0 0 0 0 0 0 0 0 0 0 0 0 0 0 0 0 0 0 0 0 0 0 0 0 0 0 0 0 0 0 0 0 0 0 0 0 0 0 0 0 0 0 0 0 0 0 0 0 0 0 0 0 0 0 0 0 0 0 0 0 0 0 0 0 0 0 0 0 0 0 0 0 1 0 0 1 0 0 0 1 0 0 0 1 0 0 0 1 0 0 0 1 0 0 0 1 0 0 0 1 0 0 0 1 0 1 0 0 0 0 0 1 0 1 0 0 0 0 0 0 0 2 0 0 0 0 0 1 0 0 0 0 0 1 0 1 0 0 0 0 0 1 0 1 0 0 0 1 0 0 0 0 0 0 1 0 0 1 0 0 0 0 0 1 0 1 0 0 0 0 0 1 0 1 0 0 2 0 0 0 0 0 0 0 1 0 0 0 0 0 1 0 0 1 0 0 0 1 0 0 0 1 0 0 0 1 0 0 0 0 0 0 0 1 1 0 0 0 1 0 0 0 1 0 0 1 0 0 0 1 0 0 0 0 0 0 0 1 1 0 1 0 0 0 0 0 1 0 1 0 0 0 1 0 0 1 1 0 0 0 0 0 0 1 0 0 0 0 1 0 0 1 1 0 0 0 0 0 0 0 0 0 1 0 1 0 0 0 1 0 0 0 0 0 1 0 0 0 0 0 0 2 0 0 0 0 0 0 0 2 0 0 0 0 1 0 0 0 1 0 0 0 1 0 0 0 1 0 0 0 1 0 0 1 0 0 0 0 0 1 0 1 0 1 0 0 0 0 0 1 0 1 0 0 0 0 0 0 1 0 1 0 1 0 0 0 0 0 0 0 0 1 0 1 0 0 0 1 0 0 0 1 0 0 0 0 0 0 1 1 0 0 0 0 0 0 1 1 0 1 0 0 0 0 0 1 0 0 1 0 0 0 0 0 1 0 0 0 0 0 0 1 1 0 0 0 0 0 0 1 1 0 0 0 0 0 0 1 1 0 0 0 0 0 0 0 2 0 0 1 0 0 0 0 1 0 0 1 0 0 0 0 1 0 0 0 0 0 0 0 2 0 0 0 0 0 0 0 2 0 0 0 0 0 0 0 2 0 0 0 0 0 0 0 2 0 0 0 0 0 0 0 2 0 0 1 0 0 0 0 1 1 0 0 0 0 0 0 1 1 1 0 0 0 0 0 0 1 1 0 0 0 0 0 0 1 1 0 0 0 0 0 0 0 1 0 1 0 0 0 0 0 1 0 1 0 0 0 0 0 1 0 0 1 0 0 0 0 1 0 0 1 0 0 0 0 0 0 1 0 0 1 0 1 0 0 1 0 0 0 0 1 1 0 0 0 0 0 0 0 1 0 0 0 0 1 0 1 1 0 0 0 0 0 0 1 1 0 0 0 0 0 0 1 1 0 0 0 0 0 0 0 0 0 2 0 0 0 0 0 0 0 2 0 0 0 0 0 1 0 1 0 0 0 0 1 1 0 0 0 0 0 0 2 0 0 0 0 0 0 0 0 0 0 1 0 0 0 1 0 1 0 0 0 0 1 0 0 0 1 0 0 0 1 0 0 0 1 0 0 0 0 1 0 0 0 0 1 0 1 0 0 1 0 0 0 0 0 1 0 2 0 0 0 0 0 0 0 2 0 0 0 0 0 0 0 1 0 0 0 0 0 1 0 0 0 0 1 0 1 0 0 0 0 0 1 0 0 1 0 0 0 0 2 0 0 0 0 0 0 0 1 0 0 1 0 0 0 0 0 0 0 2 0 0 0 0 0 0 0 2 0 0 0 0 0 0 0 2 0 0 0 0 0 0 2 0 0 1 0 0 0 0 1 0 0 0 0 0 0 0 2 0 0 1 0 1 0 0 0 0 0 0 0 0 0 0 2 0 0 1 0 1 0 0 0 0 0 1 1 0 0 0 0 0 1 0 0 0 0 0 1 0 1 0 0 0 0 0 1 0 0 0 0 1 0 1 0 0 0 1 0 1 0 0 0 0 0 1 0 1 0 0 0 0 0 2 0 0 0 0 0 0 0 0 1 0 1 0 0 0 1 0 1 0 0 0 0 0 1 0 1 0 0 0 0 0 1 0 0 0 0 0 0 1 1 0 0 1 0 0 0 0 1 0 0 1 0 0 0 0 0 1 0 1 0 0 0 0 0 1 0 1 0 0 0 0 0 0 1 0 0 0 0 1 0 0 1 0 0 0 0 1 0 1 0 0 0 0 0 1 0 1 0 0 0 0 0 1 0 0 0 1 0 1 0 0 0 0 0 0 0 1 0 1 0 0 0 1 0 1 0 0 0 0 1 0 1 0 0 0 0 0 1 0 1 0 0 0 0 1 1 0 0 0 0 0 0 1 1 0 0 0 0 0 0 1 1 0 0 0 0 0 0 1 0 0 0 1 0 0 0 0 0 0 0 2 0 0 1 0 1 0 0 0 0 0 1 0 1 0 0 0 0 0 2 0 0 0 0 0 0 0 1 0 0 0 0 1 0 0 1 0 0 0 1 0 0 0 0 0 0 0 1 0 0 1 0 0 0 0 1 0 0 1 0 1 0 0 -1 0 0 0 1 0 0 0 -1 0 0 0 1 0 0 0 -1 0 0 0 1 0 0 0 -1 0 0 0 1 0 -1 0 0 0 0 0 1 0 -1 0 0 0 0 0 0 0 0 0 0 0 0 0 -1 0 0 0 0 0 1 0 -1 0 0 0 0 0 1 0 -1 0 0 0 1 0 0 0 0 0 0 -1 0 0 1 0 0 0 0 0 -1 0 1 0 0 0 0 0 -1 0 1 0 0 0 0 0 0 0 0 0 0 1 0 0 0 0 0 -1 0 0 -1 0 0 0 1 0 0 0 -1 0 0 0 1 0 0 0 0 0 0 0 1 -1 0 0 0 1 0 0 0 -1 0 0 -1 0 0 0 1 0 0 0 0 0 0 0 1 -1 0 -1 0 0 0 0 0 1 0 -1 0 0 0 1 0 0 1 -1 0 0 0 0 0 0 1 0 0 0 0 -1 0 0 -1 1 0 0 0 0 0 0 0 0 0 1 0 -1 0 0 0 1 0 0 0 0 0 -1 0 0 0 0 0 0 0 0 0 0 0 0 0 0 0 0 0 0 0 -1 0 0 0 1 0 0 0 -1 0 0 0 1 0 0 0 -1 0 0 1 0 0 0 0 0 1 0 -1 0 1 0 0 0 0 0 -1 0 -1 0 0 0 0 0 0 1 0 1 0 -1 0 0 0 0 0 0 0 0 -1 0 1 0 0 0 -1 0 0 0 1 0 0 0 0 0 0 -1 1 0 0 0 0 0 0 -1 1 0 -1 0 0 0 0 0 1 0 0 1 0 0 0 0 0 -1 0 0 0 0 0 0 1 -1 0 0 0 0 0 0 1 -1 0 0 0 0 0 0 1 -1 0 0 0 0 0 0 0 0 0 0 -1 0 0 0 0 1 0 0 -1 0 0 0 0 1 0 0 0 0 0 0 0 0 0 0 0 0 0 0 0 0 0 0 0 0 0 0 0 0 0 0 0 0 0 0 0 0 0 0 0 0 0 0 0 0 0 0 -1 0 0 0 0 1 -1 0 0 0 0 0 0 1 -1 1 0 0 0 0 0 0 -1 1 0 0 0 0 0 0 -1 1 0 0 0 0 0 0 0 1 0 -1 0 0 0 0 0 1 0 -1 0 0 0 0 0 1 0 0 -1 0 0 0 0 1 0 0 -1 0 0 0 0 0 0 1 0 0 -1 0 -1 0 0 1 0 0 0 0 -1 1 0 0 0 0 0 0 0 1 0 0 0 0 -1 0 -1 1 0 0 0 0 0 0 -1 1 0 0 0 0 0 0 -1 1 0 0 0 0 0 0 0 0 0 0 0 0 0 0 0 0 0 0 0 0 0 0 0 1 0 -1 0 0 0 0 -1 1 0 0 0 0 0 0 0 0 0 0 0 0 0 0 0 0 0 -1 0 0 0 1 0 1 0 0 0 0 -1 0 0 0 -1 0 0 0 1 0 0 0 -1 0 0 0 0 1 0 0 0 0 -1 0 1 0 0 -1 0 0 0 0 0 1 0 0 0 0 0 0 0 0 0 0 0 0 0 0 0 0 0 -1 0 0 0 0 0 1 0 0 0 0 -1 0 1 0 0 0 0 0 -1 0 0 1 0 0 0 0 0 0 0 0 0 0 0 0 -1 0 0 1 0 0 0 0 0 0 0 0 0 0 0 0 0 0 0 0 0 0 0 0 0 0 0 0 0 0 0 0 0 0 0 0 0 -1 0 0 0 0 1 0 0 0 0 0 0 0 0 0 0 1 0 -1 0 0 0 0 0 0 0 0 0 0 0 0 0 1 0 -1 0 0 0 0 0 1 -1 0 0 0 0 0 -1 0 0 0 0 0 1 0 -1 0 0 0 0 0 1 0 0 0 0 1 0 -1 0 0 0 -1 0 1 0 0 0 0 0 -1 0 1 0 0 0 0 0 0 0 0 0 0 0 0 0 0 1 0 -1 0 0 0 -1 0 1 0 0 0 0 0 -1 0 1 0 0 0 0 0 -1 0 0 0 0 0 0 1 -1 0 0 1 0 0 0 0 -1 0 0 1 0 0 0 0 0 -1 0 1 0 0 0 0 0 -1 0 1 0 0 0 0 0 0 1 0 0 0 0 -1 0 0 1 0 0 0 0 -1 0 1 0 0 0 0 0 -1 0 1 0 0 0 0 0 -1 0 0 0 -1 0 1 0 0 0 0 0 0 0 1 0 -1 0 0 0 -1 0 1 0 0 0 0 -1 0 1 0 0 0 0 0 -1 0 1 0 0 0 0 1 -1 0 0 0 0 0 0 1 -1 0 0 0 0 0 0 1 -1 0 0 0 0 0 0 1 0 0 0 -1 0 0 0 0 0 0 0 0 0 0 -1 0 1 0 0 0 0 0 -1 0 1 0 0 0 0 0 0 0 0 0 0 0 0 0 1 0 0 0 0 -1 0 0 1 0 0 0 -1 0 0 0 0 0 0 0 -1 0 0 1 0 0 0 0 -1 0 0 1 -1 0 -1 -1 1 -1 -1 0 0 0 -1 -1 -1 -1 0 1 -1 -1 0 0 0 -1 0 -1 -1 -1 0 -1 -1 -1 -1 -1 -1 -1 -1 0 0 0 -1 -1 -1 1 -1 -1 -1 -1 1 -1 -1 -1 -1 -1 -1 -1 0 -1 -1 0 0 0 -1 -1 -1 0 0 0 -1 -1 -1 -1 -1 -1 0 -1 1 1 -1 0 0 0 -1 1 -1 -1 0 -1 -1 -1 -1 1 -1 -1 -1 -1 0 1 0 0 0 -1 -1 0 0 -1 -1 -1 -1 -1 -1 0 1 0 -1 -1 0 -1 -1 -1 0 -1 -1 0 -1 -1 0 1 0 0 -1 0 1 -1 0
9.494805 14 15 0 0 0 0 0 0 0 0 0 0 0 0 0 1 1 0 0 0 0 0 0 0 0 0 0 0 0 0 0 0 0 0 0 0 0 0 0 0 0 0 0 0 0 0 0 0 0 0 0 0 0 0 0 0 0 0 0 0 0 0 0 0 0 0 0 0 0 0 0 0 0 0 0 0 0 0 0 0 0 0 0 0 0 0 0 0 0 0 0 0 0 0 0 0 0 0 0 0 0 0 0 0 0 1 1 0 0 0 0 0 0 1 1 0 0 0 0 1 0 0 1 0 0 0 0 1 0 1 0 0 0 0 0 0 0 0 0 1 1 0 0 0 0 0 0 1 1 0 0 0 0 0 0 0 2 0 0 1 1 0 0 0 0 0 0 0 1 0 0 0 1 0 0 0 1 0 0 0 1 0 0 1 1 0 0 0 0 0 0 1 1 0 0 0 0 0 0 1 1 0 0 0 0 0 0 1 1 0 0 0 0 0 0 0 0 0 0 0 1 1 1 1 0 0 0 0 0 0 1 0 0 0 0 0 1 0 0 0 0 0 0 2 0 0 0 0 0 0 0 2 0 0 0 0 0 0 0 2 0 0 0 0 0 0 1 1 0 0 0 0 1 0 0 1 0 0 0 0 0 1 0 1 0 0 0 0 0 2 0 0 0 0 0 0 0 2 0 0 0 0 0 0 0 2 0 0 0 0 1 0 0 0 0 0 1 0 1 0 0 0 0 0 1 0 0 0 1 0 0 1 0 0 0 0 1 0 0 1 0 0 1 0 1 0 0 0 0 0 0 0 1 1 0 0 0 0 1 0 0 0 0 0 0 1 1 0 1 0 0 0 0 0 0 0 1 0 0 0 1 0 0 0 0 1 1 0 0 0 0 0 0 1 1 0 0 0 0 0 0 0 1 0 1 0 0 0 0 0 1 0 1 0 0 0 0 0 0 2 0 0 0 0 0 1 1 0 0 0 0 0 0 2 0 0 0 0 0 0 1 0 0 1 0 0 0 0 0 0 0 2 0 0 1 0 0 0 0 1 0 0 1 1 0 0 0 0 0 0 1 0 0 0 1 0 0 0 1 0 0 0 1 0 0 0 0 0 0 0 1 1 0 0 0 0 0 1 1 0 0 0 0 0 0 1 1 0 0 0 0 1 0 0 1 0 0 0 0 1 0 0 0 0 1 0 0 1 0 0 1 0 0 0 0 0 0 1 1 0 0 0 0 0 0 1 1 0 0 0 2 0 0 0 0 0 0 0 1 0 0 1 0 0 0 0 1 0 0 0 1 0 0 0 0 0 0 2 0 0 0 0 0 0 0 2 0 0 0 0 0 0 0 2 0 0 0 0 0 0 0 2 0 0 0 0 0 1 0 0 0 0 1 0 0 1 0 0 0 1 0 0 0 0 0 0 0 1 1 0 0 0 1 0 0 0 1 0 0 0 0 0 0 1 1 0 0 0 1 0 0 0 1 0 0 0 1 1 0 0 0 0 1 0 0 0 1 0 0 0 0 0 0 0 0 0 1 1 0 0 0 0 0 0 2 0 0 0 0 0 0 0 1 1 0 0 0 0 0 0 2 0 0 0 0 0 0 0 2 0 0 0 1 0 0 0 1 0 0 0 1 1 0 0 0 0 1 0 0 1 0 0 0 0 1 0 0 1 0 0 0 0 1 0 0 0 0 0 1 0 1 0 0 0 0 0 1 0 1 0 0 1 0 0 0 0 1 0 0 0 0 0 1 0 0 0 0 1 0 0 1 0 0 0 0 1 0 0 1 0 0 0 0 2 0 0 0 0 0 0 0 2 0 0 0 0 0 0 0 1 0 0 0 1 0 0 0 2 0 0 0 0 0 0 0 2 0 0 0 0 0 1 0 0 0 0 1 0 0 1 1 0 0 0 0 0 0 1 0 0 0 0 1 0 0 1 0 0 0 0 1 0 0 1 1 0 0 0 0 0 1 0 0 0 0 0 1 0 0 0 0 1 0 1 0 0 0 0 1 1 0 0 0 0 0 0 0 1 1 0 0 0 0 0 1 0 1 0 0 0 0 0 1 0 1 0 0 0 0 0 1 0 1 0 0 0 0 1 0 1 0 0 0 0 1 0 0 0 0 1 0 0 0 1 0 0 0 0 1 0 0 2 0 0 0 0 0 0 0 2 0 0 0 0 0 0 0 2 0 0 0 0 0 0 0 1 0 0 0 0 1 0 0 1 0 0 1 0 0 0 0 0 0 0 1 0 1 0 0 0 0 0 2 0 0 0 0 0 0 0 2 0 0 0 0 1 0 1 0 0 0 0 0 1 0 1 0 0 0 0 0 1 0 1 0 0 0 0 0 0 0 1 0 1 0 0 0 0 0 0 1 1 0 0 0 0 0 0 0 1 1 0 0 0 0 1 0 1 0 0 1 0 0 0 0 0 1 0 0 0 0 0 0 0 2 0 0 0 1 0 0 0 1 0 0 0 0 0 0 0 2 0 0 1 0 0 0 0 1 0 0 0 0 0 1 1 0 0 0 0 0 0 1 1 0 0 0 0 0 0 2 0 0 0 0 0 0 0 1 0 0 1 0 0 0 0 1 0 0 1 0 0 0 0 1 0 0 1 0 0 0 0 1 0 0 1 0 0 0 -1 1 0 0 0 0 0 0 1 -1 0 0 0 0 1 0 0 -1 0 0 0 0 1 0 -1 0 0 0 0 0 0 0 0 0 1 -1 0 0 0 0 0 0 1 -1 0 0 0 0 0 0 0 0 0 0 -1 1 0 0 0 0 0 0 0 1 0 0 0 -1 0 0 0 1 0 0 0 -1 0 0 -1 1 0 0 0 0 0 0 -1 1 0 0 0 0 0 0 -1 1 0 0 0 0 0 0 -1 1 0 0 0 0 0 0 0 0 0 0 0 -1 1 1 -1 0 0 0 0 0 0 1 0 0 0 0 0 -1 0 0 0 0 0 0 0 0 0 0 0 0 0 0 0 0 0 0 0 0 0 0 0 0 0 0 0 0 0 -1 1 0 0 0 0 1 0 0 -1 0 0 0 0 0 1 0 -1 0 0 0 0 0 0 0 0 0 0 0 0 0 0 0 0 0 0 0 0 0 0 0 0 0 0 1 0 0 0 0 0 -1 0 1 0 0 0 0 0 -1 0 0 0 1 0 0 -1 0 0 0 0 1 0 0 -1 0 0 -1 0 1 0 0 0 0 0 0 0 1 -1 0 0 0 0 -1 0 0 0 0 0 0 1 -1 0 1 0 0 0 0 0 0 0 1 0 0 0 -1 0 0 0 0 1 -1 0 0 0 0 0 0 1 -1 0 0 0 0 0 0 0 -1 0 1 0 0 0 0 0 -1 0 1 0 0 0 0 0 0 0 0 0 0 0 0 1 -1 0 0 0 0 0 0 0 0 0 0 0 0 0 1 0 0 -1 0 0 0 0 0 0 0 0 0 0 -1 0 0 0 0 1 0 0 -1 1 0 0 0 0 0 0 -1 0 0 0 1 0 0 0 -1 0 0 0 1 0 0 0 0 0 0 0 1 -1 0 0 0 0 0 -1 1 0 0 0 0 0 0 -1 1 0 0 0 0 -1 0 0 1 0 0 0 0 -1 0 0 0 0 1 0 0 -1 0 0 1 0 0 0 0 0 0 -1 1 0 0 0 0 0 0 -1 1 0 0 0 0 0 0 0 0 0 0 0 1 0 0 -1 0 0 0 0 1 0 0 0 -1 0 0 0 0 0 0 0 0 0 0 0 0 0 0 0 0 0 0 0 0 0 0 0 0 0 0 0 0 0 0 0 0 0 0 0 0 -1 0 0 0 0 1 0 0 -1 0 0 0 1 0 0 0 0 0 0 0 1 -1 0 0 0 1 0 0 0 -1 0 0 0 0 0 0 1 -1 0 0 0 1 0 0 0 -1 0 0 0 1 -1 0 0 0 0 1 0 0 0 -1 0 0 0 0 0 0 0 0 0 1 -1 0 0 0 0 0 0 0 0 0 0 0 0 0 0 1 -1 0 0 0 0 0 0 0 0 0 0 0 0 0 0 0 0 0 0 -1 0 0 0 1 0 0 0 1 -1 0 0 0 0 -1 0 0 1 0 0 0 0 -1 0 0 1 0 0 0 0 -1 0 0 0 0 0 1 0 -1 0 0 0 0 0 1 0 -1 0 0 1 0 0 0 0 -1 0 0 0 0 0 1 0 0 0 0 -1 0 0 1 0 0 0 0 -1 0 0 1 0 0 0 0 0 0 0 0 0 0 0 0 0 0 0 0 0 0 0 0 -1 0 0 0 1 0 0 0 0 0 0 0 0 0 0 0 0 0 0 0 0 0 1 0 0 0 0 -1 0 0 1 -1 0 0 0 0 0 0 1 0 0 0 0 -1 0 0 1 0 0 0 0 -1 0 0 1 -1 0 0 0 0 0 -1 0 0 0 0 0 1 0 0 0 0 -1 0 1 0 0 0 0 -1 1 0 0 0 0 0 0 0 1 -1 0 0 0 0 0 -1 0 1 0 0 0 0 0 -1 0 1 0 0 0 0 0 -1 0 1 0 0 0 0 -1 0 1 0 0 0 0 1 0 0 0 0 -1 0 0 0 -1 0 0 0 0 1 0 0 0 0 0 0 0 0 0 0 0 0 0 0 0 0 0 0 0 0 0 0 0 0 0 0 -1 0 0 0 0 1 0 0 -1 0 0 1 0 0 0 0 0 0 0 1 0 -1 0 0 0 0 0 0 0 0 0 0 0 0 0 0 0 0 0 0 1 0 -1 0 0 0 0 0 1 0 -1 0 0 0 0 0 1 0 -1 0 0 0 0 0 0 0 -1 0 1 0 0 0 0 0 0 -1 1 0 0 0 0 0 0 0 -1 1 0 0 0 0 1 0 -1 0 0 -1 0 0 0 0 0 1 0 0 0 0 0 0 0 0 0 0 0 -1 0 0 0 1 0 0 0 0 0 0 0 0 0 0 1 0 0 0 0 -1 0 0 0 0 0 -1 1 0 0 0 0 0 0 -1 1 0 0 0 0 0 0 0 0 0 0 0 0 0 0 1 0 0 -1 0 0 0 0 1 0 0 -1 0 0 0 0 1 0 0 -1 0 0 0 0 1 0 0 -1 -1 0 -1 -1 -1 0 -1 0 -1 -1 -1 -1 -1 -1 0 -1 0 1 1 -1 0 0 -1 1 -1 -1 0 -1 -1 0 0 0 -1 -1 0 1 0 0 0 -1 -1 -1 0 -1 -1 -1 -1 -1 0 -1 -1 -1 -1 -1 -1 0 -1 0 -1 -1 -1 1 -1 -1 -1 -1 -1 -1 1 0 -1 0 -1 0 -1 -1 -1 0 0 -1 -1 -1 0 1 -1 -1 1 -1 0 1 -1 -1 0 0 0 -1 0 0 -1 0 0 -1 1 -1 -1 -1 -1 -1 1 0 0 -1 1 -1 0 0 -1 0 0 0 -1 1 1 -1 -1 0 0 0 -1 1 0 -1 0
9.989006 14 16 0 0 0 0 0 0 0 0 0 0 0 0 0 1 0 1 0 0 0 0 0 0 0 0 0 0 0 0 0 0 0 0 0 0 0 0 0 0 0 0 0 0 0 0 0 0 0 0 0 0 0 0 0 0 0 0 0 0 0 0 0 0 0 0 0 0 0 0 0 0 0 0 0 0 0 0 0 0 0 0 0 0 0 0 0 0 0 0 0 0 0 0 0 0 0 0 0 0 0 0 0 0 0 0 2 0 0 0 0 0 0 1 1 0 0 0 0 1 0 0 1 0 0 0 0 1 0 0 1 0 0 0 0 0 1 0 0 1 0 0 0 0 1 0 0 1 0 0 0 0 1 0 0 0 1 0 1 0 1 0 0 0 0 0 1 0 1 0 0 0 0 0 1 0 1 0 0 0 0 0 0 0 1 1 0 0 0 0 0 0 1 0 1 0 0 0 0 0 1 0 1 0 0 0 0 1 1 0 0 0 0 0 0 0 0 0 0 0 0 2 1 0 1 0 0 0 0 0 1 0 1 0 0 0 0 0 0 0 0 0 0 1 0 1 0 0 0 0 0 1 0 1 0 0 1 0 0 1 0 0 0 0 0 0 0 1 0 1 0 1 1 0 0 0 0 0 0 1 0 1 0 0 0 0 0 1 0 1 0 0 0 0 0 0 0 1 0 1 0 0 1 0 0 1 0 0 0 0 1 0 0 0 0 1 0 0 1 0 0 0 0 0 0 1 0 0 1 0 0 0 1 0 0 0 1 0 0 0 1 0 0 0 1 1 0 0 0 0 0 0 1 1 0 0 0 0 0 0 0 1 0 0 0 1 0 0 1 0 0 0 1 0 0 0 1 0 0 0 1 0 1 0 0 1 0 0 0 0 0 0 0 2 0 0 0 0 0 0 0 0 1 0 1 0 0 0 1 0 0 0 1 0 0 0 0 0 0 2 0 0 0 0 0 1 0 1 0 0 1 0 0 1 0 0 0 0 0 0 1 0 0 0 0 1 0 0 0 0 0 1 0 1 0 0 0 0 0 1 0 1 0 1 0 0 0 0 0 1 0 0 0 0 1 0 0 1 0 0 1 0 1 0 0 0 0 0 1 0 1 0 0 0 0 0 0 0 1 0 0 1 0 0 0 0 1 0 0 1 0 0 0 0 1 0 0 1 0 0 0 0 0 0 1 1 0 0 0 0 1 0 0 1 0 0 1 0 1 0 0 0 1 0 0 0 1 0 0 0 2 0 0 0 0 0 0 0 2 0 0 0 0 0 0 0 2 0 0 0 0 0 0 0 0 0 0 2 0 0 0 0 0 0 0 2 0 0 0 0 0 0 0 1 1 0 0 0 0 0 0 1 1 0 0 0 0 0 0 0 0 0 2 0 1 0 0 0 0 1 0 0 1 0 0 0 0 1 0 0 0 0 1 0 0 0 1 0 1 0 0 0 0 1 0 0 1 0 1 0 0 0 0 0 1 0 1 0 0 0 0 0 1 0 0 1 0 0 0 0 0 0 0 1 0 0 1 0 0 0 0 1 0 0 1 0 1 0 0 0 0 0 1 0 1 0 0 0 0 0 1 0 0 0 0 1 0 0 1 0 0 0 0 0 0 0 2 0 0 0 2 0 0 0 0 0 0 0 1 1 0 0 0 0 0 0 0 1 1 0 0 0 0 1 0 0 0 0 1 0 0 1 0 0 0 0 1 0 0 1 0 1 0 0 0 0 0 1 0 0 0 0 1 0 0 0 0 0 1 0 1 0 0 0 0 0 1 0 1 0 0 0 0 1 1 0 0 0 0 0 0 1 1 0 0 0 0 0 0 0 0 0 0 2 0 0 0 1 0 0 0 1 0 0 0 1 0 0 0 1 0 1 0 0 0 0 1 0 0 2 0 0 0 0 0 0 0 1 0 0 0 0 1 0 0 1 0 1 0 0 0 0 0 1 0 0 0 0 1 0 0 0 0 1 0 0 1 0 0 0 1 0 0 1 0 0 1 0 0 1 0 0 0 0 1 0 0 1 0 0 0 0 0 0 0 0 1 1 0 0 0 1 0 0 1 0 0 0 0 1 0 0 1 0 0 0 0 1 0 1 0 0 0 0 1 0 0 0 1 0 0 0 1 0 0 0 0 0 1 0 1 1 0 0 0 0 0 0 1 1 0 0 0 0 0 0 1 1 0 0 0 0 0 0 1 0 0 0 0 0 1 0 0 1 0 0 1 0 0 0 0 1 0 0 1 0 0 0 0 0 0 0 1 0 0 1 0 0 0 0 1 0 0 1 0 1 0 0 0 0 0 1 0 1 0 0 0 0 0 1 0 1 0 1 0 0 0 0 0 0 0 0 0 1 0 1 0 0 0 1 0 1 0 0 0 0 1 0 0 0 1 0 0 0 1 1 0 0 0 0 0 0 1 0 0 0 1 0 0 0 1 0 0 0 1 0 0 0 1 0 0 0 1 0 0 0 0 0 0 1 1 0 0 1 0 0 0 1 0 0 1 0 0 0 0 1 0 0 1 0 0 0 0 1 0 0 1 0 0 0 1 0 0 0 0 0 0 0 1 1 0 0 0 0 0 0 2 0 0 0 0 0 0 0 2 0 0 0 0 0 0 0 2 0 0 0 0 0 0 0 0 0 0 0 0 0 0 1 -1 0 0 0 0 1 0 0 -1 0 0 0 0 1 0 0 -1 0 0 0 0 0 -1 0 0 1 0 0 0 0 -1 0 0 1 0 0 0 0 -1 0 0 0 1 0 -1 0 1 0 0 0 0 0 -1 0 1 0 0 0 0 0 -1 0 1 0 0 0 0 0 0 0 1 -1 0 0 0 0 0 0 1 0 -1 0 0 0 0 0 1 0 -1 0 0 0 0 -1 1 0 0 0 0 0 0 0 0 0 0 0 0 0 1 0 -1 0 0 0 0 0 1 0 -1 0 0 0 0 0 0 0 0 0 0 1 0 -1 0 0 0 0 0 1 0 -1 0 0 -1 0 0 1 0 0 0 0 0 0 0 1 0 -1 0 -1 1 0 0 0 0 0 0 -1 0 1 0 0 0 0 0 -1 0 1 0 0 0 0 0 0 0 1 0 -1 0 0 -1 0 0 1 0 0 0 0 1 0 0 0 0 -1 0 0 1 0 0 0 0 0 0 -1 0 0 1 0 0 0 -1 0 0 0 1 0 0 0 -1 0 0 0 1 -1 0 0 0 0 0 0 1 -1 0 0 0 0 0 0 0 -1 0 0 0 1 0 0 1 0 0 0 -1 0 0 0 1 0 0 0 -1 0 -1 0 0 1 0 0 0 0 0 0 0 0 0 0 0 0 0 0 0 0 -1 0 1 0 0 0 -1 0 0 0 1 0 0 0 0 0 0 0 0 0 0 0 0 1 0 -1 0 0 -1 0 0 1 0 0 0 0 0 0 1 0 0 0 0 -1 0 0 0 0 0 1 0 -1 0 0 0 0 0 1 0 -1 0 1 0 0 0 0 0 -1 0 0 0 0 1 0 0 -1 0 0 -1 0 1 0 0 0 0 0 -1 0 1 0 0 0 0 0 0 0 1 0 0 -1 0 0 0 0 1 0 0 -1 0 0 0 0 1 0 0 -1 0 0 0 0 0 0 1 -1 0 0 0 0 1 0 0 -1 0 0 -1 0 1 0 0 0 -1 0 0 0 1 0 0 0 0 0 0 0 0 0 0 0 0 0 0 0 0 0 0 0 0 0 0 0 0 0 0 0 0 0 0 0 0 0 0 0 0 0 0 0 0 0 0 0 0 0 0 1 -1 0 0 0 0 0 0 1 -1 0 0 0 0 0 0 0 0 0 0 0 -1 0 0 0 0 1 0 0 -1 0 0 0 0 1 0 0 0 0 1 0 0 0 -1 0 -1 0 0 0 0 1 0 0 -1 0 1 0 0 0 0 0 -1 0 1 0 0 0 0 0 1 0 0 -1 0 0 0 0 0 0 0 -1 0 0 1 0 0 0 0 -1 0 0 1 0 -1 0 0 0 0 0 1 0 -1 0 0 0 0 0 1 0 0 0 0 -1 0 0 1 0 0 0 0 0 0 0 0 0 0 0 0 0 0 0 0 0 0 0 -1 1 0 0 0 0 0 0 0 1 -1 0 0 0 0 -1 0 0 0 0 1 0 0 -1 0 0 0 0 1 0 0 -1 0 1 0 0 0 0 0 -1 0 0 0 0 1 0 0 0 0 0 -1 0 1 0 0 0 0 0 -1 0 1 0 0 0 0 1 -1 0 0 0 0 0 0 1 -1 0 0 0 0 0 0 0 0 0 0 0 0 0 0 1 0 0 0 -1 0 0 0 1 0 0 0 -1 0 1 0 0 0 0 -1 0 0 0 0 0 0 0 0 0 0 1 0 0 0 0 -1 0 0 1 0 -1 0 0 0 0 0 1 0 0 0 0 -1 0 0 0 0 -1 0 0 1 0 0 0 -1 0 0 1 0 0 -1 0 0 1 0 0 0 0 -1 0 0 1 0 0 0 0 0 0 0 0 1 -1 0 0 0 -1 0 0 1 0 0 0 0 -1 0 0 1 0 0 0 0 -1 0 1 0 0 0 0 1 0 0 0 -1 0 0 0 -1 0 0 0 0 0 1 0 -1 1 0 0 0 0 0 0 -1 1 0 0 0 0 0 0 -1 1 0 0 0 0 0 0 -1 0 0 0 0 0 1 0 0 -1 0 0 1 0 0 0 0 -1 0 0 1 0 0 0 0 0 0 0 1 0 0 -1 0 0 0 0 1 0 0 -1 0 1 0 0 0 0 0 -1 0 1 0 0 0 0 0 -1 0 1 0 -1 0 0 0 0 0 0 0 0 0 1 0 -1 0 0 0 -1 0 1 0 0 0 0 -1 0 0 0 1 0 0 0 -1 1 0 0 0 0 0 0 -1 0 0 0 1 0 0 0 -1 0 0 0 1 0 0 0 -1 0 0 0 1 0 0 0 0 0 0 -1 1 0 0 1 0 0 0 -1 0 0 -1 0 0 0 0 1 0 0 -1 0 0 0 0 1 0 0 -1 0 0 0 1 0 0 0 0 0 0 0 1 -1 0 0 0 0 0 0 0 0 0 0 0 0 0 0 0 0 0 0 0 0 0 0 0 0 0 0 -1 0 -1 -1 0 -1 -1 -1 0 -1 -1 -1 -1 -1 1 0 0 0 0 -1 1 -1 0 0 -1 -1 0 -1 -1 0 0 0 -1 -1 0 1 -1 0 -1 -1 -1 0 0 -1 -1 -1 0 -1 0 -1 -1 -1 -1 -1 0 -1 -1 -1 -1 -1 -1 0 -1 -1 -1 -1 -1 -1 0 -1 -1 0 -1 -1 0 0 -1 1 0 -1 -1 0 -1 0 0 -1 0 -1 -1 1 -1 -1 -1 0 0 0 -1 1 -1 0 0 -1 0 -1 -1 -1 -1 -1 0 1 0 -1 0 -1 0 -1 -1 -1 0 0 -1 0 0 -1 -1 0 0 0 -1 0 1 -1 -1
8.016716 14 17 0 0 0 0 0 0 0 0 0 0 0 0 0 1 0 0 1 0 0 0 0 0 0 0 0 0 0 0 0 0 0 0 0 0 0 0 0 0 0 0 0 0 0 0 0 0 0 0 0 0 0 0 0 0 0 0 0 0 0 0 0 0 0 0 0 0 0 0 0 0 0 0 0 0 0 0 0 0 0 0 0 0 0 0 0 0 0 0 0 0 0 0 0 0 0 0 0 0 0 0 0 0 0 0 1 1 0 0 0 0 0 1 0 1 0 0 0 1 0 0 0 1 0 0 0 1 0 0 0 1 0 0 0 0 0 0 1 1 0 0 0 0 0 0 0 1 1 0 0 0 0 0 0 0 2 0 0 1 1 0 0 0 0 0 0 1 1 0 0 0 0 0 0 1 1 0 0 0 0 0 0 0 1 0 0 1 0 0 0 0 1 0 0 1 0 0 0 0 1 1 0 0 0 0 0 0 1 1 0 0 0 0 0 0 0 0 0 0 0 2 1 1 0 0 0 0 0 0 1 0 0 0 0 0 0 1 0 0 0 0 0 1 0 1 0 0 0 0 0 1 0 1 0 0 0 1 0 1 0 0 0 0 0 1 0 1 0 0 0 0 1 0 0 0 1 0 0 0 0 1 0 0 1 0 0 0 0 1 0 0 1 0 0 0 0 1 0 0 1 0 0 0 0 1 0 0 1 0 1 0 0 0 0 0 1 0 1 0 0 0 0 0 1 0 0 0 2 0 0 0 0 0 0 0 2 0 0 0 0 0 0 0 2 0 0 0 0 0 0 0 1 0 0 0 0 1 0 0 0 0 0 0 0 2 0 0 1 0 0 0 0 1 0 0 1 0 0 0 0 1 0 0 1 1 0 0 0 0 0 0 0 1 1 0 0 0 0 0 0 0 1 0 1 0 0 0 0 0 1 0 1 0 0 0 1 0 0 1 0 0 0 0 1 1 0 0 0 0 0 0 1 1 0 0 0 0 0 0 1 0 1 0 0 0 0 0 0 0 0 1 1 0 0 0 0 0 0 1 1 0 0 1 1 0 0 0 0 0 0 0 0 0 1 0 1 0 0 0 0 0 1 0 1 0 0 0 0 0 1 0 1 0 0 0 1 0 1 0 0 0 0 0 0 0 1 0 0 1 0 0 0 0 1 0 0 1 0 0 0 0 0 0 1 1 0 0 0 0 1 0 0 1 0 0 0 0 1 0 0 1 0 0 0 0 1 0 0 1 1 0 0 0 0 0 1 0 1 0 0 0 0 0 1 0 1 0 1 0 0 0 0 0 0 0 1 1 0 0 0 0 1 0 0 1 0 0 0 0 0 0 0 1 0 0 1 0 0 0 0 1 0 0 1 0 0 0 0 1 0 0 1 0 0 0 0 0 0 1 0 1 0 0 0 0 0 1 0 1 0 0 1 0 0 0 0 1 0 0 0 0 0 1 0 1 0 0 1 0 0 0 0 1 0 0 1 0 0 0 0 1 1 0 0 0 0 0 0 1 0 0 0 0 0 0 1 1 1 0 0 0 0 0 1 0 1 0 0 0 0 0 1 0 0 1 0 0 0 0 1 0 0 0 0 1 0 0 1 0 0 0 0 1 0 0 1 0 0 0 1 0 1 0 0 0 0 0 0 1 1 0 0 0 0 0 0 1 1 0 0 0 0 0 0 0 1 0 1 0 0 0 0 0 1 0 1 0 0 0 0 1 1 0 0 0 1 0 0 0 0 0 1 0 0 0 0 0 0 0 1 1 0 0 0 1 0 0 1 0 0 0 0 2 0 0 0 0 0 0 0 2 0 0 0 0 0 0 0 0 1 0 0 1 0 0 0 1 0 1 0 0 0 0 0 1 0 1 0 0 0 1 0 0 0 0 0 1 0 1 0 0 0 0 0 1 0 1 0 0 0 0 0 1 0 1 0 0 0 0 0 1 0 1 0 0 0 0 0 1 0 0 0 0 0 1 1 0 0 0 0 0 1 1 0 0 0 1 0 1 0 0 0 0 0 1 0 1 0 0 0 0 0 0 0 0 1 0 1 0 0 0 0 0 1 0 1 0 0 0 0 0 1 0 1 0 0 0 0 1 0 0 1 0 1 1 0 0 0 0 0 0 0 0 0 0 0 0 2 0 0 1 0 0 0 0 0 1 0 1 0 0 0 0 1 0 0 1 0 0 0 0 1 0 0 0 0 0 1 0 1 0 1 0 0 0 1 0 0 0 1 0 0 0 1 0 0 0 0 1 0 0 1 0 0 0 0 1 0 0 1 0 0 0 0 1 0 1 0 0 0 0 0 2 0 0 0 0 0 0 0 2 0 0 0 0 0 0 0 1 0 0 0 1 0 0 0 1 0 0 0 1 0 0 0 0 0 0 0 0 1 1 0 0 0 1 0 0 0 1 0 0 0 1 0 0 1 0 0 0 0 1 0 0 1 0 0 0 0 0 0 0 2 0 0 1 0 0 0 0 1 0 0 2 0 0 0 0 0 0 0 0 1 0 0 1 0 0 0 0 1 0 0 1 0 0 0 0 1 0 1 0 0 0 0 0 1 0 1 0 0 0 0 0 1 0 1 0 0 0 0 0 1 0 1 0 0 0 0 0 0 0 1 0 1 0 0 0 0 0 1 -1 0 0 0 0 0 1 0 -1 0 0 0 1 0 0 0 -1 0 0 0 1 0 0 0 -1 0 0 0 0 0 0 -1 1 0 0 0 0 0 0 0 1 -1 0 0 0 0 0 0 0 0 0 0 -1 1 0 0 0 0 0 0 -1 1 0 0 0 0 0 0 -1 1 0 0 0 0 0 0 0 1 0 0 -1 0 0 0 0 1 0 0 -1 0 0 0 0 1 -1 0 0 0 0 0 0 1 -1 0 0 0 0 0 0 0 0 0 0 0 0 1 -1 0 0 0 0 0 0 1 0 0 0 0 0 0 -1 0 0 0 0 0 1 0 -1 0 0 0 0 0 1 0 -1 0 0 0 -1 0 1 0 0 0 0 0 -1 0 1 0 0 0 0 1 0 0 0 -1 0 0 0 0 1 0 0 -1 0 0 0 0 1 0 0 -1 0 0 0 0 1 0 0 -1 0 0 0 0 1 0 0 -1 0 1 0 0 0 0 0 -1 0 1 0 0 0 0 0 -1 0 0 0 0 0 0 0 0 0 0 0 0 0 0 0 0 0 0 0 0 0 0 0 0 0 0 0 1 0 0 0 0 -1 0 0 0 0 0 0 0 0 0 0 1 0 0 0 0 -1 0 0 1 0 0 0 0 -1 0 0 -1 1 0 0 0 0 0 0 0 1 -1 0 0 0 0 0 0 0 -1 0 1 0 0 0 0 0 -1 0 1 0 0 0 -1 0 0 1 0 0 0 0 -1 1 0 0 0 0 0 0 -1 1 0 0 0 0 0 0 1 0 -1 0 0 0 0 0 0 0 0 1 -1 0 0 0 0 0 0 1 -1 0 0 1 -1 0 0 0 0 0 0 0 0 0 1 0 -1 0 0 0 0 0 1 0 -1 0 0 0 0 0 1 0 -1 0 0 0 -1 0 1 0 0 0 0 0 0 0 1 0 0 -1 0 0 0 0 1 0 0 -1 0 0 0 0 0 0 1 -1 0 0 0 0 1 0 0 -1 0 0 0 0 1 0 0 -1 0 0 0 0 1 0 0 -1 1 0 0 0 0 0 -1 0 1 0 0 0 0 0 -1 0 1 0 -1 0 0 0 0 0 0 0 -1 1 0 0 0 0 -1 0 0 1 0 0 0 0 0 0 0 1 0 0 -1 0 0 0 0 1 0 0 -1 0 0 0 0 -1 0 0 1 0 0 0 0 0 0 1 0 -1 0 0 0 0 0 1 0 -1 0 0 1 0 0 0 0 -1 0 0 0 0 0 1 0 -1 0 0 1 0 0 0 0 -1 0 0 1 0 0 0 0 -1 1 0 0 0 0 0 0 -1 0 0 0 0 0 0 1 -1 -1 0 0 0 0 0 1 0 -1 0 0 0 0 0 1 0 0 -1 0 0 0 0 1 0 0 0 0 -1 0 0 1 0 0 0 0 -1 0 0 1 0 0 0 1 0 -1 0 0 0 0 0 0 1 -1 0 0 0 0 0 0 1 -1 0 0 0 0 0 0 0 -1 0 1 0 0 0 0 0 -1 0 1 0 0 0 0 1 -1 0 0 0 -1 0 0 0 0 0 1 0 0 0 0 0 0 0 1 -1 0 0 0 -1 0 0 1 0 0 0 0 0 0 0 0 0 0 0 0 0 0 0 0 0 0 0 0 0 -1 0 0 1 0 0 0 1 0 -1 0 0 0 0 0 1 0 -1 0 0 0 1 0 0 0 0 0 -1 0 1 0 0 0 0 0 -1 0 1 0 0 0 0 0 -1 0 1 0 0 0 0 0 -1 0 1 0 0 0 0 0 -1 0 0 0 0 0 -1 1 0 0 0 0 0 -1 1 0 0 0 -1 0 1 0 0 0 0 0 -1 0 1 0 0 0 0 0 0 0 0 1 0 -1 0 0 0 0 0 1 0 -1 0 0 0 0 0 1 0 -1 0 0 0 0 1 0 0 -1 0 1 -1 0 0 0 0 0 0 0 0 0 0 0 0 0 0 0 1 0 0 0 0 0 -1 0 1 0 0 0 0 -1 0 0 1 0 0 0 0 -1 0 0 0 0 0 -1 0 1 0 -1 0 0 0 1 0 0 0 -1 0 0 0 1 0 0 0 0 -1 0 0 1 0 0 0 0 -1 0 0 1 0 0 0 0 1 0 -1 0 0 0 0 0 0 0 0 0 0 0 0 0 0 0 0 0 0 0 0 0 -1 0 0 0 1 0 0 0 -1 0 0 0 1 0 0 0 0 0 0 0 0 1 -1 0 0 0 1 0 0 0 -1 0 0 0 -1 0 0 1 0 0 0 0 -1 0 0 1 0 0 0 0 0 0 0 0 0 0 -1 0 0 0 0 1 0 0 0 0 0 0 0 0 0 0 0 -1 0 0 1 0 0 0 0 -1 0 0 1 0 0 0 0 -1 0 1 0 0 0 0 0 -1 0 1 0 0 0 0 0 -1 0 1 0 0 0 0 0 -1 0 1 0 0 0 0 0 0 0 1 0 -1 0 0 0 -1 -1 -1 0 -1 0 -1 -1 -1 0 0 0 1 -1 0 0 0 -1 0 0 -1 0 -1 -1 0 -1 -1 1 1 0 -1 0 0 0 0 0 0 -1 -1 -1 1 -1 -1 -1 0 -1 0 -1 -1 -1 -1 -1 -1 -1 -1 -1 -1 -1 -1 0 -1 0 -1 -1 -1 -1 0 -1 -1 0 -1 -1 -1 0 -1 0 0 -1 -1 0 -1 1 -1 -1 1 -1 -1 0 0 0 -1 0 -1 -1 -1 1 -1 1 1 -1 0 0 0 -1 -1 -1 1 0 -1 -1 0 0 0 -1 -1 -1 -1 0 -1 0 0 -1 0 -1 -1 1 -1 0 0 -1 -1
4.268638 15 16 0 0 0 0 0 0 0 0 0 0 0 0 0 0 1 1 0 0 0 0 0 0 0 0 0 0 0 0 0 0 0 0 0 0 0 0 0 0 0 0 0 0 0 0 0 0 0 0 0 0 0 0 0 0 0 0 0 0 0 0 0 0 0 0 0 0 0 0 0 0 0 0 0 0 0 0 0 0 0 0 0 0 0 0 0 0 0 0 0 0 0 0 0 0 0 0 0 0 0 0 0 0 0 1 1 0 0 0 0 0 0 0 2 0 0 0 0 0 0 0 2 0 0 0 0 0 0 1 1 0 0 0 0 0 1 0 0 0 1 0 0 0 1 0 0 0 1 0 0 0 1 0 0 0 1 0 1 1 0 0 0 0 0 0 1 0 0 0 0 0 1 0 1 0 0 0 0 0 1 0 0 1 0 1 0 0 0 0 0 1 0 0 1 0 0 0 0 1 0 0 1 0 0 0 0 2 0 0 0 0 0 0 0 0 0 0 0 0 1 1 0 1 1 0 0 0 0 0 0 0 1 0 0 0 1 0 0 0 0 0 0 1 0 1 0 0 0 0 0 1 0 1 0 0 1 0 0 1 0 0 0 0 0 0 1 0 0 1 0 1 0 0 0 1 0 0 0 1 0 0 0 1 0 0 0 1 0 1 0 0 0 0 0 0 0 1 0 1 0 0 1 0 0 1 0 0 0 0 0 0 0 0 0 1 1 0 0 0 0 0 0 0 1 1 0 0 0 0 0 1 1 0 0 0 0 0 0 1 1 0 1 0 0 1 0 0 0 0 0 0 0 2 0 0 0 0 1 0 0 1 0 0 0 0 1 0 0 0 0 0 1 0 0 0 0 0 0 0 2 0 1 0 0 0 1 0 0 0 0 0 0 1 1 0 0 0 0 0 0 0 2 0 0 0 0 0 1 0 1 0 0 0 0 0 0 0 0 2 0 0 0 0 0 0 1 1 0 0 1 0 0 1 0 0 0 0 0 0 0 0 0 1 0 1 0 0 0 0 0 1 0 1 1 0 0 0 0 0 0 1 1 0 0 0 0 0 0 1 1 0 0 0 0 0 0 1 1 0 1 0 0 0 0 0 0 0 1 0 0 1 0 0 0 0 0 1 0 0 0 1 0 0 0 1 0 0 0 1 0 1 0 0 0 0 0 1 0 1 0 0 0 0 0 1 0 1 0 0 0 0 0 1 0 0 1 1 0 0 0 0 1 0 0 1 0 0 0 0 2 0 0 0 0 0 0 0 1 0 0 1 0 0 0 0 1 0 0 0 1 0 0 0 0 0 0 2 0 0 0 0 0 0 0 2 0 0 0 0 0 0 0 1 1 0 0 0 0 0 0 1 1 0 0 0 0 1 0 0 0 0 1 0 1 1 0 0 0 0 0 0 1 0 0 0 0 0 1 0 0 0 0 0 0 0 2 0 1 0 0 0 0 0 1 0 1 0 0 0 0 0 1 0 1 0 0 1 0 0 0 0 0 0 0 1 1 0 0 0 0 0 0 1 0 0 0 1 0 0 0 1 0 0 1 0 1 0 0 0 0 0 0 1 1 0 0 0 0 0 1 0 0 0 0 1 0 0 1 0 0 0 1 0 0 0 1 0 0 0 1 1 0 0 0 0 1 0 1 0 0 0 0 0 1 0 0 0 1 0 0 0 1 1 0 0 0 0 0 0 1 1 0 0 0 0 0 0 1 1 0 0 0 0 0 0 1 1 0 0 0 0 0 0 0 0 0 1 1 0 0 0 0 0 0 1 1 0 0 0 0 0 0 1 1 0 0 0 0 0 0 1 1 0 0 0 0 0 0 1 0 0 0 1 0 0 0 1 0 0 0 1 0 0 0 1 0 0 0 1 0 0 0 0 0 0 2 0 0 1 1 0 0 0 0 0 0 0 0 0 0 0 2 0 0 0 0 1 0 0 1 0 0 0 1 0 0 0 1 0 1 0 0 1 0 0 0 0 0 0 1 1 0 0 0 0 1 0 1 0 0 0 0 0 1 0 0 0 1 0 0 0 0 0 1 0 0 1 0 0 0 1 1 0 0 0 0 0 0 1 1 0 0 0 0 0 0 2 0 0 0 0 0 0 0 0 0 0 1 1 0 0 1 1 0 0 0 0 0 0 1 1 0 0 0 0 0 0 1 1 0 0 0 0 0 0 1 1 0 0 0 0 0 0 1 1 0 0 0 0 0 0 0 2 0 0 0 0 0 0 0 1 0 0 0 0 1 0 0 0 0 0 1 0 0 1 0 0 0 0 1 0 0 1 0 0 0 1 0 0 0 1 0 0 0 1 0 0 0 1 0 0 0 2 0 0 0 0 0 0 0 1 0 0 0 1 0 0 0 1 1 0 0 0 0 0 1 0 0 1 0 0 0 0 1 0 0 1 0 0 1 0 1 0 0 0 0 0 0 0 1 0 0 0 1 0 0 0 2 0 0 0 0 0 0 0 0 0 0 1 1 0 0 0 0 0 0 1 1 0 1 0 0 0 1 0 0 0 1 0 0 0 1 0 0 0 1 0 0 0 1 0 0 0 0 0 0 0 0 1 0 1 0 0 0 0 1 0 0 1 0 0 0 0 1 0 0 1 0 0 0 0 1 0 0 1 0 0 0 1 -1 0 0 0 0 0 0 0 0 0 0 0 0 0 0 0 0 0 0 0 0 0 0 1 -1 0 0 0 0 0 -1 0 0 0 1 0 0 0 -1 0 0 0 1 0 0 0 -1 0 0 0 1 0 -1 1 0 0 0 0 0 0 -1 0 0 0 0 0 1 0 -1 0 0 0 0 0 1 0 0 1 0 -1 0 0 0 0 0 1 0 0 -1 0 0 0 0 1 0 0 -1 0 0 0 0 0 0 0 0 0 0 0 0 0 0 0 0 0 1 -1 0 1 -1 0 0 0 0 0 0 0 -1 0 0 0 1 0 0 0 0 0 0 1 0 -1 0 0 0 0 0 1 0 -1 0 0 -1 0 0 1 0 0 0 0 0 0 1 0 0 -1 0 -1 0 0 0 1 0 0 0 -1 0 0 0 1 0 0 0 -1 0 1 0 0 0 0 0 0 0 1 0 -1 0 0 -1 0 0 1 0 0 0 0 0 0 0 0 0 -1 1 0 0 0 0 0 0 0 1 -1 0 0 0 0 0 1 -1 0 0 0 0 0 0 1 -1 0 1 0 0 -1 0 0 0 0 0 0 0 0 0 0 0 0 1 0 0 -1 0 0 0 0 1 0 0 0 0 0 -1 0 0 0 0 0 0 0 0 0 -1 0 0 0 1 0 0 0 0 0 0 -1 1 0 0 0 0 0 0 0 0 0 0 0 0 0 -1 0 1 0 0 0 0 0 0 0 0 0 0 0 0 0 0 0 1 -1 0 0 -1 0 0 1 0 0 0 0 0 0 0 0 0 1 0 -1 0 0 0 0 0 1 0 -1 1 0 0 0 0 0 0 -1 1 0 0 0 0 0 0 -1 1 0 0 0 0 0 0 -1 1 0 -1 0 0 0 0 0 0 0 -1 0 0 1 0 0 0 0 0 1 0 0 0 -1 0 0 0 1 0 0 0 -1 0 1 0 0 0 0 0 -1 0 1 0 0 0 0 0 -1 0 1 0 0 0 0 0 -1 0 0 -1 1 0 0 0 0 -1 0 0 1 0 0 0 0 0 0 0 0 0 0 0 0 -1 0 0 1 0 0 0 0 -1 0 0 0 1 0 0 0 0 0 0 0 0 0 0 0 0 0 0 0 0 0 0 0 0 0 0 1 -1 0 0 0 0 0 0 1 -1 0 0 0 0 1 0 0 0 0 -1 0 -1 1 0 0 0 0 0 0 -1 0 0 0 0 0 1 0 0 0 0 0 0 0 0 0 -1 0 0 0 0 0 1 0 -1 0 0 0 0 0 1 0 -1 0 0 1 0 0 0 0 0 0 0 -1 1 0 0 0 0 0 0 -1 0 0 0 1 0 0 0 -1 0 0 1 0 -1 0 0 0 0 0 0 1 -1 0 0 0 0 0 1 0 0 0 0 -1 0 0 1 0 0 0 1 0 0 0 -1 0 0 0 -1 1 0 0 0 0 1 0 -1 0 0 0 0 0 1 0 0 0 -1 0 0 0 1 -1 0 0 0 0 0 0 1 -1 0 0 0 0 0 0 1 -1 0 0 0 0 0 0 1 -1 0 0 0 0 0 0 0 0 0 1 -1 0 0 0 0 0 0 1 -1 0 0 0 0 0 0 1 -1 0 0 0 0 0 0 1 -1 0 0 0 0 0 0 1 0 0 0 -1 0 0 0 1 0 0 0 -1 0 0 0 1 0 0 0 -1 0 0 0 0 0 0 0 0 0 -1 1 0 0 0 0 0 0 0 0 0 0 0 0 0 0 0 0 -1 0 0 1 0 0 0 1 0 0 0 -1 0 1 0 0 -1 0 0 0 0 0 0 -1 1 0 0 0 0 -1 0 1 0 0 0 0 0 -1 0 0 0 1 0 0 0 0 0 1 0 0 -1 0 0 0 -1 1 0 0 0 0 0 0 -1 1 0 0 0 0 0 0 0 0 0 0 0 0 0 0 0 0 0 -1 1 0 0 -1 1 0 0 0 0 0 0 -1 1 0 0 0 0 0 0 -1 1 0 0 0 0 0 0 -1 1 0 0 0 0 0 0 -1 1 0 0 0 0 0 0 0 0 0 0 0 0 0 0 0 -1 0 0 0 0 1 0 0 0 0 0 1 0 0 -1 0 0 0 0 1 0 0 -1 0 0 0 1 0 0 0 -1 0 0 0 1 0 0 0 -1 0 0 0 0 0 0 0 0 0 0 0 1 0 0 0 -1 0 0 0 -1 1 0 0 0 0 0 -1 0 0 1 0 0 0 0 -1 0 0 1 0 0 1 0 -1 0 0 0 0 0 0 0 -1 0 0 0 1 0 0 0 0 0 0 0 0 0 0 0 0 0 0 -1 1 0 0 0 0 0 0 -1 1 0 -1 0 0 0 1 0 0 0 -1 0 0 0 1 0 0 0 -1 0 0 0 1 0 0 0 0 0 0 0 0 -1 0 1 0 0 0 0 -1 0 0 1 0 0 0 0 -1 0 0 1 0 0 0 0 -1 0 0 1 -1 -1 -1 -1 0 0 -1 0 0 -1 -1 -1 -1 -1 0 0 -1 0 0 -1 0 0 0 0 -1 -1 -1 -1 -1 -1 -1 -1 -1 -1 -1 1 0 -1 0 -1 -1 0 -1 -1 -1 -1 0 -1 -1 -1 -1 -1 -1 -1 0 0 -1 0 -1 -1 -1 0 -1 -1 -1 -1 -1 -1 0 0 -1 -1 -1 0 0 0 -1 0 1 -1 -1 0 0 0 0 -1 0 -1 0 1 -1 -1 0 -1 1 0 0 0 -1 -1 -1 -1 0 -1 -1 -1 -1 -1 0 0 1 -1 0 -1 -1 0 -1 0 1 -1 -1 0 0 -1 -1 1 1 -1 -1 0 0 -1 0
4.121861 15 17 0 0 0 0 0 0 0 0 0 0 0 0 0 0 1 0 1 0 0 0 0 0 0 0 0 0 0 0 0 0 0 0 0 0 0 0 0 0 0 0 0 0 0 0 0 0 0 0 0 0 0 0 0 0 0 0 0 0 0 0 0 0 0 0 0 0 0 0 0 0 0 0 0 0 0 0 0 0 0 0 0 0 0 0 0 0 0 0 0 0 0 0 0 0 0 0 0 0 0 0 0 0 0 1 0 1 0 0 0 0 0 0 1 1 0 0 0 0 0 0 1 1 0 0 0 0 0 1 0 1 0 0 0 0 0 0 1 0 1 0 0 0 0 0 0 0 2 0 0 0 0 0 0 0 2 0 0 2 0 0 0 0 0 0 0 1 0 0 0 0 1 0 0 1 0 0 0 0 1 0 0 1 0 0 0 1 0 0 0 1 0 0 0 1 0 0 0 1 0 1 0 0 0 0 0 1 0 1 0 0 0 0 0 0 0 0 0 0 1 1 0 2 0 0 0 0 0 0 0 0 0 0 0 0 1 1 0 0 0 0 0 1 0 1 0 0 0 0 0 1 0 1 0 0 0 1 0 1 0 0 0 0 0 1 1 0 0 0 0 0 0 0 0 1 1 0 0 0 0 0 0 1 1 0 0 0 0 1 0 0 1 0 0 0 0 1 0 0 1 0 0 0 0 1 0 0 1 0 0 0 0 0 0 0 2 0 0 0 0 0 0 0 2 0 0 0 1 0 0 1 0 0 0 0 1 0 0 1 0 0 1 0 1 0 0 0 0 0 0 0 0 1 0 0 0 1 1 0 0 0 0 0 0 1 1 0 0 0 0 0 0 1 0 0 0 0 0 0 1 1 0 0 1 0 1 0 0 0 0 0 0 0 2 0 0 0 0 0 0 0 2 0 0 0 0 0 0 0 2 0 0 0 0 0 1 0 0 1 0 0 0 0 1 0 1 0 0 0 0 0 1 1 0 0 0 0 0 0 0 0 1 1 0 0 0 0 0 0 0 1 1 0 1 0 0 0 0 0 1 0 1 0 1 0 0 0 0 0 1 0 0 0 0 0 1 0 1 0 0 0 0 0 1 0 0 0 0 0 0 1 1 0 0 0 1 1 0 0 0 0 0 0 0 1 0 0 0 1 0 1 0 0 0 0 0 1 0 1 0 0 0 0 0 1 0 1 0 0 0 0 0 1 0 0 0 1 0 0 0 1 0 0 0 1 0 0 0 1 1 0 0 0 0 0 1 0 0 0 0 1 0 0 1 0 0 0 1 0 1 0 0 0 0 0 1 1 0 0 0 0 1 0 0 1 0 0 0 0 0 0 0 1 0 0 1 0 0 0 0 1 0 0 1 0 0 1 0 1 0 0 0 0 0 1 0 0 0 0 0 1 0 0 0 0 0 0 1 1 0 0 0 0 0 0 1 1 0 0 0 0 0 0 1 1 0 0 0 0 0 0 1 1 0 0 0 1 0 0 0 1 0 0 0 0 1 0 0 1 0 0 0 0 0 0 0 2 1 0 0 0 0 0 1 0 1 0 0 0 0 0 0 1 0 1 0 0 0 0 1 0 0 0 0 1 0 0 1 0 0 0 1 1 0 0 0 0 0 0 0 1 1 0 0 0 1 0 0 0 1 0 0 0 1 0 0 0 1 0 0 0 1 0 0 0 1 0 0 0 1 0 0 0 1 0 0 0 1 0 0 0 1 0 0 0 2 0 0 0 0 0 0 0 0 0 0 1 0 0 0 1 0 0 0 2 0 0 0 0 0 0 0 2 0 0 0 0 0 0 0 2 0 0 0 0 0 0 0 1 1 0 0 0 0 0 0 1 0 1 0 0 0 0 0 1 0 1 0 0 0 0 0 0 0 0 1 1 0 0 1 0 0 0 0 1 0 0 0 0 0 0 1 1 0 0 0 0 0 0 1 1 0 0 1 0 0 0 0 1 1 0 0 0 0 1 0 0 0 0 0 1 1 0 0 0 0 1 1 0 0 0 0 0 0 1 0 0 1 0 0 0 0 0 1 0 0 0 1 0 0 0 1 0 0 0 1 0 0 0 1 0 0 0 1 0 0 1 0 0 0 0 1 0 0 1 0 0 0 1 0 0 0 1 0 0 0 0 1 0 0 1 0 0 0 0 0 1 0 1 0 0 0 0 1 0 0 1 0 0 0 0 1 0 0 1 0 0 1 0 0 0 1 1 0 0 0 0 0 0 1 0 0 0 0 0 1 0 0 1 0 0 1 0 0 0 0 1 0 0 1 0 0 0 0 0 0 2 0 0 0 0 0 1 0 1 0 0 0 0 0 1 0 1 0 0 0 0 0 1 0 1 0 0 0 0 0 1 0 0 1 0 0 0 0 0 0 0 0 1 0 1 0 0 0 0 0 1 0 1 1 0 0 1 0 0 0 0 0 0 0 1 0 0 1 0 0 0 1 0 0 0 1 0 0 1 0 0 0 0 1 0 0 1 0 0 0 0 1 0 0 0 1 0 1 0 0 0 0 0 1 0 1 0 0 0 0 0 1 0 1 0 0 0 0 0 1 0 0 0 0 1 0 0 1 0 0 0 0 1 0 0 1 0 0 0 0 1 0 0 0 0 0 0 1 1 0 0 0 1 0 -1 0 0 0 0 0 0 1 -1 0 0 0 0 0 0 1 -1 0 0 0 0 0 1 0 -1 0 0 0 0 0 0 -1 0 1 0 0 0 0 0 0 0 0 0 0 0 0 0 0 0 0 0 0 0 0 0 0 0 0 0 0 -1 0 0 0 0 1 0 0 -1 0 0 0 0 1 0 0 1 0 0 0 -1 0 0 0 1 0 0 0 -1 0 0 0 1 0 -1 0 0 0 0 0 1 0 -1 0 0 0 0 0 0 0 0 0 0 1 -1 0 0 0 0 0 0 0 0 0 0 0 0 0 0 1 -1 0 0 0 0 0 1 0 -1 0 0 0 0 0 1 0 -1 0 0 0 -1 0 1 0 0 0 0 0 -1 1 0 0 0 0 0 0 0 0 1 -1 0 0 0 0 0 0 1 -1 0 0 0 0 1 0 0 -1 0 0 0 0 1 0 0 -1 0 0 0 0 1 0 0 -1 0 0 0 0 0 0 0 0 0 0 0 0 0 0 0 0 0 0 0 -1 0 0 1 0 0 0 0 -1 0 0 1 0 0 1 0 -1 0 0 0 0 0 0 0 0 1 0 0 0 -1 1 0 0 0 0 0 0 -1 1 0 0 0 0 0 0 -1 0 0 0 0 0 0 1 -1 0 0 -1 0 1 0 0 0 0 0 0 0 0 0 0 0 0 0 0 0 0 0 0 0 0 0 0 0 0 0 0 0 0 0 -1 0 0 1 0 0 0 0 -1 0 1 0 0 0 0 0 -1 1 0 0 0 0 0 0 0 0 -1 1 0 0 0 0 0 0 0 1 -1 0 1 0 0 0 0 0 -1 0 1 0 -1 0 0 0 0 0 1 0 0 0 0 0 -1 0 1 0 0 0 0 0 -1 0 0 0 0 0 0 1 -1 0 0 0 -1 1 0 0 0 0 0 0 0 1 0 0 0 -1 0 1 0 0 0 0 0 -1 0 1 0 0 0 0 0 -1 0 1 0 0 0 0 0 -1 0 0 0 1 0 0 0 -1 0 0 0 1 0 0 0 -1 1 0 0 0 0 0 -1 0 0 0 0 1 0 0 -1 0 0 0 -1 0 1 0 0 0 0 0 -1 1 0 0 0 0 -1 0 0 1 0 0 0 0 0 0 0 1 0 0 -1 0 0 0 0 1 0 0 -1 0 0 1 0 -1 0 0 0 0 0 1 0 0 0 0 0 -1 0 0 0 0 0 0 1 -1 0 0 0 0 0 0 1 -1 0 0 0 0 0 0 1 -1 0 0 0 0 0 0 1 -1 0 0 0 1 0 0 0 -1 0 0 0 0 1 0 0 -1 0 0 0 0 0 0 0 0 -1 0 0 0 0 0 1 0 -1 0 0 0 0 0 0 1 0 -1 0 0 0 0 1 0 0 0 0 -1 0 0 1 0 0 0 1 -1 0 0 0 0 0 0 0 1 -1 0 0 0 1 0 0 0 -1 0 0 0 1 0 0 0 -1 0 0 0 1 0 0 0 -1 0 0 0 1 0 0 0 -1 0 0 0 1 0 0 0 -1 0 0 0 0 0 0 0 0 0 0 0 0 0 0 1 0 0 0 -1 0 0 0 0 0 0 0 0 0 0 0 0 0 0 0 0 0 0 0 0 0 0 0 0 0 0 0 1 -1 0 0 0 0 0 0 1 0 -1 0 0 0 0 0 1 0 -1 0 0 0 0 0 0 0 0 1 -1 0 0 1 0 0 0 0 -1 0 0 0 0 0 0 1 -1 0 0 0 0 0 0 1 -1 0 0 1 0 0 0 0 -1 1 0 0 0 0 -1 0 0 0 0 0 1 -1 0 0 0 0 -1 1 0 0 0 0 0 0 -1 0 0 1 0 0 0 0 0 1 0 0 0 -1 0 0 0 1 0 0 0 -1 0 0 0 1 0 0 0 -1 0 0 1 0 0 0 0 -1 0 0 -1 0 0 0 1 0 0 0 1 0 0 0 0 -1 0 0 1 0 0 0 0 0 -1 0 1 0 0 0 0 -1 0 0 1 0 0 0 0 -1 0 0 1 0 0 -1 0 0 0 -1 1 0 0 0 0 0 0 -1 0 0 0 0 0 1 0 0 -1 0 0 1 0 0 0 0 -1 0 0 1 0 0 0 0 0 0 0 0 0 0 0 0 -1 0 1 0 0 0 0 0 -1 0 1 0 0 0 0 0 -1 0 1 0 0 0 0 0 -1 0 0 1 0 0 0 0 0 0 0 0 1 0 -1 0 0 0 0 0 1 0 -1 1 0 0 -1 0 0 0 0 0 0 0 -1 0 0 1 0 0 0 1 0 0 0 -1 0 0 -1 0 0 0 0 1 0 0 -1 0 0 0 0 1 0 0 0 -1 0 1 0 0 0 0 0 -1 0 1 0 0 0 0 0 -1 0 1 0 0 0 0 0 -1 0 0 0 0 1 0 0 -1 0 0 0 0 1 0 0 -1 0 0 0 0 1 0 0 0 0 0 0 -1 1 0 -1 -1 -1 -1 1 -1 1 -1 -1 -1 0 0 0 0 -1 -1 0 0 -1 -1 1 -1 0 -1 -1 -1 -1 -1 0 0 -1 -1 0 -1 0 1 -1 1 -1 -1 -1 0 -1 -1 -1 0 -1 -1 -1 -1 -1 -1 -1 -1 0 -1 0 -1 -1 -1 0 -1 0 -1 -1 -1 -1 0 0 -1 -1 -1 0 -1 0 -1 -1 1 -1 -1 0 0 1 -1 -1 1 -1 0 0 0 0 0 -1 0 -1 0 0 -1 0 0 -1 0 0 0 -1 -1 -1 1 -1 0 -1 0 0 -1 0 -1 0 0 -1 -1 0 0 -1 0 0 0 0 -1 0 -1 -1 0
4.74367 15 18 0 0 0 0 0 0 0 0 0 0 0 0 0 0 1 0 0 1 0 0 0 0 0 0 0 0 0 0 0 0 0 0 0 0 0 0 0 0 0 0 0 0 0 0 0 0 0 0 0 0 0 0 0 0 0 0 0 0 0 0 0 0 0 0 0 0 0 0 0 0 0 0 0 0 0 0 0 0 0 0 0 0 0 0 0 0 0 0 0 0 0 0 0 0 0 0 0 0 0 0 0 0 1 1 0 0 0 0 0 0 1 0 1 0 0 0 0 0 1 0 1 0 0 0 0 0 1 1 0 0 0 0 0 0 1 0 0 0 1 0 0 0 1 0 0 0 1 0 0 0 1 0 0 0 1 0 0 1 1 0 0 0 0 0 0 0 0 0 0 1 1 0 0 0 0 1 0 0 1 0 0 1 0 1 0 0 0 0 1 1 0 0 0 0 0 0 1 1 0 0 0 0 0 0 0 1 0 0 0 1 0 0 0 0 0 0 0 0 2 0 0 1 0 0 0 1 0 0 0 0 0 0 0 1 1 0 0 0 0 0 0 2 0 0 0 0 0 0 0 2 0 0 0 0 0 0 0 1 1 0 0 0 0 0 1 0 1 0 0 0 0 0 0 1 0 1 0 1 0 0 0 1 0 0 0 1 0 1 0 0 0 0 1 0 0 1 0 0 0 0 0 0 0 1 1 0 0 0 0 0 0 0 1 0 1 0 0 0 0 0 1 0 1 0 0 0 0 1 0 1 0 0 0 0 0 1 0 1 0 0 1 0 0 1 0 0 0 0 0 0 0 2 0 0 0 0 1 0 0 1 0 0 0 0 1 0 0 0 0 0 1 0 0 0 0 1 0 0 1 0 0 0 0 1 1 0 0 0 0 0 0 0 1 0 0 1 0 0 0 1 1 0 0 0 0 0 0 1 1 0 0 0 0 0 0 1 0 1 0 0 0 0 0 1 1 0 0 0 0 0 0 2 0 0 0 0 0 1 0 0 0 1 0 0 0 0 0 0 0 2 0 0 1 0 0 0 0 1 0 0 1 0 0 1 0 0 0 0 1 0 0 1 0 0 0 0 1 0 0 1 0 0 0 0 1 0 0 0 0 1 0 0 0 0 1 1 0 0 0 0 0 0 1 1 0 0 0 0 0 1 0 0 0 1 0 0 0 1 0 0 0 1 0 0 0 1 0 0 0 0 1 0 1 0 0 1 0 0 0 0 0 1 0 1 0 0 0 0 2 0 0 0 0 0 0 0 1 0 0 1 0 0 0 0 0 0 1 0 1 0 0 0 0 0 0 1 0 0 1 0 0 0 0 1 0 0 1 0 0 0 1 1 0 0 0 0 1 0 0 1 0 0 0 0 0 1 0 0 0 0 1 0 1 1 0 0 0 0 0 0 0 0 0 1 0 0 1 0 0 0 1 0 0 0 1 0 0 0 0 1 0 0 1 0 0 0 0 1 0 0 1 0 0 0 1 1 0 0 0 0 0 0 0 0 1 1 0 0 0 0 0 0 0 1 0 1 0 0 0 0 0 1 1 0 0 0 0 0 0 1 0 1 0 0 0 0 0 1 1 0 0 0 0 1 0 0 1 0 0 0 1 1 0 0 0 0 0 1 0 1 0 0 0 0 1 1 0 0 0 0 0 0 1 1 0 0 0 0 0 0 1 0 0 0 1 0 0 0 1 0 0 0 1 0 0 0 1 0 0 0 1 0 0 0 1 0 0 0 1 0 0 0 1 0 0 1 0 0 0 0 0 0 1 1 0 0 0 0 0 0 1 1 0 0 0 0 0 0 1 1 0 0 0 0 0 0 1 1 0 0 0 0 0 0 0 1 1 0 0 0 0 0 0 1 1 0 0 0 0 1 0 0 0 0 1 0 0 0 1 0 1 0 0 0 0 1 0 0 0 0 1 0 0 1 0 0 0 0 1 0 0 0 1 1 0 0 0 0 1 0 0 1 0 0 0 0 0 0 0 2 0 0 0 0 0 0 1 0 0 0 0 1 0 0 0 0 1 0 0 1 0 0 1 0 0 1 0 0 0 0 1 0 0 1 0 0 0 1 1 0 0 0 0 0 0 2 0 0 0 0 0 0 0 1 0 0 0 1 0 0 0 1 0 0 1 0 0 0 1 1 0 0 0 0 0 0 1 1 0 0 0 0 0 0 1 1 0 0 0 0 0 0 0 1 1 0 0 0 0 0 0 1 0 1 0 0 0 0 0 0 0 1 0 0 1 0 0 0 0 1 1 0 0 0 0 0 0 1 1 0 0 0 0 0 0 2 0 0 0 0 1 0 0 1 0 0 0 0 1 0 0 1 0 0 0 0 0 0 1 1 0 0 0 0 0 0 0 1 1 0 0 0 0 0 0 0 1 1 0 0 0 0 0 0 1 1 0 0 1 0 0 0 1 0 0 0 0 0 0 0 1 0 1 0 0 0 1 0 1 0 0 0 0 0 0 0 1 0 1 0 0 0 0 0 1 0 1 0 0 0 0 0 1 1 0 0 0 0 0 0 1 1 0 0 0 0 0 0 1 1 0 0 0 0 0 0 0 1 0 1 0 0 0 0 0 1 0 1 0 0 0 0 0 1 0 1 0 0 0 0 0 1 0 1 0 0 -1 1 0 0 0 0 0 0 -1 0 1 0 0 0 0 0 -1 0 1 0 0 0 0 0 -1 1 0 0 0 0 0 0 -1 0 0 0 1 0 0 0 -1 0 0 0 1 0 0 0 -1 0 0 0 1 0 0 1 -1 0 0 0 0 0 0 0 0 0 0 -1 1 0 0 0 0 -1 0 0 1 0 0 1 0 -1 0 0 0 0 -1 1 0 0 0 0 0 0 -1 1 0 0 0 0 0 0 0 1 0 0 0 -1 0 0 0 0 0 0 0 0 0 0 0 1 0 0 0 -1 0 0 0 0 0 0 0 -1 1 0 0 0 0 0 0 0 0 0 0 0 0 0 0 0 0 0 0 0 0 0 0 1 -1 0 0 0 0 0 1 0 -1 0 0 0 0 0 0 1 0 -1 0 -1 0 0 0 1 0 0 0 -1 0 1 0 0 0 0 -1 0 0 1 0 0 0 0 0 0 0 1 -1 0 0 0 0 0 0 0 -1 0 1 0 0 0 0 0 -1 0 1 0 0 0 0 -1 0 1 0 0 0 0 0 -1 0 1 0 0 1 0 0 -1 0 0 0 0 0 0 0 0 0 0 0 0 1 0 0 -1 0 0 0 0 1 0 0 0 0 0 -1 0 0 0 0 -1 0 0 1 0 0 0 0 -1 1 0 0 0 0 0 0 0 1 0 0 -1 0 0 0 -1 1 0 0 0 0 0 0 -1 1 0 0 0 0 0 0 -1 0 1 0 0 0 0 0 -1 1 0 0 0 0 0 0 0 0 0 0 0 0 -1 0 0 0 1 0 0 0 0 0 0 0 0 0 0 1 0 0 0 0 -1 0 0 1 0 0 -1 0 0 0 0 1 0 0 -1 0 0 0 0 1 0 0 -1 0 0 0 0 -1 0 0 0 0 1 0 0 0 0 -1 1 0 0 0 0 0 0 -1 1 0 0 0 0 0 1 0 0 0 -1 0 0 0 1 0 0 0 -1 0 0 0 1 0 0 0 0 -1 0 -1 0 0 1 0 0 0 0 0 -1 0 1 0 0 0 0 0 0 0 0 0 0 0 0 -1 0 0 1 0 0 0 0 0 0 -1 0 1 0 0 0 0 0 0 1 0 0 -1 0 0 0 0 1 0 0 -1 0 0 0 -1 1 0 0 0 0 -1 0 0 1 0 0 0 0 0 1 0 0 0 0 -1 0 -1 1 0 0 0 0 0 0 0 0 0 -1 0 0 1 0 0 0 -1 0 0 0 1 0 0 0 0 -1 0 0 1 0 0 0 0 -1 0 0 1 0 0 0 -1 1 0 0 0 0 0 0 0 0 1 -1 0 0 0 0 0 0 0 -1 0 1 0 0 0 0 0 -1 1 0 0 0 0 0 0 -1 0 1 0 0 0 0 0 -1 1 0 0 0 0 -1 0 0 1 0 0 0 1 -1 0 0 0 0 0 -1 0 1 0 0 0 0 1 -1 0 0 0 0 0 0 1 -1 0 0 0 0 0 0 1 0 0 0 -1 0 0 0 1 0 0 0 -1 0 0 0 1 0 0 0 -1 0 0 0 1 0 0 0 -1 0 0 0 -1 0 0 1 0 0 0 0 0 0 -1 1 0 0 0 0 0 0 -1 1 0 0 0 0 0 0 -1 1 0 0 0 0 0 0 -1 1 0 0 0 0 0 0 0 1 -1 0 0 0 0 0 0 1 -1 0 0 0 0 -1 0 0 0 0 1 0 0 0 1 0 -1 0 0 0 0 -1 0 0 0 0 1 0 0 -1 0 0 0 0 1 0 0 0 1 -1 0 0 0 0 1 0 0 -1 0 0 0 0 0 0 0 0 0 0 0 0 0 0 1 0 0 0 0 -1 0 0 0 0 1 0 0 -1 0 0 1 0 0 -1 0 0 0 0 1 0 0 -1 0 0 0 -1 1 0 0 0 0 0 0 0 0 0 0 0 0 0 0 -1 0 0 0 1 0 0 0 1 0 0 -1 0 0 0 -1 1 0 0 0 0 0 0 -1 1 0 0 0 0 0 0 -1 1 0 0 0 0 0 0 0 1 -1 0 0 0 0 0 0 1 0 -1 0 0 0 0 0 0 0 -1 0 0 1 0 0 0 0 -1 1 0 0 0 0 0 0 -1 1 0 0 0 0 0 0 0 0 0 0 0 -1 0 0 1 0 0 0 0 -1 0 0 1 0 0 0 0 0 0 -1 1 0 0 0 0 0 0 0 -1 1 0 0 0 0 0 0 0 -1 1 0 0 0 0 0 0 -1 1 0 0 1 0 0 0 -1 0 0 0 0 0 0 0 -1 0 1 0 0 0 1 0 -1 0 0 0 0 0 0 0 -1 0 1 0 0 0 0 0 -1 0 1 0 0 0 0 0 1 -1 0 0 0 0 0 0 1 -1 0 0 0 0 0 0 1 -1 0 0 0 0 0 0 0 -1 0 1 0 0 0 0 0 -1 0 1 0 0 0 0 0 -1 0 1 0 0 0 0 0 -1 0 1 0 -1 -1 0 0 0 -1 0 -1 -1 -1 -1 -1 -1 -1 -1 0 1 1 0 -1 0 0 0 -1 -1 -1 -1 -1 0 -1 -1 -1 -1 -1 1 0 -1 0 0 -1 -1 -1 -1 -1 0 -1 0 0 -1 -1 -1 -1 -1 -1 0 -1 0 -1 -1 -1 0 0 -1 -1 -1 -1 -1 0 0 -1 -1 -1 0 -1 0 -1 -1 0 -1 -1 0 0 0 -1 0 1 -1 0 0 0 -1 0 0 0 -1 0 -1 -1 -1 -1 -1 0 -1 0 -1 -1 -1 0 -1 1 0 0 0 -1 0 -1 1 1 -1 -1 1 0 -1 -1 0 0 0 -1 0 0 -1 0
5.85579 16 17 0 0 0 0 0 0 0 0 0 0 0 0 0 0 0 1 1 0 0 0 0 0 0 0 0 0 0 0 0 0 0 0 0 0 0 0 0 0 0 0 0 0 0 0 0 0 0 0 0 0 0 0 0 0 0 0 0 0 0 0 0 0 0 0 0 0 0 0 0 0 0 0 0 0 0 0 0 0 0 0 0 0 0 0 0 0 0 0 0 0 0 0 0 0 0 0 0 0 0 0 0 0 0 0 1 1 0 0 0 0 0 0 1 1 0 0 0 0 0 0 1 1 0 0 0 0 0 0 1 1 0 0 0 0 1 0 1 0 0 0 0 0 1 0 0 0 1 0 0 0 1 0 0 0 1 0 1 1 0 0 0 0 0 0 1 1 0 0 0 0 0 0 1 1 0 0 0 0 0 0 0 0 0 1 0 1 0 0 0 0 0 0 1 1 0 0 0 0 0 1 1 0 0 0 0 1 0 1 0 0 0 0 0 0 0 0 0 0 0 2 0 1 1 0 0 0 0 0 0 0 1 0 0 0 0 1 0 0 0 0 0 0 0 2 0 0 0 0 0 0 0 2 0 0 1 1 0 0 0 0 0 0 0 1 0 0 0 1 0 1 0 0 0 0 1 0 0 1 0 0 0 0 1 0 0 1 0 0 0 0 1 0 0 0 0 0 0 1 1 0 1 0 0 0 0 0 1 0 0 0 0 0 0 1 1 0 0 0 0 0 0 0 1 1 0 0 1 0 0 0 1 0 0 0 1 0 0 0 1 0 0 0 1 1 0 0 0 0 0 0 0 1 0 0 0 1 0 0 0 1 0 0 0 1 0 0 0 0 0 0 1 1 0 0 0 0 0 0 1 1 1 0 1 0 0 0 0 0 0 0 0 1 1 0 0 0 0 0 0 0 2 0 0 0 0 0 1 0 1 0 0 0 0 0 1 0 0 1 0 0 0 0 1 0 0 1 0 0 1 0 1 0 0 0 0 0 0 0 0 0 1 0 0 1 0 0 0 0 0 0 1 1 0 0 0 0 0 0 1 1 0 0 1 0 0 0 0 1 0 0 0 0 0 0 1 1 0 0 1 0 0 0 1 0 0 0 1 0 0 0 1 0 0 0 1 0 0 0 0 1 0 0 0 0 0 0 0 2 0 0 0 0 0 0 0 2 0 0 0 0 0 0 0 2 0 0 0 0 0 0 0 2 0 0 1 0 0 0 0 1 1 0 0 0 0 0 0 1 1 0 0 0 0 0 1 0 1 0 0 0 0 0 1 0 1 0 1 0 0 0 0 0 0 0 1 1 0 0 0 0 1 0 0 1 0 0 0 0 0 0 0 0 1 0 1 0 0 0 0 0 1 0 1 0 0 0 0 1 0 0 1 0 1 0 0 0 0 0 0 1 1 0 0 0 0 0 0 1 0 0 0 0 0 0 1 1 1 0 0 0 0 0 0 1 1 0 0 0 0 0 0 1 1 0 0 0 0 0 0 1 0 0 0 1 0 0 0 1 0 0 0 1 0 0 0 1 1 0 0 1 0 0 0 0 2 0 0 0 0 0 0 0 1 1 0 0 0 0 0 0 0 0 0 2 0 0 0 0 0 0 0 1 0 0 1 0 0 0 1 0 1 0 0 0 0 0 1 0 1 0 0 0 0 0 0 0 2 0 0 0 0 1 0 0 1 0 0 0 0 1 0 0 1 0 0 0 0 1 0 0 1 0 0 0 1 1 0 0 0 0 0 0 0 0 0 0 1 0 0 1 0 0 0 1 1 0 0 0 0 0 0 1 1 0 0 0 0 0 0 1 1 0 0 0 0 0 0 0 1 0 0 1 0 0 0 0 0 1 0 1 0 0 0 0 0 1 0 1 0 0 0 0 0 0 1 1 0 1 0 0 0 0 0 1 0 0 0 0 0 0 1 1 0 0 0 1 0 0 0 1 0 0 0 0 0 0 1 1 0 0 0 1 0 1 0 0 0 0 1 0 1 0 0 0 1 1 0 0 0 0 0 0 1 1 0 0 0 0 0 0 0 0 0 0 0 1 1 0 0 1 0 0 0 0 1 0 0 1 0 0 0 0 1 0 0 1 0 0 0 0 1 0 0 1 0 0 1 0 0 0 1 0 0 0 0 0 1 0 1 0 0 0 0 0 0 1 1 0 0 0 0 0 1 0 1 0 0 0 0 0 1 0 1 0 0 0 1 0 0 0 1 1 0 0 0 0 0 0 1 1 0 0 0 0 0 0 0 1 0 0 0 0 0 1 0 1 0 0 0 0 0 1 0 0 0 1 0 0 0 1 0 1 0 0 0 0 0 1 0 1 0 1 0 0 0 0 0 1 0 0 0 0 0 1 0 1 0 1 0 0 0 0 0 0 1 0 0 0 0 1 0 0 1 0 0 0 0 1 0 0 1 1 0 0 0 0 0 0 1 1 0 0 0 0 0 0 1 0 0 0 1 0 0 1 0 0 0 1 0 0 0 1 0 0 0 1 0 0 1 0 1 0 0 0 0 0 1 0 1 0 0 0 0 0 1 0 1 0 0 0 0 0 0 0 1 0 0 1 0 0 0 0 1 0 1 0 0 0 0 0 1 0 1 0 0 0 0 0 0 0 1 0 1 0 0 0 0 0 1 -1 0 0 0 0 0 0 1 -1 0 0 0 0 0 0 1 -1 0 0 0 0 0 0 1 -1 0 0 0 0 1 0 -1 0 0 0 0 0 1 0 0 0 -1 0 0 0 1 0 0 0 -1 0 1 -1 0 0 0 0 0 0 1 -1 0 0 0 0 0 0 1 -1 0 0 0 0 0 0 0 0 0 1 0 -1 0 0 0 0 0 0 1 -1 0 0 0 0 0 -1 1 0 0 0 0 1 0 -1 0 0 0 0 0 0 0 0 0 0 0 0 0 -1 1 0 0 0 0 0 0 0 1 0 0 0 0 -1 0 0 0 0 0 0 0 0 0 0 0 0 0 0 0 0 0 0 1 -1 0 0 0 0 0 0 0 -1 0 0 0 1 0 1 0 0 0 0 -1 0 0 1 0 0 0 0 -1 0 0 1 0 0 0 0 -1 0 0 0 0 0 0 1 -1 0 1 0 0 0 0 0 -1 0 0 0 0 0 0 1 -1 0 0 0 0 0 0 0 -1 1 0 0 -1 0 0 0 1 0 0 0 -1 0 0 0 1 0 0 0 -1 1 0 0 0 0 0 0 0 1 0 0 0 -1 0 0 0 1 0 0 0 -1 0 0 0 0 0 0 1 -1 0 0 0 0 0 0 1 -1 1 0 -1 0 0 0 0 0 0 0 0 1 -1 0 0 0 0 0 0 0 0 0 0 0 0 0 1 0 -1 0 0 0 0 0 -1 0 0 1 0 0 0 0 -1 0 0 1 0 0 1 0 -1 0 0 0 0 0 0 0 0 0 -1 0 0 1 0 0 0 0 0 0 -1 1 0 0 0 0 0 0 -1 1 0 0 -1 0 0 0 0 1 0 0 0 0 0 0 -1 1 0 0 1 0 0 0 -1 0 0 0 1 0 0 0 -1 0 0 0 -1 0 0 0 0 1 0 0 0 0 0 0 0 0 0 0 0 0 0 0 0 0 0 0 0 0 0 0 0 0 0 0 0 0 0 0 0 0 0 0 1 0 0 0 0 -1 1 0 0 0 0 0 0 -1 1 0 0 0 0 0 -1 0 1 0 0 0 0 0 -1 0 1 0 -1 0 0 0 0 0 0 0 -1 1 0 0 0 0 -1 0 0 1 0 0 0 0 0 0 0 0 1 0 -1 0 0 0 0 0 1 0 -1 0 0 0 0 -1 0 0 1 0 1 0 0 0 0 0 0 -1 1 0 0 0 0 0 0 -1 0 0 0 0 0 0 1 -1 1 0 0 0 0 0 0 -1 1 0 0 0 0 0 0 -1 1 0 0 0 0 0 0 -1 0 0 0 1 0 0 0 -1 0 0 0 1 0 0 0 -1 -1 0 0 1 0 0 0 0 0 0 0 0 0 0 0 0 1 -1 0 0 0 0 0 0 0 0 0 0 0 0 0 0 0 0 0 -1 0 0 1 0 0 0 1 0 -1 0 0 0 0 0 1 0 -1 0 0 0 0 0 0 0 0 0 0 0 0 1 0 0 -1 0 0 0 0 1 0 0 -1 0 0 0 0 1 0 0 -1 0 0 0 -1 1 0 0 0 0 0 0 0 0 0 0 1 0 0 -1 0 0 0 -1 1 0 0 0 0 0 0 -1 1 0 0 0 0 0 0 -1 1 0 0 0 0 0 0 0 -1 0 0 1 0 0 0 0 0 -1 0 1 0 0 0 0 0 -1 0 1 0 0 0 0 0 0 1 -1 0 1 0 0 0 0 0 -1 0 0 0 0 0 0 1 -1 0 0 0 1 0 0 0 -1 0 0 0 0 0 0 1 -1 0 0 0 1 0 -1 0 0 0 0 1 0 -1 0 0 0 1 -1 0 0 0 0 0 0 1 -1 0 0 0 0 0 0 0 0 0 0 0 1 -1 0 0 1 0 0 0 0 -1 0 0 1 0 0 0 0 -1 0 0 1 0 0 0 0 -1 0 0 -1 0 0 1 0 0 0 1 0 0 0 0 0 -1 0 1 0 0 0 0 0 0 -1 1 0 0 0 0 0 -1 0 1 0 0 0 0 0 -1 0 1 0 0 0 -1 0 0 0 -1 1 0 0 0 0 0 0 -1 1 0 0 0 0 0 0 0 -1 0 0 0 0 0 1 0 -1 0 0 0 0 0 1 0 0 0 -1 0 0 0 1 0 -1 0 0 0 0 0 1 0 -1 0 1 0 0 0 0 0 -1 0 0 0 0 0 1 0 -1 0 1 0 0 0 0 0 0 1 0 0 0 0 -1 0 0 1 0 0 0 0 -1 0 0 1 -1 0 0 0 0 0 0 1 -1 0 0 0 0 0 0 1 0 0 0 -1 0 0 -1 0 0 0 1 0 0 0 -1 0 0 0 1 0 0 1 0 -1 0 0 0 0 0 1 0 -1 0 0 0 0 0 1 0 -1 0 0 0 0 0 0 0 -1 0 0 1 0 0 0 0 -1 0 1 0 0 0 0 0 -1 0 1 0 0 0 0 0 0 0 1 0 -1 0 0 -1 -1 -1 0 0 -1 0 0 -1 -1 0 0 0 1 0 -1 -1 -1 -1 0 0 0 -1 -1 -1 -1 -1 -1 0 0 -1 -1 0 -1 0 0 -1 0 -1 -1 0 0 -1 -1 -1 1 -1 -1 -1 -1 -1 -1 -1 0 -1 -1 -1 -1 -1 -1 -1 -1 0 -1 -1 -1 -1 -1 -1 -1 -1 -1 -1 0 1 -1 0 1 -1 -1 1 -1 0 0 -1 0 -1 -1 0 0 0 -1 -1 0 0 -1 1 -1 0 0 -1 -1 0 0 -1 -1 -1 0 0 0 -1 -1 0 -1 -1 -1 -1 0 -1 -1 -1 -1 -1 0 0 0 0 -1 -1 0 -1 -1
5.404279 16 18 0 0 0 0 0 0 0 0 0 0 0 0 0 0 0 1 0 1 0 0 0 0 0 0 0 0 0 0 0 0 0 0 0 0 0 0 0 0 0 0 0 0 0 0 0 0 0 0 0 0 0 0 0 0 0 0 0 0 0 0 0 0 0 0 0 0 0 0 0 0 0 0 0 0 0 0 0 0 0 0 0 0 0 0 0 0 0 0 0 0 0 0 0 0 0 0 0 0 0 0 0 0 1 0 1 0 0 0 0 0 1 0 1 0 0 0 0 0 1 0 1 0 0 0 0 0 1 0 1 0 0 0 0 0 2 0 0 0 0 0 0 0 2 0 0 0 0 0 0 0 2 0 0 0 0 0 1 0 1 0 0 0 0 0 1 0 0 0 0 1 0 0 1 0 0 1 0 0 0 0 0 0 0 2 0 0 0 0 1 0 0 0 1 0 0 0 1 0 0 0 1 0 0 0 0 1 0 0 0 1 0 0 0 0 0 0 0 0 1 1 0 0 1 0 0 1 0 0 0 0 1 0 0 1 0 0 0 0 0 0 0 1 0 1 0 0 0 0 0 1 0 1 0 0 1 0 0 0 1 0 0 0 0 0 0 0 1 1 0 1 0 0 0 0 0 1 0 2 0 0 0 0 0 0 0 2 0 0 0 0 0 0 1 0 0 0 0 1 0 0 1 0 0 0 1 0 0 0 0 0 0 0 1 1 0 0 0 0 0 0 1 0 0 1 0 0 0 1 0 0 1 0 0 0 0 1 0 0 1 0 0 0 0 2 0 0 0 0 0 0 0 2 0 0 0 0 0 0 0 2 0 0 0 0 0 0 0 0 0 0 2 0 0 0 0 1 0 0 1 0 1 0 0 1 0 0 0 0 0 0 0 1 0 0 0 1 0 0 0 1 1 0 0 0 0 0 1 1 0 0 0 0 0 0 0 1 0 1 0 0 0 0 0 1 0 1 0 0 1 0 0 1 0 0 0 0 0 1 0 0 0 0 0 1 0 0 0 0 0 1 0 1 0 0 0 0 0 1 0 1 0 0 0 1 0 0 0 1 0 0 0 1 0 0 0 1 0 0 1 1 0 0 0 0 1 0 1 0 0 0 0 0 0 0 1 0 0 0 0 1 0 0 1 0 0 0 0 1 0 0 0 0 0 1 0 1 0 0 0 0 0 1 0 1 0 0 0 0 0 0 1 1 1 0 1 0 0 0 0 0 1 1 0 0 0 0 0 0 2 0 0 0 0 0 0 0 2 0 0 0 0 0 0 0 1 0 1 0 0 0 0 0 0 0 0 1 0 0 1 0 0 0 0 1 0 0 1 0 0 0 1 0 1 0 0 0 1 0 0 0 1 0 0 0 0 0 0 0 0 0 2 0 2 0 0 0 0 0 0 0 1 0 0 1 0 0 0 0 0 0 1 0 0 0 1 0 1 0 0 1 0 0 0 0 1 0 0 1 0 0 0 0 1 0 1 0 0 0 0 0 0 0 0 1 0 1 0 0 0 0 0 1 0 1 0 0 0 0 0 1 0 1 0 0 1 0 0 0 0 1 0 0 1 0 0 0 0 1 0 0 0 0 0 2 0 0 0 0 0 0 0 1 0 0 1 0 0 1 1 0 0 0 0 0 0 1 1 0 0 0 0 0 0 1 0 0 1 0 0 0 0 1 0 0 1 0 0 0 0 1 0 0 1 0 0 0 0 1 0 0 1 0 0 0 0 1 0 0 1 0 0 0 1 0 0 0 1 0 0 0 0 0 1 0 1 0 0 0 0 0 1 0 1 0 0 0 0 0 1 0 1 0 0 0 0 0 1 0 0 0 0 1 0 0 0 0 1 0 0 1 0 0 0 0 1 0 0 1 0 1 0 0 0 0 1 0 0 1 0 0 1 0 0 0 0 1 0 0 0 0 1 0 0 1 0 1 0 0 0 0 0 0 0 1 0 0 1 0 0 0 0 2 0 0 0 0 0 0 1 1 0 0 0 0 1 0 0 0 0 0 0 1 1 0 0 0 0 0 0 1 0 0 0 0 0 2 0 0 0 1 0 0 0 1 0 0 0 2 0 0 0 0 0 0 0 2 0 0 0 0 0 0 0 1 0 0 1 0 0 0 1 0 0 0 1 0 0 0 2 0 0 0 0 0 0 0 2 0 0 0 0 0 0 0 2 0 0 0 0 0 0 0 1 0 1 0 0 0 0 0 0 1 0 1 0 0 0 0 0 1 0 1 0 0 0 0 0 0 0 1 0 0 0 1 0 0 0 1 0 0 0 1 0 0 0 1 0 0 0 1 1 0 0 0 0 0 0 1 1 0 0 1 0 0 0 0 0 0 1 0 0 0 0 1 0 0 0 2 0 0 0 0 0 0 1 0 1 0 0 0 0 0 1 0 1 0 0 0 0 0 1 0 1 0 0 0 0 0 1 0 1 0 0 0 0 0 1 0 1 0 0 0 0 0 0 0 1 1 0 0 0 0 0 0 1 1 0 0 1 0 0 0 0 1 0 0 1 0 0 0 0 1 0 0 1 0 0 0 0 1 0 0 0 0 0 0 0 2 0 0 0 0 0 0 1 1 0 0 0 0 0 0 1 1 0 0 0 0 0 0 1 1 0 0 0 0 -1 0 1 0 0 0 0 0 -1 0 1 0 0 0 0 0 -1 0 1 0 0 0 0 0 -1 0 1 0 0 0 0 0 0 0 0 0 0 0 0 0 0 0 0 0 0 0 0 0 0 0 0 0 0 0 1 0 -1 0 0 0 0 0 1 0 0 0 0 -1 0 0 1 0 0 -1 0 0 0 0 0 0 0 0 0 0 0 0 -1 0 0 0 1 0 0 0 -1 0 0 0 1 0 0 0 0 1 0 0 0 -1 0 0 0 0 0 0 0 0 -1 1 0 0 1 0 0 -1 0 0 0 0 1 0 0 -1 0 0 0 0 0 0 0 -1 0 1 0 0 0 0 0 -1 0 1 0 0 1 0 0 0 -1 0 0 0 0 0 0 0 -1 1 0 1 0 0 0 0 0 -1 0 0 0 0 0 0 0 0 0 0 0 0 0 0 0 0 -1 0 0 0 0 1 0 0 1 0 0 0 -1 0 0 0 0 0 0 0 -1 1 0 0 0 0 0 0 -1 0 0 1 0 0 0 -1 0 0 1 0 0 0 0 -1 0 0 1 0 0 0 0 0 0 0 0 0 0 0 0 0 0 0 0 0 0 0 0 0 0 0 0 0 0 0 0 0 0 0 0 0 0 0 0 -1 0 0 1 0 1 0 0 -1 0 0 0 0 0 0 0 1 0 0 0 -1 0 0 0 -1 1 0 0 0 0 0 1 -1 0 0 0 0 0 0 0 -1 0 1 0 0 0 0 0 -1 0 1 0 0 1 0 0 -1 0 0 0 0 0 -1 0 0 0 0 0 1 0 0 0 0 0 -1 0 1 0 0 0 0 0 -1 0 1 0 0 0 -1 0 0 0 1 0 0 0 -1 0 0 0 1 0 0 1 -1 0 0 0 0 -1 0 1 0 0 0 0 0 0 0 -1 0 0 0 0 1 0 0 -1 0 0 0 0 1 0 0 0 0 0 -1 0 1 0 0 0 0 0 -1 0 1 0 0 0 0 0 0 -1 1 -1 0 1 0 0 0 0 0 1 -1 0 0 0 0 0 0 0 0 0 0 0 0 0 0 0 0 0 0 0 0 0 0 1 0 -1 0 0 0 0 0 0 0 0 1 0 0 -1 0 0 0 0 1 0 0 -1 0 0 0 -1 0 1 0 0 0 -1 0 0 0 1 0 0 0 0 0 0 0 0 0 0 0 0 0 0 0 0 0 0 0 1 0 0 -1 0 0 0 0 0 0 -1 0 0 0 1 0 1 0 0 -1 0 0 0 0 1 0 0 -1 0 0 0 0 1 0 -1 0 0 0 0 0 0 0 0 1 0 -1 0 0 0 0 0 1 0 -1 0 0 0 0 0 1 0 -1 0 0 1 0 0 0 0 -1 0 0 1 0 0 0 0 -1 0 0 0 0 0 0 0 0 0 0 0 0 0 -1 0 0 1 0 0 -1 1 0 0 0 0 0 0 -1 1 0 0 0 0 0 0 -1 0 0 1 0 0 0 0 1 0 0 -1 0 0 0 0 1 0 0 -1 0 0 0 0 1 0 0 -1 0 0 0 0 1 0 0 -1 0 0 0 -1 0 0 0 1 0 0 0 0 0 -1 0 1 0 0 0 0 0 -1 0 1 0 0 0 0 0 -1 0 1 0 0 0 0 0 -1 0 0 0 0 1 0 0 0 0 -1 0 0 1 0 0 0 0 -1 0 0 1 0 -1 0 0 0 0 1 0 0 1 0 0 -1 0 0 0 0 -1 0 0 0 0 1 0 0 -1 0 1 0 0 0 0 0 0 0 -1 0 0 1 0 0 0 0 0 0 0 0 0 0 0 1 -1 0 0 0 0 1 0 0 0 0 0 0 -1 1 0 0 0 0 0 0 -1 0 0 0 0 0 0 0 0 0 1 0 0 0 -1 0 0 0 0 0 0 0 0 0 0 0 0 0 0 0 0 0 0 0 -1 0 0 1 0 0 0 1 0 0 0 -1 0 0 0 0 0 0 0 0 0 0 0 0 0 0 0 0 0 0 0 0 0 0 0 0 0 0 0 1 0 -1 0 0 0 0 0 0 1 0 -1 0 0 0 0 0 1 0 -1 0 0 0 0 0 0 0 -1 0 0 0 1 0 0 0 -1 0 0 0 1 0 0 0 -1 0 0 0 1 -1 0 0 0 0 0 0 1 -1 0 0 1 0 0 0 0 0 0 -1 0 0 0 0 1 0 0 0 0 0 0 0 0 0 0 1 0 -1 0 0 0 0 0 1 0 -1 0 0 0 0 0 1 0 -1 0 0 0 0 0 1 0 -1 0 0 0 0 0 1 0 -1 0 0 0 0 0 0 0 -1 1 0 0 0 0 0 0 -1 1 0 0 1 0 0 0 0 -1 0 0 1 0 0 0 0 -1 0 0 1 0 0 0 0 -1 0 0 0 0 0 0 0 0 0 0 0 0 0 0 1 -1 0 0 0 0 0 0 1 -1 0 0 0 0 0 0 1 -1 0 0 0 -1 -1 0 1 -1 -1 -1 0 -1 -1 -1 -1 -1 0 0 0 0 0 0 0 -1 1 -1 -1 -1 -1 -1 -1 0 -1 -1 -1 -1 -1 1 -1 -1 -1 0 -1 0 -1 -1 -1 0 0 0 0 -1 -1 -1 -1 -1 0 -1 -1 -1 -1 -1 -1 -1 0 -1 -1 -1 -1 -1 -1 -1 -1 -1 -1 -1 0 1 -1 0 0 -1 -1 1 -1 -1 0 0 0 -1 -1 0 0 -1 -1 0 0 0 -1 0 -1 -1 -1 -1 -1 -1 0 -1 -1 -1 -1 0 1 0 -1 0 -1 -1 -1 0 1 -1 -1 0 -1 -1 -1 0 0 0 -1 -1 1 -1 -1
6.974222 16 19 0 0 0 0 0 0 0 0 0 0 0 0 0 0 0 1 0 0 1 0 0 0 0 0 0 0 0 0 0 0 0 0 0 0 0 0 0 0 0 0 0 0 0 0 0 0 0 0 0 0 0 0 0 0 0 0 0 0 0 0 0 0 0 0 0 0 0 0 0 0 0 0 0 0 0 0 0 0 0 0 0 0 0 0 0 0 0 0 0 0 0 0 0 0 0 0 0 0 0 0 0 0 0 0 1 0 0 1 0 0 0 0 1 0 0 1 0 0 0 0 1 0 0 1 0 0 0 0 1 0 0 1 0 0 1 0 0 0 0 1 0 0 1 0 0 0 0 1 0 0 1 0 0 0 0 1 1 0 0 0 0 0 1 0 2 0 0 0 0 0 0 0 1 0 0 0 0 0 1 0 1 0 0 1 0 0 0 0 0 0 0 0 1 0 1 0 0 0 0 0 1 0 1 0 0 1 1 0 0 0 0 0 1 0 0 0 0 0 0 1 1 0 1 0 0 0 0 0 1 0 1 0 0 0 0 0 1 0 0 0 0 0 0 1 0 1 0 0 0 0 0 1 0 0 1 1 0 0 0 0 0 1 0 0 0 0 0 1 0 2 0 0 0 0 0 0 0 2 0 0 0 0 0 0 0 1 0 0 0 0 0 1 0 1 0 0 0 1 0 0 1 1 0 0 0 0 0 0 0 1 0 0 0 1 0 0 1 0 0 0 0 0 0 1 0 0 1 0 0 0 1 0 0 1 0 0 0 0 1 0 0 1 0 1 0 0 0 0 0 1 0 1 0 0 0 0 0 1 0 1 0 0 0 0 0 1 0 0 0 0 1 0 0 0 0 0 0 0 1 1 1 0 0 0 1 0 0 0 0 0 0 1 1 0 0 0 0 0 0 0 1 0 0 1 0 0 1 0 0 0 0 1 0 0 0 0 0 1 1 0 0 0 0 0 0 1 1 0 1 0 0 0 0 0 0 1 0 0 1 0 0 0 0 1 0 0 0 0 0 1 0 1 0 0 0 0 0 1 0 1 0 0 0 0 0 1 0 1 0 0 0 0 0 0 1 1 0 0 1 0 0 0 1 0 0 0 1 0 0 0 1 0 0 0 0 0 0 1 0 1 0 0 0 0 0 1 0 1 0 0 0 0 0 1 0 1 0 0 0 0 0 1 0 1 0 0 0 0 0 0 1 1 0 0 1 0 0 0 1 0 1 0 0 0 0 1 0 0 1 0 0 0 0 1 0 0 1 0 0 0 0 1 0 0 1 0 0 0 0 1 0 0 0 0 0 1 0 1 0 0 0 0 0 1 0 1 0 0 0 0 0 0 1 1 0 0 0 0 0 0 1 1 0 0 0 0 0 0 1 0 1 0 1 0 0 0 1 0 0 0 1 0 0 0 0 0 1 0 0 0 0 0 0 0 2 0 1 0 0 0 0 0 1 0 1 0 0 0 0 0 1 0 1 0 0 0 0 0 1 0 0 0 0 1 0 0 0 1 0 0 0 1 0 0 0 1 0 0 1 1 0 0 0 0 1 0 1 0 0 0 0 0 1 0 1 0 0 0 0 0 0 0 1 1 0 0 0 0 0 0 1 0 0 0 1 0 0 0 1 0 0 0 1 0 0 0 2 0 0 0 0 0 0 0 1 0 1 0 0 0 0 1 0 0 0 1 0 0 0 1 0 1 0 0 0 0 0 1 0 0 0 1 0 0 0 1 0 0 0 1 0 0 0 1 0 0 1 0 0 0 0 1 0 0 1 0 0 0 0 1 0 0 1 0 0 0 0 1 0 0 1 0 0 0 0 1 0 0 0 0 0 1 0 0 0 1 0 0 0 1 1 0 0 0 0 0 0 1 0 0 1 0 0 0 1 0 0 1 0 0 0 1 0 0 0 0 0 0 0 1 1 0 0 0 0 1 0 1 0 0 1 0 0 0 0 0 1 0 1 0 0 1 0 0 0 0 0 0 1 0 0 0 1 0 1 0 1 0 0 0 0 0 2 0 0 0 0 0 0 0 0 0 0 0 1 1 0 0 0 1 0 0 1 0 0 0 0 1 0 0 1 0 0 0 0 1 0 0 1 0 0 0 0 0 0 0 2 0 0 0 1 0 0 0 0 0 0 1 1 0 0 0 0 0 0 1 1 0 0 0 0 0 0 1 2 0 0 0 0 0 0 0 1 0 0 0 0 1 0 0 1 1 0 0 0 0 0 0 1 1 0 0 0 0 0 0 0 0 0 0 0 0 1 1 0 0 0 0 1 0 0 1 0 0 0 1 0 0 0 1 0 0 0 1 0 0 0 1 0 0 0 2 0 0 0 0 0 0 0 1 0 0 0 1 0 0 0 1 0 0 1 0 1 0 1 0 0 0 0 0 1 0 1 0 0 0 0 0 1 0 1 0 0 0 0 0 1 0 1 0 0 0 0 0 1 0 1 0 0 0 0 0 1 0 0 0 0 1 0 0 1 0 0 0 0 1 0 0 2 0 0 0 0 0 0 0 2 0 0 0 0 0 0 0 2 0 0 0 0 0 0 0 1 0 0 0 0 1 0 0 1 0 0 0 1 0 0 0 1 0 0 0 1 0 0 0 1 0 0 0 1 0 0 0 0 0 0 0 1 0 0 -1 0 0 0 0 1 0 0 -1 0 0 0 0 1 0 0 -1 0 0 0 0 1 0 0 -1 0 0 1 0 0 0 0 -1 0 0 1 0 0 0 0 -1 0 0 1 0 0 0 0 -1 1 0 0 0 0 0 -1 0 0 0 0 0 0 0 0 0 1 0 0 0 0 0 -1 0 -1 0 0 1 0 0 0 0 0 0 0 0 1 0 -1 0 0 0 0 0 1 0 -1 0 0 1 -1 0 0 0 0 0 -1 0 0 0 0 0 0 1 -1 0 1 0 0 0 0 0 -1 0 1 0 0 0 0 0 -1 0 0 0 0 0 0 1 0 -1 0 0 0 0 0 1 0 0 1 -1 0 0 0 0 0 -1 0 0 0 0 0 1 0 0 0 0 0 0 0 0 0 0 0 0 0 0 0 0 0 1 0 0 0 0 0 -1 0 -1 0 0 0 1 0 0 1 -1 0 0 0 0 0 0 0 -1 0 0 0 1 0 0 -1 0 0 0 0 0 0 1 0 0 -1 0 0 0 1 0 0 -1 0 0 0 0 1 0 0 -1 0 1 0 0 0 0 0 -1 0 1 0 0 0 0 0 -1 0 1 0 0 0 0 0 -1 0 0 0 0 1 0 0 0 0 0 0 0 1 -1 1 0 0 0 -1 0 0 0 0 0 0 1 -1 0 0 0 0 0 0 0 1 0 0 -1 0 0 1 0 0 0 0 -1 0 0 0 0 0 1 -1 0 0 0 0 0 0 1 -1 0 1 0 0 0 0 0 0 -1 0 0 -1 0 0 0 0 1 0 0 0 0 0 -1 0 1 0 0 0 0 0 -1 0 1 0 0 0 0 0 -1 0 1 0 0 0 0 0 0 -1 1 0 0 1 0 0 0 -1 0 0 0 1 0 0 0 -1 0 0 0 0 0 0 -1 0 1 0 0 0 0 0 -1 0 1 0 0 0 0 0 -1 0 1 0 0 0 0 0 -1 0 1 0 0 0 0 0 0 -1 1 0 0 1 0 0 0 -1 0 1 0 0 0 0 -1 0 0 1 0 0 0 0 -1 0 0 1 0 0 0 0 -1 0 0 1 0 0 0 0 -1 0 0 0 0 0 1 0 -1 0 0 0 0 0 1 0 -1 0 0 0 0 0 0 1 -1 0 0 0 0 0 0 1 -1 0 0 0 0 0 0 -1 0 1 0 1 0 0 0 -1 0 0 0 1 0 0 0 0 0 -1 0 0 0 0 0 0 0 0 0 1 0 0 0 0 0 -1 0 1 0 0 0 0 0 -1 0 1 0 0 0 0 0 -1 0 0 0 0 1 0 0 0 -1 0 0 0 1 0 0 0 -1 0 0 -1 1 0 0 0 0 1 0 -1 0 0 0 0 0 1 0 -1 0 0 0 0 0 0 0 -1 1 0 0 0 0 0 0 -1 0 0 0 1 0 0 0 1 0 0 0 -1 0 0 0 0 0 0 0 0 0 0 0 -1 0 1 0 0 0 0 1 0 0 0 -1 0 0 0 1 0 -1 0 0 0 0 0 1 0 0 0 -1 0 0 0 1 0 0 0 -1 0 0 0 -1 0 0 1 0 0 0 0 -1 0 0 1 0 0 0 0 -1 0 0 1 0 0 0 0 -1 0 0 1 0 0 0 0 -1 0 0 0 0 0 1 0 0 0 -1 0 0 0 1 -1 0 0 0 0 0 0 1 0 0 -1 0 0 0 1 0 0 1 0 0 0 -1 0 0 0 0 0 0 0 -1 1 0 0 0 0 1 0 -1 0 0 -1 0 0 0 0 0 1 0 -1 0 0 1 0 0 0 0 0 0 1 0 0 0 -1 0 1 0 -1 0 0 0 0 0 0 0 0 0 0 0 0 0 0 0 0 0 -1 1 0 0 0 1 0 0 -1 0 0 0 0 1 0 0 -1 0 0 0 0 1 0 0 -1 0 0 0 0 0 0 0 0 0 0 0 1 0 0 0 0 0 0 -1 1 0 0 0 0 0 0 -1 1 0 0 0 0 0 0 -1 0 0 0 0 0 0 0 0 1 0 0 0 0 -1 0 0 -1 1 0 0 0 0 0 0 -1 1 0 0 0 0 0 0 0 0 0 0 0 0 -1 1 0 0 0 0 -1 0 0 1 0 0 0 -1 0 0 0 1 0 0 0 -1 0 0 0 1 0 0 0 0 0 0 0 0 0 0 0 -1 0 0 0 1 0 0 0 1 0 0 -1 0 -1 0 1 0 0 0 0 0 -1 0 1 0 0 0 0 0 -1 0 1 0 0 0 0 0 -1 0 1 0 0 0 0 0 -1 0 1 0 0 0 0 0 -1 0 0 0 0 1 0 0 -1 0 0 0 0 1 0 0 0 0 0 0 0 0 0 0 0 0 0 0 0 0 0 0 0 0 0 0 0 0 0 0 -1 0 0 0 0 1 0 0 -1 0 0 0 1 0 0 0 -1 0 0 0 1 0 0 0 -1 0 0 0 1 0 0 0 -1 -1 -1 -1 0 -1 -1 0 1 -1 0 -1 -1 -1 0 0 0 -1 -1 -1 0 -1 1 -1 0 -1 -1 -1 -1 -1 -1 0 -1 -1 -1 1 0 -1 -1 -1 -1 0 0 -1 -1 -1 1 -1 -1 -1 0 -1 -1 -1 0 -1 -1 0 -1 -1 -1 0 -1 -1 -1 -1 -1 -1 0 -1 -1 -1 -1 0 0 1 -1 0 1 0 -1 0 -1 -1 0 0 -1 0 0 1 -1 -1 -1 -1 0 0 0 1 -1 -1 0 -1 0 -1 -1 -1 -1 -1 -1 0 0 -1 0 -1 -1 0 -1 0 0 -1 -1 0 -1 -1 -1 0 1 -1 -1 0 1 -1 -1
6.696501 17 18 0 0 0 0 0 0 0 0 0 0 0 0 0 0 0 0 1 1 0 0 0 0 0 0 0 0 0 0 0 0 0 0 0 0 0 0 0 0 0 0 0 0 0 0 0 0 0 0 0 0 0 0 0 0 0 0 0 0 0 0 0 0 0 0 0 0 0 0 0 0 0 0 0 0 0 0 0 0 0 0 0 0 0 0 0 0 0 0 0 0 0 0 0 0 0 0 0 0 0 0 0 0 1 0 0 1 0 0 0 0 1 0 0 1 0 0 0 0 1 0 0 1 0 0 0 0 1 0 0 1 0 0 0 0 1 0 1 0 0 0 0 0 1 0 0 0 1 0 0 0 1 0 0 0 1 0 0 1 1 0 0 0 0 0 0 1 0 0 0 1 0 0 0 1 0 1 0 0 0 0 0 0 0 1 0 1 0 0 1 0 0 0 0 1 0 0 1 0 0 1 0 0 0 0 0 0 0 1 0 1 0 0 0 0 0 0 0 0 1 1 0 1 0 0 0 1 0 0 0 0 0 0 0 1 0 1 0 0 0 0 0 1 0 1 0 0 0 0 0 1 0 1 0 0 0 1 0 0 1 0 0 0 0 1 0 0 1 0 0 0 0 0 0 0 1 1 0 1 0 0 0 0 1 0 0 1 0 0 0 0 1 0 1 0 0 0 0 0 1 0 0 0 0 0 1 0 1 0 0 0 0 0 1 0 1 0 0 0 0 0 1 0 1 0 0 0 1 1 0 0 0 0 0 0 1 1 0 0 0 0 0 0 1 1 0 0 0 0 0 0 0 1 0 0 0 1 0 0 0 1 0 0 0 1 0 0 0 0 0 0 1 1 0 0 0 1 0 0 0 1 0 0 1 1 0 0 0 0 0 0 0 0 1 0 0 1 0 0 0 1 1 0 0 0 0 0 0 1 1 0 0 0 0 0 1 1 0 0 0 0 0 0 1 1 0 0 0 0 0 0 1 1 0 0 0 0 0 1 0 0 1 0 0 0 0 0 0 0 0 1 1 0 0 0 0 0 0 1 1 0 0 0 1 1 0 0 0 0 0 0 0 1 0 0 1 0 0 0 0 1 0 0 1 0 1 0 0 0 0 0 1 0 0 0 2 0 0 0 0 0 0 0 1 0 0 0 0 1 0 0 0 0 0 1 0 1 0 0 0 0 0 1 0 1 0 0 0 0 0 0 1 1 1 0 0 0 0 0 0 1 0 1 0 0 0 0 0 1 1 0 0 0 0 0 1 0 1 0 0 0 0 0 1 0 0 0 2 0 0 0 0 0 0 0 1 0 0 0 1 0 1 0 0 0 0 0 1 0 0 0 1 0 0 0 1 0 1 0 0 0 0 0 1 0 0 0 0 1 0 0 1 0 1 0 0 0 0 0 0 1 0 0 0 1 0 0 0 1 0 0 1 0 0 0 0 1 0 0 0 1 0 0 0 1 0 0 0 1 0 0 0 1 0 0 1 0 0 0 0 1 0 0 0 0 0 1 0 1 0 0 0 0 0 1 0 1 1 0 0 0 0 1 0 0 1 0 0 0 0 1 0 0 0 1 0 0 0 1 0 0 0 0 0 2 0 0 0 0 0 0 0 2 0 0 0 0 0 1 0 0 1 0 0 0 0 1 0 0 1 0 0 0 0 1 0 0 1 0 0 0 0 0 0 0 2 0 0 0 0 0 0 0 2 0 0 0 0 0 0 0 2 0 0 0 1 0 0 0 1 0 0 0 1 0 0 0 0 0 0 1 0 0 1 1 0 0 0 0 0 0 1 1 0 0 0 0 0 0 1 1 0 0 0 0 0 0 1 0 1 0 0 0 0 0 0 0 1 1 0 0 0 0 0 0 1 1 0 0 0 1 0 0 0 0 0 1 0 0 0 0 1 0 0 1 0 1 0 0 0 0 0 1 0 1 0 0 0 0 0 1 0 0 0 1 0 0 0 1 0 0 0 1 0 1 0 0 0 0 0 1 1 0 0 0 0 1 0 0 0 0 0 1 0 1 0 0 0 0 0 1 0 0 0 0 0 1 1 0 0 0 0 0 0 1 1 0 0 1 0 0 0 0 1 0 0 1 0 0 0 0 1 0 0 2 0 0 0 0 0 0 0 0 0 0 1 0 1 0 1 0 0 0 0 0 0 1 1 0 0 0 0 0 1 0 1 0 0 0 0 0 1 0 0 0 1 0 1 0 0 0 1 0 0 1 0 0 0 0 1 0 0 1 0 0 0 0 0 1 0 1 0 0 0 0 0 1 0 1 0 0 0 0 0 0 0 2 0 0 0 0 1 1 0 0 0 0 0 0 1 1 0 0 0 0 0 0 0 1 1 0 0 0 0 0 0 1 0 1 0 0 0 0 0 0 0 0 1 0 0 1 0 0 0 0 1 0 0 1 0 0 0 1 1 0 0 0 0 0 0 1 1 0 0 0 0 0 0 0 1 0 1 0 0 1 0 0 1 0 0 0 0 1 0 0 1 0 0 0 0 0 1 0 0 1 0 0 0 0 1 0 0 1 0 0 0 0 1 0 0 1 0 0 0 0 1 0 0 1 0 0 0 0 1 0 0 1 0 0 0 0 1 0 0 1 0 0 0 0 0 0 0 1 1 0 0 0 -1 0 0 1 0 0 0 0 -1 0 0 1 0 0 0 0 -1 0 0 1 0 0 0 0 -1 0 0 1 0 0 0 0 -1 0 1 0 0 0 0 0 -1 0 0 0 1 0 0 0 -1 0 0 0 1 0 0 1 -1 0 0 0 0 0 0 1 0 0 0 -1 0 0 0 1 0 -1 0 0 0 0 0 0 0 -1 0 1 0 0 -1 0 0 0 0 1 0 0 -1 0 0 1 0 0 0 0 0 0 0 1 0 -1 0 0 0 0 0 0 0 0 -1 1 0 1 0 0 0 -1 0 0 0 0 0 0 0 -1 0 1 0 0 0 0 0 -1 0 1 0 0 0 0 0 -1 0 1 0 0 0 1 0 0 -1 0 0 0 0 1 0 0 -1 0 0 0 0 0 0 0 1 -1 0 -1 0 0 0 0 1 0 0 -1 0 0 0 0 1 0 -1 0 0 0 0 0 1 0 0 0 0 0 -1 0 1 0 0 0 0 0 -1 0 1 0 0 0 0 0 -1 0 1 0 0 0 1 -1 0 0 0 0 0 0 1 -1 0 0 0 0 0 0 1 -1 0 0 0 0 0 0 0 -1 0 0 0 1 0 0 0 -1 0 0 0 1 0 0 0 0 0 0 -1 1 0 0 0 -1 0 0 0 1 0 0 1 -1 0 0 0 0 0 0 0 0 1 0 0 -1 0 0 0 -1 1 0 0 0 0 0 0 -1 1 0 0 0 0 0 1 -1 0 0 0 0 0 0 1 -1 0 0 0 0 0 0 1 -1 0 0 0 0 0 -1 0 0 1 0 0 0 0 0 0 0 0 -1 1 0 0 0 0 0 0 -1 1 0 0 0 1 -1 0 0 0 0 0 0 0 -1 0 0 1 0 0 0 0 -1 0 0 1 0 -1 0 0 0 0 0 1 0 0 0 0 0 0 0 0 0 0 0 -1 0 0 0 0 1 0 0 0 0 0 -1 0 1 0 0 0 0 0 -1 0 1 0 0 0 0 0 0 -1 1 -1 0 0 0 0 0 0 1 0 -1 0 0 0 0 0 1 -1 0 0 0 0 0 1 0 -1 0 0 0 0 0 1 0 0 0 0 0 0 0 0 0 0 0 1 0 0 0 -1 0 1 0 0 0 0 0 -1 0 0 0 -1 0 0 0 1 0 -1 0 0 0 0 0 1 0 0 0 0 1 0 0 -1 0 -1 0 0 0 0 0 0 1 0 0 0 -1 0 0 0 1 0 0 -1 0 0 0 0 1 0 0 0 -1 0 0 0 1 0 0 0 -1 0 0 0 1 0 0 -1 0 0 0 0 1 0 0 0 0 0 -1 0 1 0 0 0 0 0 -1 0 1 1 0 0 0 0 -1 0 0 1 0 0 0 0 -1 0 0 0 1 0 0 0 -1 0 0 0 0 0 0 0 0 0 0 0 0 0 0 0 0 0 0 0 -1 0 0 1 0 0 0 0 -1 0 0 1 0 0 0 0 -1 0 0 1 0 0 0 0 0 0 0 0 0 0 0 0 0 0 0 0 0 0 0 0 0 0 0 0 0 0 0 1 0 0 0 -1 0 0 0 -1 0 0 0 0 0 0 1 0 0 -1 1 0 0 0 0 0 0 -1 1 0 0 0 0 0 0 -1 1 0 0 0 0 0 0 -1 0 1 0 0 0 0 0 0 0 -1 1 0 0 0 0 0 0 -1 1 0 0 0 -1 0 0 0 0 0 1 0 0 0 0 -1 0 0 1 0 -1 0 0 0 0 0 1 0 -1 0 0 0 0 0 1 0 0 0 -1 0 0 0 1 0 0 0 -1 0 1 0 0 0 0 0 -1 1 0 0 0 0 1 0 0 0 0 0 -1 0 1 0 0 0 0 0 -1 0 0 0 0 0 -1 1 0 0 0 0 0 0 -1 1 0 0 -1 0 0 0 0 1 0 0 -1 0 0 0 0 1 0 0 0 0 0 0 0 0 0 0 0 0 0 -1 0 1 0 -1 0 0 0 0 0 0 1 -1 0 0 0 0 0 1 0 -1 0 0 0 0 0 1 0 0 0 -1 0 1 0 0 0 1 0 0 -1 0 0 0 0 1 0 0 -1 0 0 0 0 0 1 0 -1 0 0 0 0 0 1 0 -1 0 0 0 0 0 0 0 0 0 0 0 0 -1 1 0 0 0 0 0 0 -1 1 0 0 0 0 0 0 0 1 -1 0 0 0 0 0 0 1 0 -1 0 0 0 0 0 0 0 0 -1 0 0 1 0 0 0 0 -1 0 0 1 0 0 0 1 -1 0 0 0 0 0 0 1 -1 0 0 0 0 0 0 0 -1 0 1 0 0 1 0 0 -1 0 0 0 0 1 0 0 -1 0 0 0 0 0 1 0 0 -1 0 0 0 0 1 0 0 -1 0 0 0 0 1 0 0 -1 0 0 0 0 1 0 0 -1 0 0 0 0 1 0 0 -1 0 0 0 0 1 0 0 -1 0 0 0 0 0 0 0 -1 1 0 1 -1 -1 0 0 0 -1 0 -1 -1 -1 0 0 0 0 -1 0 0 0 0 -1 0 0 -1 -1 -1 -1 -1 -1 1 0 -1 -1 0 -1 0 0 -1 0 0 -1 -1 0 -1 -1 0 0 0 0 -1 -1 -1 -1 -1 -1 -1 -1 -1 -1 -1 -1 -1 0 0 -1 -1 -1 -1 -1 -1 -1 -1 -1 -1 -1 1 -1 -1 0 -1 -1 1 -1 0 -1 0 1 -1 -1 -1 1 0 -1 0 -1 -1 -1 0 -1 0 0 -1 -1 0 1 -1 -1 -1 0 -1 0 0 -1 1 -1 -1 -1 0 0 -1 -1 0 -1 -1 0 -1 -1 1 -1 -1 0 -1 -1
7.491502 17 19 0 0 0 0 0 0 0 0 0 0 0 0 0 0 0 0 1 0 1 0 0 0 0 0 0 0 0 0 0 0 0 0 0 0 0 0 0 0 0 0 0 0 0 0 0 0 0 0 0 0 0 0 0 0 0 0 0 0 0 0 0 0 0 0 0 0 0 0 0 0 0 0 0 0 0 0 0 0 0 0 0 0 0 0 0 0 0 0 0 0 0 0 0 0 0 0 0 0 0 0 0 0 0 0 0 1 0 1 0 0 0 0 0 1 0 1 0 0 0 0 0 1 0 1 0 0 0 0 0 1 0 1 0 0 0 0 1 0 0 1 0 0 0 0 0 0 1 1 0 0 0 0 0 0 1 1 0 1 0 0 0 0 1 0 1 1 0 0 0 0 0 0 0 1 0 0 0 0 1 0 1 0 0 0 0 1 0 0 0 0 0 0 0 1 1 0 0 0 0 1 0 0 1 0 0 0 1 1 0 0 0 0 1 0 0 0 0 0 0 1 1 1 0 0 0 0 0 0 1 0 0 0 0 0 0 1 1 0 0 0 0 0 0 1 0 1 0 0 0 0 0 1 0 0 0 2 0 0 0 0 0 1 0 1 0 0 0 0 0 1 0 0 0 0 1 0 0 1 0 0 0 0 1 0 0 0 0 0 0 0 1 1 0 1 0 0 0 0 1 0 0 1 0 0 0 0 1 0 0 1 0 0 0 0 1 0 1 0 0 0 0 0 1 0 0 0 2 0 0 0 0 0 0 1 1 0 0 0 0 0 0 1 1 0 0 0 0 0 0 1 0 0 0 0 0 1 0 1 0 0 0 0 0 1 0 1 0 0 0 0 0 1 0 0 0 0 0 0 0 2 0 0 1 0 1 0 0 0 0 0 0 0 2 0 0 0 0 0 0 0 1 0 0 1 0 0 0 0 1 0 0 1 0 0 1 0 0 0 1 0 0 0 1 0 0 0 1 0 0 0 1 0 0 0 0 1 0 0 1 0 1 0 0 0 0 0 0 0 0 1 1 0 0 0 0 0 0 1 1 0 0 0 1 0 0 1 0 0 0 0 0 0 0 0 2 0 0 0 0 0 0 0 2 0 0 0 0 0 0 0 2 0 0 0 1 0 0 1 0 0 0 0 0 0 0 1 0 1 0 0 0 0 0 1 0 1 0 0 0 0 0 1 0 1 0 0 0 0 0 0 1 1 0 0 0 0 0 0 1 1 0 0 0 0 0 1 0 1 0 0 0 0 0 1 1 0 0 0 0 0 0 1 1 0 0 0 1 0 0 1 0 0 0 0 1 0 0 1 0 0 1 0 0 0 0 1 0 0 0 0 0 0 0 1 1 0 0 0 0 0 0 1 1 0 0 0 0 1 1 0 0 0 0 0 0 0 1 0 0 1 0 0 0 0 0 0 1 1 0 0 0 0 0 0 1 1 0 0 0 0 0 0 1 1 0 0 0 0 0 0 1 1 0 0 0 0 0 0 1 1 0 0 0 0 0 0 0 2 0 0 0 0 0 0 0 2 1 0 1 0 0 0 0 0 1 0 1 0 0 0 0 0 0 1 1 0 0 0 0 0 0 0 1 1 0 0 0 0 0 0 1 1 0 0 0 0 0 0 0 0 1 0 1 0 0 0 1 0 1 0 0 0 0 0 1 0 1 0 0 0 0 0 0 0 1 1 0 0 0 0 0 1 1 0 0 0 0 0 0 0 1 1 0 0 1 0 0 0 0 1 0 0 0 1 0 0 0 0 0 1 0 1 0 1 0 0 0 0 0 1 0 1 0 0 0 0 0 1 0 1 0 0 0 0 0 1 0 0 1 0 0 0 0 0 0 1 0 1 0 0 1 0 0 0 0 1 0 0 0 0 1 0 0 0 0 1 0 0 0 0 0 1 0 1 0 0 0 0 0 1 0 1 0 0 0 0 0 1 0 1 1 0 0 0 0 0 0 1 1 0 0 0 0 1 0 0 0 0 0 0 1 0 1 0 0 1 1 0 0 0 0 0 1 1 0 0 0 0 0 0 0 0 0 0 1 0 1 0 0 0 0 0 1 0 1 0 0 0 0 0 1 0 1 0 0 0 0 0 1 0 1 0 0 1 0 0 1 0 0 0 0 0 0 0 0 0 1 1 0 0 0 0 0 0 0 2 0 0 0 0 0 0 1 1 1 0 0 0 0 0 1 0 0 0 0 0 1 1 0 0 2 0 0 0 0 0 0 0 2 0 0 0 0 0 0 0 0 1 0 0 0 0 1 0 0 1 0 0 1 0 0 0 0 0 0 2 0 0 0 0 0 1 0 1 0 0 0 0 0 1 0 1 0 0 0 0 0 1 0 1 0 0 0 0 0 1 0 0 0 0 1 0 1 0 0 0 0 0 0 1 1 0 0 0 0 0 0 1 1 0 0 1 0 0 0 0 1 0 0 1 0 0 0 0 1 0 0 0 0 0 1 0 1 1 0 0 0 0 0 0 1 1 0 0 0 0 0 0 1 0 1 0 0 0 0 0 1 0 1 0 0 0 0 0 1 0 1 0 0 0 0 0 1 0 1 0 0 0 0 0 1 0 1 0 0 0 0 0 1 0 1 0 0 0 0 0 1 0 0 0 0 0 1 0 0 0 0 0 0 1 0 -1 0 0 0 0 0 1 0 -1 0 0 0 0 0 1 0 -1 0 0 0 0 0 1 0 -1 0 0 0 0 1 0 0 -1 0 0 0 0 0 0 1 -1 0 0 0 0 0 0 1 -1 0 1 0 0 0 0 -1 0 -1 1 0 0 0 0 0 0 0 1 0 0 0 0 -1 0 -1 0 0 0 0 1 0 0 0 0 0 0 0 1 -1 0 0 0 0 1 0 0 -1 0 0 0 -1 1 0 0 0 0 -1 0 0 0 0 0 0 1 -1 1 0 0 0 0 0 0 -1 0 0 0 0 0 0 1 -1 0 0 0 0 0 0 1 0 -1 0 0 0 0 0 1 0 0 0 0 0 0 0 0 0 -1 0 1 0 0 0 0 0 -1 0 0 0 0 1 0 0 -1 0 0 0 0 1 0 0 0 0 0 0 0 1 -1 0 -1 0 0 0 0 1 0 0 -1 0 0 0 0 1 0 0 -1 0 0 0 0 1 0 -1 0 0 0 0 0 1 0 0 0 0 0 0 0 0 0 0 -1 1 0 0 0 0 0 0 -1 1 0 0 0 0 0 0 -1 0 0 0 0 0 1 0 -1 0 0 0 0 0 1 0 -1 0 0 0 0 0 1 0 0 0 0 0 0 0 0 0 0 1 0 -1 0 0 0 0 0 0 0 0 0 0 0 0 0 0 0 1 0 0 -1 0 0 0 0 1 0 0 -1 0 0 1 0 0 0 -1 0 0 0 1 0 0 0 -1 0 0 0 1 0 0 0 0 -1 0 0 -1 0 1 0 0 0 0 0 0 0 0 -1 1 0 0 0 0 0 0 -1 1 0 0 0 1 0 0 -1 0 0 0 0 0 0 0 0 0 0 0 0 0 0 0 0 0 0 0 0 0 0 0 0 0 0 0 0 1 0 0 -1 0 0 0 0 0 0 0 -1 0 1 0 0 0 0 0 -1 0 1 0 0 0 0 0 -1 0 1 0 0 0 0 0 0 -1 1 0 0 0 0 0 0 -1 1 0 0 0 0 0 -1 0 1 0 0 0 0 0 -1 1 0 0 0 0 0 0 -1 1 0 0 0 1 0 0 -1 0 0 0 0 1 0 0 -1 0 0 1 0 0 0 0 -1 0 0 0 0 0 0 0 -1 1 0 0 0 0 0 0 -1 1 0 0 0 0 1 -1 0 0 0 0 0 0 0 -1 0 0 1 0 0 0 0 0 0 -1 1 0 0 0 0 0 0 -1 1 0 0 0 0 0 0 -1 1 0 0 0 0 0 0 -1 1 0 0 0 0 0 0 -1 1 0 0 0 0 0 0 0 0 0 0 0 0 0 0 0 0 1 0 -1 0 0 0 0 0 1 0 -1 0 0 0 0 0 0 1 -1 0 0 0 0 0 0 0 -1 1 0 0 0 0 0 0 -1 1 0 0 0 0 0 0 0 0 1 0 -1 0 0 0 -1 0 1 0 0 0 0 0 -1 0 1 0 0 0 0 0 0 0 1 -1 0 0 0 0 0 -1 1 0 0 0 0 0 0 0 1 -1 0 0 1 0 0 0 0 -1 0 0 0 -1 0 0 0 0 0 1 0 -1 0 1 0 0 0 0 0 -1 0 1 0 0 0 0 0 -1 0 1 0 0 0 0 0 -1 0 0 1 0 0 0 0 0 0 -1 0 1 0 0 -1 0 0 0 0 1 0 0 0 0 -1 0 0 0 0 1 0 0 0 0 0 -1 0 1 0 0 0 0 0 -1 0 1 0 0 0 0 0 -1 0 1 -1 0 0 0 0 0 0 1 -1 0 0 0 0 1 0 0 0 0 0 0 1 0 -1 0 0 1 -1 0 0 0 0 0 -1 1 0 0 0 0 0 0 0 0 0 0 -1 0 1 0 0 0 0 0 -1 0 1 0 0 0 0 0 -1 0 1 0 0 0 0 0 -1 0 1 0 0 1 0 0 -1 0 0 0 0 0 0 0 0 0 1 -1 0 0 0 0 0 0 0 0 0 0 0 0 0 0 1 -1 -1 0 0 0 0 0 1 0 0 0 0 0 1 -1 0 0 0 0 0 0 0 0 0 0 0 0 0 0 0 0 0 0 0 1 0 0 0 0 -1 0 0 1 0 0 -1 0 0 0 0 0 0 0 0 0 0 0 0 1 0 -1 0 0 0 0 0 1 0 -1 0 0 0 0 0 1 0 -1 0 0 0 0 0 1 0 0 0 0 -1 0 -1 0 0 0 0 0 0 1 -1 0 0 0 0 0 0 1 -1 0 0 1 0 0 0 0 -1 0 0 1 0 0 0 0 -1 0 0 0 0 0 1 0 -1 1 0 0 0 0 0 0 -1 1 0 0 0 0 0 0 -1 0 1 0 0 0 0 0 -1 0 1 0 0 0 0 0 -1 0 1 0 0 0 0 0 -1 0 1 0 0 0 0 0 -1 0 1 0 0 0 0 0 -1 0 1 0 0 0 0 0 -1 0 0 0 0 0 1 0 0 -1 -1 -1 -1 0 -1 1 0 -1 0 0 0 0 0 -1 0 -1 -1 -1 -1 0 0 -1 0 -1 -1 -1 -1 0 0 0 -1 0 -1 0 1 -1 0 -1 -1 -1 1 -1 -1 -1 1 -1 -1 -1 0 -1 -1 -1 -1 -1 -1 0 -1 -1 -1 0 -1 0 -1 -1 -1 -1 0 -1 -1 -1 -1 0 -1 1 -1 -1 1 0 -1 0 -1 0 -1 0 0 0 0 0 0 0 -1 -1 -1 -1 0 1 -1 0 1 -1 0 0 0 -1 -1 -1 0 -1 -1 -1 0 0 -1 0 -1 0 -1 -1 -1 0 -1 -1 0 -1 0 0 -1 0 0 -1 -1
4.279003 17 20 0 0 0 0 0 0 0 0 0 0 0 0 0 0 0 0 1 0 0 1 0 0 0 0 0 0 0 0 0 0 0 0 0 0 0 0 0 0 0 0 0 0 0 0 0 0 0 0 0 0 0 0 0 0 0 0 0 0 0 0 0 0 0 0 0 0 0 0 0 0 0 0 0 0 0 0 0 0 0 0 0 0 0 0 0 0 0 0 0 0 0 0 0 0 0 0 0 0 0 0 1 0 0 0 0 1 0 0 1 0 0 0 0 1 0 0 1 0 0 0 0 1 0 0 1 0 0 0 0 1 0 0 1 0 0 0 1 0 0 0 1 0 0 0 0 0 1 0 1 0 0 0 0 0 1 0 0 1 0 1 0 0 0 0 0 1 0 1 0 0 0 0 0 1 0 0 0 1 0 0 0 0 0 0 0 2 0 0 0 0 0 0 0 2 0 0 0 0 0 2 0 0 0 0 0 0 0 1 0 0 0 1 0 0 0 1 0 0 0 1 0 1 0 1 0 0 0 0 0 0 0 1 0 0 0 1 0 0 0 1 0 0 0 1 0 0 0 0 1 0 0 1 0 0 0 1 1 0 0 0 0 0 0 1 0 1 0 0 0 0 0 0 0 0 2 0 0 0 1 0 0 0 1 0 0 0 0 0 0 0 2 0 0 1 0 0 0 0 1 0 0 0 0 0 0 0 2 0 0 0 0 0 0 0 2 0 0 1 0 0 0 0 1 0 0 0 2 0 0 0 0 0 0 0 1 0 0 0 1 0 0 0 2 0 0 0 0 0 0 0 0 0 0 0 1 1 0 0 0 0 0 0 1 1 0 0 0 1 0 0 0 1 0 0 0 0 0 1 0 1 0 0 1 1 0 0 0 0 0 0 0 1 1 0 0 0 0 0 0 1 1 0 0 0 0 0 0 1 1 0 0 0 0 0 1 0 0 0 0 1 0 0 1 0 0 0 0 1 0 0 1 0 0 0 0 1 0 1 0 0 1 0 0 0 0 0 1 0 0 0 1 0 0 0 1 0 0 0 1 0 0 0 2 0 0 0 0 0 0 0 1 0 0 0 1 0 0 0 1 0 0 0 1 0 0 0 1 0 0 0 1 0 0 0 1 1 0 0 0 0 0 0 0 1 0 0 0 1 0 0 1 0 0 0 0 1 0 0 0 0 0 0 1 1 0 0 1 0 0 0 0 1 0 1 0 0 0 0 0 1 0 1 0 0 0 0 0 1 1 0 0 0 0 0 1 0 1 0 0 0 0 0 1 0 1 0 1 0 0 0 0 0 1 0 1 0 0 0 0 0 2 0 0 0 0 0 0 0 0 0 0 1 0 0 1 0 0 0 0 1 0 0 1 0 1 0 0 1 0 0 0 0 1 0 0 0 0 0 0 1 1 0 0 0 0 0 0 1 0 0 0 0 1 0 0 1 0 0 0 0 1 0 0 1 0 0 0 1 0 0 0 1 0 0 0 0 1 0 0 1 0 0 0 1 0 0 0 1 1 0 0 0 0 0 0 1 1 0 0 1 0 0 0 0 1 0 0 1 0 0 0 0 0 2 0 0 0 0 0 0 0 1 0 1 0 0 0 0 1 0 0 1 0 0 0 0 0 0 1 0 1 0 0 0 0 0 1 0 1 0 0 0 0 0 1 0 1 0 0 0 0 0 0 0 1 0 1 0 0 0 1 0 1 0 0 0 0 0 0 0 1 0 1 0 1 0 0 1 0 0 0 0 0 0 1 0 0 0 0 1 0 0 1 1 0 0 0 0 0 0 1 1 0 0 0 0 1 0 0 1 0 0 0 0 1 0 0 0 1 0 0 0 0 0 0 0 0 1 1 0 1 0 0 0 0 1 0 0 1 0 0 0 0 0 0 1 0 0 0 0 0 1 0 1 0 0 0 0 0 1 0 1 0 0 0 0 0 1 0 1 0 0 0 0 0 1 0 1 0 0 0 0 0 1 0 1 0 0 0 0 1 0 0 1 0 1 0 0 0 0 1 0 0 1 0 1 0 0 0 0 0 0 0 0 0 0 2 0 0 0 0 0 0 0 2 0 0 0 0 1 0 0 1 0 0 0 0 0 0 1 1 0 1 1 0 0 0 0 0 0 0 0 0 0 0 0 1 1 0 0 1 0 0 0 0 1 0 0 1 0 0 0 1 0 0 0 1 0 0 0 1 0 0 0 0 0 1 1 0 0 1 0 0 0 1 0 0 0 1 0 0 0 0 0 1 0 0 1 0 0 0 1 0 0 0 1 0 0 0 1 0 0 1 0 0 1 0 0 0 0 0 1 0 0 1 0 0 0 0 1 0 0 1 0 0 0 0 1 0 0 1 0 0 0 1 1 0 0 0 0 0 0 0 1 0 0 0 0 0 1 0 1 0 0 0 0 0 1 0 0 0 1 0 1 0 0 0 0 0 1 1 0 0 0 0 0 0 0 1 0 1 0 0 1 0 0 1 0 0 0 0 1 0 0 1 0 0 0 0 0 1 0 0 0 1 0 0 0 1 0 0 0 0 1 0 0 1 0 0 0 1 0 0 0 1 0 0 0 1 0 0 0 1 0 0 0 1 0 0 0 1 0 0 0 1 0 0 0 0 0 0 1 1 0 -1 0 0 0 0 1 0 0 -1 0 0 0 0 1 0 0 -1 0 0 0 0 1 0 0 -1 0 0 0 0 1 0 0 -1 0 0 0 1 0 0 0 -1 0 0 0 0 0 1 0 -1 0 0 0 0 0 1 0 0 1 0 -1 0 0 0 0 0 1 0 -1 0 0 0 0 0 1 0 0 0 -1 0 0 0 0 0 0 0 0 0 0 0 0 0 0 0 0 0 0 0 0 0 0 0 0 0 0 0 0 0 1 0 0 0 -1 0 0 0 -1 0 0 0 1 0 1 0 -1 0 0 0 0 0 0 0 -1 0 0 0 1 0 0 0 -1 0 0 0 1 0 0 0 0 -1 0 0 1 0 0 0 1 -1 0 0 0 0 0 0 1 0 -1 0 0 0 0 0 0 0 0 0 0 0 0 -1 0 0 0 1 0 0 0 0 0 0 0 0 0 0 -1 0 0 0 0 1 0 0 0 0 0 0 0 0 0 0 0 0 0 0 0 0 0 0 -1 0 0 0 0 1 0 0 0 0 0 0 0 0 0 0 0 1 0 0 0 -1 0 0 0 0 0 0 0 0 0 0 0 0 0 0 0 -1 1 0 0 0 0 0 0 -1 1 0 0 0 -1 0 0 0 1 0 0 0 0 0 -1 0 1 0 0 1 -1 0 0 0 0 0 0 0 -1 1 0 0 0 0 0 0 -1 1 0 0 0 0 0 0 -1 1 0 0 0 0 0 1 0 0 0 0 -1 0 0 1 0 0 0 0 -1 0 0 1 0 0 0 0 -1 0 -1 0 0 1 0 0 0 0 0 -1 0 0 0 1 0 0 0 -1 0 0 0 1 0 0 0 0 0 0 0 0 0 0 0 -1 0 0 0 1 0 0 0 -1 0 0 0 1 0 0 0 -1 0 0 0 1 0 0 0 1 -1 0 0 0 0 0 0 0 -1 0 0 0 1 0 0 -1 0 0 0 0 1 0 0 0 0 0 0 -1 1 0 0 -1 0 0 0 0 1 0 -1 0 0 0 0 0 1 0 -1 0 0 0 0 0 1 -1 0 0 0 0 0 1 0 -1 0 0 0 0 0 1 0 -1 0 1 0 0 0 0 0 -1 0 1 0 0 0 0 0 0 0 0 0 0 0 0 0 0 0 0 -1 0 0 1 0 0 0 0 -1 0 0 1 0 -1 0 0 1 0 0 0 0 -1 0 0 0 0 0 0 1 -1 0 0 0 0 0 0 1 0 0 0 0 -1 0 0 1 0 0 0 0 -1 0 0 1 0 0 0 -1 0 0 0 1 0 0 0 0 -1 0 0 1 0 0 0 -1 0 0 0 1 -1 0 0 0 0 0 0 1 1 0 0 -1 0 0 0 0 1 0 0 -1 0 0 0 0 0 0 0 0 0 0 0 0 0 -1 0 1 0 0 0 0 -1 0 0 1 0 0 0 0 0 0 -1 0 1 0 0 0 0 0 -1 0 1 0 0 0 0 0 -1 0 1 0 0 0 0 0 0 0 1 0 -1 0 0 0 -1 0 1 0 0 0 0 0 0 0 1 0 -1 0 1 0 0 -1 0 0 0 0 0 0 -1 0 0 0 0 1 0 0 -1 1 0 0 0 0 0 0 -1 1 0 0 0 0 -1 0 0 1 0 0 0 0 -1 0 0 0 1 0 0 0 0 0 0 0 0 1 -1 0 -1 0 0 0 0 1 0 0 -1 0 0 0 0 0 0 1 0 0 0 0 0 -1 0 1 0 0 0 0 0 -1 0 1 0 0 0 0 0 -1 0 1 0 0 0 0 0 -1 0 1 0 0 0 0 0 1 0 -1 0 0 0 0 1 0 0 -1 0 1 0 0 0 0 -1 0 0 1 0 -1 0 0 0 0 0 0 0 0 0 0 0 0 0 0 0 0 0 0 0 0 0 0 0 -1 0 0 1 0 0 0 0 0 0 -1 1 0 -1 1 0 0 0 0 0 0 0 0 0 0 0 0 1 -1 0 0 -1 0 0 0 0 1 0 0 -1 0 0 0 1 0 0 0 -1 0 0 0 1 0 0 0 0 0 1 -1 0 0 1 0 0 0 -1 0 0 0 1 0 0 0 0 0 -1 0 0 1 0 0 0 -1 0 0 0 1 0 0 0 -1 0 0 -1 0 0 1 0 0 0 0 0 1 0 0 -1 0 0 0 0 1 0 0 -1 0 0 0 0 1 0 0 -1 0 0 0 -1 1 0 0 0 0 0 0 0 -1 0 0 0 0 0 1 0 -1 0 0 0 0 0 1 0 0 0 1 0 -1 0 0 0 0 0 1 -1 0 0 0 0 0 0 0 -1 0 1 0 0 1 0 0 -1 0 0 0 0 1 0 0 -1 0 0 0 0 0 1 0 0 0 -1 0 0 0 1 0 0 0 0 -1 0 0 1 0 0 0 -1 0 0 0 1 0 0 0 -1 0 0 0 1 0 0 0 -1 0 0 0 1 0 0 0 -1 0 0 0 0 0 0 -1 1 0 0 0 -1 -1 0 0 -1 0 -1 -1 -1 1 1 0 0 -1 0 -1 -1 -1 0 1 -1 -1 0 -1 -1 -1 -1 0 1 -1 -1 0 -1 0 0 -1 0 -1 0 -1 0 0 0 -1 0 -1 -1 -1 -1 -1 -1 -1 -1 -1 -1 -1 -1 -1 -1 0 -1 1 -1 -1 0 -1 -1 -1 -1 -1 -1 -1 -1 0 -1 0 1 0 -1 0 -1 0 -1 0 1 -1 -1 -1 0 1 -1 -1 -1 -1 -1 0 0 1 1 -1 0 1 0 -1 -1 -1 0 -1 -1 -1 0 0 -1 -1 -1 -1 -1 -1 -1 -1 -1 -1 0 -1 -1 0 -1 -1 -1 0 -1
7.542062 18 19 0 0 0 0 0 0 0 0 0 0 0 0 0 0 0 0 0 1 1 0 0 0 0 0 0 0 0 0 0 0 0 0 0 0 0 0 0 0 0 0 0 0 0 0 0 0 0 0 0 0 0 0 0 0 0 0 0 0 0 0 0 0 0 0 0 0 0 0 0 0 0 0 0 0 0 0 0 0 0 0 0 0 0 0 0 0 0 0 0 0 0 0 0 0 0 0 0 0 0 0 0 0 1 0 0 0 0 1 0 0 1 0 0 0 0 1 0 0 1 0 0 0 0 1 0 0 1 0 0 0 0 1 0 0 1 0 0 0 0 1 0 0 1 0 0 0 0 1 0 0 1 0 0 0 0 1 0 0 1 0 0 0 1 0 1 0 0 0 0 1 0 0 0 0 0 1 0 0 1 0 1 0 0 1 0 0 0 0 1 0 0 0 0 0 1 0 1 0 0 0 0 0 1 0 0 0 1 0 0 1 0 0 1 0 0 0 0 0 1 0 1 0 0 0 0 1 0 0 1 0 0 0 0 1 0 0 1 0 0 0 0 1 0 0 0 1 0 0 0 1 0 0 0 0 0 1 0 0 1 0 0 1 0 0 0 0 1 0 0 1 0 0 0 0 0 1 0 2 0 0 0 0 0 0 0 1 0 0 0 0 0 1 1 1 0 0 0 0 0 0 0 1 0 0 1 0 0 0 0 1 0 0 1 0 0 0 1 0 0 0 1 0 0 0 0 0 1 1 0 0 0 0 0 1 0 1 0 0 0 0 0 1 0 1 0 0 0 0 0 1 0 1 0 0 0 0 0 1 0 1 0 0 0 0 0 1 0 0 0 0 1 0 0 0 0 1 0 0 0 1 0 0 0 1 1 0 0 0 0 0 0 0 1 0 0 1 0 0 0 1 0 0 0 1 0 0 0 1 0 0 0 1 0 0 0 1 0 0 1 0 0 0 0 1 0 0 1 0 0 0 0 1 0 0 0 1 0 1 1 0 0 0 0 0 0 0 0 0 0 2 0 0 0 0 0 0 0 2 0 0 0 0 0 1 0 1 0 0 0 0 0 1 0 0 1 0 0 0 0 1 0 0 1 0 1 0 0 0 0 0 1 0 0 0 1 0 0 1 0 0 0 0 1 0 0 1 0 0 0 0 0 0 0 2 0 0 0 0 0 0 0 2 0 0 0 0 0 0 0 0 2 0 1 0 0 0 0 0 1 0 0 1 0 0 0 1 0 0 1 0 0 0 0 1 0 0 1 0 0 0 0 1 0 0 0 0 1 0 0 1 0 0 0 0 0 0 0 1 1 0 0 0 0 0 0 1 1 0 0 0 1 0 0 1 0 0 1 0 0 0 0 1 0 0 0 0 0 0 1 0 1 0 1 0 0 0 1 0 0 0 0 0 0 1 0 0 1 0 0 0 1 0 0 0 1 0 0 0 0 1 0 0 1 0 0 0 0 1 0 0 1 0 0 0 1 0 0 0 1 0 0 0 0 0 0 1 0 1 0 0 0 0 0 1 0 1 0 0 1 0 0 1 0 0 0 0 1 0 0 1 0 0 0 0 1 0 0 1 0 0 0 0 1 1 0 0 0 0 0 0 1 1 0 0 0 0 0 1 0 0 0 0 1 0 0 1 1 0 0 0 0 0 0 1 1 0 0 0 0 0 0 0 0 0 1 1 0 0 0 0 0 1 1 0 0 0 0 0 0 0 1 1 0 0 0 0 0 0 1 1 0 0 1 1 0 0 0 0 0 0 0 1 1 0 0 0 0 0 0 1 1 0 0 0 0 0 0 1 1 0 0 0 0 0 0 1 1 0 0 0 0 0 0 0 0 1 1 0 0 0 1 0 0 0 1 0 0 0 0 1 1 0 0 0 0 0 0 0 0 0 1 1 0 0 0 1 0 0 0 1 0 0 0 1 0 0 0 1 0 0 1 0 0 1 0 0 0 0 1 0 0 1 0 0 0 0 0 0 0 1 0 0 1 0 0 0 1 0 0 0 0 1 1 0 0 0 0 0 0 1 0 0 0 0 1 1 0 0 0 0 0 0 1 1 0 0 0 1 0 0 1 0 0 0 0 1 0 0 1 0 0 0 0 1 0 0 1 0 0 0 0 0 0 0 1 0 0 1 1 0 0 0 0 0 0 1 1 0 0 0 0 0 0 1 2 0 0 0 0 0 0 0 0 0 1 0 0 1 0 0 1 0 0 1 0 0 0 0 1 0 0 1 0 0 0 0 0 0 0 1 0 0 1 0 0 0 0 1 1 0 0 0 0 0 0 2 0 0 0 0 1 0 0 1 0 0 0 0 1 0 0 1 0 0 0 0 0 0 1 1 0 0 0 0 0 0 0 1 0 0 1 0 1 0 0 0 1 0 0 0 1 0 0 0 1 0 0 0 1 0 0 0 1 0 0 0 1 0 0 0 1 0 0 0 1 0 0 0 1 0 0 0 1 0 0 0 1 0 0 0 1 0 0 0 1 0 0 0 1 0 0 0 0 1 0 0 1 0 0 0 0 1 0 0 1 0 0 0 0 1 0 0 1 0 0 0 0 1 0 0 1 0 0 0 0 1 0 0 1 0 0 0 0 1 0 0 1 0 0 0 0 1 0 0 0 0 1 0 0 0 0 -1 0 0 1 0 0 0 0 -1 0 0 1 0 0 0 0 -1 0 0 1 0 0 0 0 -1 0 0 1 0 0 0 0 -1 0 0 1 0 0 0 0 -1 0 0 1 0 0 0 0 -1 0 0 1 0 0 0 -1 0 -1 0 0 0 0 1 0 0 0 0 0 1 0 0 -1 0 -1 0 0 1 0 0 0 0 1 0 0 0 0 0 -1 0 1 0 0 0 0 0 -1 0 0 0 -1 0 0 1 0 0 -1 0 0 0 0 0 1 0 -1 0 0 0 0 1 0 0 -1 0 0 0 0 1 0 0 -1 0 0 0 0 1 0 0 0 -1 0 0 0 1 0 0 0 0 0 -1 0 0 1 0 0 -1 0 0 0 0 1 0 0 -1 0 0 0 0 0 1 0 0 0 0 0 0 0 0 0 1 0 0 0 0 0 -1 1 -1 0 0 0 0 0 0 0 -1 0 0 1 0 0 0 0 -1 0 0 1 0 0 0 -1 0 0 0 1 0 0 0 0 0 -1 1 0 0 0 0 0 -1 0 1 0 0 0 0 0 -1 0 1 0 0 0 0 0 -1 0 1 0 0 0 0 0 -1 0 1 0 0 0 0 0 -1 0 0 0 0 1 0 0 0 0 1 0 0 0 -1 0 0 0 1 -1 0 0 0 0 0 0 0 -1 0 0 1 0 0 0 1 0 0 0 -1 0 0 0 1 0 0 0 -1 0 0 0 1 0 0 -1 0 0 0 0 1 0 0 -1 0 0 0 0 1 0 0 0 -1 0 1 -1 0 0 0 0 0 0 0 0 0 0 0 0 0 0 0 0 0 0 0 0 0 0 0 0 1 0 -1 0 0 0 0 0 1 0 0 -1 0 0 0 0 1 0 0 -1 0 1 0 0 0 0 0 -1 0 0 0 1 0 0 -1 0 0 0 0 1 0 0 -1 0 0 0 0 0 0 0 0 0 0 0 0 0 0 0 0 0 0 0 0 0 0 0 0 0 0 1 0 0 0 0 0 -1 0 0 1 0 0 0 -1 0 0 1 0 0 0 0 -1 0 0 1 0 0 0 0 -1 0 0 0 0 1 0 0 -1 0 0 0 0 0 0 0 -1 1 0 0 0 0 0 0 -1 1 0 0 0 1 0 0 -1 0 0 1 0 0 0 0 -1 0 0 0 0 0 0 -1 0 1 0 1 0 0 0 -1 0 0 0 0 0 0 1 0 0 -1 0 0 0 1 0 0 0 -1 0 0 0 0 1 0 0 -1 0 0 0 0 1 0 0 -1 0 0 0 1 0 0 0 -1 0 0 0 0 0 0 1 0 -1 0 0 0 0 0 1 0 -1 0 0 -1 0 0 1 0 0 0 0 -1 0 0 1 0 0 0 0 -1 0 0 1 0 0 0 0 -1 1 0 0 0 0 0 0 -1 1 0 0 0 0 0 1 0 0 0 0 -1 0 0 1 -1 0 0 0 0 0 0 1 -1 0 0 0 0 0 0 0 0 0 1 -1 0 0 0 0 0 -1 1 0 0 0 0 0 0 0 1 -1 0 0 0 0 0 0 1 -1 0 0 1 -1 0 0 0 0 0 0 0 -1 1 0 0 0 0 0 0 -1 1 0 0 0 0 0 0 -1 1 0 0 0 0 0 0 -1 1 0 0 0 0 0 0 0 0 -1 1 0 0 0 -1 0 0 0 1 0 0 0 0 1 -1 0 0 0 0 0 0 0 0 0 1 -1 0 0 0 1 0 0 0 -1 0 0 0 1 0 0 0 -1 0 0 -1 0 0 1 0 0 0 0 -1 0 0 1 0 0 0 0 0 0 0 1 0 0 -1 0 0 0 -1 0 0 0 0 1 -1 0 0 0 0 0 0 1 0 0 0 0 -1 1 0 0 0 0 0 0 -1 1 0 0 0 1 0 0 -1 0 0 0 0 1 0 0 -1 0 0 0 0 1 0 0 -1 0 0 0 0 0 0 0 1 0 0 -1 1 0 0 0 0 0 0 -1 1 0 0 0 0 0 0 -1 0 0 0 0 0 0 0 0 0 0 1 0 0 -1 0 0 -1 0 0 1 0 0 0 0 -1 0 0 1 0 0 0 0 0 0 0 1 0 0 -1 0 0 0 0 1 -1 0 0 0 0 0 0 0 0 0 0 0 1 0 0 -1 0 0 0 0 1 0 0 -1 0 0 0 0 0 0 1 -1 0 0 0 0 0 0 0 1 0 0 -1 0 -1 0 0 0 1 0 0 0 -1 0 0 0 1 0 0 0 -1 0 0 0 1 0 0 0 -1 0 0 0 1 0 0 0 -1 0 0 0 1 0 0 0 -1 0 0 0 1 0 0 0 -1 0 0 0 1 0 0 0 -1 0 0 0 0 1 0 0 -1 0 0 0 0 1 0 0 -1 0 0 0 0 1 0 0 -1 0 0 0 0 1 0 0 -1 0 0 0 0 1 0 0 -1 0 0 0 0 1 0 0 -1 0 0 0 0 1 0 0 0 -1 -1 0 0 -1 -1 0 0 -1 0 -1 -1 -1 -1 -1 1 0 0 0 -1 -1 1 -1 0 -1 -1 -1 -1 0 -1 0 -1 -1 -1 1 0 -1 -1 0 -1 -1 0 -1 -1 0 0 0 0 -1 0 -1 -1 -1 -1 -1 -1 0 -1 -1 -1 0 0 -1 -1 -1 -1 -1 0 -1 -1 -1 -1 0 -1 1 -1 -1 0 0 -1 0 -1 -1 -1 1 0 0 0 0 0 -1 -1 0 -1 -1 0 0 -1 -1 0 -1 0 -1 0 -1 -1 -1 -1 -1 0 0 0 0 -1 0 -1 1 0 -1 -1 1 -1 -1 -1 -1 0 0 -1 0 1 -1 -1
6.315567 18 20 0 0 0 0 0 0 0 0 0 0 0 0 0 0 0 0 0 1 0 1 0 0 0 0 0 0 0 0 0 0 0 0 0 0 0 0 0 0 0 0 0 0 0 0 0 0 0 0 0 0 0 0 0 0 0 0 0 0 0 0 0 0 0 0 0 0 0 0 0 0 0 0 0 0 0 0 0 0 0 0 0 0 0 0 0 0 0 0 0 0 0 0 0 0 0 0 0 0 0 0 1 0 1 0 0 0 0 0 1 0 1 0 0 0 0 0 1 0 1 0 0 0 0 0 1 0 1 0 0 0 0 0 1 0 1 0 0 0 0 0 1 0 1 0 0 0 0 0 1 0 1 0 0 0 0 0 0 0 1 1 0 0 0 0 0 0 0 1 0 1 0 0 0 0 0 1 0 1 0 0 0 0 0 1 0 1 0 0 1 0 0 0 0 1 0 0 1 0 0 1 0 0 0 0 0 0 0 0 0 1 0 1 0 0 0 1 0 0 1 0 0 0 0 1 0 1 0 0 0 0 0 1 0 1 0 0 0 0 0 1 0 1 0 0 0 0 0 0 1 1 0 0 0 0 0 0 1 0 1 0 0 0 0 0 0 1 1 0 0 0 0 0 0 0 1 1 0 1 1 0 0 0 0 0 0 1 0 0 0 0 1 0 1 1 0 0 0 0 0 0 0 0 0 0 1 0 1 0 0 0 0 0 1 0 1 0 0 1 0 0 1 0 0 0 0 0 1 1 0 0 0 0 0 0 0 1 0 0 1 0 0 0 1 1 0 0 0 0 0 0 0 1 0 0 1 0 0 0 0 1 0 0 1 0 0 0 0 1 0 0 1 0 0 0 0 1 0 1 0 0 0 0 0 2 0 0 0 0 0 0 0 1 0 0 0 1 0 0 0 2 0 0 0 0 0 0 0 2 0 0 0 0 0 0 0 1 0 0 0 1 0 0 0 1 0 0 0 1 0 0 0 1 0 0 0 1 0 2 0 0 0 0 0 0 0 0 1 0 0 1 0 0 0 0 1 0 0 1 0 0 0 0 1 1 0 0 0 0 0 0 1 1 0 0 0 0 0 0 1 1 0 0 0 0 1 0 1 0 0 0 0 0 0 0 1 1 0 0 0 0 0 0 1 1 0 0 0 0 0 0 1 0 0 1 0 0 0 0 0 0 0 1 1 0 0 0 1 0 0 0 1 0 1 1 0 0 0 0 0 0 0 2 0 0 0 0 0 0 2 0 0 0 0 0 0 0 2 0 0 0 0 0 0 0 1 0 1 0 0 0 0 0 1 0 0 0 0 0 1 0 1 0 0 0 0 0 1 0 0 0 1 1 0 0 0 0 1 0 0 1 0 0 0 0 1 0 0 0 0 0 1 0 2 0 0 0 0 0 0 0 1 0 0 1 0 0 0 0 0 0 1 0 1 0 0 0 0 0 0 1 1 0 0 0 0 0 0 2 0 0 0 0 0 0 1 0 1 0 0 0 0 0 0 1 0 1 0 0 1 0 0 0 0 1 0 0 0 0 0 1 0 1 0 0 0 0 0 1 0 1 0 0 0 1 0 0 0 1 0 0 0 1 0 1 0 0 0 0 1 0 0 1 0 0 0 0 0 1 1 0 0 0 0 0 0 1 1 0 0 0 0 0 0 1 1 0 0 0 0 0 0 0 0 0 1 0 1 0 0 0 1 0 1 0 0 0 0 0 0 0 1 0 1 0 0 0 0 1 1 0 0 0 1 0 1 0 0 0 0 0 0 0 2 0 0 0 0 0 0 0 2 0 0 0 0 0 1 0 1 0 0 0 0 0 1 0 1 0 0 0 0 0 0 0 0 0 1 0 1 0 1 0 0 0 1 0 0 0 1 1 0 0 0 0 0 0 0 0 0 0 1 1 0 0 0 1 0 0 0 1 0 0 0 1 0 0 0 1 0 0 0 0 0 1 0 1 0 0 0 0 0 1 0 0 0 1 0 0 0 1 0 0 0 1 0 0 0 0 0 0 1 1 0 0 0 1 0 0 0 1 0 0 0 0 0 1 1 0 0 0 0 0 0 1 1 0 0 1 0 1 0 0 0 0 0 1 0 0 0 1 0 0 1 1 0 0 0 0 0 0 0 0 0 0 1 0 0 1 1 0 1 0 0 0 0 0 1 0 1 0 0 0 0 0 1 0 1 0 0 0 0 0 0 0 1 0 0 1 0 0 0 0 0 1 1 0 0 0 0 0 0 1 0 0 1 0 0 0 0 1 0 1 0 0 0 0 0 1 0 1 0 0 1 0 0 1 0 0 0 0 1 0 0 0 1 0 0 0 1 0 0 0 1 0 0 0 0 0 1 0 1 0 0 0 1 0 0 1 0 0 0 0 0 1 0 0 1 0 0 0 0 1 0 0 1 0 0 0 0 0 0 0 1 1 0 0 0 0 0 0 2 0 0 0 0 0 0 0 2 0 0 0 0 0 0 0 2 0 0 0 0 0 0 0 2 0 0 0 0 0 0 0 0 1 1 0 0 0 0 0 0 1 0 1 0 0 0 0 0 1 1 0 0 0 0 0 0 1 1 0 0 0 0 0 0 1 1 0 0 0 0 0 0 1 1 0 0 0 0 0 0 2 0 0 -1 0 1 0 0 0 0 0 -1 0 1 0 0 0 0 0 -1 0 1 0 0 0 0 0 -1 0 1 0 0 0 0 0 -1 0 1 0 0 0 0 0 -1 0 1 0 0 0 0 0 -1 0 1 0 0 0 0 0 0 0 1 -1 0 0 0 0 0 0 0 -1 0 1 0 0 0 0 0 1 0 -1 0 0 0 0 0 1 0 -1 0 0 1 0 0 0 0 -1 0 0 1 0 0 -1 0 0 0 0 0 0 0 0 0 1 0 -1 0 0 0 -1 0 0 1 0 0 0 0 -1 0 1 0 0 0 0 0 -1 0 1 0 0 0 0 0 -1 0 1 0 0 0 0 0 0 -1 1 0 0 0 0 0 0 -1 0 1 0 0 0 0 0 0 -1 1 0 0 0 0 0 0 0 -1 1 0 1 -1 0 0 0 0 0 0 1 0 0 0 0 -1 0 1 -1 0 0 0 0 0 0 0 0 0 0 1 0 -1 0 0 0 0 0 1 0 -1 0 0 -1 0 0 1 0 0 0 0 0 -1 1 0 0 0 0 0 0 0 1 0 0 -1 0 0 0 -1 1 0 0 0 0 0 0 0 1 0 0 -1 0 0 0 0 1 0 0 -1 0 0 0 0 -1 0 0 1 0 0 0 0 1 0 -1 0 0 0 0 0 0 0 0 0 0 0 0 0 -1 0 0 0 1 0 0 0 0 0 0 0 0 0 0 0 0 0 0 0 0 0 0 0 1 0 0 0 -1 0 0 0 1 0 0 0 -1 0 0 0 1 0 0 0 -1 0 0 0 0 0 0 0 0 0 0 -1 0 0 1 0 0 0 0 -1 0 0 1 0 0 0 0 -1 1 0 0 0 0 0 0 -1 1 0 0 0 0 0 0 -1 1 0 0 0 0 1 0 -1 0 0 0 0 0 0 0 1 -1 0 0 0 0 0 0 1 -1 0 0 0 0 0 0 -1 0 0 1 0 0 0 0 0 0 0 1 -1 0 0 0 -1 0 0 0 1 0 1 -1 0 0 0 0 0 0 0 0 0 0 0 0 0 0 0 0 0 0 0 0 0 0 0 0 0 0 0 0 0 0 -1 0 1 0 0 0 0 0 -1 0 0 0 0 0 1 0 -1 0 0 0 0 0 1 0 0 0 1 -1 0 0 0 0 1 0 0 -1 0 0 0 0 -1 0 0 0 0 0 1 0 0 0 0 0 0 0 0 0 -1 0 0 1 0 0 0 0 0 0 1 0 -1 0 0 0 0 0 0 1 -1 0 0 0 0 0 0 0 0 0 0 0 0 0 1 0 -1 0 0 0 0 0 0 -1 0 1 0 0 -1 0 0 0 0 1 0 0 0 0 0 -1 0 1 0 0 0 0 0 -1 0 1 0 0 0 -1 0 0 0 1 0 0 0 -1 0 1 0 0 0 0 -1 0 0 1 0 0 0 0 0 1 -1 0 0 0 0 0 0 1 -1 0 0 0 0 0 0 1 -1 0 0 0 0 0 0 0 0 0 1 0 -1 0 0 0 -1 0 1 0 0 0 0 0 0 0 1 0 -1 0 0 0 0 -1 1 0 0 0 1 0 -1 0 0 0 0 0 0 0 0 0 0 0 0 0 0 0 0 0 0 0 0 0 -1 0 1 0 0 0 0 0 -1 0 1 0 0 0 0 0 0 0 0 0 1 0 -1 0 -1 0 0 0 1 0 0 0 -1 1 0 0 0 0 0 0 0 0 0 0 1 -1 0 0 0 1 0 0 0 -1 0 0 0 1 0 0 0 -1 0 0 0 0 0 1 0 -1 0 0 0 0 0 1 0 0 0 -1 0 0 0 1 0 0 0 -1 0 0 0 0 0 0 -1 1 0 0 0 -1 0 0 0 1 0 0 0 0 0 1 -1 0 0 0 0 0 0 1 -1 0 0 1 0 -1 0 0 0 0 0 1 0 0 0 -1 0 0 -1 1 0 0 0 0 0 0 0 0 0 0 1 0 0 -1 1 0 -1 0 0 0 0 0 1 0 -1 0 0 0 0 0 1 0 -1 0 0 0 0 0 0 0 1 0 0 -1 0 0 0 0 0 1 -1 0 0 0 0 0 0 1 0 0 -1 0 0 0 0 1 0 -1 0 0 0 0 0 1 0 -1 0 0 -1 0 0 1 0 0 0 0 1 0 0 0 -1 0 0 0 1 0 0 0 -1 0 0 0 0 0 1 0 -1 0 0 0 -1 0 0 1 0 0 0 0 0 -1 0 0 1 0 0 0 0 -1 0 0 1 0 0 0 0 0 0 0 1 -1 0 0 0 0 0 0 0 0 0 0 0 0 0 0 0 0 0 0 0 0 0 0 0 0 0 0 0 0 0 0 0 0 0 0 0 0 0 0 0 1 -1 0 0 0 0 0 0 1 0 -1 0 0 0 0 0 1 -1 0 0 0 0 0 0 1 -1 0 0 0 0 0 0 1 -1 0 0 0 0 0 0 1 -1 0 0 0 0 0 0 0 0 0 0 0 -1 0 1 -1 -1 -1 -1 -1 -1 0 0 -1 -1 -1 1 0 0 0 0 0 0 -1 0 -1 -1 -1 -1 0 0 -1 -1 -1 -1 1 -1 -1 -1 0 0 -1 -1 0 0 0 -1 0 0 -1 -1 -1 -1 -1 -1 -1 -1 -1 -1 -1 -1 0 0 0 -1 -1 0 -1 -1 -1 -1 -1 -1 -1 -1 0 -1 0 0 0 -1 0 -1 -1 -1 1 1 -1 -1 -1 0 0 -1 0 -1 -1 -1 -1 0 0 0 -1 0 0 0 -1 -1 -1 -1 -1 0 0 0 0 -1 -1 -1 0 0 -1 -1 0 -1 -1 -1 -1 -1 0 -1 -1 0 0 -1
9.802874 18 21 0 0 0 0 0 0 0 0 0 0 0 0 0 0 0 0 0 1 0 0 1 0 0 0 0 0 0 0 0 0 0 0 0 0 0 0 0 0 0 0 0 0 0 0 0 0 0 0 0 0 0 0 0 0 0 0 0 0 0 0 0 0 0 0 0 0 0 0 0 0 0 0 0 0 0 0 0 0 0 0 0 0 0 0 0 0 0 0 0 0 0 0 0 0 0 0 0 0 0 0 0 0 1 1 0 0 0 0 0 1 1 0 0 0 0 0 0 1 1 0 0 0 0 0 0 1 1 0 0 0 0 0 0 1 1 0 0 0 0 0 0 1 1 0 0 0 0 0 0 0 1 1 0 0 0 0 0 0 1 0 1 0 0 0 0 0 0 0 1 1 0 0 0 0 0 1 1 0 0 0 0 0 0 1 1 0 0 0 1 1 0 0 0 0 0 0 1 1 0 0 0 0 0 0 0 1 0 0 0 1 0 0 1 0 0 0 0 0 1 0 0 0 0 0 1 1 0 0 0 0 0 0 1 1 0 0 0 0 0 0 1 1 0 0 0 0 0 0 0 1 0 1 0 0 0 0 0 0 1 1 0 1 0 0 0 0 1 0 0 1 0 0 0 0 0 1 0 2 0 0 0 0 0 0 0 2 0 0 0 0 0 0 1 1 0 0 0 0 0 0 0 1 0 0 1 0 0 0 0 1 0 0 1 0 0 0 0 0 0 0 1 1 0 0 0 0 0 1 0 0 1 0 0 0 0 1 0 0 1 0 0 0 0 1 0 0 1 0 1 0 0 1 0 0 0 0 0 0 0 1 0 0 0 1 0 0 0 0 0 0 1 1 0 0 0 1 0 0 0 1 0 0 1 1 0 0 0 0 0 0 1 0 0 0 0 1 1 0 0 1 0 0 0 0 1 0 0 1 0 0 0 0 0 0 0 1 0 0 0 1 0 0 0 1 0 0 0 1 0 0 0 1 1 0 0 0 0 1 0 0 1 0 0 0 0 0 0 0 1 1 0 0 0 0 0 0 1 1 0 0 0 0 0 1 1 0 0 0 0 0 0 1 1 0 0 0 0 0 0 1 1 0 0 0 1 0 0 0 1 0 0 0 0 0 1 0 1 0 0 0 0 1 1 0 0 0 0 0 0 1 0 0 0 1 0 0 0 1 0 0 0 1 0 0 0 1 0 0 0 0 1 0 1 0 0 0 0 0 1 0 0 1 0 0 0 0 1 0 1 0 0 0 0 1 0 0 1 1 0 0 0 0 0 0 0 1 1 0 0 0 0 0 0 1 0 0 0 0 1 0 0 0 0 0 0 1 1 0 0 0 1 0 0 0 1 0 1 0 0 0 0 0 1 0 0 0 0 1 0 0 1 0 1 0 0 1 0 0 0 0 0 0 0 2 0 0 0 0 0 0 1 1 0 0 0 0 0 0 0 2 0 0 0 0 0 0 0 2 0 0 0 0 0 0 1 0 0 0 1 0 0 0 0 0 1 1 0 0 0 0 0 0 1 1 0 0 0 0 0 0 1 1 0 0 0 0 0 1 0 1 0 0 0 0 0 1 0 1 0 0 0 0 0 2 0 0 0 0 0 0 0 1 1 0 0 0 0 1 1 0 0 0 0 0 0 1 1 0 0 0 0 0 0 1 1 0 0 0 0 0 0 0 0 0 1 1 0 0 0 0 0 0 2 0 0 0 0 0 0 0 2 0 0 0 0 0 0 0 2 0 0 0 1 1 0 0 0 0 0 0 0 0 1 1 0 0 0 0 0 0 1 1 0 0 0 0 0 0 1 1 0 0 0 0 0 0 1 1 0 0 0 0 0 0 0 1 1 0 0 0 0 0 0 1 1 0 0 0 0 1 0 0 0 0 0 1 0 0 0 0 1 0 0 1 0 1 1 0 0 0 0 0 0 1 1 0 0 0 0 0 0 0 0 1 0 0 0 1 0 0 0 1 0 0 0 1 0 0 0 1 0 0 0 1 0 1 0 0 0 0 0 1 0 0 1 0 0 0 0 1 0 0 1 0 0 1 0 0 0 0 0 0 0 1 1 0 0 1 0 0 0 0 1 0 0 1 0 0 0 0 1 0 0 1 0 0 0 0 0 1 0 1 0 0 1 0 0 0 1 1 0 0 0 0 0 0 1 1 0 0 0 0 0 0 1 1 0 0 0 0 0 0 0 0 1 0 1 0 0 0 0 0 0 1 1 0 0 0 0 0 0 1 0 1 0 0 1 0 0 1 0 0 0 0 1 0 0 1 0 0 0 0 1 0 0 1 0 0 0 0 1 1 0 0 0 0 0 0 1 1 0 0 0 0 0 0 0 1 1 0 0 0 0 0 0 1 0 1 0 0 0 0 0 0 0 1 1 0 0 0 0 0 0 0 1 0 1 0 0 0 0 0 1 0 1 0 0 0 0 0 1 0 1 0 0 0 0 0 1 0 1 0 0 0 0 0 1 0 1 0 0 0 0 0 1 0 0 1 0 0 0 0 0 2 0 0 0 0 0 0 1 1 0 0 0 0 0 0 1 1 0 0 0 1 0 0 0 1 0 0 0 1 0 0 0 1 0 0 0 0 0 0 0 1 1 0 0 0 0 0 0 1 1 0 0 0 1 -1 0 0 0 0 0 -1 1 0 0 0 0 0 0 -1 1 0 0 0 0 0 0 -1 1 0 0 0 0 0 0 -1 1 0 0 0 0 0 0 -1 1 0 0 0 0 0 0 0 1 -1 0 0 0 0 0 0 1 0 -1 0 0 0 0 0 0 0 -1 1 0 0 0 0 0 1 -1 0 0 0 0 0 0 1 -1 0 0 0 1 -1 0 0 0 0 0 0 1 -1 0 0 0 0 0 0 0 -1 0 0 0 1 0 0 -1 0 0 0 0 0 1 0 0 0 0 0 -1 1 0 0 0 0 0 0 -1 1 0 0 0 0 0 0 -1 1 0 0 0 0 0 0 0 1 0 -1 0 0 0 0 0 0 1 -1 0 -1 0 0 0 0 1 0 0 -1 0 0 0 0 0 1 0 0 0 0 0 0 0 0 0 0 0 0 0 0 0 0 1 -1 0 0 0 0 0 0 0 -1 0 0 1 0 0 0 0 -1 0 0 1 0 0 0 0 0 0 0 1 -1 0 0 0 0 0 1 0 0 -1 0 0 0 0 1 0 0 -1 0 0 0 0 1 0 0 -1 0 -1 0 0 1 0 0 0 0 0 0 0 1 0 0 0 -1 0 0 0 0 0 0 1 -1 0 0 0 1 0 0 0 -1 0 0 -1 1 0 0 0 0 0 0 -1 0 0 0 0 1 -1 0 0 1 0 0 0 0 -1 0 0 1 0 0 0 0 0 0 0 1 0 0 0 -1 0 0 0 1 0 0 0 -1 0 0 0 1 -1 0 0 0 0 1 0 0 -1 0 0 0 0 0 0 0 -1 1 0 0 0 0 0 0 -1 1 0 0 0 0 0 1 -1 0 0 0 0 0 0 1 -1 0 0 0 0 0 0 1 -1 0 0 0 1 0 0 0 -1 0 0 0 0 0 1 0 -1 0 0 0 0 -1 1 0 0 0 0 0 0 -1 0 0 0 1 0 0 0 -1 0 0 0 1 0 0 0 -1 0 0 0 0 1 0 1 0 0 0 0 0 -1 0 0 1 0 0 0 0 -1 0 1 0 0 0 0 -1 0 0 1 -1 0 0 0 0 0 0 0 -1 1 0 0 0 0 0 0 -1 0 0 0 0 1 0 0 0 0 0 0 -1 1 0 0 0 1 0 0 0 -1 0 1 0 0 0 0 0 -1 0 0 0 0 -1 0 0 1 0 1 0 0 -1 0 0 0 0 0 0 0 0 0 0 0 0 0 0 1 -1 0 0 0 0 0 0 0 0 0 0 0 0 0 0 0 0 0 0 0 0 0 0 1 0 0 0 -1 0 0 0 0 0 -1 1 0 0 0 0 0 0 -1 1 0 0 0 0 0 0 -1 1 0 0 0 0 0 -1 0 1 0 0 0 0 0 -1 0 1 0 0 0 0 0 0 0 0 0 0 0 0 0 1 -1 0 0 0 0 1 -1 0 0 0 0 0 0 1 -1 0 0 0 0 0 0 1 -1 0 0 0 0 0 0 0 0 0 1 -1 0 0 0 0 0 0 0 0 0 0 0 0 0 0 0 0 0 0 0 0 0 0 0 0 0 0 1 -1 0 0 0 0 0 0 0 0 1 -1 0 0 0 0 0 0 1 -1 0 0 0 0 0 0 1 -1 0 0 0 0 0 0 1 -1 0 0 0 0 0 0 0 -1 1 0 0 0 0 0 0 -1 1 0 0 0 0 1 0 0 0 0 0 -1 0 0 0 0 1 0 0 -1 0 1 -1 0 0 0 0 0 0 1 -1 0 0 0 0 0 0 0 0 1 0 0 0 -1 0 0 0 1 0 0 0 -1 0 0 0 1 0 0 0 -1 0 -1 0 0 0 0 0 1 0 0 -1 0 0 0 0 1 0 0 -1 0 0 1 0 0 0 0 0 0 0 1 -1 0 0 1 0 0 0 0 -1 0 0 1 0 0 0 0 -1 0 0 1 0 0 0 0 0 -1 0 -1 0 0 1 0 0 0 1 -1 0 0 0 0 0 0 1 -1 0 0 0 0 0 0 1 -1 0 0 0 0 0 0 0 0 1 0 -1 0 0 0 0 0 0 1 -1 0 0 0 0 0 0 1 0 -1 0 0 -1 0 0 1 0 0 0 0 -1 0 0 1 0 0 0 0 -1 0 0 1 0 0 0 0 1 -1 0 0 0 0 0 0 1 -1 0 0 0 0 0 0 0 -1 1 0 0 0 0 0 0 -1 0 1 0 0 0 0 0 0 0 -1 1 0 0 0 0 0 0 0 1 0 -1 0 0 0 0 0 1 0 -1 0 0 0 0 0 1 0 -1 0 0 0 0 0 1 0 -1 0 0 0 0 0 1 0 -1 0 0 0 0 0 1 0 0 -1 0 0 0 0 0 0 0 0 0 0 0 0 -1 1 0 0 0 0 0 0 -1 1 0 0 0 -1 0 0 0 1 0 0 0 -1 0 0 0 1 0 0 0 0 0 0 0 1 -1 0 0 0 0 0 0 1 -1 0 0 -1 -1 0 1 -1 -1 -1 -1 0 -1 -1 -1 -1 -1 -1 1 0 0 0 -1 -1 1 -1 0 -1 -1 -1 -1 0 0 -1 -1 0 -1 0 0 -1 -1 0 0 -1 0 0 -1 1 -1 0 1 -1 0 -1 -1 -1 -1 0 -1 0 0 0 -1 -1 0 0 0 -1 -1 -1 -1 -1 -1 -1 -1 -1 -1 1 -1 0 0 0 -1 1 -1 -1 -1 0 1 -1 0 0 0 0 -1 0 -1 -1 -1 -1 -1 -1 -1 -1 -1 0 0 -1 -1 -1 0 -1 0 0 -1 0 -1 -1 -1 0 0 0 0 1 0 -1 -1 -1 -1 0 -1 -1 0 0 -1
5.260711 19 20 0 0 0 0 0 0 0 0 0 0 0 0 0 0 0 0 0 0 1 1 0 0 0 0 0 0 0 0 0 0 0 0 0 0 0 0 0 0 0 0 0 0 0 0 0 0 0 0 0 0 0 0 0 0 0 0 0 0 0 0 0 0 0 0 0 0 0 0 0 0 0 0 0 0 0 0 0 0 0 0 0 0 0 0 0 0 0 0 0 0 0 0 0 0 0 0 0 0 0 0 1 0 0 0 0 0 0 1 1 0 0 0 0 0 0 1 1 0 0 0 0 0 0 1 1 0 0 0 0 0 0 1 1 0 0 0 0 0 0 1 1 0 0 0 0 0 0 1 1 0 0 0 0 0 0 1 0 0 0 1 0 0 1 0 1 0 0 1 0 0 0 0 0 0 0 0 0 1 1 0 1 0 0 0 0 1 0 0 0 0 0 0 0 1 1 0 0 0 0 1 0 0 1 0 0 0 1 0 0 0 0 1 1 0 0 1 0 0 0 0 1 0 0 1 0 0 0 0 1 0 0 1 0 0 0 0 1 0 0 1 0 0 0 0 0 1 0 0 1 0 0 0 0 0 0 1 1 0 0 0 0 1 0 0 0 1 0 0 0 1 0 0 0 0 1 0 0 1 1 0 0 0 0 0 0 0 0 0 0 0 1 1 0 2 0 0 0 0 0 0 0 1 0 0 0 0 1 0 0 1 0 0 0 0 1 0 1 1 0 0 0 0 0 0 0 0 2 0 0 0 0 0 0 1 0 0 0 0 1 0 0 1 1 0 0 0 0 0 0 1 0 0 0 0 1 0 0 1 0 0 0 0 1 0 0 1 0 1 0 0 0 0 0 0 0 0 0 1 0 1 0 0 0 1 1 0 0 0 0 0 0 1 1 0 0 0 0 0 0 1 0 0 0 1 0 0 0 1 0 0 0 1 0 0 0 0 0 0 1 1 0 0 0 0 0 0 1 1 0 0 0 0 0 0 0 2 0 1 1 0 0 0 0 0 0 0 1 0 0 1 0 0 0 0 1 0 0 1 0 0 0 0 1 0 0 1 0 0 0 0 1 0 0 0 1 0 0 0 1 0 0 0 1 0 0 0 1 0 0 0 1 0 0 0 0 1 0 1 0 0 0 0 0 1 0 1 0 0 0 0 1 0 0 1 0 0 0 0 0 0 0 1 1 0 0 0 1 0 0 0 1 0 0 1 0 0 0 0 1 0 0 1 0 0 0 1 0 0 1 0 0 0 0 1 0 0 1 0 0 0 0 1 0 0 1 0 0 0 0 1 0 0 1 0 0 0 0 1 0 0 1 0 0 0 0 1 0 0 0 0 0 1 0 1 0 0 0 0 0 1 0 1 0 0 1 0 0 0 1 0 0 0 1 0 0 0 1 0 0 0 1 0 0 0 0 0 1 0 0 0 0 0 1 0 1 0 0 0 0 0 1 0 1 0 0 0 0 1 0 0 1 0 0 0 0 0 1 0 1 0 0 0 0 1 0 0 0 1 1 0 0 0 0 0 0 1 0 0 1 1 0 0 0 0 0 0 1 1 0 0 0 0 0 1 1 0 0 0 0 0 0 1 1 0 0 0 0 0 1 0 1 0 0 0 0 0 0 0 1 0 0 0 1 0 0 0 2 0 0 0 0 0 0 0 2 0 0 0 0 0 0 0 0 0 0 1 1 0 0 0 1 1 0 0 0 0 0 0 0 0 0 1 1 0 0 0 0 1 0 1 0 0 0 1 1 0 0 0 0 0 0 1 1 0 0 0 0 0 0 1 1 0 0 0 0 0 1 1 0 0 0 0 0 0 1 1 0 0 0 0 0 0 0 0 0 1 0 0 1 0 2 0 0 0 0 0 0 0 1 0 1 0 0 0 0 0 0 0 0 0 0 2 0 0 0 0 0 0 0 2 0 0 0 0 0 0 0 2 0 0 1 0 0 0 0 1 0 0 1 0 0 0 0 0 0 1 0 0 0 0 0 0 1 1 0 0 1 0 0 0 1 0 1 0 0 1 0 0 0 0 0 0 0 0 1 0 1 0 0 0 0 0 1 0 1 0 0 0 0 1 1 0 0 0 0 0 0 0 1 1 0 0 1 0 0 0 1 0 0 0 0 0 0 0 0 0 0 2 0 0 1 0 0 0 0 1 0 0 1 0 0 0 0 1 1 0 1 0 0 0 0 0 0 0 0 0 0 2 0 0 1 0 0 0 1 0 0 0 1 0 0 0 0 0 1 0 0 0 0 0 0 1 1 0 0 0 0 0 1 1 0 0 1 0 0 1 0 0 0 0 0 0 0 1 1 0 0 0 0 0 0 1 1 0 0 0 0 0 0 1 1 0 0 0 1 0 0 0 0 0 1 0 1 1 0 0 0 0 0 0 1 1 0 0 0 0 0 0 1 0 0 0 0 1 0 0 1 0 0 0 1 0 0 0 1 0 0 0 1 0 0 0 1 0 0 0 1 0 0 0 1 0 0 0 1 0 0 0 1 0 0 0 0 0 1 0 1 0 0 0 0 0 0 1 1 0 0 0 0 0 1 0 1 0 0 0 0 0 1 0 1 0 0 0 0 0 1 0 1 0 0 0 0 0 1 0 1 0 0 0 0 1 0 0 -1 0 0 0 0 0 0 1 -1 0 0 0 0 0 0 1 -1 0 0 0 0 0 0 1 -1 0 0 0 0 0 0 1 -1 0 0 0 0 0 0 1 -1 0 0 0 0 0 0 1 -1 0 0 0 0 0 0 1 0 0 0 -1 0 0 1 0 1 0 0 -1 0 0 0 0 0 0 0 0 0 -1 1 0 1 0 0 0 0 -1 0 0 0 0 0 0 0 -1 1 0 0 0 0 -1 0 0 1 0 0 0 1 0 0 0 0 -1 1 0 0 -1 0 0 0 0 1 0 0 -1 0 0 0 0 1 0 0 -1 0 0 0 0 1 0 0 -1 0 0 0 0 0 1 0 0 -1 0 0 0 0 0 0 1 -1 0 0 0 0 1 0 0 0 -1 0 0 0 1 0 0 0 0 -1 0 0 1 -1 0 0 0 0 0 0 0 0 0 0 0 -1 1 0 0 0 0 0 0 0 0 0 1 0 0 0 0 -1 0 0 1 0 0 0 0 -1 0 1 -1 0 0 0 0 0 0 0 0 0 0 0 0 0 0 0 1 0 0 0 0 -1 0 0 1 -1 0 0 0 0 0 0 1 0 0 0 0 -1 0 0 1 0 0 0 0 -1 0 0 1 0 -1 0 0 0 0 0 0 0 0 0 -1 0 1 0 0 0 -1 1 0 0 0 0 0 0 -1 1 0 0 0 0 0 0 -1 0 0 0 1 0 0 0 -1 0 0 0 1 0 0 0 0 0 0 1 -1 0 0 0 0 0 0 1 -1 0 0 0 0 0 0 0 0 0 -1 1 0 0 0 0 0 0 0 -1 0 0 1 0 0 0 0 -1 0 0 1 0 0 0 0 -1 0 0 1 0 0 0 0 -1 0 0 0 1 0 0 0 -1 0 0 0 1 0 0 0 -1 0 0 0 1 0 0 0 0 -1 0 1 0 0 0 0 0 -1 0 1 0 0 0 0 -1 0 0 1 0 0 0 0 0 0 0 1 -1 0 0 0 -1 0 0 0 1 0 0 -1 0 0 0 0 1 0 0 -1 0 0 0 1 0 0 -1 0 0 0 0 1 0 0 -1 0 0 0 0 1 0 0 -1 0 0 0 0 1 0 0 -1 0 0 0 0 1 0 0 -1 0 0 0 0 1 0 0 0 0 0 -1 0 1 0 0 0 0 0 -1 0 1 0 0 -1 0 0 0 1 0 0 0 -1 0 0 0 1 0 0 0 -1 0 0 0 0 0 1 0 0 0 0 0 -1 0 1 0 0 0 0 0 -1 0 1 0 0 0 0 -1 0 0 1 0 0 0 0 0 -1 0 1 0 0 0 0 -1 0 0 0 1 -1 0 0 0 0 0 0 1 0 0 1 -1 0 0 0 0 0 0 1 -1 0 0 0 0 0 -1 1 0 0 0 0 0 0 -1 1 0 0 0 0 0 -1 0 1 0 0 0 0 0 0 0 -1 0 0 0 1 0 0 0 0 0 0 0 0 0 0 0 0 0 0 0 0 0 0 0 0 0 0 1 -1 0 0 0 -1 1 0 0 0 0 0 0 0 0 0 1 -1 0 0 0 0 -1 0 1 0 0 0 1 -1 0 0 0 0 0 0 1 -1 0 0 0 0 0 0 1 -1 0 0 0 0 0 -1 1 0 0 0 0 0 0 -1 1 0 0 0 0 0 0 0 0 0 1 0 0 -1 0 0 0 0 0 0 0 0 0 -1 0 1 0 0 0 0 0 0 0 0 0 0 0 0 0 0 0 0 0 0 0 0 0 0 0 0 0 0 0 0 0 1 0 0 0 0 -1 0 0 1 0 0 0 0 0 0 -1 0 0 0 0 0 0 1 -1 0 0 1 0 0 0 -1 0 1 0 0 -1 0 0 0 0 0 0 0 0 1 0 -1 0 0 0 0 0 1 0 -1 0 0 0 0 -1 1 0 0 0 0 0 0 0 1 -1 0 0 -1 0 0 0 1 0 0 0 0 0 0 0 0 0 0 0 0 0 -1 0 0 0 0 1 0 0 -1 0 0 0 0 1 1 0 -1 0 0 0 0 0 0 0 0 0 0 0 0 0 1 0 0 0 -1 0 0 0 1 0 0 0 0 0 -1 0 0 0 0 0 0 -1 1 0 0 0 0 0 1 -1 0 0 -1 0 0 1 0 0 0 0 0 0 0 1 -1 0 0 0 0 0 0 1 -1 0 0 0 0 0 0 1 -1 0 0 0 -1 0 0 0 0 0 1 0 1 -1 0 0 0 0 0 0 1 -1 0 0 0 0 0 0 1 0 0 0 0 -1 0 0 1 0 0 0 -1 0 0 0 1 0 0 0 -1 0 0 0 1 0 0 0 -1 0 0 0 1 0 0 0 -1 0 0 0 1 0 0 0 0 0 -1 0 1 0 0 0 0 0 0 -1 1 0 0 0 0 0 -1 0 1 0 0 0 0 0 -1 0 1 0 0 0 0 0 -1 0 1 0 0 0 0 0 -1 0 1 0 0 0 0 -1 0 0 -1 0 -1 -1 0 -1 -1 0 0 -1 0 0 0 -1 -1 -1 1 -1 -1 -1 0 0 0 -1 1 -1 -1 -1 -1 -1 0 0 -1 -1 -1 1 0 -1 -1 -1 0 -1 0 0 0 -1 0 -1 -1 -1 0 -1 -1 -1 -1 -1 -1 0 -1 -1 -1 1 -1 0 -1 -1 0 -1 0 -1 -1 -1 -1 0 -1 0 -1 0 1 1 -1 -1 -1 -1 -1 1 0 0 0 0 -1 0 -1 -1 -1 -1 0 0 0 0 1 -1 1 0 -1 -1 -1 -1 -1 -1 -1 -1 1 -1 -1 0 -1 0 -1 -1 -1 0 -1 -1 -1 -1 0 -1 -1 0 0 0 -1
7.8833 19 21 0 0 0 0 0 0 0 0 0 0 0 0 0 0 0 0 0 0 1 0 1 0 0 0 0 0 0 0 0 0 0 0 0 0 0 0 0 0 0 0 0 0 0 0 0 0 0 0 0 0 0 0 0 0 0 0 0 0 0 0 0 0 0 0 0 0 0 0 0 0 0 0 0 0 0 0 0 0 0 0 0 0 0 0 0 0 0 0 0 0 0 0 0 0 0 0 0 0 0 0 0 0 0 1 0 0 0 1 0 1 0 0 0 0 0 1 0 1 0 0 0 0 0 1 0 1 0 0 0 0 0 1 0 1 0 0 0 0 0 1 0 1 0 0 0 0 0 1 0 0 0 1 0 0 0 1 0 0 0 0 1 0 1 0 1 0 0 0 1 0 0 0 0 0 0 0 1 0 1 0 1 0 0 0 1 0 0 0 0 1 0 0 0 0 1 0 0 1 0 0 0 0 1 0 0 1 1 0 0 0 0 0 2 0 0 0 0 0 0 0 1 0 0 0 1 0 0 0 1 0 0 0 1 0 0 0 1 0 0 0 1 0 0 0 0 1 0 0 0 0 0 1 0 0 0 1 0 0 0 1 0 2 0 0 0 0 0 0 0 2 0 0 0 0 0 0 0 2 0 0 0 0 0 0 0 1 0 0 0 0 0 1 0 2 0 0 0 0 0 0 0 2 0 0 0 0 0 0 0 2 0 0 0 0 0 0 1 0 0 0 0 1 0 0 0 0 1 0 0 0 1 0 0 1 0 0 0 0 1 0 0 1 0 0 0 0 1 0 1 1 0 0 0 0 0 0 0 1 0 0 0 0 0 1 0 1 0 0 0 0 0 1 0 0 0 0 0 0 0 2 0 0 1 0 1 0 0 0 0 0 1 0 1 0 0 0 1 0 0 0 0 0 0 1 1 0 0 0 0 0 0 1 0 0 0 0 0 0 1 1 0 0 0 0 0 0 1 1 0 0 0 0 1 0 0 1 0 0 1 0 1 0 0 0 0 0 0 0 1 1 0 0 0 0 0 0 1 1 0 0 0 0 0 0 1 1 0 0 0 0 0 0 1 0 1 0 0 0 0 0 1 0 1 0 0 0 0 0 1 0 1 0 0 0 0 0 1 1 0 0 0 1 0 0 0 1 0 0 0 1 0 0 0 1 0 0 0 1 0 0 0 1 0 0 0 1 0 0 0 0 1 0 0 0 0 0 0 0 2 0 0 0 0 0 0 1 1 0 0 0 0 0 0 2 0 0 0 1 0 0 0 1 0 0 0 1 0 0 0 1 0 0 0 1 0 0 0 1 0 0 0 0 0 0 0 2 0 0 0 0 0 0 0 1 1 0 0 0 0 0 0 1 1 0 0 0 0 1 1 0 0 0 0 0 0 1 1 0 0 0 0 0 0 1 0 0 1 0 0 0 0 1 0 0 1 0 0 0 0 1 0 0 1 0 0 0 0 1 0 0 1 0 0 0 0 0 0 0 2 0 0 0 0 0 1 0 0 1 0 0 0 0 1 0 0 1 0 0 1 0 1 0 0 0 0 0 1 1 0 0 0 0 0 0 1 1 0 0 0 0 0 0 1 1 0 0 0 0 0 0 1 0 1 0 0 0 0 0 1 0 0 0 1 0 0 0 2 0 0 0 0 0 0 0 2 0 0 0 0 0 0 0 0 0 0 2 0 0 0 0 0 1 1 0 0 0 0 0 0 0 1 1 0 0 0 0 0 0 1 1 0 0 0 2 0 0 0 0 0 0 0 1 0 1 0 0 0 0 0 1 0 1 0 0 0 0 0 1 0 1 0 0 0 0 0 1 0 1 0 0 0 0 0 0 0 2 0 0 0 0 1 0 0 1 0 0 0 0 0 0 1 0 0 0 0 1 0 0 0 0 0 1 0 1 0 0 1 0 0 1 0 0 0 0 1 0 0 1 0 0 1 0 0 0 0 0 0 1 1 0 0 0 0 0 0 1 0 0 0 0 0 0 1 1 0 1 1 0 0 0 0 0 1 0 1 0 0 0 0 0 0 0 1 0 1 0 0 0 0 0 0 0 1 0 1 0 0 0 0 0 1 0 1 0 0 0 0 0 1 0 1 0 0 0 0 0 1 0 0 1 0 1 0 0 0 0 0 1 0 1 0 0 0 0 0 1 0 1 0 0 0 0 0 1 1 1 0 0 0 0 0 0 0 0 0 0 1 1 0 0 1 0 0 0 1 0 0 0 1 0 0 0 0 1 0 0 1 0 0 0 0 0 1 0 1 0 0 0 1 0 0 0 1 0 0 1 0 0 0 0 0 1 0 1 0 0 0 0 0 1 0 1 0 0 0 0 0 1 0 1 0 0 0 0 0 1 0 0 0 0 1 0 1 0 0 1 0 0 0 0 1 0 0 0 0 0 1 0 1 0 0 0 0 0 1 0 1 0 0 0 0 0 1 0 1 0 0 0 0 0 1 0 1 0 0 0 0 0 1 0 1 0 0 0 0 0 0 1 1 0 0 0 0 1 0 0 1 0 0 0 1 0 0 0 1 0 0 0 1 0 0 0 1 1 0 0 0 0 0 0 1 1 0 0 0 0 0 0 1 0 0 0 0 0 1 0 1 0 0 0 0 0 1 0 0 0 0 -1 0 0 0 1 0 -1 0 0 0 0 0 1 0 -1 0 0 0 0 0 1 0 -1 0 0 0 0 0 1 0 -1 0 0 0 0 0 1 0 -1 0 0 0 0 0 1 0 0 0 -1 0 0 0 1 0 0 0 0 -1 0 1 0 1 0 0 0 -1 0 0 0 0 0 0 0 -1 0 1 0 1 0 0 0 -1 0 0 0 0 -1 0 0 0 0 1 0 0 -1 0 0 0 0 1 0 0 -1 1 0 0 0 0 0 0 0 0 0 0 0 0 0 1 0 0 0 -1 0 0 0 1 0 0 0 -1 0 0 0 1 0 0 0 -1 0 0 0 0 1 0 0 0 0 0 -1 0 0 0 1 0 0 0 -1 0 0 0 0 0 0 0 0 0 0 0 0 0 0 0 0 0 0 0 0 0 0 0 0 0 -1 0 0 0 0 0 1 0 0 0 0 0 0 0 0 0 0 0 0 0 0 0 0 0 0 0 0 0 0 0 0 1 0 0 0 0 -1 0 0 0 0 1 0 0 0 -1 0 0 1 0 0 0 0 -1 0 0 1 0 0 0 0 -1 0 -1 1 0 0 0 0 0 0 0 1 0 0 0 0 0 -1 0 1 0 0 0 0 0 -1 0 0 0 0 0 0 0 0 0 0 -1 0 1 0 0 0 0 0 -1 0 1 0 0 0 -1 0 0 0 0 0 0 1 -1 0 0 0 0 0 0 1 0 0 0 0 0 0 1 -1 0 0 0 0 0 0 1 -1 0 0 0 0 -1 0 0 1 0 0 1 0 -1 0 0 0 0 0 0 0 -1 1 0 0 0 0 0 0 -1 1 0 0 0 0 0 0 -1 1 0 0 0 0 0 0 -1 0 1 0 0 0 0 0 -1 0 1 0 0 0 0 0 -1 0 1 0 0 0 0 0 -1 1 0 0 0 -1 0 0 0 1 0 0 0 -1 0 0 0 1 0 0 0 -1 0 0 0 1 0 0 0 -1 0 0 0 0 1 0 0 0 0 0 0 0 0 0 0 0 0 0 0 1 -1 0 0 0 0 0 0 0 0 0 0 -1 0 0 0 1 0 0 0 -1 0 0 0 1 0 0 0 -1 0 0 0 1 0 0 0 0 0 0 0 0 0 0 0 0 0 0 0 1 -1 0 0 0 0 0 0 1 -1 0 0 0 0 -1 1 0 0 0 0 0 0 -1 1 0 0 0 0 0 0 -1 0 0 1 0 0 0 0 -1 0 0 1 0 0 0 0 -1 0 0 1 0 0 0 0 -1 0 0 1 0 0 0 0 0 0 0 0 0 0 0 0 0 -1 0 0 1 0 0 0 0 -1 0 0 1 0 0 1 0 -1 0 0 0 0 0 1 -1 0 0 0 0 0 0 1 -1 0 0 0 0 0 0 1 -1 0 0 0 0 0 0 1 0 -1 0 0 0 0 0 -1 0 0 0 1 0 0 0 0 0 0 0 0 0 0 0 0 0 0 0 0 0 0 0 0 0 0 0 0 0 0 0 0 1 -1 0 0 0 0 0 0 0 -1 1 0 0 0 0 0 0 -1 1 0 0 0 0 0 0 0 0 0 0 0 1 0 -1 0 0 0 0 0 1 0 -1 0 0 0 0 0 1 0 -1 0 0 0 0 0 1 0 -1 0 0 0 0 0 0 0 0 0 0 0 0 1 0 0 -1 0 0 0 0 0 0 1 0 0 0 0 -1 0 0 0 0 0 1 0 -1 0 0 -1 0 0 1 0 0 0 0 -1 0 0 1 0 0 1 0 0 0 0 0 0 -1 1 0 0 0 0 0 0 -1 0 0 0 0 0 0 1 -1 0 -1 1 0 0 0 0 0 1 0 -1 0 0 0 0 0 0 0 -1 0 1 0 0 0 0 0 0 0 1 0 -1 0 0 0 0 0 1 0 -1 0 0 0 0 0 1 0 -1 0 0 0 0 0 1 0 0 -1 0 -1 0 0 0 0 0 1 0 -1 0 0 0 0 0 1 0 -1 0 0 0 0 0 1 1 -1 0 0 0 0 0 0 0 0 0 0 -1 1 0 0 1 0 0 0 -1 0 0 0 1 0 0 0 0 -1 0 0 -1 0 0 0 0 0 1 0 -1 0 0 0 1 0 0 0 -1 0 0 1 0 0 0 0 0 -1 0 1 0 0 0 0 0 -1 0 1 0 0 0 0 0 -1 0 1 0 0 0 0 0 -1 0 0 0 0 1 0 1 0 0 -1 0 0 0 0 1 0 0 0 0 0 -1 0 1 0 0 0 0 0 -1 0 1 0 0 0 0 0 -1 0 1 0 0 0 0 0 -1 0 1 0 0 0 0 0 -1 0 1 0 0 0 0 0 0 -1 1 0 0 0 0 -1 0 0 1 0 0 0 -1 0 0 0 1 0 0 0 -1 0 0 0 1 -1 0 0 0 0 0 0 1 -1 0 0 0 0 0 0 1 0 0 0 0 0 -1 0 1 0 0 0 0 0 -1 0 -1 -1 -1 -1 0 -1 -1 0 0 0 0 -1 -1 -1 -1 -1 1 -1 -1 -1 -1 -1 1 -1 1 -1 -1 -1 -1 -1 0 0 -1 0 -1 0 1 -1 -1 -1 0 -1 1 0 -1 0 0 -1 0 -1 1 -1 -1 -1 -1 0 -1 1 0 0 -1 0 -1 0 0 -1 -1 -1 0 -1 -1 -1 -1 0 -1 1 -1 0 1 1 -1 0 -1 -1 -1 0 0 0 1 1 -1 0 -1 -1 -1 -1 0 0 -1 -1 0 -1 0 0 -1 -1 -1 -1 0 -1 -1 -1 0 -1 -1 0 -1 0 -1 0 0 1 0 -1 -1 -1 0 -1 -1 0 0 0 -1
8.309203 19 22 0 0 0 0 0 0 0 0 0 0 0 0 0 0 0 0 0 0 1 0 0 1 0 0 0 0 0 0 0 0 0 0 0 0 0 0 0 0 0 0 0 0 0 0 0 0 0 0 0 0 0 0 0 0 0 0 0 0 0 0 0 0 0 0 0 0 0 0 0 0 0 0 0 0 0 0 0 0 0 0 0 0 0 0 0 0 0 0 0 0 0 0 0 0 0 0 0 0 0 0 0 0 0 0 0 0 1 1 0 1 0 0 0 0 0 1 0 1 0 0 0 0 0 1 0 1 0 0 0 0 0 1 0 1 0 0 0 0 0 1 0 0 0 0 0 0 1 1 0 0 0 0 0 0 1 1 0 0 0 0 0 0 2 0 1 0 0 0 0 0 1 0 0 0 0 0 0 0 2 0 1 0 0 0 1 0 0 0 0 0 0 0 1 0 1 0 0 0 0 0 0 0 2 0 0 0 1 0 0 0 1 0 2 0 0 0 0 0 0 0 1 0 0 0 0 1 0 0 1 0 0 0 0 1 0 0 1 0 0 1 0 0 0 0 0 1 0 1 0 0 0 0 0 0 0 2 0 0 0 0 0 1 0 1 0 0 0 0 0 1 1 0 0 0 0 0 0 1 1 0 0 0 0 0 0 0 1 0 0 0 0 1 0 1 1 0 0 0 0 0 0 1 1 0 0 0 0 0 0 1 0 0 1 0 0 0 2 0 0 0 0 0 0 0 0 0 1 0 0 0 0 1 0 1 0 0 0 0 0 1 0 1 0 0 0 0 0 1 0 1 0 0 0 0 1 0 0 1 0 0 0 0 1 0 0 1 0 0 0 0 1 0 0 0 0 0 0 0 1 1 0 1 0 0 1 0 0 0 0 1 0 0 1 0 0 0 0 0 0 1 0 0 0 1 0 1 0 0 0 0 0 1 0 0 0 1 0 0 1 0 0 0 0 1 0 0 1 0 0 0 0 0 0 1 0 1 0 0 1 1 0 0 0 0 0 0 0 0 0 1 1 0 0 0 1 0 0 1 0 0 0 0 0 1 0 1 0 0 0 0 0 1 0 0 1 0 0 0 0 0 0 0 2 0 0 0 0 1 0 0 1 0 0 1 0 0 0 1 0 0 1 0 0 0 0 1 0 0 0 0 1 0 0 1 0 0 0 1 0 0 0 1 0 0 0 1 0 0 0 0 1 0 0 0 0 1 0 0 1 0 0 0 0 1 0 1 0 0 0 0 0 0 0 1 1 0 0 0 0 0 0 1 0 1 0 0 0 0 0 1 0 1 0 0 0 0 0 1 1 0 0 0 0 0 0 1 1 0 1 0 0 0 0 1 0 0 0 0 0 0 1 1 0 0 1 0 0 0 1 0 0 0 1 0 0 0 1 0 0 0 1 0 0 0 0 0 1 0 1 0 0 0 0 0 1 0 0 0 1 0 0 0 1 0 0 0 0 0 0 0 2 0 1 0 0 0 0 0 1 0 0 0 0 0 1 0 0 1 0 1 0 0 0 0 0 1 0 0 2 0 0 0 0 0 0 0 2 0 0 0 0 0 0 0 2 0 0 0 0 0 0 0 2 0 0 0 0 0 0 0 1 1 0 0 0 0 0 0 1 0 0 0 1 0 0 0 2 0 0 0 0 0 0 0 1 0 0 0 0 1 0 0 0 0 0 1 0 1 0 0 0 1 0 0 0 1 0 0 0 0 0 1 0 1 0 0 0 0 0 2 0 0 0 1 0 0 1 0 0 0 1 1 0 0 0 0 0 0 0 1 0 0 0 0 0 1 0 2 0 0 0 0 0 0 1 1 0 0 0 0 0 0 0 0 0 1 0 0 0 1 1 1 0 0 0 0 0 0 0 0 1 0 0 1 0 0 0 0 0 0 0 2 0 0 0 0 1 0 0 1 0 0 0 0 1 0 0 1 0 0 1 0 1 0 0 0 0 0 1 0 1 0 0 0 0 0 0 0 1 0 0 0 1 0 0 0 1 0 1 0 0 0 1 0 0 0 1 0 0 0 0 0 0 0 2 0 0 0 0 0 0 0 2 0 0 0 1 0 0 0 1 0 0 0 0 0 0 0 1 0 0 1 0 0 0 0 1 0 0 1 1 0 0 0 0 0 0 1 0 0 0 0 1 0 0 1 1 0 0 0 0 0 0 1 2 0 0 0 0 0 0 0 1 0 0 0 0 1 0 0 2 0 0 0 0 0 0 0 2 0 0 0 0 0 0 0 0 0 0 0 0 0 1 1 0 0 0 0 1 0 0 1 0 0 0 1 0 0 0 1 0 0 0 1 0 0 1 0 0 0 0 1 0 0 1 0 0 0 0 1 0 0 1 0 0 0 0 0 0 0 2 0 2 0 0 0 0 0 0 0 2 0 0 0 0 0 0 0 1 1 0 0 0 0 0 0 2 0 0 0 0 0 0 0 2 0 0 0 0 0 0 0 2 0 0 0 0 0 0 0 1 0 0 0 1 0 0 0 1 0 0 0 0 0 0 1 1 0 0 0 0 0 0 1 1 0 0 0 1 0 0 0 1 0 0 0 1 0 0 0 1 0 0 1 0 0 0 0 1 0 0 1 0 0 0 0 1 0 1 0 0 0 0 0 0 0 0 0 0 0 -1 1 0 -1 0 0 0 0 0 1 0 -1 0 0 0 0 0 1 0 -1 0 0 0 0 0 1 0 -1 0 0 0 0 0 1 0 0 0 0 0 0 -1 1 0 0 0 0 0 0 -1 1 0 0 0 0 0 0 0 0 1 0 0 0 0 0 -1 0 0 0 0 0 0 0 0 0 1 0 0 0 -1 0 0 0 0 0 0 0 -1 0 1 0 0 0 0 0 0 0 0 0 0 0 1 0 0 0 -1 0 0 0 0 0 0 0 0 0 1 0 0 0 0 -1 0 0 1 0 0 0 0 -1 0 0 1 0 0 -1 0 0 0 0 0 1 0 -1 0 0 0 0 0 0 0 0 0 0 0 0 0 1 0 -1 0 0 0 0 0 1 -1 0 0 0 0 0 0 1 -1 0 0 0 0 0 0 0 -1 0 0 0 0 1 0 1 -1 0 0 0 0 0 0 1 -1 0 0 0 0 0 0 1 0 0 -1 0 0 0 0 0 0 0 0 0 0 0 0 0 1 0 0 0 0 -1 0 1 0 0 0 0 0 -1 0 1 0 0 0 0 0 -1 0 1 0 0 0 0 -1 0 0 1 0 0 0 0 -1 0 0 1 0 0 0 0 -1 0 0 0 0 0 0 0 -1 1 0 -1 0 0 1 0 0 0 0 -1 0 0 1 0 0 0 0 0 0 -1 0 0 0 1 0 -1 0 0 0 0 0 1 0 0 0 -1 0 0 1 0 0 0 0 -1 0 0 1 0 0 0 0 0 0 -1 0 1 0 0 1 -1 0 0 0 0 0 0 0 0 0 1 -1 0 0 0 -1 0 0 1 0 0 0 0 0 -1 0 1 0 0 0 0 0 -1 0 0 1 0 0 0 0 0 0 0 0 0 0 0 0 -1 0 0 1 0 0 -1 0 0 0 1 0 0 -1 0 0 0 0 1 0 0 0 0 -1 0 0 1 0 0 0 -1 0 0 0 1 0 0 0 -1 0 0 0 0 1 0 0 0 0 -1 0 0 1 0 0 0 0 -1 0 1 0 0 0 0 0 0 0 1 -1 0 0 0 0 0 0 1 0 -1 0 0 0 0 0 1 0 -1 0 0 0 0 0 1 -1 0 0 0 0 0 0 1 -1 0 -1 0 0 0 0 1 0 0 0 0 0 0 -1 1 0 0 -1 0 0 0 1 0 0 0 -1 0 0 0 1 0 0 0 -1 0 0 0 0 0 1 0 -1 0 0 0 0 0 1 0 0 0 -1 0 0 0 1 0 0 0 0 0 0 0 0 0 -1 0 0 0 0 0 1 0 0 0 0 0 -1 0 0 1 0 -1 0 0 0 0 0 1 0 0 0 0 0 0 0 0 0 0 0 0 0 0 0 0 0 0 0 0 0 0 0 0 0 0 0 0 0 0 0 0 0 0 1 -1 0 0 0 0 0 0 -1 0 0 0 1 0 0 0 0 0 0 0 0 0 0 0 1 0 0 0 0 -1 0 0 0 0 0 1 0 -1 0 0 0 1 0 0 0 -1 0 0 0 0 0 1 0 -1 0 0 0 0 0 0 0 0 0 1 0 0 -1 0 0 0 -1 1 0 0 0 0 0 0 0 1 0 0 0 0 0 -1 0 0 0 0 0 0 0 0 -1 1 0 0 0 0 0 0 0 0 0 1 0 0 0 -1 1 -1 0 0 0 0 0 0 0 0 1 0 0 -1 0 0 0 0 0 0 0 0 0 0 0 0 -1 0 0 1 0 0 0 0 -1 0 0 1 0 0 1 0 -1 0 0 0 0 0 1 0 -1 0 0 0 0 0 0 0 -1 0 0 0 1 0 0 0 1 0 -1 0 0 0 1 0 0 0 -1 0 0 0 0 0 0 0 0 0 0 0 0 0 0 0 0 0 0 0 -1 0 0 0 1 0 0 0 0 0 0 0 1 0 0 -1 0 0 0 0 1 0 0 -1 -1 0 0 0 0 0 0 1 0 0 0 0 -1 0 0 1 -1 0 0 0 0 0 0 1 0 0 0 0 0 0 0 0 -1 0 0 0 0 1 0 0 0 0 0 0 0 0 0 0 0 0 0 0 0 0 0 0 0 0 0 0 0 0 1 -1 0 0 0 0 1 0 0 -1 0 0 0 1 0 0 0 -1 0 0 0 1 0 0 -1 0 0 0 0 1 0 0 -1 0 0 0 0 1 0 0 -1 0 0 0 0 0 0 0 0 0 0 0 0 0 0 0 0 0 0 0 0 0 0 0 0 0 1 -1 0 0 0 0 0 0 0 0 0 0 0 0 0 0 0 0 0 0 0 0 0 0 0 0 0 0 0 0 0 0 1 0 0 0 -1 0 0 0 1 0 0 0 0 0 0 -1 1 0 0 0 0 0 0 -1 1 0 0 0 -1 0 0 0 1 0 0 0 -1 0 0 0 1 0 0 -1 0 0 0 0 1 0 0 -1 0 0 0 0 1 0 -1 0 0 0 0 0 -1 -1 -1 -1 0 0 -1 1 0 -1 0 -1 -1 0 -1 -1 1 -1 0 -1 -1 -1 0 -1 0 -1 -1 -1 -1 -1 -1 0 -1 -1 -1 0 1 -1 -1 0 -1 -1 0 -1 0 0 0 -1 0 0 0 -1 -1 -1 -1 0 -1 0 -1 -1 -1 0 -1 0 -1 -1 -1 0 1 -1 -1 -1 -1 1 -1 1 -1 0 1 1 -1 -1 0 -1 0 0 -1 1 0 1 -1 -1 -1 -1 -1 -1 1 1 0 -1 1 -1 0 -1 -1 -1 -1 -1 -1 0 -1 -1 0 -1 -1 0 0 0 -1 -1 -1 1 -1 -1 -1 -1 0 -1 -1 1 0 -1 -1
3.916472 20 21 0 0 0 0 0 0 0 0 0 0 0 0 0 0 0 0 0 0 0 1 1 0 0 0 0 0 0 0 0 0 0 0 0 0 0 0 0 0 0 0 0 0 0 0 0 0 0 0 0 0 0 0 0 0 0 0 0 0 0 0 0 0 0 0 0 0 0 0 0 0 0 0 0 0 0 0 0 0 0 0 0 0 0 0 0 0 0 0 0 0 0 0 0 0 0 0 0 0 0 0 1 0 0 1 0 0 0 0 1 1 0 0 0 0 0 0 1 1 0 0 0 0 0 0 1 1 0 0 0 0 0 0 1 1 0 0 0 0 0 0 1 1 0 0 0 0 0 0 1 0 0 1 0 0 0 0 0 0 0 1 1 0 0 0 0 0 0 1 1 0 0 0 0 0 0 0 1 1 0 0 0 0 0 0 1 1 0 0 0 1 0 0 0 1 0 0 0 1 0 1 0 0 0 0 0 1 0 0 0 0 0 1 1 0 0 1 0 0 0 0 0 0 0 1 1 0 0 0 0 0 0 1 1 0 0 0 0 0 0 1 1 0 0 0 0 0 0 0 1 0 0 1 0 0 0 0 1 0 0 1 0 1 0 0 0 1 0 0 0 1 0 0 0 0 1 0 0 1 1 0 0 0 0 0 0 1 0 0 0 0 1 0 0 2 0 0 0 0 0 0 0 1 0 0 0 0 1 0 0 1 0 0 0 0 1 0 0 1 0 0 0 1 0 0 0 0 1 0 0 0 1 0 0 0 0 0 0 0 2 0 0 0 1 0 0 0 1 0 1 0 0 0 0 0 1 0 0 0 0 0 0 0 1 1 0 0 0 1 0 0 0 1 0 0 0 0 0 1 0 1 0 0 1 1 0 0 0 0 0 0 1 1 0 0 0 0 1 0 0 1 0 0 0 0 1 0 0 1 0 0 0 0 0 0 0 0 0 0 0 2 0 0 0 0 0 0 0 2 0 0 0 0 1 0 0 1 0 1 0 0 1 0 0 0 0 0 1 0 1 0 0 0 0 0 1 0 1 0 0 0 0 0 1 0 1 0 0 0 0 0 1 0 1 0 0 0 0 0 1 0 1 0 0 0 0 0 1 0 1 0 0 0 0 0 0 1 1 0 0 0 0 1 0 1 0 0 0 0 0 1 1 0 0 0 0 0 0 1 0 0 0 0 1 0 0 1 1 0 0 0 0 0 0 1 0 0 0 0 1 0 0 1 0 0 0 0 1 0 1 0 0 0 0 1 0 0 1 1 0 0 0 0 0 0 1 1 0 0 0 0 0 0 1 1 0 0 0 0 0 0 1 0 0 0 0 1 0 0 0 0 0 1 0 0 1 0 0 0 0 1 0 0 1 0 1 0 0 1 0 0 0 0 1 0 0 1 0 0 0 0 1 0 0 1 0 0 0 0 0 0 0 1 1 0 0 0 0 0 0 1 1 0 0 0 0 0 0 2 0 0 0 0 0 0 0 0 1 0 1 0 0 0 0 1 1 0 0 0 1 0 0 0 1 0 0 0 0 0 0 1 1 0 0 0 0 0 0 2 0 0 0 0 0 1 0 1 0 0 0 0 0 1 0 1 0 0 0 0 1 0 0 0 1 0 0 0 0 0 2 0 0 0 0 0 0 0 2 0 0 0 0 0 0 0 2 0 0 0 0 0 0 0 0 0 0 1 1 0 0 0 1 0 1 0 0 0 0 0 0 0 1 0 1 0 0 0 0 1 1 0 0 0 0 1 1 0 0 0 0 0 0 0 1 1 0 0 0 0 0 0 1 1 0 0 0 0 1 0 0 1 0 0 0 0 1 0 0 1 0 0 0 0 0 0 0 1 0 0 1 0 1 0 0 1 0 0 0 0 1 0 0 0 0 0 0 1 0 0 0 0 0 1 0 1 0 0 1 0 0 1 0 0 0 0 1 0 0 1 0 0 0 0 0 0 0 1 0 1 0 0 0 0 0 0 0 2 0 0 0 0 0 0 0 2 0 1 0 0 0 0 1 0 0 0 1 1 0 0 0 0 0 0 1 0 0 0 1 0 0 0 0 0 0 0 2 0 0 0 0 1 0 0 1 0 0 0 0 0 0 1 1 0 1 0 0 0 0 0 0 1 0 1 0 0 0 0 0 1 0 1 1 0 0 0 0 0 0 1 1 0 0 0 0 0 0 1 1 0 0 0 0 0 0 0 0 0 1 1 0 0 0 0 0 0 2 0 0 0 0 0 0 0 0 1 1 0 1 0 0 0 0 1 0 0 1 0 0 0 0 1 0 0 2 0 0 0 0 0 0 0 0 1 0 0 1 0 0 0 0 1 0 0 1 0 0 0 0 1 0 0 1 0 0 0 1 1 0 0 0 0 0 0 0 1 0 1 0 0 0 0 0 1 0 0 0 0 1 0 0 0 0 0 0 1 1 0 0 0 0 0 1 0 1 0 0 0 0 0 1 0 1 0 0 0 0 0 1 0 1 0 0 0 0 0 1 0 0 1 0 0 0 0 0 1 1 0 0 0 0 0 1 0 0 1 0 0 0 0 1 0 1 0 0 1 0 0 0 0 1 0 0 1 0 0 0 0 1 0 0 0 0 0 0 0 2 0 0 0 0 0 0 1 1 0 1 0 0 -1 0 0 0 0 1 -1 0 0 0 0 0 0 1 -1 0 0 0 0 0 0 1 -1 0 0 0 0 0 0 1 -1 0 0 0 0 0 0 1 -1 0 0 0 0 0 0 1 0 0 -1 0 0 0 0 0 0 0 1 -1 0 0 0 0 0 0 1 -1 0 0 0 0 0 0 0 -1 1 0 0 0 0 0 0 -1 1 0 0 0 -1 0 0 0 1 0 0 0 -1 0 1 0 0 0 0 0 -1 0 0 0 0 0 1 -1 0 0 1 0 0 0 0 0 0 0 1 -1 0 0 0 0 0 0 1 -1 0 0 0 0 0 0 1 -1 0 0 0 0 0 0 0 1 0 0 -1 0 0 0 0 1 0 0 -1 0 -1 0 0 0 1 0 0 0 -1 0 0 0 0 1 0 0 -1 1 0 0 0 0 0 0 -1 0 0 0 0 1 0 0 0 0 0 0 0 0 0 0 -1 0 0 0 0 1 0 0 -1 0 0 0 0 1 0 0 1 0 0 0 -1 0 0 0 0 1 0 0 0 -1 0 0 0 0 0 0 0 0 0 0 0 1 0 0 0 -1 0 -1 0 0 0 0 0 1 0 0 0 0 0 0 0 1 -1 0 0 0 1 0 0 0 -1 0 0 0 0 0 1 0 -1 0 0 -1 1 0 0 0 0 0 0 -1 1 0 0 0 0 -1 0 0 1 0 0 0 0 -1 0 0 1 0 0 0 0 0 0 0 0 0 0 0 0 0 0 0 0 0 0 0 0 0 0 0 0 -1 0 0 1 0 1 0 0 -1 0 0 0 0 0 1 0 -1 0 0 0 0 0 1 0 -1 0 0 0 0 0 1 0 -1 0 0 0 0 0 1 0 -1 0 0 0 0 0 1 0 -1 0 0 0 0 0 1 0 -1 0 0 0 0 0 0 1 -1 0 0 0 0 -1 0 1 0 0 0 0 0 -1 1 0 0 0 0 0 0 -1 0 0 0 0 1 0 0 -1 1 0 0 0 0 0 0 1 0 0 0 0 -1 0 0 1 0 0 0 0 -1 0 1 0 0 0 0 -1 0 0 1 -1 0 0 0 0 0 0 1 -1 0 0 0 0 0 0 1 -1 0 0 0 0 0 0 1 0 0 0 0 -1 0 0 0 0 0 1 0 0 -1 0 0 0 0 1 0 0 -1 0 1 0 0 -1 0 0 0 0 1 0 0 -1 0 0 0 0 1 0 0 -1 0 0 0 0 0 0 0 -1 1 0 0 0 0 0 0 -1 1 0 0 0 0 0 0 0 0 0 0 0 0 0 0 0 1 0 -1 0 0 0 0 1 -1 0 0 0 1 0 0 0 -1 0 0 0 0 0 0 1 -1 0 0 0 0 0 0 0 0 0 0 0 0 1 0 -1 0 0 0 0 0 1 0 -1 0 0 0 0 1 0 0 0 -1 0 0 0 0 0 0 0 0 0 0 0 0 0 0 0 0 0 0 0 0 0 0 0 0 0 0 0 0 0 0 0 0 -1 1 0 0 0 1 0 -1 0 0 0 0 0 0 0 -1 0 1 0 0 0 0 1 -1 0 0 0 0 -1 1 0 0 0 0 0 0 0 1 -1 0 0 0 0 0 0 1 -1 0 0 0 0 1 0 0 -1 0 0 0 0 1 0 0 -1 0 0 0 0 0 0 0 -1 0 0 1 0 1 0 0 -1 0 0 0 0 1 0 0 0 0 0 0 -1 0 0 0 0 0 1 0 -1 0 0 -1 0 0 1 0 0 0 0 -1 0 0 1 0 0 0 0 0 0 0 1 0 -1 0 0 0 0 0 0 0 0 0 0 0 0 0 0 0 0 0 -1 0 0 0 0 1 0 0 0 -1 1 0 0 0 0 0 0 -1 0 0 0 1 0 0 0 0 0 0 0 0 0 0 0 0 1 0 0 -1 0 0 0 0 0 0 1 -1 0 1 0 0 0 0 0 0 -1 0 -1 0 0 0 0 0 1 0 -1 1 0 0 0 0 0 0 -1 1 0 0 0 0 0 0 -1 1 0 0 0 0 0 0 0 0 0 -1 1 0 0 0 0 0 0 0 0 0 0 0 0 0 0 0 -1 1 0 -1 0 0 0 0 1 0 0 -1 0 0 0 0 1 0 0 0 0 0 0 0 0 0 0 0 -1 0 0 1 0 0 0 0 -1 0 0 1 0 0 0 0 -1 0 0 1 0 0 0 1 -1 0 0 0 0 0 0 0 1 0 -1 0 0 0 0 0 1 0 0 0 0 -1 0 0 0 0 0 0 1 -1 0 0 0 0 0 1 0 -1 0 0 0 0 0 1 0 -1 0 0 0 0 0 1 0 -1 0 0 0 0 0 1 0 0 -1 0 0 0 0 0 -1 1 0 0 0 0 0 -1 0 0 1 0 0 0 0 -1 0 1 0 0 -1 0 0 0 0 1 0 0 -1 0 0 0 0 1 0 0 0 0 0 0 0 0 0 0 0 0 0 0 1 -1 0 -1 0 -1 -1 1 -1 -1 -1 -1 0 -1 0 0 -1 -1 -1 1 -1 -1 -1 0 0 0 -1 1 -1 -1 -1 -1 -1 1 -1 -1 0 -1 0 0 -1 -1 -1 1 -1 0 1 0 0 -1 -1 0 -1 0 -1 -1 -1 -1 0 -1 0 0 0 -1 0 -1 1 0 -1 0 -1 -1 -1 -1 -1 -1 -1 -1 0 -1 1 1 1 -1 0 -1 -1 -1 0 1 -1 0 0 -1 1 -1 -1 -1 -1 -1 -1 0 0 0 -1 0 1 -1 -1 -1 -1 0 -1 -1 -1 0 -1 -1 -1 -1 -1 -1 0 0 0 0 -1 -1 -1 -1 -1 -1 -1 -1 1 -1
4.191504 20 22 0 0 0 0 0 0 0 0 0 0 0 0 0 0 0 0 0 0 0 1 0 1 0 0 0 0 0 0 0 0 0 0 0 0 0 0 0 0 0 0 0 0 0 0 0 0 0 0 0 0 0 0 0 0 0 0 0 0 0 0 0 0 0 0 0 0 0 0 0 0 0 0 0 0 0 0 0 0 0 0 0 0 0 0 0 0 0 0 0 0 0 0 0 0 0 0 0 0 0 0 1 0 0 0 0 0 1 0 1 1 0 0 0 0 0 0 1 1 0 0 0 0 0 0 1 1 0 0 0 0 0 0 1 1 0 0 0 0 0 0 1 0 0 0 0 0 1 0 1 0 0 0 0 0 1 0 0 0 0 1 0 0 1 0 0 0 0 1 0 0 1 0 0 0 0 0 0 1 1 0 0 0 0 0 1 1 0 0 0 0 0 0 1 1 0 0 0 0 0 1 0 0 1 0 0 0 0 0 0 0 1 1 1 0 0 1 0 0 0 0 0 0 0 1 0 1 0 0 0 0 0 1 0 1 0 0 0 0 0 2 0 0 0 0 0 0 0 1 1 0 0 0 0 0 0 1 1 0 0 0 0 0 0 1 0 1 0 0 0 0 1 0 0 0 1 0 0 0 2 0 0 0 0 0 0 0 1 0 0 0 1 0 0 1 1 0 0 0 0 0 0 0 1 0 0 0 1 0 0 0 0 0 1 0 1 0 1 1 0 0 0 0 0 0 0 0 1 0 0 0 0 1 0 0 0 0 0 0 1 1 0 0 1 0 0 0 0 1 0 0 0 0 0 0 2 0 0 0 0 0 0 0 2 0 0 0 0 1 0 0 1 0 0 0 0 0 0 1 1 0 0 1 0 1 0 0 0 0 0 1 0 1 0 0 0 0 0 0 0 2 0 0 0 0 0 1 0 1 0 0 0 0 0 0 0 1 0 0 0 1 0 0 0 1 0 0 0 1 0 0 0 0 0 1 0 1 0 1 0 1 0 0 0 0 0 0 1 0 0 0 1 0 0 0 2 0 0 0 0 0 0 0 1 1 0 0 0 0 0 0 1 1 0 0 0 0 0 0 1 0 0 0 1 0 0 0 1 1 0 0 0 0 0 1 0 1 0 0 0 0 1 0 0 1 0 0 0 0 0 0 2 0 0 0 0 0 0 1 0 0 0 0 1 0 0 1 1 0 0 0 0 0 0 1 0 1 0 0 0 0 0 1 0 1 0 0 0 0 1 0 0 0 0 0 1 0 1 0 0 0 0 0 0 1 1 0 0 0 0 0 0 1 1 0 0 0 0 0 1 0 1 0 0 0 0 0 1 0 1 0 0 1 0 0 0 0 0 0 0 1 1 0 0 0 2 0 0 0 0 0 0 0 2 0 0 0 0 0 0 0 2 0 0 0 0 0 0 0 1 0 0 0 1 0 0 0 0 0 1 0 1 0 0 0 0 0 0 1 0 0 1 0 1 0 0 0 1 0 0 0 0 0 0 1 1 0 0 0 1 1 0 0 0 0 0 0 0 0 1 1 0 0 0 0 0 0 1 1 0 0 0 0 0 1 1 0 0 0 0 0 0 1 1 0 0 0 0 0 1 0 0 1 0 0 0 0 0 0 2 0 0 0 0 0 0 0 2 0 0 0 0 0 0 0 1 0 0 0 0 1 0 0 0 0 0 0 1 1 0 0 1 0 0 0 0 1 0 0 0 0 0 0 1 1 0 0 0 1 0 1 0 0 0 0 1 0 1 0 0 0 1 0 1 0 0 0 0 0 0 0 1 0 0 0 0 1 1 1 0 0 0 0 0 0 2 0 0 0 0 0 0 0 0 0 0 0 0 0 1 1 1 1 0 0 0 0 0 0 1 0 0 0 0 1 0 0 0 0 0 0 0 2 0 0 0 0 1 0 0 1 0 0 0 0 1 0 0 1 0 0 0 0 1 0 0 1 0 0 0 0 1 0 0 0 0 1 0 0 1 0 0 0 0 1 0 0 0 0 1 0 1 0 0 0 0 1 1 0 0 0 0 0 0 0 1 0 1 0 0 0 0 0 1 0 1 0 1 0 0 1 0 0 0 0 0 0 0 0 0 1 0 1 1 0 0 0 0 0 0 1 1 0 0 0 0 0 0 1 0 0 1 0 1 0 0 0 1 0 1 0 0 0 0 0 1 0 1 0 0 0 0 0 1 0 0 0 0 1 0 0 1 0 0 0 1 0 0 0 1 0 0 0 0 0 1 0 0 0 0 0 0 1 0 1 0 0 0 0 0 1 0 1 1 0 0 0 0 0 0 1 0 0 0 0 1 0 1 0 0 0 0 0 1 0 1 0 0 0 0 0 1 0 1 0 1 0 0 0 0 0 1 0 1 1 0 0 0 0 0 0 1 1 0 0 0 0 0 0 0 1 0 0 0 1 0 0 1 0 0 0 1 0 0 0 1 0 0 0 1 0 0 0 1 0 0 0 1 0 0 0 0 0 0 0 2 0 0 0 0 0 0 0 0 0 1 1 0 0 0 0 0 0 0 2 0 0 0 0 1 0 1 0 0 0 0 0 1 0 1 0 0 0 0 1 0 0 1 0 0 0 0 1 0 0 1 0 0 0 1 0 0 1 0 0 1 0 0 0 0 0 -1 0 1 -1 0 0 0 0 0 0 1 -1 0 0 0 0 0 0 1 -1 0 0 0 0 0 0 1 -1 0 0 0 0 0 0 1 0 0 0 0 0 -1 0 1 0 0 0 0 0 -1 0 0 0 0 1 0 0 -1 0 0 0 0 1 0 0 -1 0 0 0 0 0 0 1 -1 0 0 0 0 0 -1 1 0 0 0 0 0 0 -1 1 0 0 0 0 0 1 0 0 -1 0 0 0 0 0 0 0 -1 1 -1 0 0 1 0 0 0 0 0 0 0 1 0 -1 0 0 0 0 0 1 0 -1 0 0 0 0 0 0 0 0 0 0 0 0 0 -1 1 0 0 0 0 0 0 -1 1 0 0 0 0 0 0 -1 0 1 0 0 0 0 -1 0 0 0 1 0 0 0 0 0 0 0 0 0 0 0 -1 0 0 0 1 0 0 1 -1 0 0 0 0 0 0 0 -1 0 0 0 1 0 0 0 0 0 -1 0 1 0 -1 1 0 0 0 0 0 0 0 0 1 0 0 0 0 -1 0 0 0 0 0 0 1 -1 0 0 1 0 0 0 0 -1 0 0 0 0 0 0 0 0 0 0 0 0 0 0 0 0 0 0 0 1 0 0 -1 0 0 0 0 0 0 1 -1 0 0 -1 0 1 0 0 0 0 0 -1 0 1 0 0 0 0 0 0 0 0 0 0 0 0 0 -1 0 1 0 0 0 0 0 0 0 -1 0 0 0 1 0 0 0 -1 0 0 0 1 0 0 0 0 0 -1 0 1 0 1 0 -1 0 0 0 0 0 0 1 0 0 0 -1 0 0 0 0 0 0 0 0 0 0 0 1 -1 0 0 0 0 0 0 1 -1 0 0 0 0 0 0 1 0 0 0 -1 0 0 0 1 -1 0 0 0 0 0 -1 0 1 0 0 0 0 -1 0 0 1 0 0 0 0 0 0 0 0 0 0 0 0 0 -1 0 0 0 0 1 0 0 -1 1 0 0 0 0 0 0 1 0 -1 0 0 0 0 0 1 0 -1 0 0 0 0 1 0 0 0 0 0 -1 0 1 0 0 0 0 0 0 -1 1 0 0 0 0 0 0 -1 1 0 0 0 0 0 -1 0 1 0 0 0 0 0 -1 0 -1 0 0 1 0 0 0 0 0 0 0 1 -1 0 0 0 0 0 0 0 0 0 0 0 0 0 0 0 0 0 0 0 0 0 0 0 0 0 0 0 -1 0 0 0 1 0 0 0 0 0 -1 0 1 0 0 0 0 0 0 1 0 0 -1 0 -1 0 0 0 1 0 0 0 0 0 0 1 -1 0 0 0 1 -1 0 0 0 0 0 0 0 0 -1 1 0 0 0 0 0 0 -1 1 0 0 0 0 0 1 -1 0 0 0 0 0 0 1 -1 0 0 0 0 0 1 0 0 -1 0 0 0 0 0 0 0 0 0 0 0 0 0 0 0 0 0 0 0 0 0 0 1 0 0 0 0 -1 0 0 0 0 0 0 1 -1 0 0 1 0 0 0 0 -1 0 0 0 0 0 0 1 -1 0 0 0 1 0 -1 0 0 0 0 1 0 -1 0 0 0 -1 0 1 0 0 0 0 0 0 0 1 0 0 0 0 -1 1 -1 0 0 0 0 0 0 0 0 0 0 0 0 0 0 0 0 0 0 0 0 1 -1 1 -1 0 0 0 0 0 0 1 0 0 0 0 -1 0 0 0 0 0 0 0 0 0 0 0 0 -1 0 0 1 0 0 0 0 -1 0 0 1 0 0 0 0 -1 0 0 1 0 0 0 0 -1 0 0 0 0 1 0 0 -1 0 0 0 0 1 0 0 0 0 -1 0 1 0 0 0 0 1 -1 0 0 0 0 0 0 0 -1 0 1 0 0 0 0 0 -1 0 1 0 -1 0 0 1 0 0 0 0 0 0 0 0 0 1 0 -1 1 0 0 0 0 0 0 -1 -1 0 0 0 0 0 0 1 0 0 1 0 -1 0 0 0 -1 0 1 0 0 0 0 0 -1 0 1 0 0 0 0 0 -1 0 0 0 0 1 0 0 -1 0 0 0 1 0 0 0 -1 0 0 0 0 0 1 0 0 0 0 0 0 1 0 -1 0 0 0 0 0 1 0 -1 1 0 0 0 0 0 0 -1 0 0 0 0 1 0 -1 0 0 0 0 0 1 0 -1 0 0 0 0 0 1 0 -1 0 1 0 0 0 0 0 -1 0 -1 1 0 0 0 0 0 0 -1 1 0 0 0 0 0 0 0 -1 0 0 0 1 0 0 -1 0 0 0 1 0 0 0 -1 0 0 0 1 0 0 0 -1 0 0 0 1 0 0 0 0 0 0 0 0 0 0 0 0 0 0 0 0 0 1 -1 0 0 0 0 0 0 0 0 0 0 0 0 -1 0 1 0 0 0 0 0 -1 0 1 0 0 0 0 -1 0 0 1 0 0 0 0 -1 0 0 1 0 0 0 -1 0 0 1 0 0 -1 0 -1 -1 1 0 -1 0 -1 -1 -1 0 0 0 -1 -1 1 -1 0 -1 0 0 -1 -1 0 -1 -1 -1 -1 -1 0 -1 -1 -1 -1 0 0 -1 -1 0 0 -1 -1 0 1 0 -1 -1 0 0 -1 -1 -1 -1 -1 0 -1 -1 -1 -1 -1 0 -1 1 -1 -1 0 0 0 -1 -1 -1 -1 0 -1 0 -1 1 1 1 -1 -1 0 -1 0 0 0 0 -1 0 -1 0 -1 -1 -1 -1 0 0 1 0 1 -1 0 0 -1 -1 -1 -1 -1 0 -1 -1 0 -1 -1 -1 0 -1 -1 -1 -1 0 -1 -1 -1 -1 -1 -1 -1 0 -1 0 -1
1.395726 20 23 0 0 0 0 0 0 0 0 0 0 0 0 0 0 0 0 0 0 0 1 0 0 1 0 0 0 0 0 0 0 0 0 0 0 0 0 0 0 0 0 0 0 0 0 0 0 0 0 0 0 0 0 0 0 0 0 0 0 0 0 0 0 0 0 0 0 0 0 0 0 0 0 0 0 0 0 0 0 0 0 0 0 0 0 0 0 0 0 0 0 0 0 0 0 0 0 0 0 0 0 2 0 0 0 0 0 0 0 1 0 0 0 0 0 1 0 1 0 0 1 0 0 0 0 1 0 0 0 1 0 0 0 2 0 0 0 0 0 0 0 1 0 0 1 0 0 0 0 1 0 0 0 1 0 0 0 0 0 0 1 0 0 0 1 0 0 0 1 0 0 0 1 0 0 0 0 0 1 0 1 0 0 0 0 0 1 0 1 0 0 0 0 0 1 0 1 0 0 0 1 1 0 0 0 0 0 0 0 1 0 0 1 1 0 0 1 0 0 0 0 1 0 0 1 0 0 0 0 1 0 0 1 0 0 0 0 1 0 0 1 0 0 0 0 0 0 0 0 1 1 0 0 0 1 0 0 1 0 0 0 0 1 0 0 0 1 0 0 0 0 0 1 0 0 1 0 1 0 1 0 0 0 0 0 0 0 0 0 0 0 2 0 1 1 0 0 0 0 0 0 1 0 0 0 0 0 1 0 1 0 0 0 0 0 1 0 1 1 0 0 0 0 0 0 0 0 1 0 1 0 0 0 0 0 0 0 1 0 1 0 0 0 1 0 1 0 0 0 0 0 0 0 0 0 1 1 0 0 0 0 0 0 1 1 0 0 0 1 0 0 0 1 0 0 0 0 0 1 0 1 0 0 0 1 0 1 0 0 0 0 0 1 0 1 0 0 0 1 0 1 0 0 0 0 0 0 0 1 0 1 0 0 0 0 0 0 0 1 0 1 0 0 0 1 0 0 0 1 0 0 0 1 0 0 0 1 0 1 0 1 0 0 0 0 0 0 1 1 0 0 0 0 0 0 1 0 1 0 0 0 0 0 1 0 1 0 0 0 0 0 2 0 0 0 0 0 0 0 2 0 0 0 0 0 0 0 1 0 1 0 0 0 0 0 0 1 0 1 0 0 0 1 0 1 0 0 0 0 0 1 1 0 0 0 0 0 0 1 0 0 0 0 1 0 0 1 1 0 0 0 0 0 0 2 0 0 0 0 0 0 0 2 0 0 0 0 0 0 1 0 0 0 0 0 1 0 1 0 0 0 0 0 1 0 1 0 0 0 0 0 1 0 1 0 0 0 0 0 1 0 1 0 0 0 0 1 0 0 1 0 0 1 0 0 0 0 1 0 0 1 0 0 0 0 1 0 0 0 0 0 0 1 1 0 0 0 0 0 0 1 1 0 0 0 0 0 0 1 0 0 0 0 1 0 0 1 0 0 0 0 1 0 0 1 0 0 0 1 0 1 0 0 0 0 0 1 1 0 0 0 0 0 0 1 0 0 1 0 1 0 0 0 0 0 1 0 0 0 0 2 0 0 0 0 0 0 0 1 0 0 1 0 0 1 0 0 0 0 1 0 0 1 0 0 0 0 1 0 1 0 0 0 0 0 1 0 0 1 1 0 0 0 0 0 0 1 1 0 0 0 0 0 0 0 1 1 0 0 0 0 0 0 0 1 0 0 1 0 0 0 1 1 0 0 0 0 0 0 0 1 0 0 1 0 0 0 1 1 0 0 0 0 0 0 1 0 1 0 0 0 0 0 1 1 0 0 0 0 0 0 1 1 0 0 0 0 1 0 0 1 0 0 0 0 1 0 0 0 0 0 0 1 0 0 0 0 0 0 1 1 1 0 0 0 0 0 0 1 1 0 0 0 0 0 0 1 0 0 0 0 0 1 0 1 0 0 0 0 0 1 0 1 0 0 0 0 0 1 0 1 0 0 0 0 1 1 0 0 0 0 1 0 0 0 0 1 0 0 1 0 0 0 0 1 0 0 0 0 0 0 1 1 0 0 0 1 0 0 0 1 0 0 0 0 0 0 1 1 0 0 1 0 0 0 1 0 0 0 1 1 0 0 0 0 1 0 0 0 0 1 0 0 2 0 0 0 0 0 0 0 0 0 0 0 0 1 0 1 0 0 1 0 1 0 0 0 0 0 1 0 0 0 1 0 0 0 1 0 1 0 0 0 0 0 0 0 1 1 0 0 0 0 0 0 2 0 0 0 0 0 0 0 1 0 1 0 0 0 0 0 0 2 0 0 0 0 0 0 0 2 0 0 1 0 0 0 0 0 1 0 0 0 0 0 1 0 1 0 0 0 0 0 1 0 1 0 0 0 0 0 1 0 1 0 1 0 0 0 0 1 0 0 0 1 0 0 0 0 1 0 0 1 0 0 0 1 0 0 0 0 0 0 0 1 1 0 0 0 0 0 1 0 1 0 0 0 0 0 1 0 1 0 0 0 0 0 1 1 0 0 0 0 0 0 1 1 0 0 0 0 1 0 0 0 1 0 0 0 0 1 0 0 0 1 0 0 0 1 0 0 1 0 0 0 0 1 0 0 1 0 0 0 1 0 0 0 1 0 0 0 1 0 0 0 1 0 0 0 1 0 0 1 0 0 0 0 0 0 0 0 0 0 1 0 0 0 0 0 -1 0 1 0 0 -1 0 0 0 0 1 0 0 0 -1 0 0 0 0 0 0 0 0 0 0 0 1 0 0 -1 0 0 0 0 1 0 0 0 -1 0 0 0 0 0 0 1 0 0 0 -1 0 0 0 1 0 0 0 -1 0 0 0 0 0 1 0 -1 0 0 0 0 0 1 0 -1 0 0 0 0 0 1 0 -1 0 0 0 1 -1 0 0 0 0 0 0 0 -1 0 0 1 -1 0 0 1 0 0 0 0 -1 0 0 1 0 0 0 0 -1 0 0 1 0 0 0 0 -1 0 0 1 0 0 0 0 0 0 0 0 1 -1 0 0 0 -1 0 0 1 0 0 0 0 -1 0 0 0 1 0 0 0 0 0 -1 0 0 1 0 -1 0 1 0 0 0 0 0 0 0 0 0 0 0 0 0 -1 1 0 0 0 0 0 0 -1 0 0 0 0 0 1 0 -1 0 0 0 0 0 1 0 -1 1 0 0 0 0 0 0 0 0 1 0 -1 0 0 0 0 0 0 0 -1 0 1 0 0 0 1 0 -1 0 0 0 0 0 0 0 0 0 1 -1 0 0 0 0 0 0 1 -1 0 0 0 1 0 0 0 -1 0 0 0 0 0 1 0 -1 0 0 0 1 0 -1 0 0 0 0 0 1 0 -1 0 0 0 -1 0 1 0 0 0 0 0 0 0 1 0 -1 0 0 0 0 0 0 0 -1 0 1 0 0 0 -1 0 0 0 1 0 0 0 -1 0 0 0 1 0 1 0 -1 0 0 0 0 0 0 1 -1 0 0 0 0 0 0 1 0 -1 0 0 0 0 0 1 0 -1 0 0 0 0 0 0 0 0 0 0 0 0 0 0 0 0 0 0 0 0 0 1 0 -1 0 0 0 0 0 0 1 0 -1 0 0 0 -1 0 1 0 0 0 0 0 -1 1 0 0 0 0 0 0 -1 0 0 0 0 1 0 0 -1 1 0 0 0 0 0 0 0 0 0 0 0 0 0 0 0 0 0 0 0 0 0 1 0 0 0 0 0 -1 0 1 0 0 0 0 0 -1 0 1 0 0 0 0 0 -1 0 1 0 0 0 0 0 -1 0 1 0 0 0 0 -1 0 0 -1 0 0 1 0 0 0 0 -1 0 0 1 0 0 0 0 1 0 0 0 0 0 0 -1 1 0 0 0 0 0 0 -1 1 0 0 0 0 0 0 -1 0 0 0 0 1 0 0 -1 0 0 0 0 1 0 0 -1 0 0 0 1 0 -1 0 0 0 0 0 -1 1 0 0 0 0 0 0 1 0 0 -1 0 1 0 0 0 0 0 -1 0 0 0 0 0 0 0 0 0 0 0 0 1 0 0 -1 0 0 1 0 0 0 0 -1 0 0 1 0 0 0 0 -1 0 1 0 0 0 0 0 -1 0 0 -1 1 0 0 0 0 0 0 -1 1 0 0 0 0 0 0 0 1 -1 0 0 0 0 0 0 0 -1 0 0 1 0 0 0 1 -1 0 0 0 0 0 0 0 -1 0 0 1 0 0 0 -1 1 0 0 0 0 0 0 1 0 -1 0 0 0 0 0 1 -1 0 0 0 0 0 0 1 -1 0 0 0 0 1 0 0 -1 0 0 0 0 1 0 0 0 0 0 0 -1 0 0 0 0 0 0 1 -1 1 0 0 0 0 0 0 -1 1 0 0 0 0 0 0 -1 0 0 0 0 0 1 0 -1 0 0 0 0 0 1 0 -1 0 0 0 0 0 1 0 -1 0 0 0 0 -1 1 0 0 0 0 -1 0 0 0 0 1 0 0 -1 0 0 0 0 1 0 0 0 0 0 0 1 -1 0 0 0 1 0 0 0 -1 0 0 0 0 0 0 1 -1 0 0 -1 0 0 0 1 0 0 0 -1 1 0 0 0 0 -1 0 0 0 0 1 0 0 0 0 0 0 0 0 0 0 0 0 0 0 0 -1 0 1 0 0 1 0 -1 0 0 0 0 0 1 0 0 0 -1 0 0 0 1 0 -1 0 0 0 0 0 0 0 -1 1 0 0 0 0 0 0 0 0 0 0 0 0 0 0 -1 0 1 0 0 0 0 0 0 0 0 0 0 0 0 0 0 0 0 0 1 0 0 0 0 0 -1 0 0 0 0 0 1 0 -1 0 0 0 0 0 1 0 -1 0 0 0 0 0 1 0 -1 0 1 0 0 0 0 -1 0 0 0 1 0 0 0 0 -1 0 0 1 0 0 0 -1 0 0 0 0 0 0 0 1 -1 0 0 0 0 0 1 0 -1 0 0 0 0 0 1 0 -1 0 0 0 0 0 1 -1 0 0 0 0 0 0 1 -1 0 0 0 0 -1 0 0 0 1 0 0 0 0 -1 0 0 0 1 0 0 0 -1 0 0 1 0 0 0 0 -1 0 0 1 0 0 0 -1 0 0 0 1 0 0 0 -1 0 0 0 1 0 0 0 -1 0 0 1 0 0 -1 0 0 -1 1 -1 0 -1 0 -1 -1 0 0 -1 -1 -1 1 -1 0 -1 0 1 -1 -1 0 -1 0 -1 -1 -1 0 -1 -1 0 -1 0 0 -1 -1 -1 0 -1 -1 0 0 0 -1 -1 0 -1 0 -1 -1 -1 -1 -1 -1 -1 -1 -1 -1 0 0 1 -1 -1 0 -1 -1 0 -1 0 -1 -1 -1 -1 -1 0 0 0 -1 -1 -1 -1 0 0 1 -1 -1 0 -1 1 -1 -1 -1 -1 0 0 0 0 0 -1 1 1 -1 0 -1 -1 -1 -1 -1 -1 1 -1 -1 -1 0 -1 -1 0 -1 0 0 -1 -1 0 -1 0 0 -1 -1 0 -1
12.71111 21 22 0 0 0 0 0 0 0 0 0 0 0 0 0 0 0 0 0 0 0 0 1 1 0 0 0 0 0 0 0 0 0 0 0 0 0 0 0 0 0 0 0 0 0 0 0 0 0 0 0 0 0 0 0 0 0 0 0 0 0 0 0 0 0 0 0 0 0 0 0 0 0 0 0 0 0 0 0 0 0 0 0 0 0 0 0 0 0 0 0 0 0 0 0 0 0 0 0 0 0 0 0 0 0 1 0 0 1 0 0 2 0 0 0 0 0 0 0 2 0 0 0 0 0 0 0 2 0 0 0 0 0 0 0 2 0 0 0 0 0 0 0 1 0 0 0 0 1 0 0 0 0 1 0 0 1 0 0 0 0 0 1 0 1 0 0 0 0 0 1 0 1 0 0 0 0 0 1 0 1 0 0 0 0 0 2 0 0 0 0 1 0 0 1 0 0 0 0 1 0 0 0 0 1 0 0 1 0 0 0 0 1 0 2 0 0 0 0 0 0 0 0 0 0 0 1 1 0 0 0 0 0 0 1 1 0 0 0 0 0 1 1 0 0 0 0 0 0 1 0 0 0 1 0 0 0 1 0 0 0 1 0 1 0 1 0 0 0 0 0 1 1 0 0 0 0 0 0 1 1 0 0 0 0 0 0 1 1 0 0 0 0 0 0 1 1 0 0 0 0 0 0 1 1 0 0 0 0 0 0 1 0 0 1 0 0 0 1 0 0 0 0 1 0 0 0 0 0 0 0 0 1 1 0 0 0 0 0 0 1 1 0 0 0 0 0 0 1 1 1 0 0 0 0 0 1 0 0 0 0 0 0 0 1 1 0 0 0 0 0 0 1 1 0 0 0 0 0 0 1 1 0 1 1 0 0 0 0 0 0 1 1 0 0 0 0 0 1 0 0 1 0 0 0 0 1 1 0 0 0 0 0 0 0 0 0 1 0 0 0 1 0 0 0 1 0 0 0 1 0 0 0 0 1 1 0 0 0 0 0 1 1 0 0 0 0 0 0 0 1 0 1 0 0 0 1 0 1 0 0 0 0 0 0 1 1 0 0 0 0 0 0 1 1 0 0 0 0 0 0 0 1 0 1 0 0 0 0 1 1 0 0 0 0 1 0 0 1 0 0 0 1 1 0 0 0 0 0 0 0 1 1 0 0 0 0 0 0 2 0 0 0 0 0 0 0 2 0 0 0 0 0 0 0 0 0 1 0 0 1 0 0 0 0 1 0 0 1 0 0 0 0 0 0 1 1 0 0 1 0 0 0 0 0 1 0 1 0 0 0 0 0 1 0 1 0 0 0 0 1 0 0 0 0 0 0 1 1 0 1 0 0 0 0 0 1 0 0 0 0 0 1 0 1 0 1 0 0 1 0 0 0 0 1 0 0 1 0 0 0 0 1 0 0 1 0 0 0 0 1 0 0 1 0 0 0 0 0 0 1 1 0 0 0 0 0 0 0 1 0 0 1 0 1 0 0 0 0 0 1 0 0 0 0 0 2 0 0 0 0 1 0 0 1 0 0 0 0 0 1 0 1 0 0 0 0 0 1 1 0 0 0 0 0 0 1 1 0 0 0 0 0 0 1 1 0 0 0 0 0 0 0 1 1 0 0 0 0 0 2 0 0 0 0 0 0 0 2 0 0 0 0 0 0 0 1 0 0 0 0 1 0 0 0 0 0 1 0 1 0 0 0 0 1 0 0 1 0 0 0 0 1 0 0 1 0 0 0 0 1 1 0 0 0 1 0 0 1 0 0 0 1 0 0 1 0 0 0 0 0 0 0 1 0 0 0 1 0 1 0 1 0 0 0 0 1 0 0 1 0 0 0 0 0 0 0 1 0 0 0 1 0 1 0 1 0 0 0 0 0 0 0 0 0 1 0 1 0 0 0 0 0 1 0 1 0 0 2 0 0 0 0 0 0 0 2 0 0 0 0 0 0 0 1 0 0 0 0 1 0 0 1 0 0 0 0 1 0 0 1 0 0 0 0 1 0 1 0 0 1 0 0 0 0 0 1 0 1 0 0 0 0 0 1 0 1 0 0 0 0 0 0 0 1 0 1 0 1 0 0 0 0 0 1 0 0 0 0 0 0 0 1 1 0 0 0 0 0 0 0 2 1 1 0 0 0 0 0 0 0 1 0 0 1 0 0 0 1 1 0 0 0 0 0 0 1 1 0 0 0 0 0 0 1 0 0 0 1 0 0 0 1 0 0 0 1 0 0 0 1 0 0 0 0 1 0 0 1 0 0 0 0 0 0 1 1 0 0 0 0 0 0 1 1 0 0 0 0 0 0 1 0 1 0 0 0 0 1 0 0 1 0 0 0 0 1 0 0 1 0 0 0 0 1 0 0 1 0 0 0 0 1 0 1 0 0 1 0 0 0 0 1 0 0 0 0 0 1 0 0 1 0 0 0 0 1 0 1 0 0 0 0 0 1 0 1 0 0 0 0 0 1 0 1 0 0 0 0 0 1 0 0 0 0 0 1 0 0 1 0 0 0 0 0 1 0 1 0 0 0 0 1 0 0 1 0 0 0 0 2 0 0 0 0 1 0 0 1 0 0 0 0 1 0 1 0 0 0 0 0 0 0 1 0 0 1 0 0 0 1 0 0 0 1 0 0 0 0 1 0 0 -1 0 0 0 0 0 0 0 0 0 0 0 0 0 0 0 0 0 0 0 0 0 0 0 0 0 0 0 0 0 0 0 0 0 0 1 0 0 0 0 -1 0 0 0 0 1 0 0 -1 0 0 0 0 0 1 0 -1 0 0 0 0 0 1 0 -1 0 0 0 0 0 1 0 -1 0 0 0 0 0 0 0 0 0 0 1 0 0 -1 0 0 0 0 1 0 0 0 0 -1 0 0 1 0 0 0 0 -1 0 0 0 0 0 0 0 0 0 0 0 0 0 1 -1 0 0 0 0 0 0 1 -1 0 0 0 0 0 -1 1 0 0 0 0 0 0 -1 0 0 0 1 0 0 0 -1 0 0 0 1 0 1 0 -1 0 0 0 0 0 1 -1 0 0 0 0 0 0 1 -1 0 0 0 0 0 0 1 -1 0 0 0 0 0 0 1 -1 0 0 0 0 0 0 1 -1 0 0 0 0 0 0 1 0 0 -1 0 0 0 -1 0 0 0 0 1 0 0 0 0 0 0 0 0 1 -1 0 0 0 0 0 0 1 -1 0 0 0 0 0 0 1 -1 1 0 0 0 0 0 -1 0 0 0 0 0 0 0 -1 1 0 0 0 0 0 0 -1 1 0 0 0 0 0 0 -1 1 0 -1 1 0 0 0 0 0 0 -1 1 0 0 0 0 0 1 0 0 -1 0 0 0 0 1 -1 0 0 0 0 0 0 0 0 0 -1 0 0 0 1 0 0 0 -1 0 0 0 1 0 0 0 0 1 -1 0 0 0 0 0 -1 1 0 0 0 0 0 0 0 1 0 -1 0 0 0 -1 0 1 0 0 0 0 0 0 -1 1 0 0 0 0 0 0 -1 1 0 0 0 0 0 0 0 1 0 -1 0 0 0 0 -1 1 0 0 0 0 -1 0 0 1 0 0 0 -1 1 0 0 0 0 0 0 0 1 -1 0 0 0 0 0 0 0 0 0 0 0 0 0 0 0 0 0 0 0 0 0 0 0 0 -1 0 0 1 0 0 0 0 -1 0 0 1 0 0 0 0 0 0 1 -1 0 0 1 0 0 0 0 0 -1 0 1 0 0 0 0 0 -1 0 1 0 0 0 0 -1 0 0 0 0 0 0 1 -1 0 -1 0 0 0 0 0 1 0 0 0 0 0 -1 0 1 0 -1 0 0 1 0 0 0 0 -1 0 0 1 0 0 0 0 -1 0 0 1 0 0 0 0 -1 0 0 1 0 0 0 0 0 0 -1 1 0 0 0 0 0 0 0 1 0 0 -1 0 -1 0 0 0 0 0 1 0 0 0 0 0 0 0 0 0 0 -1 0 0 1 0 0 0 0 0 -1 0 1 0 0 0 0 0 -1 1 0 0 0 0 0 0 -1 1 0 0 0 0 0 0 -1 1 0 0 0 0 0 0 0 -1 1 0 0 0 0 0 0 0 0 0 0 0 0 0 0 0 0 0 0 0 0 0 1 0 0 0 0 -1 0 0 0 0 0 1 0 -1 0 0 0 0 1 0 0 -1 0 0 0 0 1 0 0 -1 0 0 0 0 1 -1 0 0 0 1 0 0 -1 0 0 0 -1 0 0 1 0 0 0 0 0 0 0 1 0 0 0 -1 0 -1 0 1 0 0 0 0 -1 0 0 1 0 0 0 0 0 0 0 1 0 0 0 -1 0 -1 0 1 0 0 0 0 0 0 0 0 0 -1 0 1 0 0 0 0 0 -1 0 1 0 0 0 0 0 0 0 0 0 0 0 0 0 0 0 0 0 0 -1 0 0 0 0 1 0 0 -1 0 0 0 0 1 0 0 -1 0 0 0 0 1 0 1 0 0 -1 0 0 0 0 0 1 0 -1 0 0 0 0 0 1 0 -1 0 0 0 0 0 0 0 -1 0 1 0 -1 0 0 0 0 0 1 0 0 0 0 0 0 0 1 -1 0 0 0 0 0 0 0 0 -1 1 0 0 0 0 0 0 0 1 0 0 -1 0 0 0 -1 1 0 0 0 0 0 0 -1 1 0 0 0 0 0 0 -1 0 0 0 1 0 0 0 -1 0 0 0 1 0 0 0 -1 0 0 0 0 1 0 0 1 0 0 0 0 0 0 -1 1 0 0 0 0 0 0 -1 1 0 0 0 0 0 0 -1 0 1 0 0 0 0 -1 0 0 1 0 0 0 0 -1 0 0 1 0 0 0 0 -1 0 0 1 0 0 0 0 -1 0 -1 0 0 1 0 0 0 0 -1 0 0 0 0 0 1 0 0 -1 0 0 0 0 1 0 -1 0 0 0 0 0 1 0 -1 0 0 0 0 0 1 0 -1 0 0 0 0 0 1 0 0 0 0 0 -1 0 0 1 0 0 0 0 0 1 0 -1 0 0 0 0 1 0 0 -1 0 0 0 0 0 0 0 0 0 1 0 0 -1 0 0 0 0 1 0 -1 0 0 0 0 0 0 0 -1 0 0 1 0 0 0 -1 0 0 0 1 0 -1 -1 -1 -1 1 0 -1 0 -1 0 -1 -1 -1 0 -1 -1 1 -1 0 -1 -1 -1 0 -1 0 -1 -1 -1 -1 -1 0 -1 -1 0 -1 -1 1 -1 -1 0 0 -1 0 0 0 1 -1 -1 1 0 0 -1 -1 -1 -1 1 -1 0 0 0 -1 -1 -1 1 0 -1 -1 0 0 -1 -1 -1 -1 0 -1 1 -1 1 1 1 -1 0 0 -1 0 -1 0 0 0 1 -1 0 -1 -1 -1 -1 0 0 0 -1 0 -1 -1 0 -1 -1 -1 -1 0 0 -1 -1 -1 -1 -1 -1 0 -1 -1 0 0 1 0 -1 -1 -1 -1 -1 -1 0 -1 0 -1
7.099449 21 23 0 0 0 0 0 0 0 0 0 0 0 0 0 0 0 0 0 0 0 0 1 0 1 0 0 0 0 0 0 0 0 0 0 0 0 0 0 0 0 0 0 0 0 0 0 0 0 0 0 0 0 0 0 0 0 0 0 0 0 0 0 0 0 0 0 0 0 0 0 0 0 0 0 0 0 0 0 0 0 0 0 0 0 0 0 0 0 0 0 0 0 0 0 0 0 0 0 0 0 0 1 0 0 1 0 0 0 0 0 1 0 0 0 0 1 0 0 1 0 1 0 0 0 0 0 1 0 0 1 0 0 0 1 1 0 0 0 0 0 0 0 1 0 1 0 0 0 0 0 0 0 1 1 0 0 0 0 0 0 0 1 0 0 1 0 0 0 0 1 0 0 1 0 0 0 0 1 0 0 1 0 0 0 0 1 0 0 1 0 1 0 0 0 0 0 1 0 1 0 0 1 0 0 0 0 1 0 0 1 0 0 0 2 0 0 0 0 0 0 0 1 0 0 0 1 0 0 0 1 0 0 0 1 0 0 0 1 0 0 0 1 0 0 0 0 0 0 0 0 1 0 1 0 1 0 0 0 0 0 1 0 2 0 0 0 0 0 0 0 1 0 1 0 0 0 0 1 1 0 0 0 0 0 0 0 1 0 0 0 0 1 0 1 1 0 0 0 0 0 0 1 1 0 0 0 0 0 0 1 1 0 0 0 0 0 0 1 0 0 0 0 1 0 0 0 0 0 0 1 0 1 0 0 0 0 0 1 0 1 0 0 0 0 0 1 0 1 0 1 0 0 0 0 0 0 1 0 0 0 0 0 0 0 2 0 0 0 0 0 0 0 2 0 0 0 0 0 0 0 2 0 0 1 0 0 1 0 0 0 0 1 0 0 1 0 0 1 1 0 0 0 0 0 0 1 0 0 0 0 1 0 0 0 0 0 0 0 1 0 1 0 0 0 1 0 0 0 1 0 0 0 1 1 0 0 0 0 0 0 1 1 0 0 0 0 0 0 1 1 0 0 0 0 0 0 0 2 0 0 0 0 0 0 0 2 0 0 0 0 0 1 0 1 0 0 0 0 0 1 0 1 0 0 0 0 0 0 0 2 0 0 0 0 0 0 0 1 1 0 0 0 2 0 0 0 0 0 0 0 2 0 0 0 0 0 0 0 2 0 0 0 0 0 0 0 2 0 0 0 0 0 0 0 1 0 0 0 0 1 0 0 1 0 0 0 0 1 0 0 0 0 0 0 1 1 0 0 1 0 0 0 0 1 0 0 1 0 0 0 0 1 0 0 1 0 0 0 0 1 0 0 0 0 0 0 2 0 0 1 0 0 0 0 0 1 0 1 0 0 0 0 0 1 0 0 0 0 1 0 0 0 1 0 0 0 1 0 0 0 1 0 0 0 1 0 0 0 1 0 0 0 1 0 0 0 1 0 0 0 1 0 0 0 1 0 0 0 1 0 1 0 0 0 0 0 1 0 0 1 0 0 0 0 0 1 0 1 0 0 0 0 0 1 0 1 0 0 0 0 1 1 0 0 0 0 0 0 1 0 0 1 0 0 0 0 1 0 0 1 0 0 0 0 1 0 0 1 0 0 0 0 0 1 0 1 0 0 1 1 0 0 0 0 0 0 1 1 0 0 0 0 0 0 0 1 1 0 0 0 0 0 0 0 1 0 1 0 0 0 0 0 1 1 0 0 0 0 0 0 1 1 0 0 0 0 0 1 0 1 0 0 0 0 1 0 0 1 0 0 0 0 0 0 2 0 0 0 0 0 0 0 2 0 0 0 0 0 0 0 2 0 0 0 0 0 0 0 1 0 0 0 1 0 0 0 1 0 0 0 1 0 0 0 1 0 0 0 1 0 0 0 0 0 0 0 2 0 0 0 0 0 0 0 2 0 0 1 0 0 0 0 1 0 0 1 0 0 0 0 1 0 0 0 0 1 0 0 1 0 0 1 0 0 0 0 1 0 0 1 0 0 0 0 1 0 1 0 0 0 0 0 1 0 0 1 0 0 0 0 1 0 0 1 0 0 0 0 1 0 0 1 0 0 0 1 0 0 0 1 0 0 0 1 0 1 0 0 0 0 0 1 0 1 0 0 0 0 0 0 1 0 1 0 0 0 1 0 0 0 1 0 0 1 0 0 0 0 1 0 0 0 0 1 0 0 1 0 0 1 0 0 0 0 0 0 0 2 0 0 0 0 0 0 0 2 0 0 0 0 0 0 0 1 1 0 0 1 0 0 0 0 1 0 0 1 0 0 0 0 1 0 0 1 0 0 0 0 0 1 0 0 1 0 0 0 0 1 0 0 1 0 0 0 0 1 0 0 1 0 0 0 0 1 0 0 1 0 0 0 1 0 0 0 0 0 1 0 0 1 0 0 0 0 0 0 1 1 0 0 0 0 0 0 0 2 0 0 0 0 0 0 0 2 0 0 0 0 0 0 0 2 0 0 0 0 0 0 1 1 0 0 0 0 0 0 1 0 1 0 0 1 0 0 1 0 0 0 0 0 1 1 0 0 0 0 0 0 1 1 0 0 0 0 1 0 1 0 0 0 0 0 1 1 0 0 0 0 0 0 0 1 0 0 0 1 0 0 0 1 0 0 0 1 0 -1 0 0 1 0 0 0 0 0 1 0 0 0 0 -1 0 0 1 0 -1 0 0 0 0 0 1 0 0 -1 0 0 0 -1 1 0 0 0 0 0 0 0 1 0 -1 0 0 0 0 0 0 0 1 -1 0 0 0 0 0 0 0 1 0 0 -1 0 0 0 0 1 0 0 -1 0 0 0 0 1 0 0 -1 0 0 0 0 1 0 0 -1 0 1 0 0 0 0 0 -1 0 1 0 0 -1 0 0 0 0 1 0 0 -1 0 0 0 0 0 0 0 0 0 0 0 -1 0 0 0 1 0 0 0 -1 0 0 0 1 0 0 0 -1 0 0 0 1 0 0 0 0 0 0 0 0 -1 0 1 0 -1 0 0 0 0 0 1 0 0 0 0 0 0 0 0 0 1 0 -1 0 0 0 0 -1 1 0 0 0 0 0 0 0 1 0 0 0 0 -1 0 -1 1 0 0 0 0 0 0 -1 1 0 0 0 0 0 0 -1 1 0 0 0 0 0 0 -1 0 0 0 0 1 0 0 0 0 0 0 -1 0 1 0 0 0 0 0 -1 0 1 0 0 0 0 0 -1 0 1 0 1 0 0 0 0 0 0 -1 0 0 0 0 0 0 0 0 0 0 0 0 0 0 0 0 0 0 0 0 0 0 0 0 0 0 1 0 0 -1 0 0 0 0 1 0 0 -1 0 0 1 -1 0 0 0 0 0 0 1 0 0 0 0 -1 0 0 0 0 0 0 0 -1 0 1 0 0 0 -1 0 0 0 1 0 0 0 -1 1 0 0 0 0 0 0 -1 1 0 0 0 0 0 0 -1 1 0 0 0 0 0 0 0 0 0 0 0 0 0 0 0 0 0 0 0 0 0 -1 0 1 0 0 0 0 0 -1 0 1 0 0 0 0 0 0 0 0 0 0 0 0 0 0 0 1 -1 0 0 0 0 0 0 0 0 0 0 0 0 0 0 0 0 0 0 0 0 0 0 0 0 0 0 0 0 0 0 0 0 0 0 0 -1 0 0 0 0 1 0 0 -1 0 0 0 0 1 0 0 0 0 0 0 1 -1 0 0 1 0 0 0 0 -1 0 0 1 0 0 0 0 -1 0 0 1 0 0 0 0 -1 0 0 0 0 0 0 0 0 0 -1 0 0 0 0 0 1 0 -1 0 0 0 0 0 1 0 0 0 0 1 0 0 0 -1 0 0 0 1 0 0 0 -1 0 0 0 1 0 0 0 -1 0 0 0 1 0 0 0 -1 0 0 0 1 0 0 0 -1 0 0 0 1 0 -1 0 0 0 0 0 -1 0 0 1 0 0 0 0 0 1 0 -1 0 0 0 0 0 1 0 -1 0 0 0 0 -1 1 0 0 0 0 0 0 1 0 0 -1 0 0 0 0 1 0 0 -1 0 0 0 0 1 0 0 -1 0 0 0 0 0 1 0 -1 0 0 -1 1 0 0 0 0 0 0 -1 1 0 0 0 0 0 0 0 1 -1 0 0 0 0 0 0 0 -1 0 1 0 0 0 0 0 -1 1 0 0 0 0 0 0 -1 1 0 0 0 0 0 -1 0 1 0 0 0 0 1 0 0 -1 0 0 0 0 0 0 0 0 0 0 0 0 0 0 0 0 0 0 0 0 0 0 0 0 0 0 0 0 0 0 1 0 0 0 -1 0 0 0 1 0 0 0 -1 0 0 0 1 0 0 0 -1 0 0 0 0 0 0 0 0 0 0 0 0 0 0 0 0 0 0 1 0 0 0 0 -1 0 0 1 0 0 0 0 -1 0 0 0 0 -1 0 0 1 0 0 -1 0 0 0 0 1 0 0 -1 0 0 0 0 1 0 1 0 0 0 0 0 -1 0 0 1 0 0 0 0 -1 0 0 1 0 0 0 0 -1 0 0 -1 0 0 0 1 0 0 0 -1 0 0 0 1 0 -1 0 0 0 0 0 1 0 -1 0 0 0 0 0 0 1 0 1 0 0 0 -1 0 0 0 1 0 0 -1 0 0 0 0 1 0 0 0 0 -1 0 0 1 0 0 -1 0 0 0 0 0 0 0 0 0 0 0 0 0 0 0 0 0 0 0 0 0 0 0 -1 1 0 0 1 0 0 0 0 -1 0 0 1 0 0 0 0 -1 0 0 1 0 0 0 0 0 -1 0 0 1 0 0 0 0 -1 0 0 1 0 0 0 0 -1 0 0 1 0 0 0 0 -1 0 0 1 0 0 0 -1 0 0 0 0 0 1 0 0 -1 0 0 0 0 0 0 -1 1 0 0 0 0 0 0 0 0 0 0 0 0 0 0 0 0 0 0 0 0 0 0 0 0 0 0 0 0 0 0 -1 1 0 0 0 0 0 0 -1 0 1 0 0 -1 0 0 1 0 0 0 0 0 -1 1 0 0 0 0 0 0 -1 1 0 0 0 0 1 0 -1 0 0 0 0 0 1 -1 0 0 0 0 0 0 0 -1 0 0 0 1 0 0 0 -1 0 0 0 1 0 -1 -1 0 -1 1 -1 0 -1 0 0 -1 -1 -1 -1 -1 -1 1 -1 0 -1 -1 0 0 -1 0 -1 0 -1 -1 -1 0 -1 -1 1 -1 -1 1 -1 -1 -1 0 -1 0 0 -1 1 -1 -1 1 -1 1 -1 -1 -1 -1 0 -1 0 0 0 -1 -1 0 1 0 -1 -1 -1 -1 0 -1 0 -1 -1 -1 0 -1 0 0 0 -1 0 -1 -1 0 -1 1 -1 0 1 -1 1 -1 -1 -1 -1 0 0 -1 -1 -1 -1 0 1 -1 0 -1 -1 0 -1 -1 -1 0 -1 -1 -1 0 -1 -1 1 0 1 1 -1 -1 0 -1 0 0 -1 -1 0 -1
13.45975 21 24 0 0 0 0 0 0 0 0 0 0 0 0 0 0 0 0 0 0 0 0 1 0 0 1 0 0 0 0 0 0 0 0 0 0 0 0 0 0 0 0 0 0 0 0 0 0 0 0 0 0 0 0 0 0 0 0 0 0 0 0 0 0 0 0 0 0 0 0 0 0 0 0 0 0 0 0 0 0 0 0 0 0 0 0 0 0 0 0 0 0 0 0 0 0 0 0 0 0 0 0 0 1 0 1 0 0 0 0 0 2 0 0 0 0 0 0 0 2 0 0 0 0 0 0 0 2 0 0 0 0 0 0 0 1 0 0 0 1 0 0 0 1 0 0 0 1 0 0 0 0 0 1 0 1 0 0 0 0 0 0 2 0 0 0 0 0 0 0 2 0 0 0 0 0 0 0 2 0 0 0 0 0 0 0 1 0 1 0 0 2 0 0 0 0 0 0 0 2 0 0 0 0 0 0 0 1 0 0 1 0 0 0 1 0 0 0 0 1 0 0 1 0 0 0 1 0 0 0 0 1 0 0 1 0 0 0 0 1 0 0 1 0 0 0 0 1 0 0 0 0 0 1 0 0 0 0 0 0 1 1 0 1 0 0 0 1 0 0 0 1 0 1 0 0 0 0 0 1 0 1 0 0 0 0 0 1 0 1 0 0 0 0 0 1 0 0 0 1 0 0 0 1 0 0 0 1 0 0 0 1 0 0 0 1 0 0 0 0 0 1 0 1 0 0 0 0 0 0 1 0 1 0 0 0 0 0 1 0 1 0 0 0 0 0 1 0 1 0 1 0 0 0 1 0 0 0 1 0 0 0 0 0 0 1 0 0 0 0 1 0 0 1 0 0 0 0 1 0 0 1 0 0 1 0 0 0 1 0 0 0 1 0 0 0 1 0 1 0 0 0 0 1 0 0 1 0 0 0 0 1 0 0 0 0 0 0 0 0 1 1 0 0 1 0 0 0 0 1 0 0 1 0 1 0 0 0 0 0 1 0 1 0 0 0 0 0 1 0 1 0 0 0 0 0 0 0 1 1 0 0 0 0 0 0 1 1 0 0 0 0 0 0 2 0 0 0 0 1 0 0 1 0 0 0 0 1 0 0 1 0 0 0 0 0 0 0 1 0 1 0 0 1 0 0 0 0 1 0 0 1 0 0 0 0 1 0 0 1 0 0 0 0 1 0 0 1 0 0 0 0 1 0 0 0 0 0 0 0 1 1 0 0 0 0 0 0 1 1 0 0 0 0 1 1 0 0 0 1 0 0 0 0 1 0 0 1 0 0 0 0 1 0 1 1 0 0 0 0 0 0 1 0 0 0 0 1 0 0 1 0 0 0 0 0 1 0 0 0 0 0 0 1 1 0 0 0 0 2 0 0 0 0 0 0 0 2 0 0 0 0 0 0 1 1 0 0 0 0 0 1 0 1 0 0 0 0 0 0 0 1 0 0 1 0 0 1 0 1 0 0 0 0 0 0 0 0 0 0 1 1 0 1 0 0 1 0 0 0 0 0 0 1 1 0 0 0 0 0 0 1 1 0 0 0 0 0 0 2 0 0 0 0 0 0 0 2 0 0 0 0 1 0 0 1 0 0 0 0 1 0 0 0 1 0 0 0 0 0 1 0 0 0 0 1 0 1 1 0 0 0 0 0 0 0 1 0 0 0 0 1 0 0 0 0 0 1 0 1 0 0 0 0 1 0 1 0 0 0 0 0 1 0 1 0 1 0 0 0 1 0 0 0 0 1 0 0 0 1 0 0 0 0 0 1 0 1 0 0 0 0 0 1 0 1 0 0 0 0 0 1 0 1 0 0 0 0 0 1 0 1 0 0 0 0 0 1 0 1 0 0 0 0 0 1 0 1 0 0 0 0 1 0 0 0 0 1 0 0 0 0 1 0 0 1 0 0 1 0 1 0 0 0 0 1 1 0 0 0 0 0 0 0 0 0 1 0 0 1 0 0 0 0 1 0 0 1 0 0 0 0 0 1 0 1 1 1 0 0 0 0 0 0 0 1 1 0 0 0 0 0 0 0 1 1 0 0 0 0 0 0 0 0 1 0 1 0 0 0 0 0 1 0 1 0 0 0 0 0 1 0 1 0 0 0 0 0 1 0 0 1 0 1 0 1 0 0 0 0 0 1 0 1 0 0 0 0 0 1 0 1 0 0 0 0 0 1 0 0 0 0 1 0 0 0 0 0 1 0 1 0 0 0 0 1 1 0 0 0 0 1 0 0 0 1 0 0 1 0 0 0 1 0 0 0 1 0 0 0 1 0 0 0 1 0 0 0 1 0 0 0 0 1 0 0 1 0 0 0 0 1 0 0 0 1 0 0 0 1 0 0 0 1 0 0 1 1 0 0 0 0 0 0 0 0 0 1 1 0 0 0 0 0 0 0 1 0 1 0 0 0 0 0 1 0 1 0 0 0 0 0 1 0 1 0 0 0 0 0 1 0 1 0 1 0 0 0 0 0 1 0 1 0 0 0 0 0 0 1 1 0 0 0 0 1 0 0 0 0 0 0 1 1 0 0 0 0 0 0 1 1 0 0 0 1 0 0 0 1 0 0 0 1 1 0 0 0 0 0 0 0 1 0 0 0 1 0 0 0 1 0 0 0 1 0 0 -1 0 1 0 0 0 0 0 0 0 0 0 0 0 0 0 0 0 0 0 0 0 0 0 0 0 0 0 0 0 0 0 1 0 0 0 -1 0 0 0 1 0 0 0 -1 0 0 0 0 0 1 0 -1 0 0 0 0 0 0 0 0 0 0 0 0 0 0 0 0 0 0 0 0 0 0 0 0 0 0 0 0 0 0 1 0 -1 0 0 0 0 0 0 0 0 0 0 0 0 0 0 0 0 0 0 1 0 0 -1 0 0 0 1 0 0 0 0 -1 0 0 -1 0 0 0 1 0 0 0 0 -1 0 0 1 0 0 0 0 -1 0 0 1 0 0 0 0 -1 0 0 0 0 0 1 0 0 0 0 0 0 -1 1 0 1 0 0 0 -1 0 0 0 1 0 -1 0 0 0 0 0 1 0 -1 0 0 0 0 0 1 0 -1 0 0 0 0 0 1 0 0 0 -1 0 0 0 1 0 0 0 -1 0 0 0 1 0 0 0 -1 0 0 0 0 0 -1 0 1 0 0 0 0 0 0 -1 0 1 0 0 0 0 0 -1 0 1 0 0 0 0 0 -1 0 1 0 1 0 0 0 -1 0 0 0 -1 0 0 0 0 0 0 1 0 0 0 0 -1 0 0 1 0 0 0 0 -1 0 0 1 0 0 1 0 0 0 -1 0 0 0 1 0 0 0 -1 0 1 0 0 0 0 -1 0 0 1 0 0 0 0 -1 0 0 0 0 0 0 0 0 -1 1 0 0 -1 0 0 0 0 1 0 0 -1 0 1 0 0 0 0 0 -1 0 1 0 0 0 0 0 -1 0 1 0 0 0 0 0 0 0 1 -1 0 0 0 0 0 0 1 -1 0 0 0 0 0 0 0 0 0 0 0 -1 0 0 1 0 0 0 0 -1 0 0 1 0 0 0 0 0 0 0 1 0 -1 0 0 1 0 0 0 0 -1 0 0 1 0 0 0 0 -1 0 0 1 0 0 0 0 -1 0 0 1 0 0 0 0 -1 0 0 0 0 0 0 0 1 -1 0 0 0 0 0 0 1 -1 0 0 0 0 -1 1 0 0 0 1 0 0 0 0 -1 0 0 1 0 0 0 0 -1 0 -1 1 0 0 0 0 0 0 -1 0 0 0 0 1 0 0 -1 0 0 0 0 0 1 0 0 0 0 0 0 -1 1 0 0 0 0 0 0 0 0 0 0 0 0 0 0 0 0 0 0 0 -1 1 0 0 0 0 0 -1 0 1 0 0 0 0 0 0 0 1 0 0 -1 0 0 -1 0 1 0 0 0 0 0 0 0 0 0 0 1 -1 0 -1 0 0 1 0 0 0 0 0 0 -1 1 0 0 0 0 0 0 -1 1 0 0 0 0 0 0 0 0 0 0 0 0 0 0 0 0 0 0 0 -1 0 0 1 0 0 0 0 -1 0 0 0 1 0 0 0 0 0 1 0 0 0 0 -1 0 -1 1 0 0 0 0 0 0 0 1 0 0 0 0 -1 0 0 0 0 0 1 0 -1 0 0 0 0 1 0 -1 0 0 0 0 0 1 0 -1 0 -1 0 0 0 1 0 0 0 0 1 0 0 0 -1 0 0 0 0 0 1 0 -1 0 0 0 0 0 1 0 -1 0 0 0 0 0 1 0 -1 0 0 0 0 0 1 0 -1 0 0 0 0 0 1 0 -1 0 0 0 0 0 1 0 -1 0 0 0 0 -1 0 0 0 0 1 0 0 0 0 -1 0 0 1 0 0 1 0 -1 0 0 0 0 -1 1 0 0 0 0 0 0 0 0 0 -1 0 0 1 0 0 0 0 -1 0 0 1 0 0 0 0 0 -1 0 1 -1 1 0 0 0 0 0 0 0 -1 1 0 0 0 0 0 0 0 1 -1 0 0 0 0 0 0 0 0 -1 0 1 0 0 0 0 0 -1 0 1 0 0 0 0 0 -1 0 1 0 0 0 0 0 -1 0 0 1 0 1 0 -1 0 0 0 0 0 1 0 -1 0 0 0 0 0 1 0 -1 0 0 0 0 0 1 0 0 0 0 -1 0 0 0 0 0 1 0 -1 0 0 0 0 -1 1 0 0 0 0 -1 0 0 0 1 0 0 1 0 0 0 -1 0 0 0 1 0 0 0 -1 0 0 0 1 0 0 0 -1 0 0 0 0 1 0 0 -1 0 0 0 0 1 0 0 0 -1 0 0 0 1 0 0 0 -1 0 0 -1 1 0 0 0 0 0 0 0 0 0 1 -1 0 0 0 0 0 0 0 -1 0 1 0 0 0 0 0 -1 0 1 0 0 0 0 0 -1 0 1 0 0 0 0 0 -1 0 1 0 -1 0 0 0 0 0 1 0 -1 0 0 0 0 0 0 1 -1 0 0 0 0 1 0 0 0 0 0 0 1 -1 0 0 0 0 0 0 1 -1 0 0 0 1 0 0 0 -1 0 0 0 1 -1 0 0 0 0 0 0 0 -1 0 0 0 1 0 0 0 -1 0 0 0 1 0 -1 -1 -1 -1 0 -1 -1 -1 -1 1 -1 -1 -1 -1 -1 -1 0 -1 -1 0 0 0 0 0 0 0 -1 -1 -1 -1 0 0 -1 0 -1 -1 0 -1 -1 -1 0 -1 1 1 -1 0 -1 0 0 0 1 0 -1 -1 -1 0 -1 0 0 0 -1 -1 -1 1 1 0 -1 -1 -1 -1 -1 -1 -1 -1 -1 1 -1 0 0 1 -1 0 -1 0 -1 -1 0 -1 0 0 0 0 -1 -1 -1 -1 -1 0 -1 0 -1 -1 0 0 -1 -1 0 -1 1 0 0 -1 0 -1 -1 -1 -1 -1 -1 0 0 1 0 -1 -1 -1 0 0 -1 -1 -1 0 -1
1.584855 22 23 0 0 0 0 0 0 0 0 0 0 0 0 0 0 0 0 0 0 0 0 0 1 1 0 0 0 0 0 0 0 0 0 0 0 0 0 0 0 0 0 0 0 0 0 0 0 0 0 0 0 0 0 0 0 0 0 0 0 0 0 0 0 0 0 0 0 0 0 0 0 0 0 0 0 0 0 0 0 0 0 0 0 0 0 0 0 0 0 0 0 0 0 0 0 0 0 0 0 0 0 1 0 0 0 0 0 1 0 0 1 0 0 0 0 1 0 0 1 0 1 0 0 0 0 0 1 0 0 1 0 0 0 1 1 0 0 0 0 0 0 0 0 0 1 0 0 1 0 0 0 0 0 1 0 1 0 0 0 0 0 0 0 1 1 0 0 0 0 0 0 1 1 0 0 0 0 0 0 1 1 0 0 0 0 1 0 0 1 0 0 0 0 1 0 0 1 0 0 0 0 1 0 1 0 0 0 0 0 1 0 1 0 2 0 0 0 0 0 0 0 1 0 0 0 0 1 0 0 1 0 0 0 0 1 0 0 1 0 0 1 0 0 0 0 0 0 0 1 0 1 0 0 0 1 0 1 0 0 0 0 0 1 0 1 0 0 0 0 0 0 1 1 0 0 0 0 1 0 1 0 0 0 0 0 0 0 1 0 0 0 1 0 1 0 1 0 0 0 0 0 1 0 1 0 0 0 0 0 1 0 0 0 1 0 0 0 2 0 0 0 0 0 0 0 0 0 0 0 1 0 0 1 0 0 0 0 1 0 0 1 0 0 0 0 1 0 0 1 0 0 0 0 0 0 1 1 0 0 0 0 0 0 1 1 0 0 0 0 0 0 1 1 0 0 0 0 0 0 1 1 0 1 0 0 0 1 0 0 0 1 0 0 0 1 0 0 0 1 0 1 0 0 0 0 0 1 0 0 0 1 0 0 0 0 0 1 0 1 0 0 0 0 0 2 0 0 0 0 0 0 0 1 0 1 0 0 0 0 0 2 0 0 0 0 0 0 0 1 0 0 1 0 0 0 1 0 1 0 0 0 0 0 0 1 1 0 0 0 0 0 1 1 0 0 0 0 0 0 1 0 0 0 1 0 0 0 0 1 1 0 0 0 0 1 0 0 0 1 0 0 1 1 0 0 0 0 0 0 0 1 1 0 0 0 0 0 0 2 0 0 0 0 0 0 0 2 0 0 0 0 0 0 0 1 0 1 0 0 0 0 0 1 0 1 0 0 0 0 0 0 0 0 0 0 2 0 0 0 0 0 0 0 1 1 0 0 0 0 0 0 1 1 0 0 0 0 0 0 2 0 0 0 0 0 0 1 1 0 2 0 0 0 0 0 0 0 1 0 0 0 1 0 0 0 1 0 0 0 0 0 0 1 1 0 0 0 0 0 0 1 1 0 0 0 0 0 0 1 1 0 0 0 0 0 0 1 0 0 1 0 0 0 0 1 0 0 0 0 0 1 1 0 1 0 0 1 0 0 0 0 0 0 0 0 1 0 1 0 0 1 0 0 0 0 1 0 0 0 1 1 0 0 0 0 0 0 1 0 0 0 1 0 0 0 1 0 0 0 1 0 0 0 1 0 0 0 1 0 0 0 0 1 0 0 1 0 0 1 1 0 0 0 0 0 0 1 1 0 0 0 0 0 0 0 0 1 0 0 0 1 0 0 0 1 0 0 0 1 0 0 0 1 0 0 0 1 0 0 0 1 0 0 0 1 0 0 1 0 0 1 0 0 0 0 0 0 2 0 0 0 1 0 0 1 0 0 0 0 0 0 0 1 0 0 0 1 0 1 0 1 0 0 0 0 1 0 0 0 0 0 0 1 0 0 0 0 0 0 0 2 0 1 0 0 0 0 0 1 0 0 0 0 0 1 0 1 0 0 0 0 0 1 0 1 0 0 1 0 0 0 0 1 0 0 1 0 0 0 0 1 0 0 1 0 1 0 0 0 0 0 2 0 0 0 0 0 0 0 2 0 0 0 0 0 0 0 0 0 1 0 0 1 0 0 0 0 1 0 0 1 0 0 0 0 1 0 0 1 0 0 1 0 1 0 0 0 1 0 1 0 0 0 0 0 1 0 0 0 0 0 0 1 1 0 0 0 0 0 0 1 1 0 0 0 0 1 0 0 0 0 0 0 2 0 0 0 1 0 0 0 0 0 1 0 1 0 0 0 1 0 0 0 1 0 0 0 1 0 0 0 1 0 0 0 1 0 0 0 1 0 0 0 1 0 0 0 0 0 0 0 0 1 0 1 0 0 0 0 0 1 0 1 0 0 0 0 0 0 1 1 0 0 0 0 0 0 2 0 0 0 0 0 0 0 2 0 0 0 0 0 0 0 2 0 0 0 0 0 0 1 1 0 1 0 0 0 0 0 1 0 1 0 0 0 0 1 0 0 0 1 0 0 0 0 1 0 1 0 0 0 0 0 1 0 1 0 0 0 0 0 1 0 1 0 0 0 0 1 0 0 0 0 0 0 1 1 0 0 0 0 1 0 0 0 0 1 0 0 0 1 0 0 0 1 0 0 0 1 1 0 0 0 0 0 0 1 1 0 0 0 0 0 1 1 0 0 0 0 0 0 1 1 0 0 0 0 0 0 2 0 0 0 0 0 -1 0 0 0 0 0 1 0 0 1 0 0 0 0 -1 0 0 1 0 -1 0 0 0 0 0 1 0 0 -1 0 0 0 -1 1 0 0 0 0 0 0 0 0 0 -1 0 0 1 0 0 0 0 0 -1 0 1 0 0 0 0 0 0 0 1 -1 0 0 0 0 0 0 1 -1 0 0 0 0 0 0 1 -1 0 0 0 0 1 0 0 -1 0 0 0 0 1 0 0 -1 0 0 0 0 -1 0 1 0 0 0 0 0 -1 0 1 0 0 0 0 0 0 0 0 0 -1 0 0 0 0 1 0 0 -1 0 0 0 0 1 0 0 -1 0 0 1 0 0 0 0 0 0 0 1 0 -1 0 0 0 -1 0 1 0 0 0 0 0 -1 0 1 0 0 0 0 0 0 1 -1 0 0 0 0 -1 0 1 0 0 0 0 0 0 0 1 0 0 0 -1 0 -1 0 1 0 0 0 0 0 -1 0 1 0 0 0 0 0 -1 0 0 0 1 0 0 0 0 0 0 0 0 0 0 0 0 0 0 0 -1 0 0 1 0 0 0 0 -1 0 0 1 0 0 0 0 -1 0 0 1 0 0 0 0 0 0 1 -1 0 0 0 0 0 0 1 -1 0 0 0 0 0 0 1 -1 0 0 0 0 0 0 1 -1 0 1 0 0 0 -1 0 0 0 1 0 0 0 -1 0 0 0 -1 0 1 0 0 0 0 0 1 0 0 0 -1 0 0 0 0 0 1 0 -1 0 0 0 0 0 0 0 0 0 0 0 0 0 -1 0 1 0 0 0 0 0 0 0 0 0 0 0 0 0 -1 0 0 1 0 0 0 1 0 -1 0 0 0 0 0 0 1 -1 0 0 0 0 0 -1 1 0 0 0 0 0 0 -1 0 0 0 1 0 0 0 0 1 -1 0 0 0 0 1 0 0 0 -1 0 0 1 -1 0 0 0 0 0 0 0 -1 1 0 0 0 0 0 0 0 0 0 0 0 0 0 0 0 0 0 0 0 0 0 0 -1 0 1 0 0 0 0 0 -1 0 1 0 0 0 0 0 0 0 0 0 0 0 0 0 0 0 0 0 0 -1 1 0 0 0 0 0 0 -1 1 0 0 0 0 0 0 0 0 0 0 0 0 0 -1 1 0 0 0 0 0 0 0 0 0 -1 0 0 0 1 0 0 0 1 0 0 0 0 0 0 -1 1 0 0 0 0 0 0 -1 1 0 0 0 0 0 0 -1 1 0 0 0 0 0 0 -1 0 0 1 0 0 0 0 -1 0 0 0 0 0 -1 1 0 1 0 0 -1 0 0 0 0 0 0 0 0 1 0 -1 0 0 1 0 0 0 0 -1 0 0 0 1 -1 0 0 0 0 0 0 1 0 0 0 -1 0 0 0 1 0 0 0 -1 0 0 0 1 0 0 0 -1 0 0 0 0 1 0 0 -1 0 0 -1 1 0 0 0 0 0 0 -1 1 0 0 0 0 0 0 0 0 -1 0 0 0 1 0 0 0 -1 0 0 0 1 0 0 0 -1 0 0 0 1 0 0 0 -1 0 0 0 1 0 0 -1 0 0 1 0 0 0 0 0 0 0 0 0 0 1 0 0 -1 0 0 0 0 0 0 0 -1 0 0 0 1 0 1 0 -1 0 0 0 0 1 0 0 0 0 0 0 -1 0 0 0 0 0 0 0 0 0 1 0 0 0 0 0 -1 0 0 0 0 0 1 0 -1 0 0 0 0 0 1 0 -1 0 0 1 0 0 0 0 -1 0 0 1 0 0 0 0 -1 0 0 1 0 -1 0 0 0 0 0 0 0 0 0 0 0 0 0 0 0 0 0 0 0 0 0 0 0 1 0 0 -1 0 0 0 0 1 0 0 -1 0 0 0 0 1 0 0 -1 0 0 -1 0 1 0 0 0 1 0 -1 0 0 0 0 0 -1 0 0 0 0 0 0 1 -1 0 0 0 0 0 0 1 1 0 0 0 0 -1 0 0 0 0 0 0 0 0 0 0 1 0 0 0 0 0 -1 0 1 0 0 0 -1 0 0 0 1 0 0 0 -1 0 0 0 1 0 0 0 -1 0 0 0 1 0 0 0 -1 0 0 0 0 0 0 0 0 -1 0 1 0 0 0 0 0 -1 0 1 0 0 0 0 0 0 -1 1 0 0 0 0 0 0 0 0 0 0 0 0 0 0 0 0 0 0 0 0 0 0 0 0 0 0 0 0 0 -1 1 0 1 0 0 0 0 0 -1 0 1 0 0 0 0 -1 0 0 0 1 0 0 0 0 -1 0 1 0 0 0 0 0 -1 0 1 0 0 0 0 0 -1 0 1 0 0 0 0 -1 0 0 0 0 0 0 1 -1 0 0 0 0 -1 0 0 0 0 1 0 0 0 -1 0 0 0 1 0 0 0 -1 1 0 0 0 0 0 0 -1 1 0 0 0 0 0 -1 1 0 0 0 0 0 0 -1 1 0 0 0 0 0 0 0 0 0 0 0 0 -1 -1 0 -1 1 0 0 0 0 -1 -1 -1 -1 0 -1 -1 1 -1 1 -1 -1 0 -1 -1 -1 -1 0 -1 -1 -1 -1 -1 -1 0 -1 -1 1 -1 -1 0 -1 -1 -1 -1 0 1 -1 -1 1 0 0 -1 -1 -1 -1 0 -1 -1 -1 -1 -1 -1 0 1 -1 -1 -1 0 0 0 -1 0 -1 0 -1 0 -1 0 0 0 -1 -1 0 -1 1 -1 0 0 -1 1 -1 0 -1 -1 -1 -1 1 1 0 -1 0 -1 0 0 -1 0 -1 -1 -1 0 -1 -1 0 -1 -1 -1 1 -1 -1 0 -1 1 0 -1 -1 0 -1 0 0 0 -1 -1 -1
12.78612 22 24 0 0 0 0 0 0 0 0 0 0 0 0 0 0 0 0 0 0 0 0 0 1 0 1 0 0 0 0 0 0 0 0 0 0 0 0 0 0 0 0 0 0 0 0 0 0 0 0 0 0 0 0 0 0 0 0 0 0 0 0 0 0 0 0 0 0 0 0 0 0 0 0 0 0 0 0 0 0 0 0 0 0 0 0 0 0 0 0 0 0 0 0 0 0 0 0 0 0 0 0 0 1 0 0 0 0 1 0 0 2 0 0 0 0 0 0 0 2 0 0 0 0 0 0 0 2 0 0 0 0 0 0 0 1 0 0 0 1 0 0 0 0 0 0 0 1 1 0 0 0 0 0 0 1 1 0 0 0 0 0 1 0 1 0 0 0 0 0 1 0 1 0 0 0 0 0 1 0 1 0 0 0 0 0 1 0 1 0 0 1 0 0 1 0 0 0 0 1 0 0 0 0 1 0 0 0 0 0 1 0 1 0 1 0 0 0 0 1 0 0 1 0 0 0 0 1 0 0 0 1 0 0 0 1 0 0 0 1 0 1 0 0 0 0 0 1 0 1 0 0 0 0 0 0 0 1 0 0 1 0 0 0 0 1 0 1 0 0 0 0 1 1 0 0 0 0 0 0 1 1 0 0 0 0 0 0 1 1 0 0 0 0 0 0 1 0 0 1 0 0 0 0 1 0 0 1 0 0 0 0 0 0 1 1 0 0 1 0 0 1 0 0 0 0 0 0 0 0 1 0 0 1 0 0 0 0 1 0 0 1 0 0 0 0 1 0 0 1 0 0 0 0 1 0 1 0 1 0 0 0 0 0 1 0 0 0 0 0 1 0 1 0 0 0 0 0 1 0 1 0 0 1 0 0 0 0 1 0 0 1 0 0 0 0 1 0 0 0 0 1 0 1 0 0 0 1 0 0 0 1 0 0 0 0 0 1 0 0 1 0 0 0 1 1 0 0 0 0 0 0 1 0 0 1 0 0 0 0 1 1 0 0 0 0 0 0 1 0 0 0 1 0 0 0 1 0 0 1 0 0 0 0 0 1 0 1 0 0 0 0 0 1 1 0 0 0 0 1 0 0 0 0 1 0 0 1 0 1 0 0 0 0 0 1 0 0 0 0 1 0 1 0 0 0 0 0 1 0 0 0 1 0 0 0 1 0 0 1 0 0 0 0 1 0 0 1 0 0 0 0 1 0 0 0 0 1 0 0 0 1 0 0 0 1 0 0 0 1 0 0 0 0 1 0 1 0 0 0 0 0 0 0 1 1 0 0 0 0 0 0 1 1 1 0 0 0 0 0 1 0 1 0 0 0 0 0 1 0 2 0 0 0 0 0 0 0 0 0 0 0 1 1 0 0 1 0 0 1 0 0 0 0 1 0 0 1 0 0 0 0 1 0 1 0 0 0 0 0 1 1 0 0 0 0 0 0 0 0 1 0 0 0 1 0 0 1 0 0 0 0 1 0 1 0 0 0 0 0 0 1 0 1 0 0 1 0 0 0 0 1 0 1 0 0 0 0 0 0 1 1 0 0 0 0 0 0 1 1 0 0 0 0 0 0 1 1 0 0 0 0 1 0 1 0 0 0 0 0 1 0 0 1 0 0 0 0 0 0 1 0 0 0 0 1 0 1 1 0 0 0 0 0 0 0 0 0 0 0 0 2 0 0 0 0 0 0 0 2 0 0 0 0 0 0 1 1 0 0 0 0 0 0 1 1 1 0 0 0 0 1 0 0 0 0 0 0 1 1 0 0 1 0 0 0 0 1 0 0 0 0 0 0 0 1 0 1 0 1 0 0 0 1 0 0 1 0 0 0 0 1 0 0 0 0 0 0 0 1 0 1 0 1 0 0 0 1 0 0 0 0 1 0 0 1 0 0 0 0 0 0 1 1 0 0 0 0 1 0 1 0 0 0 0 1 1 0 0 0 0 0 0 0 1 0 1 0 0 0 0 0 1 0 1 0 0 0 0 0 1 0 0 1 0 0 1 0 0 0 1 0 0 0 0 1 0 0 1 0 0 0 0 0 0 1 1 0 0 0 0 0 0 0 2 0 0 0 1 0 0 0 1 0 0 0 0 0 0 0 1 0 0 1 0 0 0 0 1 0 0 1 1 0 0 1 0 0 0 0 0 0 0 1 1 0 0 0 1 0 0 1 0 0 0 0 1 0 0 0 0 0 1 0 1 0 0 0 0 0 1 0 1 0 0 1 0 0 0 0 1 1 0 0 0 0 0 0 0 0 0 0 1 0 0 1 0 0 0 0 1 0 0 1 0 0 0 0 1 0 0 1 0 0 0 0 1 0 1 0 0 0 0 0 0 1 1 0 0 0 0 0 0 1 1 0 1 0 0 0 0 0 1 0 1 0 0 0 1 0 0 0 1 0 0 0 1 0 0 0 0 1 0 0 1 0 0 0 1 0 0 0 1 0 0 0 1 0 0 0 1 0 0 0 2 0 0 0 0 0 0 0 1 0 0 0 1 0 0 0 1 0 0 0 0 0 0 1 0 0 0 0 0 1 0 1 0 0 0 0 1 1 0 0 0 0 0 0 1 1 0 0 0 0 1 1 0 0 0 0 0 0 1 1 0 0 0 0 0 0 2 0 0 0 0 0 0 -1 0 0 0 0 1 0 0 0 0 0 0 0 0 0 0 0 0 0 0 0 0 0 0 0 0 0 0 0 0 0 0 1 0 0 0 -1 0 0 0 0 0 0 0 -1 1 0 0 0 0 0 0 -1 1 0 0 0 0 0 -1 0 1 0 0 0 0 0 -1 0 1 0 0 0 0 0 -1 0 1 0 0 0 0 0 1 0 -1 0 0 -1 0 0 1 0 0 0 0 -1 0 0 0 0 1 0 0 0 0 0 -1 0 1 0 1 0 0 0 0 -1 0 0 -1 0 0 0 0 1 0 0 0 -1 0 0 0 1 0 0 0 -1 0 1 0 0 0 0 0 -1 0 1 0 0 0 0 0 0 0 1 0 0 -1 0 0 0 0 1 0 -1 0 0 0 0 1 -1 0 0 0 0 0 0 1 -1 0 0 0 0 0 0 1 -1 0 0 0 0 0 0 1 0 0 -1 0 0 0 0 1 0 0 -1 0 0 0 0 0 0 1 -1 0 0 1 0 0 -1 0 0 0 0 0 0 0 0 -1 0 0 1 0 0 0 0 -1 0 0 1 0 0 0 0 -1 0 0 1 0 0 0 0 -1 0 1 0 -1 0 0 0 0 0 1 0 0 0 0 0 -1 0 1 0 0 0 0 0 -1 0 1 0 0 1 0 0 0 0 -1 0 0 1 0 0 0 0 -1 0 0 0 0 1 0 -1 0 0 0 1 0 0 0 -1 0 0 0 0 0 1 0 0 -1 0 0 0 -1 1 0 0 0 0 0 0 -1 0 0 1 0 0 0 0 -1 1 0 0 0 0 0 0 -1 0 0 0 1 0 0 0 1 0 0 -1 0 0 0 0 0 1 0 -1 0 0 0 0 0 1 -1 0 0 0 0 -1 0 0 0 0 1 0 0 -1 0 1 0 0 0 0 0 1 0 0 0 0 -1 0 1 0 0 0 0 0 -1 0 0 0 1 0 0 0 -1 0 0 1 0 0 0 0 -1 0 0 1 0 0 0 0 -1 0 0 0 0 1 0 0 0 -1 0 0 0 1 0 0 0 -1 0 0 0 0 -1 0 1 0 0 0 0 0 0 0 -1 1 0 0 0 0 0 0 -1 1 -1 0 0 0 0 0 1 0 -1 0 0 0 0 0 1 0 0 0 0 0 0 0 0 0 0 0 0 0 1 -1 0 0 1 0 0 -1 0 0 0 0 1 0 0 -1 0 0 0 0 1 0 -1 0 0 0 0 0 1 -1 0 0 0 0 0 0 0 0 1 0 0 0 -1 0 0 -1 0 0 0 0 1 0 1 0 0 0 0 0 0 -1 0 -1 0 0 1 0 0 0 0 1 0 -1 0 0 0 0 0 0 1 -1 0 0 0 0 0 0 1 -1 0 0 0 0 0 0 1 -1 0 0 0 0 -1 0 1 0 0 0 0 0 -1 0 0 1 0 0 0 0 0 0 1 0 0 0 0 -1 0 -1 1 0 0 0 0 0 0 0 0 0 0 0 0 0 0 0 0 0 0 0 0 0 0 0 0 0 0 0 -1 1 0 0 0 0 0 0 -1 1 -1 0 0 0 0 1 0 0 0 0 0 0 1 -1 0 0 1 0 0 0 0 -1 0 0 0 0 0 0 0 -1 0 1 0 1 0 0 0 -1 0 0 1 0 0 0 0 -1 0 0 0 0 0 0 0 -1 0 1 0 1 0 0 0 -1 0 0 0 0 -1 0 0 1 0 0 0 0 0 0 -1 1 0 0 0 0 1 0 -1 0 0 0 0 -1 1 0 0 0 0 0 0 0 1 0 -1 0 0 0 0 0 1 0 -1 0 0 0 0 0 1 0 0 -1 0 0 -1 0 0 0 1 0 0 0 0 -1 0 0 1 0 0 0 0 0 0 -1 1 0 0 0 0 0 0 0 0 0 0 0 1 0 0 0 -1 0 0 0 0 0 0 0 -1 0 0 1 0 0 0 0 -1 0 0 1 1 0 0 -1 0 0 0 0 0 0 0 -1 1 0 0 0 1 0 0 -1 0 0 0 0 1 0 0 0 0 0 -1 0 1 0 0 0 0 0 -1 0 1 0 0 -1 0 0 0 0 1 -1 0 0 0 0 0 0 0 0 0 0 -1 0 0 1 0 0 0 0 -1 0 0 1 0 0 0 0 -1 0 0 1 0 0 0 0 -1 0 1 0 0 0 0 0 0 -1 1 0 0 0 0 0 0 -1 1 0 -1 0 0 0 0 0 1 0 1 0 0 0 -1 0 0 0 1 0 0 0 -1 0 0 0 0 1 0 0 -1 0 0 0 1 0 0 0 -1 0 0 0 1 0 0 0 -1 0 0 0 0 0 0 0 0 0 0 0 -1 0 0 0 1 0 0 0 -1 0 0 0 0 0 0 1 0 0 0 0 0 -1 0 1 0 0 0 0 1 -1 0 0 0 0 0 0 1 -1 0 0 0 0 -1 1 0 0 0 0 0 0 -1 1 0 0 0 0 0 0 0 0 0 0 0 0 -1 -1 -1 -1 0 0 -1 0 -1 0 -1 -1 -1 0 -1 -1 0 -1 0 0 0 0 -1 0 -1 0 -1 -1 -1 -1 -1 0 -1 -1 -1 -1 0 -1 -1 0 -1 -1 0 0 0 0 -1 0 0 1 0 0 -1 -1 -1 0 -1 -1 -1 -1 -1 -1 -1 1 0 0 -1 0 0 -1 -1 -1 -1 0 -1 1 -1 0 0 1 -1 -1 0 0 0 -1 -1 0 -1 0 0 -1 -1 -1 -1 -1 0 1 0 0 0 -1 0 -1 -1 -1 0 -1 0 1 0 -1 0 -1 -1 -1 0 -1 -1 -1 -1 1 -1 -1 -1 -1 0 0 -1 0 -1 -1 -1
4.13429 22 25 0 0 0 0 0 0 0 0 0 0 0 0 0 0 0 0 0 0 0 0 0 1 0 0 1 0 0 0 0 0 0 0 0 0 0 0 0 0 0 0 0 0 0 0 0 0 0 0 0 0 0 0 0 0 0 0 0 0 0 0 0 0 0 0 0 0 0 0 0 0 0 0 0 0 0 0 0 0 0 0 0 0 0 0 0 0 0 0 0 0 0 0 0 0 0 0 0 0 0 0 0 0 0 0 0 1 1 0 0 1 0 1 0 0 0 0 0 1 0 1 0 0 0 0 0 1 0 0 0 0 1 0 0 1 0 0 0 0 1 0 0 0 0 0 0 1 1 0 0 0 0 0 0 1 1 0 0 0 0 0 0 0 2 0 0 0 0 0 0 0 2 0 0 1 0 0 0 0 1 0 0 1 0 0 1 0 0 0 0 0 0 0 1 1 0 0 0 0 1 0 0 0 1 0 0 0 0 0 0 1 1 0 1 0 1 0 0 0 0 0 0 0 1 0 0 1 0 0 0 0 1 0 0 1 0 0 1 0 0 1 0 0 0 0 0 0 0 1 1 0 0 0 0 0 0 1 1 0 0 0 0 0 0 1 0 0 1 0 0 0 1 0 0 0 0 1 0 0 1 0 0 0 0 1 0 0 1 0 0 0 0 1 0 0 1 0 0 0 0 1 0 0 1 0 0 0 0 1 0 0 0 0 1 0 0 1 1 0 0 0 0 0 0 1 0 0 0 0 0 0 1 1 0 0 0 0 1 0 0 1 0 0 0 0 1 0 0 1 0 0 0 0 1 0 1 0 0 0 0 0 1 0 1 0 0 0 0 0 1 0 1 0 0 0 0 0 0 0 2 0 0 1 0 0 0 1 0 0 0 1 0 0 0 1 0 0 1 0 0 1 0 0 0 0 0 1 0 0 0 0 0 1 0 0 0 2 0 0 0 0 1 0 0 1 0 0 0 0 0 0 0 0 1 1 0 0 0 0 0 1 0 0 0 1 0 1 0 0 0 0 1 0 0 1 1 0 0 0 0 0 0 1 0 1 0 0 0 0 0 1 0 1 0 0 0 0 0 0 1 0 0 0 1 0 0 0 1 1 0 0 0 0 0 1 0 0 0 0 1 0 1 1 0 0 0 0 0 0 0 1 1 0 0 0 0 0 0 2 0 0 0 0 0 0 0 1 0 1 0 0 0 0 0 1 0 1 0 0 0 0 0 1 0 1 0 0 0 0 0 1 0 0 0 0 1 0 0 0 1 0 0 0 0 1 0 0 1 0 0 0 0 1 0 0 1 0 0 0 1 0 0 1 0 0 0 0 1 0 1 1 0 0 0 0 0 0 0 1 0 0 1 0 0 0 2 0 0 0 0 0 0 0 1 0 0 1 0 0 0 0 1 1 0 0 0 0 0 0 1 0 0 1 0 0 0 0 0 1 1 0 0 0 0 0 0 1 0 0 0 0 1 0 1 1 0 0 0 0 0 0 0 0 0 0 1 1 0 0 0 1 0 1 0 0 0 0 0 1 1 0 0 0 0 0 0 1 1 0 0 0 0 0 0 1 1 0 0 0 0 0 1 0 1 0 0 0 0 0 1 0 0 1 0 0 0 0 0 0 1 0 0 1 0 0 0 0 1 0 0 1 0 0 0 0 0 0 0 0 0 2 0 0 0 0 0 0 0 2 0 0 0 0 0 0 0 2 0 0 0 0 0 0 0 2 0 0 0 0 0 1 0 1 0 0 1 0 1 0 0 0 1 0 1 0 0 0 0 0 0 0 1 0 0 0 0 1 0 1 1 0 0 0 0 0 1 0 0 0 0 0 1 0 0 0 1 0 0 0 0 1 0 1 1 0 0 0 0 0 0 0 0 0 0 2 0 0 0 0 0 0 0 2 0 0 0 0 1 0 0 1 0 0 0 0 1 0 0 1 0 0 0 0 1 1 0 0 0 0 0 0 1 1 0 0 0 0 0 0 1 1 0 0 0 0 0 0 0 0 2 0 0 0 0 0 0 0 2 0 0 0 0 0 0 0 2 0 0 0 0 0 0 0 1 0 0 1 1 0 0 0 0 0 0 1 1 0 0 0 0 0 0 1 0 0 0 0 0 0 0 2 2 0 0 0 0 0 0 0 0 0 0 1 1 0 0 0 1 0 0 1 0 0 0 0 1 0 0 1 0 0 0 0 1 0 0 0 0 1 0 0 1 0 0 0 0 1 0 0 1 0 0 0 0 1 0 0 0 0 0 1 0 0 0 1 0 0 0 0 0 0 0 2 0 0 0 0 0 0 0 2 0 0 0 0 0 0 1 1 0 1 0 0 0 0 1 0 0 0 0 0 0 1 1 0 0 0 0 0 1 0 1 0 1 0 0 0 0 0 0 1 1 0 0 0 0 0 0 1 0 1 1 0 0 0 0 0 1 0 0 1 0 0 0 0 1 0 0 1 0 0 0 0 1 0 0 1 0 0 0 0 0 0 0 0 2 0 0 0 0 0 0 0 1 0 0 1 0 0 0 1 0 0 0 1 0 0 0 1 1 0 0 0 0 1 0 0 1 0 0 0 0 0 0 1 0 0 1 0 0 0 0 1 0 0 1 0 0 1 1 0 0 0 0 0 0 0 0 0 0 -1 1 0 0 1 0 -1 0 0 0 0 0 1 0 -1 0 0 0 0 0 1 0 0 0 0 -1 0 0 1 0 0 0 0 -1 0 0 0 0 0 0 -1 1 0 0 0 0 0 0 -1 1 0 0 0 0 0 0 0 0 0 0 0 0 0 0 0 0 0 0 -1 0 0 0 0 1 0 0 -1 0 0 1 0 0 0 0 0 0 0 1 -1 0 0 0 0 -1 0 0 0 1 0 0 0 0 0 0 -1 1 0 1 0 -1 0 0 0 0 0 0 0 -1 0 0 1 0 0 0 0 -1 0 0 1 0 0 -1 0 0 1 0 0 0 0 0 0 0 1 -1 0 0 0 0 0 0 1 -1 0 0 0 0 0 0 1 0 0 -1 0 0 0 1 0 0 0 0 -1 0 0 1 0 0 0 0 -1 0 0 1 0 0 0 0 -1 0 0 1 0 0 0 0 -1 0 0 1 0 0 0 0 -1 0 0 0 0 1 0 0 -1 1 0 0 0 0 0 0 -1 0 0 0 0 0 0 -1 1 0 0 0 0 -1 0 0 1 0 0 0 0 -1 0 0 1 0 0 0 0 -1 0 1 0 0 0 0 0 -1 0 1 0 0 0 0 0 -1 0 1 0 0 0 0 0 0 0 0 0 0 1 0 0 0 -1 0 0 0 1 0 0 0 -1 0 0 -1 0 0 1 0 0 0 0 0 1 0 0 0 0 0 -1 0 0 0 0 0 0 0 0 -1 0 0 1 0 0 0 0 0 0 0 0 -1 1 0 0 0 0 0 1 0 0 0 -1 0 -1 0 0 0 0 1 0 0 -1 1 0 0 0 0 0 0 -1 0 1 0 0 0 0 0 -1 0 1 0 0 0 0 0 0 -1 0 0 0 1 0 0 0 -1 1 0 0 0 0 0 1 0 0 0 0 -1 0 1 -1 0 0 0 0 0 0 0 -1 1 0 0 0 0 0 0 0 0 0 0 0 0 0 0 1 0 -1 0 0 0 0 0 -1 0 1 0 0 0 0 0 -1 0 1 0 0 0 0 0 -1 0 0 0 0 1 0 0 0 -1 0 0 0 0 1 0 0 -1 0 0 0 0 1 0 0 -1 0 0 0 1 0 0 -1 0 0 0 0 1 0 1 -1 0 0 0 0 0 0 0 -1 0 0 1 0 0 0 0 0 0 0 0 0 0 0 1 0 0 -1 0 0 0 0 1 -1 0 0 0 0 0 0 1 0 0 -1 0 0 0 0 0 -1 1 0 0 0 0 0 0 -1 0 0 0 0 1 0 1 -1 0 0 0 0 0 0 0 0 0 0 1 -1 0 0 0 1 0 -1 0 0 0 0 0 -1 1 0 0 0 0 0 0 -1 1 0 0 0 0 0 0 -1 1 0 0 0 0 0 -1 0 1 0 0 0 0 0 -1 0 0 1 0 0 0 0 0 0 1 0 0 -1 0 0 0 0 1 0 0 -1 0 0 0 0 0 0 0 0 0 0 0 0 0 0 0 0 0 0 0 0 0 0 0 0 0 0 0 0 0 0 0 0 0 0 0 0 0 0 0 1 0 -1 0 0 -1 0 1 0 0 0 1 0 -1 0 0 0 0 0 0 0 -1 0 0 0 0 1 0 1 -1 0 0 0 0 0 1 0 0 0 0 0 -1 0 0 0 -1 0 0 0 0 1 0 1 -1 0 0 0 0 0 0 0 0 0 0 0 0 0 0 0 0 0 0 0 0 0 0 0 1 0 0 -1 0 0 0 0 1 0 0 -1 0 0 0 0 1 -1 0 0 0 0 0 0 1 -1 0 0 0 0 0 0 1 -1 0 0 0 0 0 0 0 0 0 0 0 0 0 0 0 0 0 0 0 0 0 0 0 0 0 0 0 0 0 0 0 0 1 0 0 -1 1 0 0 0 0 0 0 -1 -1 0 0 0 0 0 0 1 0 0 0 0 0 0 0 0 0 0 0 0 0 0 0 0 0 0 0 -1 1 0 0 0 1 0 0 -1 0 0 0 0 1 0 0 -1 0 0 0 0 1 0 0 0 0 -1 0 0 1 0 0 0 0 -1 0 0 1 0 0 0 0 -1 0 0 0 0 0 -1 0 0 0 1 0 0 0 0 0 0 0 0 0 0 0 0 0 0 0 0 0 0 0 0 0 0 1 -1 0 -1 0 0 0 0 1 0 0 0 0 0 0 -1 1 0 0 0 0 0 -1 0 1 0 1 0 0 0 0 0 0 -1 1 0 0 0 0 0 0 -1 0 1 -1 0 0 0 0 0 1 0 0 -1 0 0 0 0 1 0 0 -1 0 0 0 0 1 0 0 -1 0 0 0 0 0 0 0 0 0 0 0 0 0 0 0 0 -1 0 0 1 0 0 0 -1 0 0 0 1 0 0 0 -1 1 0 0 0 0 -1 0 0 1 0 0 0 0 0 0 1 0 0 -1 0 0 0 0 1 0 0 -1 0 0 -1 1 0 0 0 0 0 0 0 0 0 0 0 -1 1 -1 -1 -1 0 -1 0 -1 0 0 -1 0 -1 -1 -1 0 -1 -1 -1 -1 -1 -1 -1 -1 0 -1 -1 -1 -1 1 -1 -1 1 -1 -1 -1 -1 0 0 -1 -1 0 1 0 -1 -1 -1 -1 0 -1 -1 -1 -1 -1 -1 -1 1 0 0 -1 0 0 -1 -1 -1 0 0 -1 1 -1 0 0 1 -1 -1 1 -1 0 0 0 0 0 1 -1 -1 -1 -1 -1 -1 0 0 1 -1 1 -1 -1 0 -1 -1 0 -1 -1 0 -1 -1 -1 -1 -1 -1 0 -1 0 -1 -1 0 -1 0 -1 -1 0 0 0 0 -1 0 0
9.134872 23 24 0 0 0 0 0 0 0 0 0 0 0 0 0 0 0 0 0 0 0 0 0 0 1 1 0 0 0 0 0 0 0 0 0 0 0 0 0 0 0 0 0 0 0 0 0 0 0 0 0 0 0 0 0 0 0 0 0 0 0 0 0 0 0 0 0 0 0 0 0 0 0 0 0 0 0 0 0 0 0 0 0 0 0 0 0 0 0 0 0 0 0 0 0 0 0 0 0 0 0 0 1 1 0 0 0 0 0 0 0 1 0 0 0 0 1 0 0 1 0 1 0 0 0 0 0 1 0 0 1 0 0 0 1 0 0 0 0 1 0 0 0 0 0 1 0 1 0 0 0 0 0 0 1 1 0 0 0 0 0 0 1 0 0 1 0 0 0 0 1 0 0 1 0 0 0 0 1 0 0 1 0 0 0 0 0 0 1 1 0 1 0 0 0 0 0 1 0 1 0 0 1 0 0 0 0 0 0 0 2 0 0 0 1 0 0 0 0 1 0 0 2 0 0 0 0 0 0 0 1 1 0 0 0 0 0 0 1 1 0 0 0 0 0 0 0 1 0 0 0 1 0 0 0 1 0 0 0 0 1 0 0 1 0 0 0 1 0 0 0 0 0 2 0 0 0 0 1 0 0 1 0 0 0 0 0 0 0 1 0 0 1 0 1 0 0 0 0 1 0 0 1 0 0 0 0 1 0 0 1 0 0 0 0 1 0 0 1 0 0 1 0 0 0 0 0 0 0 0 2 0 0 0 0 0 0 0 2 0 0 0 0 0 0 0 2 0 0 0 0 0 0 0 1 0 0 1 1 0 0 0 0 0 0 1 0 0 0 0 1 0 0 1 0 0 0 0 1 0 0 1 0 0 0 0 0 1 1 0 0 0 0 0 0 1 1 0 0 1 0 0 0 1 0 0 0 0 0 0 0 2 0 0 0 0 0 0 0 1 1 0 0 0 1 1 0 0 0 0 0 0 1 1 0 0 0 0 0 0 1 1 0 0 0 0 0 0 1 1 0 0 0 0 0 0 0 0 1 1 0 0 0 0 0 0 1 1 0 0 0 0 1 0 1 0 0 0 0 1 1 0 0 0 0 0 0 1 0 0 1 0 0 0 0 0 0 0 0 1 1 0 0 1 0 0 0 0 1 0 0 1 0 0 0 0 1 0 0 1 0 0 0 0 1 0 0 1 0 0 0 0 1 0 0 1 0 0 0 0 0 1 0 1 0 0 0 0 0 1 0 0 0 0 1 0 1 0 0 0 0 0 0 0 2 0 0 0 0 0 0 0 2 0 1 0 0 0 0 0 1 0 1 0 0 0 0 1 0 0 2 0 0 0 0 0 0 0 1 0 0 0 0 1 0 0 0 0 0 1 0 0 0 1 0 0 0 1 0 0 0 1 0 0 1 0 0 0 0 1 0 1 0 0 0 0 0 1 0 0 0 0 0 0 1 1 0 1 0 0 0 1 0 0 0 0 0 1 0 0 0 1 0 1 0 0 0 0 1 0 0 0 0 1 0 0 1 0 0 0 0 2 0 0 0 0 0 0 0 1 0 0 1 0 0 0 0 1 0 0 1 0 1 0 0 0 0 0 1 0 1 0 0 0 0 0 1 0 0 1 0 0 0 0 0 1 0 2 0 0 0 0 0 0 0 0 0 1 0 0 0 1 0 0 0 1 0 0 0 1 0 0 0 1 0 0 1 0 0 0 0 1 0 0 1 0 1 0 1 0 0 0 0 0 0 0 0 0 1 1 0 0 0 0 0 1 0 1 0 0 0 0 0 1 0 1 0 0 0 0 0 1 0 1 0 0 0 0 0 0 0 1 0 1 0 0 0 0 0 1 0 1 0 0 0 0 0 1 0 1 0 0 1 0 0 0 0 1 0 0 0 0 1 0 0 1 0 0 0 0 1 0 0 1 0 1 0 0 0 0 0 1 0 0 0 0 2 0 0 0 0 0 1 0 1 0 0 0 0 0 1 0 0 1 0 0 1 0 0 0 0 0 0 1 0 1 0 0 0 0 0 1 0 0 0 1 0 0 0 1 0 0 1 0 1 0 0 0 0 0 1 0 1 0 0 0 1 0 0 0 1 0 0 0 1 0 0 0 1 0 0 0 0 0 0 1 0 1 0 0 0 0 0 1 1 0 0 0 0 0 0 1 0 0 1 0 0 0 0 0 1 0 1 0 0 0 0 0 1 0 1 0 0 0 0 1 1 0 0 0 0 1 0 0 1 0 0 0 0 0 0 0 1 1 0 0 0 0 0 0 1 1 0 0 0 0 0 0 1 0 1 0 0 0 0 0 1 0 1 0 0 0 0 0 0 1 1 0 0 0 0 0 0 1 1 0 1 0 0 0 0 1 0 0 0 0 0 0 1 0 1 0 0 0 0 0 1 1 0 0 0 0 0 0 1 0 1 0 0 0 0 0 1 0 1 0 0 0 0 0 1 0 1 0 1 0 0 0 0 1 0 0 1 0 0 0 0 1 0 0 1 0 1 0 0 0 0 0 0 0 0 1 0 1 0 0 0 0 0 1 0 1 0 0 0 0 0 1 0 1 0 0 0 0 2 0 0 0 0 0 0 0 2 0 0 0 0 0 0 0 2 0 0 0 0 0 1 -1 0 0 0 0 0 0 0 -1 0 0 0 0 1 0 0 -1 0 1 0 0 0 0 0 -1 0 0 1 0 0 0 1 0 0 0 0 -1 0 0 0 0 0 1 0 -1 0 0 0 0 0 0 1 -1 0 0 0 0 0 0 -1 0 0 1 0 0 0 0 -1 0 0 1 0 0 0 0 -1 0 0 1 0 0 0 0 0 0 -1 1 0 -1 0 0 0 0 0 1 0 -1 0 0 1 0 0 0 0 0 0 0 0 0 0 0 1 0 0 0 0 -1 0 0 0 0 0 0 0 0 0 0 1 -1 0 0 0 0 0 0 1 -1 0 0 0 0 0 0 0 -1 0 0 0 1 0 0 0 1 0 0 0 0 -1 0 0 1 0 0 0 -1 0 0 0 0 0 0 0 0 0 0 1 0 0 -1 0 0 0 0 0 0 0 -1 0 0 1 0 1 0 0 0 0 -1 0 0 1 0 0 0 0 -1 0 0 1 0 0 0 0 -1 0 0 1 0 0 -1 0 0 0 0 0 0 0 0 0 0 0 0 0 0 0 0 0 0 0 0 0 0 0 0 0 0 0 0 0 0 0 0 -1 0 0 1 -1 0 0 0 0 0 0 1 0 0 0 0 -1 0 0 1 0 0 0 0 -1 0 0 1 0 0 0 0 0 1 -1 0 0 0 0 0 0 1 -1 0 0 1 0 0 0 -1 0 0 0 0 0 0 0 0 0 0 0 0 0 0 0 1 -1 0 0 0 -1 1 0 0 0 0 0 0 -1 1 0 0 0 0 0 0 -1 1 0 0 0 0 0 0 -1 1 0 0 0 0 0 0 0 0 1 -1 0 0 0 0 0 0 1 -1 0 0 0 0 1 0 -1 0 0 0 0 -1 1 0 0 0 0 0 0 -1 0 0 1 0 0 0 0 0 0 0 0 1 -1 0 0 1 0 0 0 0 -1 0 0 1 0 0 0 0 -1 0 0 1 0 0 0 0 -1 0 0 1 0 0 0 0 -1 0 0 1 0 0 0 0 0 -1 0 1 0 0 0 0 0 -1 0 0 0 0 -1 0 1 0 0 0 0 0 0 0 0 0 0 0 0 0 0 0 0 0 -1 0 0 0 0 0 1 0 -1 0 0 0 0 1 0 0 0 0 0 0 0 0 0 0 1 0 0 0 0 -1 0 0 0 0 0 -1 0 0 0 1 0 0 0 -1 0 0 0 1 0 0 -1 0 0 0 0 1 0 -1 0 0 0 0 0 1 0 0 0 0 0 0 -1 1 0 -1 0 0 0 1 0 0 0 0 0 1 0 0 0 -1 0 -1 0 0 0 0 1 0 0 0 0 -1 0 0 1 0 0 0 0 0 0 0 0 0 0 0 0 -1 0 0 1 0 0 0 0 -1 0 0 1 0 -1 0 0 0 0 0 1 0 -1 0 0 0 0 0 1 0 0 1 0 0 0 0 0 -1 0 0 0 0 0 0 0 0 0 0 0 1 0 0 0 -1 0 0 0 1 0 0 0 -1 0 0 0 1 0 0 -1 0 0 0 0 1 0 0 -1 0 -1 0 1 0 0 0 0 0 0 0 0 0 1 -1 0 0 0 0 0 1 0 -1 0 0 0 0 0 1 0 -1 0 0 0 0 0 1 0 -1 0 0 0 0 0 0 0 -1 0 1 0 0 0 0 0 -1 0 1 0 0 0 0 0 -1 0 1 0 0 -1 0 0 0 0 1 0 0 0 0 -1 0 0 1 0 0 0 0 -1 0 0 1 0 -1 0 0 0 0 0 1 0 0 0 0 0 0 0 0 0 0 1 0 -1 0 0 0 0 0 1 0 0 -1 0 0 -1 0 0 0 0 0 0 1 0 -1 0 0 0 0 0 1 0 0 0 -1 0 0 0 1 0 0 1 0 -1 0 0 0 0 0 1 0 -1 0 0 0 1 0 0 0 -1 0 0 0 1 0 0 0 -1 0 0 0 0 0 0 -1 0 1 0 0 0 0 0 -1 1 0 0 0 0 0 0 -1 0 0 1 0 0 0 0 0 1 0 -1 0 0 0 0 0 1 0 -1 0 0 0 0 -1 1 0 0 0 0 -1 0 0 1 0 0 0 0 0 0 0 -1 1 0 0 0 0 0 0 -1 1 0 0 0 0 0 0 -1 0 1 0 0 0 0 0 -1 0 1 0 0 0 0 0 0 -1 1 0 0 0 0 0 0 -1 1 0 -1 0 0 0 0 1 0 0 0 0 0 0 -1 0 1 0 0 0 0 0 -1 1 0 0 0 0 0 0 -1 0 1 0 0 0 0 0 -1 0 1 0 0 0 0 0 -1 0 1 0 -1 0 0 0 0 1 0 0 -1 0 0 0 0 1 0 0 -1 0 1 0 0 0 0 0 0 0 0 1 0 -1 0 0 0 0 0 1 0 -1 0 0 0 0 0 1 0 -1 0 0 0 0 0 0 0 0 0 0 0 0 0 0 0 0 0 0 0 0 0 0 0 0 0 0 -1 -1 0 -1 0 -1 0 -1 0 0 -1 -1 -1 -1 -1 -1 0 -1 0 0 0 1 -1 0 -1 0 0 -1 -1 -1 -1 0 -1 0 -1 -1 0 -1 -1 -1 -1 -1 0 0 -1 0 -1 0 0 0 1 0 -1 -1 -1 -1 -1 -1 -1 -1 -1 -1 0 1 0 0 -1 -1 -1 0 -1 0 -1 -1 -1 0 -1 -1 -1 0 -1 -1 -1 0 0 -1 0 -1 -1 0 0 0 -1 -1 -1 -1 0 1 -1 0 -1 -1 1 0 -1 0 0 -1 0 0 0 -1 1 -1 -1 -1 0 -1 -1 0 -1 1 0 -1 -1 0 0 1 0 -1 -1 -1 -1
3.618088 23 25 0 0 0 0 0 0 0 0 0 0 0 0 0 0 0 0 0 0 0 0 0 0 1 0 1 0 0 0 0 0 0 0 0 0 0 0 0 0 0 0 0 0 0 0 0 0 0 0 0 0 0 0 0 0 0 0 0 0 0 0 0 0 0 0 0 0 0 0 0 0 0 0 0 0 0 0 0 0 0 0 0 0 0 0 0 0 0 0 0 0 0 0 0 0 0 0 0 0 0 0 1 0 0 0 0 1 0 0 0 0 0 1 0 0 1 0 0 0 0 2 0 0 0 0 0 0 0 0 1 0 1 0 1 0 0 0 0 0 1 0 0 0 0 1 0 1 0 0 0 0 0 0 1 1 0 0 0 0 0 0 0 0 1 1 0 0 0 0 0 0 1 1 0 1 0 0 0 0 0 1 0 1 0 0 0 0 0 1 0 0 0 0 0 1 0 1 0 0 1 0 1 0 0 0 0 0 0 0 1 1 0 0 1 0 1 0 0 0 0 0 1 0 1 0 0 0 0 0 1 0 1 0 0 0 0 0 2 0 0 0 0 0 0 0 0 0 0 0 1 1 0 0 0 1 0 0 1 0 0 0 0 1 0 0 0 0 1 0 0 0 0 1 0 0 0 1 1 0 0 0 0 0 0 1 0 0 0 0 0 0 1 1 1 0 0 0 0 0 0 1 1 0 0 0 0 0 0 1 1 0 0 0 0 0 0 1 1 0 0 0 0 0 0 1 0 0 0 0 1 0 1 0 0 0 0 0 2 0 0 0 0 0 0 0 2 0 0 0 0 0 0 0 1 0 0 1 0 0 0 0 1 0 0 1 0 0 0 0 1 0 0 1 0 0 0 0 0 0 1 1 0 0 0 0 0 2 0 0 0 0 0 0 0 2 0 0 1 1 0 0 0 0 0 0 0 0 0 0 0 1 0 1 0 0 0 1 0 1 0 0 1 0 0 1 0 0 0 0 0 0 0 1 1 0 0 0 0 0 0 1 0 0 0 1 0 1 0 1 0 0 0 0 0 1 0 0 1 0 0 0 0 1 0 0 1 0 0 0 0 1 1 0 0 0 0 0 0 0 2 0 0 0 0 0 0 0 1 0 1 0 0 0 0 0 0 0 0 1 1 0 0 2 0 0 0 0 0 0 0 2 0 0 0 0 0 0 0 2 0 0 0 0 0 0 0 1 0 1 0 0 0 0 0 2 0 0 0 0 0 0 0 2 0 0 0 0 0 0 0 1 0 0 0 0 1 0 0 0 1 0 0 0 1 0 0 0 1 0 0 0 1 0 0 0 1 0 0 0 1 0 0 1 0 0 0 1 0 0 1 1 0 0 0 0 0 0 1 1 0 0 0 0 0 0 1 0 0 0 0 0 0 1 0 0 0 1 0 0 0 1 0 1 0 0 0 0 0 1 0 0 0 1 0 0 0 1 0 1 0 0 0 0 0 1 0 1 0 0 0 1 0 0 0 1 0 1 0 0 0 0 0 0 0 0 0 1 1 0 0 0 0 1 0 0 1 0 0 1 0 1 0 0 0 0 0 1 0 0 0 0 1 0 0 1 0 0 0 0 1 0 1 0 0 0 0 0 1 0 1 0 0 0 0 0 1 0 0 1 0 0 0 1 0 0 0 1 0 0 0 1 0 0 0 0 0 1 0 0 0 1 0 0 0 1 0 0 0 1 0 0 0 1 0 0 0 1 0 0 0 1 0 0 0 1 0 0 1 0 0 0 0 1 0 0 1 0 1 0 0 0 0 0 1 1 0 0 0 0 0 0 1 1 0 0 0 0 0 0 1 1 0 0 0 0 0 0 0 0 0 0 1 1 0 0 1 0 0 0 0 1 0 0 1 0 0 0 0 1 0 0 0 0 0 1 0 1 0 0 0 0 0 1 0 1 0 0 0 0 0 1 0 1 0 0 0 0 0 1 0 1 0 0 0 1 1 0 0 0 0 0 1 1 0 0 0 0 0 0 1 1 0 0 0 0 0 0 0 0 1 0 0 1 0 0 0 0 1 0 0 1 0 0 0 0 1 0 0 1 0 0 1 0 0 0 0 1 0 0 1 0 0 0 0 1 2 0 0 0 0 0 0 0 1 0 0 0 0 0 0 1 1 0 0 0 0 1 0 0 0 0 0 1 1 0 0 0 0 0 0 1 0 0 1 0 0 0 0 1 1 0 0 0 0 0 0 0 1 1 0 0 0 0 0 0 1 1 0 0 0 0 0 0 1 1 0 0 0 0 0 1 0 1 0 0 0 0 0 0 0 1 0 1 0 0 0 0 0 0 1 1 0 0 0 0 0 0 1 1 0 1 0 0 0 0 1 0 0 0 0 0 0 1 1 0 0 0 0 0 1 1 0 0 0 0 0 0 0 0 1 1 0 0 0 0 0 1 0 1 0 0 1 0 0 0 1 0 0 0 0 1 0 0 1 0 0 0 0 1 0 0 1 0 0 0 0 1 0 1 0 0 0 0 0 0 1 1 0 0 0 0 1 0 1 0 0 0 0 0 0 2 0 0 0 0 0 0 0 2 0 0 0 0 0 1 0 1 0 0 0 0 0 0 1 0 0 0 1 0 0 0 1 0 0 0 1 0 0 1 1 0 0 0 0 0 1 0 0 0 0 -1 0 0 0 0 0 -1 0 0 1 0 0 0 0 0 0 0 0 0 0 0 0 0 1 0 -1 0 1 0 0 0 0 0 -1 0 0 0 0 1 0 -1 0 0 0 0 0 0 1 -1 0 0 0 0 0 0 0 0 -1 1 0 0 0 0 0 0 -1 1 0 -1 0 0 0 0 0 1 0 -1 0 0 0 0 0 1 0 0 0 0 0 -1 0 1 0 0 -1 0 1 0 0 0 0 0 0 0 1 -1 0 0 1 0 -1 0 0 0 0 0 1 0 -1 0 0 0 0 0 1 0 -1 0 0 0 0 0 0 0 0 0 0 0 0 0 0 0 0 0 -1 1 0 0 0 1 0 0 -1 0 0 0 0 1 0 0 0 0 -1 0 0 0 0 1 0 0 0 -1 1 0 0 0 0 0 0 -1 0 0 0 0 0 0 1 -1 1 0 0 0 0 0 0 -1 1 0 0 0 0 0 0 -1 1 0 0 0 0 0 0 -1 1 0 0 0 0 0 0 -1 0 0 0 0 1 0 -1 0 0 0 0 0 0 0 0 0 0 0 0 0 0 0 0 0 0 0 0 0 -1 0 0 1 0 0 0 0 -1 0 0 1 0 0 0 0 -1 0 0 1 0 0 0 0 0 0 -1 1 0 0 0 0 0 0 0 0 0 0 0 0 0 0 0 0 -1 1 0 0 0 0 0 0 0 0 0 0 0 1 0 -1 0 0 0 -1 0 1 0 0 -1 0 0 1 0 0 0 0 0 0 0 1 -1 0 0 0 0 0 0 1 0 0 0 -1 0 -1 0 1 0 0 0 0 0 -1 0 0 1 0 0 0 0 -1 0 0 1 0 0 0 0 -1 1 0 0 0 0 0 0 0 0 0 0 0 0 0 0 0 -1 0 1 0 0 0 0 0 0 0 0 1 -1 0 0 0 0 0 0 0 0 0 0 0 0 0 0 0 0 0 0 0 0 0 0 0 0 0 0 1 0 -1 0 0 0 0 0 0 0 0 0 0 0 0 0 0 0 0 0 0 0 0 0 -1 0 0 0 0 1 0 0 0 -1 0 0 0 1 0 0 0 -1 0 0 0 1 0 0 0 -1 0 0 0 1 0 0 -1 0 0 0 1 0 0 1 -1 0 0 0 0 0 0 1 -1 0 0 0 0 0 0 -1 0 0 0 0 0 0 1 0 0 0 -1 0 0 0 1 0 -1 0 0 0 0 0 1 0 0 0 -1 0 0 0 1 0 -1 0 0 0 0 0 1 0 -1 0 0 0 1 0 0 0 -1 0 1 0 0 0 0 0 0 0 0 0 -1 1 0 0 0 0 -1 0 0 1 0 0 -1 0 1 0 0 0 0 0 -1 0 0 0 0 1 0 0 -1 0 0 0 0 1 0 -1 0 0 0 0 0 1 0 -1 0 0 0 0 0 1 0 0 1 0 0 0 -1 0 0 0 1 0 0 0 -1 0 0 0 0 0 1 0 0 0 -1 0 0 0 1 0 0 0 -1 0 0 0 1 0 0 0 -1 0 0 0 1 0 0 0 -1 0 0 1 0 0 0 0 -1 0 0 -1 0 1 0 0 0 0 0 -1 1 0 0 0 0 0 0 -1 1 0 0 0 0 0 0 -1 1 0 0 0 0 0 0 0 0 0 0 -1 1 0 0 -1 0 0 0 0 1 0 0 -1 0 0 0 0 1 0 0 0 0 0 -1 0 1 0 0 0 0 0 -1 0 1 0 0 0 0 0 -1 0 1 0 0 0 0 0 -1 0 1 0 0 0 -1 1 0 0 0 0 0 1 -1 0 0 0 0 0 0 1 -1 0 0 0 0 0 0 0 0 -1 0 0 1 0 0 0 0 -1 0 0 1 0 0 0 0 -1 0 0 1 0 0 1 0 0 0 0 -1 0 0 1 0 0 0 0 -1 0 0 0 0 0 0 0 0 1 0 0 0 0 0 0 -1 -1 0 0 0 0 1 0 0 0 0 0 -1 1 0 0 0 0 0 0 -1 0 0 1 0 0 0 0 -1 1 0 0 0 0 0 0 0 1 -1 0 0 0 0 0 0 1 -1 0 0 0 0 0 0 1 -1 0 0 0 0 0 -1 0 1 0 0 0 0 0 0 0 1 0 -1 0 0 0 0 0 0 1 -1 0 0 0 0 0 0 1 -1 0 -1 0 0 0 0 1 0 0 0 0 0 0 -1 1 0 0 0 0 0 -1 1 0 0 0 0 0 0 0 0 1 -1 0 0 0 0 0 1 0 -1 0 0 -1 0 0 0 1 0 0 0 0 -1 0 0 1 0 0 0 0 -1 0 0 1 0 0 0 0 -1 0 1 0 0 0 0 0 0 -1 1 0 0 0 0 1 0 -1 0 0 0 0 0 0 0 0 0 0 0 0 0 0 0 0 0 0 0 0 -1 0 1 0 0 0 0 0 0 1 0 0 0 -1 0 0 0 1 0 0 0 -1 0 0 -1 1 0 0 0 0 0 0 0 1 0 0 -1 0 0 0 -1 -1 0 -1 -1 -1 0 0 -1 0 -1 -1 0 0 -1 -1 -1 0 -1 -1 -1 -1 0 -1 0 -1 -1 1 -1 -1 0 -1 -1 -1 -1 -1 0 -1 -1 0 0 1 -1 -1 -1 -1 -1 -1 -1 -1 -1 -1 -1 0 1 0 0 -1 -1 -1 0 -1 0 0 -1 -1 0 -1 -1 -1 0 -1 -1 0 -1 0 0 1 -1 0 1 -1 0 -1 -1 -1 -1 0 0 0 -1 0 -1 0 1 -1 0 0 -1 -1 -1 -1 -1 0 -1 -1 -1 0 -1 0 0 -1 0 0 0 -1 0 0 1 1 -1 -1 0 0
7.727801 23 26 0 0 0 0 0 0 0 0 0 0 0 0 0 0 0 0 0 0 0 0 0 0 1 0 0 1 0 0 0 0 0 0 0 0 0 0 0 0 0 0 0 0 0 0 0 0 0 0 0 0 0 0 0 0 0 0 0 0 0 0 0 0 0 0 0 0 0 0 0 0 0 0 0 0 0 0 0 0 0 0 0 0 0 0 0 0 0 0 0 0 0 0 0 0 0 0 0 0 0 0 1 0 0 0 0 0 1 0 0 0 0 0 0 0 1 1 0 0 0 1 1 0 0 0 1 0 0 0 1 0 0 0 1 0 0 0 1 0 0 0 0 0 0 1 1 0 0 0 0 1 0 0 1 0 0 0 0 0 0 0 0 0 0 2 1 0 0 0 0 0 0 1 0 0 0 0 0 0 0 2 0 0 0 0 0 0 0 2 0 0 0 0 0 0 0 2 0 0 0 0 1 0 1 0 0 1 0 0 1 0 0 0 1 0 0 1 0 0 0 0 1 0 0 1 0 0 0 0 1 0 0 0 0 0 1 0 1 0 0 0 0 0 1 0 0 0 0 0 0 1 1 0 0 1 0 0 0 0 1 0 0 1 0 0 0 0 1 0 0 0 0 2 0 0 0 0 1 1 0 0 0 0 0 0 0 1 0 0 0 0 1 0 1 1 0 0 0 0 0 0 1 1 0 0 0 0 0 0 1 1 0 0 0 0 0 0 1 0 1 0 0 0 0 0 0 0 0 0 2 0 0 0 0 0 0 0 2 0 0 0 0 1 0 0 1 0 0 0 0 0 0 0 1 0 0 1 0 0 0 0 1 0 0 1 0 0 0 0 1 0 0 1 0 0 0 0 1 0 0 1 0 0 0 0 0 2 0 0 0 0 0 0 0 2 0 0 0 1 0 0 0 1 0 0 0 0 0 0 0 2 0 0 0 0 1 0 0 1 0 0 0 1 0 1 0 0 0 0 0 1 0 1 0 0 0 0 0 0 0 1 1 0 0 0 0 1 0 1 0 0 0 0 0 1 0 0 1 0 0 0 0 1 0 0 1 0 0 0 0 0 1 0 1 0 0 0 0 1 1 0 0 0 0 0 0 1 0 0 1 0 0 0 0 0 0 0 0 1 1 0 0 1 0 0 0 0 1 0 0 1 1 0 0 0 0 0 0 1 1 0 0 0 0 0 0 1 0 1 0 0 0 0 0 1 0 1 0 0 0 0 0 1 0 1 0 0 0 0 0 0 0 1 0 0 1 0 0 0 0 1 0 0 1 0 1 0 0 0 0 0 1 0 1 0 0 0 0 0 1 0 0 0 0 0 0 1 1 0 1 0 0 0 0 0 1 0 1 0 1 0 0 0 0 0 0 1 0 0 0 0 0 1 0 0 0 1 0 0 0 1 0 0 0 1 0 0 0 1 1 0 0 0 0 0 0 1 1 0 0 0 0 0 0 1 0 0 0 0 1 1 0 0 0 0 0 1 1 0 0 0 0 1 0 0 0 0 1 0 0 1 0 0 0 0 1 0 1 0 0 1 0 0 0 0 1 0 0 0 0 0 1 0 1 0 0 0 0 0 1 0 1 0 0 0 0 0 1 0 1 0 0 0 0 0 1 0 0 1 0 0 0 0 0 1 0 1 0 0 0 0 0 1 0 0 0 1 0 0 0 1 1 0 0 1 0 0 0 0 0 0 1 1 0 0 0 0 0 0 1 1 0 0 0 0 0 0 2 0 0 0 0 0 0 0 0 0 1 1 0 0 0 0 0 1 0 0 0 1 0 0 0 1 0 0 0 1 0 0 0 1 0 0 0 1 0 0 0 0 0 0 0 2 0 0 0 0 0 0 0 2 0 0 0 0 0 0 0 2 0 0 0 1 0 0 0 1 0 0 0 0 0 1 0 1 0 0 0 0 0 1 0 1 0 0 0 0 0 1 0 1 1 0 0 0 1 0 0 0 1 0 1 0 0 0 0 0 1 0 1 0 0 0 0 0 0 0 0 0 0 0 0 2 1 0 0 0 0 0 0 1 1 0 0 0 0 0 0 1 1 0 1 0 0 0 0 0 0 0 1 0 0 0 1 0 1 0 0 0 0 0 1 0 1 0 0 0 0 0 1 0 0 0 0 0 0 2 0 0 0 0 0 0 1 1 0 0 0 0 0 0 0 0 2 0 0 0 0 0 1 0 1 0 0 0 0 0 1 0 1 0 0 0 0 0 1 1 0 0 0 0 0 0 1 1 0 0 0 0 0 0 0 1 0 1 0 0 0 0 0 1 0 1 0 0 0 0 0 0 1 1 0 0 0 0 0 0 1 1 0 0 0 0 0 0 1 1 0 0 0 0 0 0 1 1 0 0 0 0 0 1 0 1 0 0 1 0 0 0 1 0 0 0 1 0 0 1 0 0 0 1 0 0 0 0 1 0 0 1 0 0 0 0 1 0 0 1 0 0 0 0 1 0 0 1 0 0 0 1 0 0 0 1 0 0 0 1 0 0 0 0 1 0 0 1 0 0 0 0 0 1 0 1 0 0 0 0 0 1 0 1 0 0 0 0 0 1 0 1 0 0 1 0 1 0 0 0 0 0 1 0 1 0 0 0 0 0 0 0 1 0 1 0 0 0 1 0 0 0 0 0 -1 0 0 0 0 0 0 0 1 -1 0 0 0 1 -1 0 0 0 -1 0 0 0 1 0 0 0 1 0 0 0 -1 0 0 0 0 0 0 1 -1 0 0 0 0 -1 0 0 1 0 0 0 0 0 0 0 0 0 0 0 -1 0 0 0 0 0 0 1 0 0 0 0 0 0 0 0 0 0 0 0 0 0 0 0 0 0 0 0 0 0 0 0 0 0 0 0 1 0 -1 0 0 -1 0 0 1 0 0 0 1 0 0 -1 0 0 0 0 1 0 0 -1 0 0 0 0 1 0 0 0 0 0 -1 0 1 0 0 0 0 0 -1 0 0 0 0 0 0 1 -1 0 0 1 0 0 0 0 -1 0 0 1 0 0 0 0 -1 0 0 0 0 0 0 0 0 0 1 -1 0 0 0 0 0 0 0 -1 0 0 0 0 1 0 1 -1 0 0 0 0 0 0 1 -1 0 0 0 0 0 0 1 -1 0 0 0 0 0 0 1 0 -1 0 0 0 0 0 0 0 0 0 0 0 0 0 0 0 0 0 0 0 0 0 0 -1 0 0 1 0 0 0 0 0 0 0 -1 0 0 1 0 0 0 0 -1 0 0 1 0 0 0 0 -1 0 0 1 0 0 0 0 -1 0 0 1 0 0 0 0 0 0 0 0 0 0 0 0 0 0 0 0 0 1 0 0 0 -1 0 0 0 0 0 0 0 0 0 0 0 0 -1 0 0 1 0 0 0 -1 0 1 0 0 0 0 0 -1 0 1 0 0 0 0 0 0 0 1 -1 0 0 0 0 -1 0 1 0 0 0 0 0 -1 0 0 1 0 0 0 0 -1 0 0 1 0 0 0 0 0 1 0 -1 0 0 0 0 -1 1 0 0 0 0 0 0 -1 0 0 1 0 0 0 0 0 0 0 0 1 -1 0 0 1 0 0 0 0 -1 0 0 1 -1 0 0 0 0 0 0 1 -1 0 0 0 0 0 0 1 0 -1 0 0 0 0 0 1 0 -1 0 0 0 0 0 1 0 -1 0 0 0 0 0 0 0 -1 0 0 1 0 0 0 0 -1 0 0 1 0 -1 0 0 0 0 0 1 0 -1 0 0 0 0 0 1 0 0 0 0 0 0 1 -1 0 1 0 0 0 0 0 -1 0 1 0 -1 0 0 0 0 0 0 -1 0 0 0 0 0 1 0 0 0 -1 0 0 0 1 0 0 0 -1 0 0 0 1 -1 0 0 0 0 0 0 1 -1 0 0 0 0 0 0 1 0 0 0 0 -1 1 0 0 0 0 0 1 -1 0 0 0 0 -1 0 0 0 0 1 0 0 -1 0 0 0 0 1 0 -1 0 0 1 0 0 0 0 -1 0 0 0 0 0 1 0 -1 0 0 0 0 0 1 0 -1 0 0 0 0 0 1 0 -1 0 0 0 0 0 1 0 0 1 0 0 0 0 0 -1 0 1 0 0 0 0 0 -1 0 0 0 1 0 0 0 -1 -1 0 0 1 0 0 0 0 0 0 -1 1 0 0 0 0 0 0 -1 1 0 0 0 0 0 0 0 0 0 0 0 0 0 0 0 0 1 -1 0 0 0 0 0 1 0 0 0 -1 0 0 0 1 0 0 0 -1 0 0 0 1 0 0 0 -1 0 0 0 0 0 0 0 0 0 0 0 0 0 0 0 0 0 0 0 0 0 0 0 0 0 0 0 -1 0 0 0 1 0 0 0 0 0 -1 0 1 0 0 0 0 0 -1 0 1 0 0 0 0 0 -1 0 1 -1 0 0 0 1 0 0 0 -1 0 1 0 0 0 0 0 -1 0 1 0 0 0 0 0 0 0 0 0 0 0 0 0 -1 0 0 0 0 0 0 1 -1 0 0 0 0 0 0 1 -1 0 1 0 0 0 0 0 0 0 1 0 0 0 -1 0 1 0 0 0 0 0 -1 0 1 0 0 0 0 0 -1 0 0 0 0 0 0 0 0 0 0 0 0 0 1 -1 0 0 0 0 0 0 0 0 0 0 0 0 0 0 1 0 -1 0 0 0 0 0 1 0 -1 0 0 0 0 0 1 -1 0 0 0 0 0 0 1 -1 0 0 0 0 0 0 0 1 0 -1 0 0 0 0 0 1 0 -1 0 0 0 0 0 0 1 -1 0 0 0 0 0 0 1 -1 0 0 0 0 0 0 1 -1 0 0 0 0 0 0 1 -1 0 0 0 0 0 1 0 -1 0 0 -1 0 0 0 1 0 0 0 -1 0 0 1 0 0 0 -1 0 0 0 0 1 0 0 -1 0 0 0 0 1 0 0 -1 0 0 0 0 1 0 0 -1 0 0 0 1 0 0 0 -1 0 0 0 1 0 0 0 0 1 0 0 -1 0 0 0 0 0 1 0 -1 0 0 0 0 0 1 0 -1 0 0 0 0 0 1 0 -1 0 0 -1 0 1 0 0 0 0 0 -1 0 1 0 0 0 0 0 0 0 1 0 -1 0 0 0 -1 -1 0 -1 0 -1 0 -1 1 -1 -1 -1 -1 -1 -1 -1 0 -1 0 0 -1 1 0 -1 0 -1 0 0 -1 -1 -1 0 -1 0 -1 -1 1 -1 -1 -1 -1 0 0 -1 -1 0 -1 0 0 0 1 -1 -1 -1 -1 0 0 0 -1 -1 -1 -1 0 0 0 -1 -1 -1 -1 0 -1 0 -1 -1 0 0 -1 -1 -1 0 -1 -1 -1 -1 0 -1 0 -1 -1 1 -1 0 -1 -1 -1 -1 1 0 -1 -1 0 -1 0 1 -1 1 -1 -1 0 0 -1 -1 0 -1 -1 -1 1 -1 -1 0 -1 1 0 -1 0 0 -1 1 0 -1 0 -1 -1
9.356558 24 25 0 0 0 0 0 0 0 0 0 0 0 0 0 0 0 0 0 0 0 0 0 0 0 1 1 0 0 0 0 0 0 0 0 0 0 0 0 0 0 0 0 0 0 0 0 0 0 0 0 0 0 0 0 0 0 0 0 0 0 0 0 0 0 0 0 0 0 0 0 0 0 0 0 0 0 0 0 0 0 0 0 0 0 0 0 0 0 0 0 0 0 0 0 0 0 0 0 0 0 0 0 1 0 0 0 1 0 0 0 1 0 1 0 0 0 0 0 1 0 1 0 0 0 0 0 1 0 0 0 0 1 0 0 0 0 0 0 1 1 0 0 0 0 0 0 2 0 0 0 0 0 0 0 2 0 0 0 0 0 0 1 0 1 0 0 0 0 0 1 0 1 0 0 1 0 0 1 0 0 0 0 1 0 0 0 0 1 0 0 1 0 0 0 1 0 0 0 1 1 0 0 0 0 0 0 0 0 0 1 1 0 0 0 0 1 0 0 1 0 0 1 0 1 0 0 0 0 0 0 1 1 0 0 0 0 0 1 1 0 0 0 0 0 0 0 1 0 0 1 0 0 0 0 0 0 0 1 0 1 0 0 0 0 0 0 1 1 0 0 0 0 1 0 0 0 1 0 0 0 1 0 0 0 1 0 0 0 1 0 0 0 1 0 0 0 0 0 1 0 1 0 0 0 0 0 1 0 1 0 0 0 0 0 1 0 1 0 0 0 1 0 0 0 1 0 0 0 0 1 0 1 0 0 0 0 0 2 0 0 0 0 0 0 0 2 0 0 0 0 0 0 0 2 0 0 0 1 0 0 0 1 0 0 0 0 0 0 0 2 0 0 0 0 0 0 0 1 0 1 0 0 0 0 0 0 1 1 0 0 0 0 0 0 1 1 0 1 0 0 0 0 1 0 0 0 0 0 0 0 1 0 1 0 0 0 1 0 0 1 0 1 0 1 0 0 0 0 0 0 0 1 0 1 0 0 0 0 0 1 0 0 0 0 1 0 1 1 0 0 0 0 0 0 1 0 0 0 1 0 0 0 1 0 0 0 1 0 0 0 1 0 0 1 0 0 0 0 1 1 0 0 0 0 0 0 1 1 0 0 0 0 0 0 0 0 0 0 0 2 0 0 1 0 0 0 0 1 0 0 1 0 0 0 0 1 0 0 1 0 0 0 0 1 0 0 0 0 1 0 0 1 0 0 1 0 0 0 0 0 1 0 1 0 0 0 0 0 1 0 1 0 0 1 0 0 0 0 0 1 0 0 0 1 0 0 0 1 0 0 0 1 0 1 0 1 0 0 0 0 0 1 1 0 0 0 0 0 0 1 1 0 0 0 0 0 0 0 1 0 0 0 1 0 0 1 0 0 1 0 0 0 0 0 0 0 2 0 0 0 0 0 1 1 0 0 0 0 0 0 1 0 1 0 0 0 0 0 1 0 0 0 0 1 0 0 2 0 0 0 0 0 0 0 1 0 0 0 0 0 1 0 1 0 0 0 1 0 0 0 0 0 2 0 0 0 0 0 1 0 1 0 0 0 0 0 1 0 1 0 0 0 0 0 1 0 1 0 0 0 0 2 0 0 0 0 0 0 0 2 0 0 0 0 0 0 0 0 0 0 0 0 1 0 1 0 1 0 0 0 1 0 0 0 0 0 0 0 0 0 2 0 0 0 0 0 0 0 2 0 0 0 0 0 0 1 1 0 0 0 0 0 0 1 1 1 0 0 0 0 0 0 1 0 0 1 0 0 1 0 0 0 0 1 0 0 1 0 0 0 0 1 0 0 1 0 0 0 0 1 0 0 1 0 0 0 0 0 0 0 1 1 0 0 0 1 0 0 1 0 0 0 0 1 0 0 1 0 0 0 0 1 0 0 1 0 0 0 0 0 0 1 1 0 0 0 0 0 0 1 1 0 0 0 1 0 0 0 1 0 0 0 0 0 1 1 0 0 0 0 0 0 1 1 0 0 0 0 0 0 1 0 1 0 0 1 0 0 0 1 0 0 0 0 1 0 0 1 0 0 0 0 0 0 1 1 0 0 0 0 0 0 0 1 0 0 1 0 0 0 0 1 0 0 1 1 0 0 0 1 0 0 0 0 0 0 0 1 0 0 1 1 0 0 1 0 0 0 0 0 0 0 2 0 0 0 0 0 0 0 2 0 0 0 0 0 0 0 1 0 0 1 0 0 0 0 0 0 1 1 0 0 0 0 1 0 1 0 0 0 1 0 0 0 1 0 0 0 0 0 1 1 0 0 0 0 0 0 0 1 0 0 1 0 0 0 0 1 0 0 1 0 0 0 0 1 0 0 1 0 1 0 0 0 1 0 0 0 0 0 0 0 2 0 0 1 0 0 0 1 0 0 0 0 0 0 0 1 0 0 1 0 0 0 0 1 0 0 1 0 0 1 0 1 0 0 0 0 0 0 1 1 0 0 0 0 0 0 1 1 0 0 0 1 0 0 1 0 0 0 0 1 0 0 0 1 0 0 0 1 0 0 0 1 0 0 0 0 0 0 1 0 1 0 0 0 0 0 1 0 1 0 0 0 1 0 0 0 1 0 0 0 0 1 0 0 0 1 0 0 0 1 0 0 0 1 0 0 1 1 0 0 0 0 0 0 1 0 0 0 -1 0 0 0 1 0 -1 0 0 0 0 0 1 0 -1 0 0 0 0 0 1 0 0 0 0 -1 0 0 0 0 0 0 1 -1 0 0 0 0 0 0 0 0 0 0 0 0 0 0 0 0 0 0 0 0 0 1 0 -1 0 0 0 0 0 1 0 -1 0 0 -1 0 0 1 0 0 0 0 -1 0 0 0 0 1 0 0 1 0 0 0 -1 0 0 0 1 -1 0 0 0 0 0 0 0 0 0 1 -1 0 0 0 0 -1 0 0 1 0 0 1 0 -1 0 0 0 0 0 0 1 -1 0 0 0 0 0 -1 1 0 0 0 0 0 0 0 1 0 0 -1 0 0 0 0 0 0 0 -1 0 1 0 0 0 0 0 0 1 -1 0 0 0 0 1 0 0 0 -1 0 0 0 1 0 0 0 -1 0 0 0 1 0 0 0 -1 0 0 0 0 0 1 0 -1 0 0 0 0 0 1 0 -1 0 0 0 0 0 1 0 -1 0 0 0 1 0 0 0 -1 0 0 0 0 1 0 -1 0 0 0 0 0 0 0 0 0 0 0 0 0 0 0 0 0 0 0 0 0 0 0 0 0 1 0 0 0 -1 0 0 0 0 0 0 0 0 0 0 0 0 0 0 0 1 0 -1 0 0 0 0 0 0 -1 1 0 0 0 0 0 0 -1 1 0 -1 0 0 0 0 1 0 0 0 0 0 0 0 1 0 -1 0 0 0 -1 0 0 1 0 -1 0 1 0 0 0 0 0 0 0 1 0 -1 0 0 0 0 0 1 0 0 0 0 -1 0 -1 1 0 0 0 0 0 0 -1 0 0 0 1 0 0 0 -1 0 0 0 1 0 0 0 -1 0 0 1 0 0 0 0 1 -1 0 0 0 0 0 0 1 -1 0 0 0 0 0 0 0 0 0 0 0 0 0 0 -1 0 0 0 0 1 0 0 -1 0 0 0 0 1 0 0 -1 0 0 0 0 1 0 0 0 0 -1 0 0 1 0 0 -1 0 0 0 0 0 1 0 -1 0 0 0 0 0 1 0 -1 0 0 1 0 0 0 0 0 -1 0 0 0 1 0 0 0 -1 0 0 0 1 0 1 0 -1 0 0 0 0 0 1 -1 0 0 0 0 0 0 1 -1 0 0 0 0 0 0 0 -1 0 0 0 1 0 0 -1 0 0 1 0 0 0 0 0 0 0 0 0 0 0 0 0 -1 1 0 0 0 0 0 0 1 0 -1 0 0 0 0 0 -1 0 0 0 0 1 0 0 0 0 0 0 0 0 0 0 -1 0 0 0 0 0 1 0 1 0 0 0 -1 0 0 0 0 0 0 0 0 0 0 0 -1 0 1 0 0 0 0 0 -1 0 1 0 0 0 0 0 -1 0 1 0 0 0 0 0 0 0 0 0 0 0 0 0 0 0 0 0 0 0 0 0 0 0 0 0 -1 0 1 0 1 0 0 0 -1 0 0 0 0 0 0 0 0 0 0 0 0 0 0 0 0 0 0 0 0 0 0 0 0 1 -1 0 0 0 0 0 0 1 -1 1 0 0 0 0 0 0 -1 0 0 -1 0 0 1 0 0 0 0 -1 0 0 1 0 0 0 0 -1 0 0 1 0 0 0 0 -1 0 0 1 0 0 0 0 0 0 0 1 -1 0 0 0 -1 0 0 1 0 0 0 0 -1 0 0 1 0 0 0 0 1 0 0 -1 0 0 0 0 0 0 1 -1 0 0 0 0 0 0 1 -1 0 0 0 1 0 0 0 -1 0 0 0 0 0 -1 1 0 0 0 0 0 0 -1 1 0 0 0 0 0 0 -1 0 1 0 0 1 0 0 0 -1 0 0 0 0 1 0 0 -1 0 0 0 0 0 0 1 -1 0 0 0 0 0 0 0 1 0 0 -1 0 0 0 0 1 0 0 -1 -1 0 0 0 1 0 0 0 0 0 0 0 1 0 0 -1 -1 0 0 1 0 0 0 0 0 0 0 0 0 0 0 0 0 0 0 0 0 0 0 0 0 0 0 -1 0 0 1 0 0 0 0 0 0 -1 1 0 0 0 0 1 0 -1 0 0 0 1 0 0 0 -1 0 0 0 0 0 -1 1 0 0 0 0 0 0 0 1 0 0 -1 0 0 0 0 1 0 0 -1 0 0 0 0 1 0 0 -1 0 -1 0 0 0 1 0 0 0 0 0 0 0 0 0 0 1 0 0 0 -1 0 0 0 0 0 0 0 1 0 0 -1 0 0 0 0 1 0 0 -1 0 0 -1 0 1 0 0 0 0 0 0 -1 1 0 0 0 0 0 0 -1 1 0 0 0 1 0 0 -1 0 0 0 0 1 0 0 0 -1 0 0 0 1 0 0 0 -1 0 0 0 0 0 0 -1 0 1 0 0 0 0 0 -1 0 1 0 0 0 -1 0 0 0 1 0 0 0 0 1 0 0 0 -1 0 0 0 1 0 0 0 -1 0 0 -1 1 0 0 0 0 0 0 0 0 0 -1 -1 -1 0 -1 0 -1 0 -1 -1 -1 0 -1 -1 -1 0 0 0 0 0 -1 0 -1 -1 -1 -1 -1 1 -1 -1 -1 -1 0 -1 -1 0 -1 -1 0 0 -1 -1 -1 0 -1 1 1 0 -1 -1 -1 -1 -1 -1 -1 -1 -1 -1 -1 1 1 1 -1 -1 -1 -1 -1 -1 0 -1 -1 1 -1 -1 -1 1 -1 -1 0 0 -1 0 0 -1 0 0 0 -1 -1 -1 -1 -1 -1 0 0 0 0 -1 0 0 -1 -1 1 -1 0 0 0 -1 0 -1 -1 -1 -1 -1 0 -1 -1 0 -1 0 -1 -1 1 1 0 -1 -1 0 0
13.89678 24 26 0 0 0 0 0 0 0 0 0 0 0 0 0 0 0 0 0 0 0 0 0 0 0 1 0 1 0 0 0 0 0 0 0 0 0 0 0 0 0 0 0 0 0 0 0 0 0 0 0 0 0 0 0 0 0 0 0 0 0 0 0 0 0 0 0 0 0 0 0 0 0 0 0 0 0 0 0 0 0 0 0 0 0 0 0 0 0 0 0 0 0 0 0 0 0 0 0 0 0 0 0 1 0 0 0 0 1 0 0 1 0 0 0 0 0 1 0 1 0 0 1 0 0 0 1 1 0 0 0 0 0 0 0 0 0 0 1 1 0 0 0 0 0 0 1 1 0 0 0 1 0 0 0 1 0 0 0 0 0 0 1 0 0 1 1 0 0 0 1 0 0 0 0 0 0 0 1 0 0 1 0 0 0 0 0 0 1 1 0 1 0 0 0 0 0 1 0 1 0 0 0 0 1 0 0 1 0 0 1 0 0 0 0 0 0 1 0 1 0 0 1 0 0 1 0 0 0 0 0 1 0 0 0 0 1 0 0 1 0 0 0 0 1 0 0 1 0 0 0 0 1 0 0 0 0 0 0 0 2 0 0 0 0 0 0 1 1 0 0 0 0 2 0 0 0 0 0 1 0 1 0 0 0 0 0 1 0 1 0 0 0 0 0 1 0 0 0 1 0 0 0 1 0 0 0 1 0 0 0 1 0 0 0 1 0 0 0 0 1 1 0 0 0 0 0 0 0 0 2 0 0 0 0 0 0 0 2 0 0 0 0 1 0 0 1 0 0 0 0 0 0 0 2 0 0 0 1 0 0 0 1 0 0 0 0 0 0 0 2 0 0 0 0 0 0 0 2 0 0 0 0 0 0 0 0 1 1 0 0 0 0 0 0 1 1 0 0 0 0 0 0 2 0 0 0 0 0 0 0 2 0 0 0 0 1 0 0 0 1 0 0 1 1 0 0 0 0 0 0 1 1 0 0 0 0 0 0 0 1 0 1 0 0 0 0 1 1 0 0 0 0 0 0 1 0 0 0 1 0 0 0 1 0 0 0 1 0 0 0 0 0 0 2 0 0 0 0 2 0 0 0 0 0 0 0 2 0 0 0 0 0 0 0 0 0 0 0 0 2 0 0 0 0 0 0 0 2 0 0 0 1 0 0 0 1 0 0 0 1 0 0 0 1 0 0 0 0 1 0 0 1 0 0 0 0 1 0 0 0 1 0 0 0 1 0 0 0 1 0 0 0 1 1 0 0 0 0 0 0 1 0 0 1 0 1 0 0 0 0 0 1 0 2 0 0 0 0 0 0 0 1 0 0 0 0 0 1 0 1 0 0 0 0 0 1 0 0 0 1 0 0 1 0 0 0 1 0 1 0 0 0 0 0 0 0 2 0 0 0 0 0 0 1 1 0 0 0 0 1 1 0 0 0 0 0 0 1 0 0 0 0 0 1 0 0 1 0 0 1 0 0 0 0 0 0 0 1 0 0 1 0 2 0 0 0 0 0 0 0 1 0 1 0 0 0 0 1 0 0 1 0 0 0 0 1 0 0 1 0 0 0 0 1 0 0 1 0 0 0 0 2 0 0 0 0 0 0 0 2 0 0 0 0 0 0 0 0 0 0 0 0 0 0 2 0 1 0 0 0 0 0 1 0 0 0 0 0 0 0 2 1 0 0 0 0 0 0 1 0 0 1 0 0 0 1 0 0 0 1 0 0 0 1 0 1 0 1 0 0 0 0 0 0 0 0 0 0 2 0 0 0 0 0 0 0 1 0 1 0 0 0 0 0 1 0 1 0 0 0 0 0 1 0 1 0 0 0 0 0 1 0 1 0 0 0 0 0 1 0 1 0 0 0 0 0 1 0 1 0 0 1 1 0 0 0 0 0 0 0 0 1 1 0 0 0 0 0 0 1 1 0 0 0 1 0 0 0 1 0 0 1 0 0 0 1 0 0 0 1 0 0 0 1 0 0 0 1 0 0 0 0 1 0 0 1 0 0 0 0 0 0 1 1 1 0 0 0 0 0 0 1 0 0 1 0 0 0 0 1 0 0 0 1 0 0 0 0 0 0 0 1 0 1 0 0 0 0 0 1 0 1 0 0 0 0 0 1 0 1 0 0 0 0 1 0 1 0 0 0 0 0 1 0 1 0 0 0 0 0 1 0 0 1 0 0 0 0 0 0 0 2 0 0 0 0 0 0 0 2 0 0 0 0 1 0 1 0 0 0 1 0 0 0 1 0 0 0 0 0 0 1 0 0 1 0 0 0 0 1 0 0 1 0 0 0 0 1 0 0 1 0 0 0 0 1 0 0 1 0 0 0 0 0 1 0 1 0 0 0 0 0 1 0 1 1 0 0 0 0 0 0 1 0 0 1 0 1 0 0 0 0 0 1 0 1 0 0 0 0 1 0 0 1 0 0 0 0 1 0 0 1 0 0 0 0 1 0 0 1 0 0 0 1 1 0 0 0 0 0 0 1 1 0 0 0 0 0 0 1 0 0 0 0 1 0 0 0 0 0 0 0 2 0 0 0 0 0 0 0 2 0 0 0 0 0 0 0 2 0 0 1 0 1 0 0 0 0 0 1 0 1 0 0 0 0 0 0 0 1 0 1 0 0 0 0 1 0 0 0 0 -1 0 0 1 0 0 0 0 0 -1 0 1 0 0 -1 0 0 0 -1 1 0 0 0 0 0 0 0 0 0 0 -1 1 0 0 0 0 0 0 -1 1 0 0 0 -1 0 0 0 1 0 0 0 0 0 0 1 0 0 -1 -1 0 0 0 1 0 0 0 0 0 0 0 1 0 0 -1 0 0 0 0 0 0 1 -1 0 1 0 0 0 0 0 -1 0 1 0 0 0 0 -1 0 0 -1 0 0 1 0 0 0 0 0 0 -1 0 1 0 0 1 0 0 -1 0 0 0 0 0 1 0 0 0 0 -1 0 0 1 0 0 0 0 -1 0 0 1 0 0 0 0 -1 0 0 0 0 0 0 0 0 0 0 0 0 0 0 1 -1 0 0 0 0 0 0 0 0 0 0 -1 0 1 0 0 0 0 0 -1 0 1 0 0 0 0 0 -1 0 0 0 1 0 0 0 -1 0 0 0 1 0 0 0 -1 0 0 0 1 0 0 0 0 -1 1 0 0 0 0 0 0 0 0 0 0 0 0 0 0 0 0 0 0 0 0 0 -1 0 0 1 0 0 0 0 0 0 0 0 0 0 0 1 0 0 0 -1 0 0 0 0 0 0 0 0 0 0 0 0 0 0 0 0 0 0 0 0 0 0 0 0 -1 1 0 0 0 0 0 0 -1 1 0 0 0 0 0 0 0 0 0 0 0 0 0 0 0 0 0 0 0 -1 0 0 0 1 0 0 -1 1 0 0 0 0 0 0 -1 1 0 0 0 0 0 0 0 1 0 -1 0 0 0 0 -1 1 0 0 0 0 0 0 -1 0 0 0 1 0 0 0 -1 0 0 0 1 0 0 0 0 0 0 0 0 0 0 0 0 0 0 0 0 0 0 0 0 0 0 0 0 0 0 0 0 0 0 0 0 0 0 0 0 0 0 0 0 0 0 0 0 -1 0 0 0 1 0 0 0 -1 0 0 0 1 0 0 0 0 -1 0 0 1 0 0 0 0 -1 0 0 0 1 0 0 0 -1 0 0 0 1 0 0 0 -1 1 0 0 0 0 0 0 -1 0 0 1 0 -1 0 0 0 0 0 1 0 0 0 0 0 0 0 0 0 1 0 0 0 0 0 -1 0 1 0 0 0 0 0 -1 0 0 0 -1 0 0 1 0 0 0 -1 0 1 0 0 0 0 0 0 0 0 0 0 0 0 0 0 1 -1 0 0 0 0 -1 1 0 0 0 0 0 0 -1 0 0 0 0 0 1 0 0 1 0 0 -1 0 0 0 0 0 0 0 -1 0 0 1 0 0 0 0 0 0 0 0 0 -1 0 1 0 0 0 0 -1 0 0 1 0 0 0 0 -1 0 0 1 0 0 0 0 -1 0 0 1 0 0 0 0 0 0 0 0 0 0 0 0 0 0 0 0 0 0 0 0 0 0 0 0 0 0 0 0 0 1 0 0 0 0 0 -1 0 0 0 0 0 0 0 0 -1 0 0 0 0 0 0 1 0 0 -1 0 0 0 1 0 0 0 -1 0 0 0 1 0 1 0 -1 0 0 0 0 0 0 0 0 0 0 0 0 0 0 0 0 0 0 1 0 -1 0 0 0 0 0 1 0 -1 0 0 0 0 0 1 0 -1 0 0 0 0 0 1 0 -1 0 0 0 0 0 1 0 -1 0 0 0 0 0 1 0 -1 0 0 1 -1 0 0 0 0 0 0 0 0 1 -1 0 0 0 0 0 0 1 -1 0 0 0 1 0 0 0 -1 0 0 -1 0 0 0 1 0 0 0 -1 0 0 0 1 0 0 0 -1 0 0 0 0 1 0 0 1 0 0 0 0 0 0 -1 -1 1 0 0 0 0 0 0 -1 0 0 1 0 0 0 0 -1 0 0 0 1 0 0 0 0 0 0 0 1 0 -1 0 0 0 0 0 1 0 -1 0 0 0 0 0 1 0 -1 0 0 0 0 1 0 -1 0 0 0 0 0 1 0 -1 0 0 0 0 0 1 0 0 -1 0 0 0 0 0 0 0 0 0 0 0 0 0 0 0 0 0 0 0 0 1 0 -1 0 0 0 1 0 0 0 -1 0 0 0 0 0 0 1 0 0 -1 0 0 0 0 1 0 0 -1 0 0 0 0 1 0 0 -1 0 0 0 0 1 0 0 -1 0 0 0 0 0 1 0 -1 0 0 0 0 0 1 0 -1 1 0 0 0 0 0 0 -1 0 0 -1 0 1 0 0 0 0 0 -1 0 1 0 0 0 0 -1 0 0 1 0 0 0 0 -1 0 0 1 0 0 0 0 -1 0 0 1 0 0 0 1 -1 0 0 0 0 0 0 1 -1 0 0 0 0 0 0 1 0 0 0 0 -1 0 0 0 0 0 0 0 0 0 0 0 0 0 0 0 0 0 0 0 0 0 0 0 0 0 0 -1 0 1 0 0 0 0 0 -1 0 1 0 0 0 0 0 0 0 1 0 -1 0 0 0 -1 -1 -1 -1 -1 -1 -1 -1 0 0 -1 -1 -1 -1 -1 -1 -1 -1 -1 1 0 1 0 0 0 0 -1 0 -1 -1 -1 1 -1 -1 -1 -1 0 -1 -1 -1 -1 0 1 0 -1 -1 -1 1 -1 1 1 0 -1 -1 -1 0 0 0 -1 -1 -1 -1 -1 0 1 0 -1 -1 -1 -1 -1 -1 -1 -1 0 1 -1 -1 -1 1 -1 -1 -1 0 -1 -1 -1 -1 -1 0 0 -1 -1 -1 -1 -1 0 0 -1 0 0 -1 0 0 -1 0 0 -1 1 1 0 -1 0 -1 -1 -1 0 -1 -1 -1 -1 1 -1 -1 0 -1 0 1 -1 -1 0 -1 -1
14.74226 24 27 0 0 0 0 0 0 0 0 0 0 0 0 0 0 0 0 0 0 0 0 0 0 0 1 0 0 1 0 0 0 0 0 0 0 0 0 0 0 0 0 0 0 0 0 0 0 0 0 0 0 0 0 0 0 0 0 0 0 0 0 0 0 0 0 0 0 0 0 0 0 0 0 0 0 0 0 0 0 0 0 0 0 0 0 0 0 0 0 0 0 0 0 0 0 0 0 0 0 0 0 0 1 0 0 0 1 0 0 0 1 0 0 0 1 0 0 1 1 0 0 0 0 0 0 1 1 0 0 0 0 0 0 1 0 0 0 0 1 0 0 0 0 0 0 0 2 0 0 0 0 0 0 0 2 0 0 1 0 0 0 1 0 0 0 1 0 0 0 1 0 0 0 1 0 0 0 1 0 0 0 1 0 0 0 0 0 1 0 0 1 0 0 0 0 0 1 0 1 0 0 1 0 0 0 0 0 0 0 2 0 0 0 0 0 0 0 1 1 0 0 1 0 0 0 1 0 0 0 0 1 0 0 1 0 0 0 0 1 0 0 1 0 0 0 1 1 0 0 0 0 0 0 0 0 0 0 1 0 1 0 1 0 0 0 0 1 0 0 0 0 0 1 1 0 0 0 0 0 1 1 0 0 0 0 1 0 0 1 0 0 0 0 1 0 0 0 0 1 0 0 1 0 0 0 0 1 0 0 1 0 0 0 0 1 0 0 1 0 0 1 0 0 0 0 0 0 0 0 1 0 1 0 0 0 0 0 1 0 1 0 0 0 0 0 1 0 0 1 0 0 0 0 1 0 1 0 1 0 0 0 0 0 1 0 0 0 0 0 1 0 1 0 0 0 0 0 1 0 1 0 0 0 0 0 0 0 1 1 0 0 0 0 0 0 1 1 1 0 0 0 0 1 0 0 1 0 0 0 0 1 0 0 1 0 0 0 0 0 1 0 1 0 1 0 0 0 0 0 1 0 1 0 0 0 0 0 0 0 1 0 0 0 0 1 0 0 1 1 0 0 0 0 0 0 1 0 0 1 0 0 0 0 0 0 0 1 1 0 0 0 0 0 1 0 1 0 0 1 0 1 0 0 0 0 0 1 1 0 0 0 0 0 0 0 1 0 0 0 1 0 0 0 1 0 0 0 1 0 0 0 0 1 0 0 1 0 0 0 0 1 0 0 1 0 0 0 0 1 0 0 1 0 1 0 0 0 0 0 0 1 0 0 1 0 0 0 0 1 0 0 0 0 1 0 0 1 0 0 0 0 0 0 1 1 0 0 0 0 0 0 1 1 1 0 0 1 0 0 0 0 1 0 0 1 0 0 0 0 1 0 0 1 0 0 0 0 0 0 0 0 0 1 0 1 0 0 0 1 0 1 0 0 0 0 0 1 0 0 1 0 0 0 2 0 0 0 0 0 0 1 0 0 1 0 0 0 1 0 0 0 0 0 1 0 1 1 0 0 0 0 0 0 1 0 0 0 0 0 0 1 0 1 1 0 0 0 0 0 0 0 1 1 0 0 0 0 0 0 1 1 0 0 0 0 0 0 1 1 0 0 0 0 0 0 1 1 0 0 0 0 1 0 0 0 0 0 1 0 1 0 0 0 0 0 1 0 0 1 0 0 0 0 0 1 0 2 0 0 0 0 0 0 0 0 1 0 0 0 0 1 0 0 1 0 0 0 0 1 0 0 1 0 0 0 1 0 1 0 0 0 0 0 1 0 1 1 0 0 0 0 0 0 1 0 0 0 0 1 0 0 1 0 0 0 0 1 0 0 0 0 1 0 0 1 0 0 1 0 0 0 0 1 0 0 1 0 0 0 0 1 0 0 0 0 0 1 0 1 0 0 1 0 0 0 0 1 0 0 0 0 2 0 0 0 0 0 0 0 1 0 1 0 0 0 0 0 0 0 1 0 1 0 0 1 0 0 0 0 1 0 0 0 0 0 1 0 1 0 0 0 0 0 1 0 1 0 0 0 0 0 0 2 0 0 1 0 1 0 0 0 0 0 0 1 0 0 0 0 1 0 0 0 0 1 0 0 1 0 0 0 0 0 1 0 1 0 0 0 0 0 1 0 1 0 0 0 0 0 1 0 0 1 0 0 0 0 1 0 1 0 1 0 0 1 0 0 0 0 1 0 0 1 0 0 0 0 1 0 0 1 0 0 0 0 1 0 0 0 0 0 1 0 1 0 0 0 0 0 1 0 1 0 0 1 0 0 0 0 1 1 0 0 0 0 0 0 0 0 0 0 2 0 0 0 0 0 0 0 2 0 0 0 0 0 0 0 2 0 0 0 0 0 0 0 2 0 0 0 0 0 0 0 0 2 0 0 0 0 0 0 0 2 0 0 1 0 1 0 0 0 0 0 0 1 0 0 1 0 0 0 0 1 0 0 1 0 0 0 0 1 0 0 1 0 0 0 0 0 0 1 1 0 0 0 0 0 0 1 1 0 0 0 1 0 0 1 0 0 0 0 1 0 0 1 0 0 0 0 1 0 0 0 0 1 0 0 0 0 0 0 0 2 0 0 0 0 0 0 0 2 0 0 0 0 0 0 0 2 0 0 0 0 1 0 0 1 0 0 0 0 1 0 0 0 0 1 0 0 1 0 0 0 0 1 0 1 0 0 0 -1 0 0 0 1 0 0 0 -1 0 0 -1 1 0 0 0 0 0 0 -1 1 0 0 0 0 0 0 -1 0 0 0 0 1 0 0 0 0 0 0 0 0 0 0 0 0 0 0 0 0 0 0 -1 0 0 0 1 0 0 0 -1 0 0 0 1 0 0 0 -1 0 0 0 1 0 0 0 -1 0 0 0 0 0 1 0 0 1 0 0 0 0 0 -1 0 1 0 0 -1 0 0 0 0 0 0 0 0 0 0 0 0 0 0 0 -1 1 0 0 1 0 0 0 -1 0 0 0 0 1 0 0 -1 0 0 0 0 1 0 0 -1 0 0 0 -1 1 0 0 0 0 0 0 0 0 0 0 -1 0 1 0 -1 0 0 0 0 1 0 0 0 0 0 1 -1 0 0 0 0 0 -1 1 0 0 0 0 -1 0 0 1 0 0 0 0 -1 0 0 0 0 1 0 0 -1 0 0 0 0 1 0 0 -1 0 0 0 0 1 0 0 -1 0 0 1 0 0 0 0 0 0 0 0 1 0 -1 0 0 0 0 0 1 0 -1 0 0 0 0 0 1 0 0 -1 0 0 0 0 1 0 -1 0 1 0 0 0 0 0 -1 0 0 0 0 0 1 0 -1 0 0 0 0 0 1 0 -1 0 0 0 0 0 0 0 1 -1 0 0 0 0 0 0 1 -1 -1 0 0 0 0 1 0 0 -1 0 0 0 0 1 0 0 -1 0 0 0 0 0 1 0 -1 0 1 0 0 0 0 0 -1 0 1 0 0 0 0 0 0 0 1 0 0 0 0 -1 0 0 1 -1 0 0 0 0 0 0 -1 0 0 1 0 0 0 0 0 0 0 1 -1 0 0 0 0 0 1 0 -1 0 0 1 0 -1 0 0 0 0 0 1 -1 0 0 0 0 0 0 0 -1 0 0 0 1 0 0 0 -1 0 0 0 1 0 0 0 0 -1 0 0 1 0 0 0 0 -1 0 0 1 0 0 0 0 -1 0 0 1 0 -1 0 0 0 0 0 0 1 0 0 -1 0 0 0 0 1 0 0 0 0 1 0 0 -1 0 0 0 0 0 0 1 -1 0 0 0 0 0 0 1 -1 1 0 0 -1 0 0 0 0 1 0 0 -1 0 0 0 0 1 0 0 -1 0 0 0 0 0 0 0 0 0 1 0 -1 0 0 0 1 0 -1 0 0 0 0 0 1 0 0 -1 0 0 0 0 0 0 0 0 0 0 1 0 0 -1 0 0 0 -1 0 0 0 0 0 1 0 -1 1 0 0 0 0 0 0 -1 0 0 0 0 0 0 1 0 1 -1 0 0 0 0 0 0 0 -1 1 0 0 0 0 0 0 -1 1 0 0 0 0 0 0 -1 1 0 0 0 0 0 0 -1 1 0 0 0 0 1 0 0 0 0 0 -1 0 1 0 0 0 0 0 -1 0 0 -1 0 0 0 0 0 1 0 0 0 0 0 0 0 0 0 0 -1 0 0 0 0 1 0 0 -1 0 0 0 0 1 0 0 -1 0 0 0 1 0 -1 0 0 0 0 0 1 0 1 -1 0 0 0 0 0 0 -1 0 0 0 0 1 0 0 -1 0 0 0 0 1 0 0 0 0 -1 0 0 1 0 0 -1 0 0 0 0 1 0 0 -1 0 0 0 0 1 0 0 0 0 0 -1 0 1 0 0 -1 0 0 0 0 1 0 0 0 0 0 0 0 0 0 0 0 0 -1 0 1 0 0 0 0 0 0 0 1 0 -1 0 0 1 0 0 0 0 -1 0 0 0 0 0 1 0 -1 0 0 0 0 0 1 0 -1 0 0 0 0 0 0 0 0 0 1 0 -1 0 0 0 0 0 0 1 0 0 0 0 -1 0 0 0 0 1 0 0 -1 0 0 0 0 0 1 0 -1 0 0 0 0 0 1 0 -1 0 0 0 0 0 1 0 0 -1 0 0 0 0 1 0 -1 0 -1 0 0 1 0 0 0 0 -1 0 0 1 0 0 0 0 -1 0 0 1 0 0 0 0 -1 0 0 0 0 0 1 0 -1 0 0 0 0 0 1 0 -1 0 0 1 0 0 0 0 -1 1 0 0 0 0 0 0 0 0 0 0 0 0 0 0 0 0 0 0 0 0 0 0 0 0 0 0 0 0 0 0 0 0 0 0 0 0 0 0 0 0 0 0 0 0 0 0 0 0 0 0 0 0 0 0 1 0 -1 0 0 0 0 0 0 -1 0 0 1 0 0 0 0 -1 0 0 1 0 0 0 0 -1 0 0 1 0 0 0 0 0 0 -1 1 0 0 0 0 0 0 -1 1 0 0 0 1 0 0 -1 0 0 0 0 1 0 0 -1 0 0 0 0 1 0 0 0 0 -1 0 0 0 0 0 0 0 0 0 0 0 0 0 0 0 0 0 0 0 0 0 0 0 0 0 0 0 0 1 0 0 -1 0 0 0 0 1 0 0 0 0 -1 0 0 1 0 0 0 0 -1 0 -1 -1 -1 0 -1 -1 -1 0 0 0 -1 -1 -1 -1 -1 0 -1 -1 0 0 0 -1 0 -1 0 0 -1 -1 -1 -1 0 -1 -1 -1 -1 -1 -1 -1 -1 -1 0 0 0 0 -1 0 1 -1 0 0 0 -1 -1 -1 -1 -1 -1 -1 -1 -1 0 -1 0 0 1 0 -1 -1 -1 0 -1 -1 0 -1 0 -1 -1 -1 1 0 -1 0 0 -1 -1 0 -1 -1 0 0 -1 0 -1 0 0 -1 1 -1 0 0 -1 0 -1 -1 -1 0 -1 0 1 0 -1 1 -1 -1 -1 -1 -1 -1 -1 -1 1 -1 0 -1 0 0 1 -1 -1 0 -1 0
8.834864 25 26 0 0 0 0 0 0 0 0 0 0 0 0 0 0 0 0 0 0 0 0 0 0 0 0 1 1 0 0 0 0 0 0 0 0 0 0 0 0 0 0 0 0 0 0 0 0 0 0 0 0 0 0 0 0 0 0 0 0 0 0 0 0 0 0 0 0 0 0 0 0 0 0 0 0 0 0 0 0 0 0 0 0 0 0 0 0 0 0 0 0 0 0 0 0 0 0 0 0 0 0 0 0 0 0 0 1 1 0 0 0 0 1 0 0 0 1 0 0 0 1 1 0 0 0 1 0 0 0 0 0 1 0 0 0 0 0 1 0 1 0 0 0 0 0 1 1 0 0 0 1 0 0 0 1 0 0 0 0 0 0 0 0 1 1 1 0 0 0 0 0 1 0 0 1 0 0 0 0 0 1 0 1 0 0 0 0 0 1 0 0 0 0 0 1 0 1 0 0 1 0 0 0 1 0 0 1 0 0 0 1 0 0 0 0 1 1 0 0 0 0 0 0 1 1 0 0 0 0 0 0 1 0 0 0 1 0 1 0 0 0 0 0 1 0 0 0 0 0 1 0 1 0 0 0 0 0 1 0 1 0 0 0 0 0 0 0 2 0 0 0 0 1 0 0 0 1 0 1 0 0 0 0 0 1 0 1 0 0 0 0 0 1 0 1 0 0 0 0 0 1 0 1 0 0 0 0 0 1 0 1 0 0 0 0 0 1 0 0 1 0 0 0 0 1 0 0 0 0 1 0 1 0 0 0 0 0 2 0 0 0 0 1 0 0 1 0 0 0 0 0 0 0 2 0 0 0 0 0 0 0 2 0 0 0 0 0 0 0 2 0 0 0 0 0 0 0 1 0 1 0 0 0 0 0 0 2 0 0 0 0 0 0 0 2 0 0 1 0 0 0 0 1 0 0 0 0 0 0 0 1 0 1 0 0 1 1 0 0 0 0 1 1 0 0 0 0 0 0 0 1 0 0 1 0 0 0 0 0 0 0 1 0 0 1 0 2 0 0 0 0 0 0 0 2 0 0 0 0 0 0 0 2 0 0 0 0 0 0 0 1 0 0 1 0 0 0 0 1 1 0 0 0 0 0 0 1 1 0 0 0 0 0 0 0 0 0 0 0 2 0 0 1 0 0 0 0 1 0 0 1 1 0 0 0 0 0 0 1 1 0 0 0 0 0 0 0 0 2 0 0 0 0 0 1 0 1 0 0 0 0 0 1 0 1 0 0 0 0 0 1 0 1 0 0 0 0 0 0 1 1 0 0 0 0 1 0 1 0 0 0 0 0 1 0 1 0 0 0 0 0 0 1 0 0 0 0 1 0 0 1 0 0 0 0 1 0 0 1 1 0 0 0 0 0 1 1 0 0 0 0 0 0 0 0 0 2 0 0 0 0 0 1 0 1 0 0 0 0 1 0 0 1 0 0 0 0 1 1 0 0 0 0 0 0 0 1 0 0 1 0 0 0 0 1 0 0 1 0 0 0 0 1 0 0 0 1 0 0 0 1 0 1 0 0 0 0 1 1 0 0 0 0 0 0 1 1 0 0 0 0 0 0 1 1 0 0 0 0 0 0 2 0 0 0 0 0 0 0 2 0 0 0 0 0 0 0 0 0 0 0 0 1 0 1 0 0 0 0 0 1 0 1 0 0 0 0 0 0 0 2 1 0 0 0 0 0 0 1 0 0 1 0 0 0 0 1 0 0 1 0 0 0 0 1 0 0 1 0 0 0 0 1 0 0 1 0 0 1 0 0 0 0 1 0 0 0 0 1 0 0 1 0 0 0 0 1 0 0 1 0 0 0 0 1 0 0 0 0 0 0 1 1 0 0 1 0 0 0 0 1 0 0 1 0 0 0 0 1 0 0 0 1 0 1 0 0 0 0 0 0 0 2 0 0 0 0 0 0 0 2 0 0 0 0 0 0 0 2 0 0 1 0 0 1 0 0 0 0 1 0 0 1 0 0 0 0 1 0 0 1 0 0 0 0 0 0 0 0 1 0 0 1 1 0 0 0 1 0 0 0 1 0 0 0 1 0 0 0 1 0 0 0 0 0 0 1 0 0 0 0 0 0 1 1 1 0 0 0 0 0 1 0 0 0 0 0 0 0 1 1 1 0 0 0 0 1 0 0 0 0 0 1 0 1 0 0 0 0 0 1 0 0 1 0 0 0 0 1 0 0 1 0 0 0 0 0 0 1 1 0 0 0 0 0 0 2 0 0 0 0 0 0 0 2 0 0 0 0 0 1 0 0 0 1 0 0 0 0 0 0 0 2 0 0 0 0 0 0 0 2 0 0 0 0 0 0 0 2 0 1 0 0 0 0 0 1 0 0 0 0 0 1 0 1 0 0 0 0 1 0 0 1 0 0 1 0 0 0 0 1 0 0 1 0 0 0 0 1 0 1 1 0 0 0 0 0 0 1 0 1 0 0 0 0 0 1 0 1 0 0 0 0 0 1 0 1 0 0 0 0 0 1 0 0 1 0 0 0 0 0 0 0 1 1 0 0 0 0 0 1 0 1 0 0 0 0 0 1 0 1 0 0 0 1 0 0 0 1 0 0 1 0 0 0 0 0 1 0 1 0 0 0 0 0 1 0 0 1 0 0 1 0 0 0 0 0 0 0 0 1 -1 0 0 0 0 1 0 0 0 -1 0 0 0 1 -1 0 0 0 -1 0 0 0 0 0 1 0 0 0 0 0 -1 0 1 0 0 0 0 0 -1 1 0 0 0 -1 0 0 0 1 0 0 0 0 0 0 0 0 1 -1 -1 0 0 0 0 0 1 0 0 1 0 0 0 0 0 -1 0 1 0 0 0 0 0 -1 0 0 0 0 0 1 0 -1 0 0 1 0 0 0 -1 0 0 -1 0 0 0 1 0 0 0 0 1 -1 0 0 0 0 0 0 1 -1 0 0 0 0 0 0 1 0 0 0 -1 0 1 0 0 0 0 0 -1 0 0 0 0 0 1 0 -1 0 0 0 0 0 1 0 -1 0 0 0 0 0 0 0 0 0 0 0 0 -1 0 0 0 1 0 -1 0 0 0 0 0 1 0 -1 0 0 0 0 0 1 0 -1 0 0 0 0 0 1 0 -1 0 0 0 0 0 1 0 -1 0 0 0 0 0 1 0 0 -1 0 0 0 0 1 0 0 0 0 -1 0 1 0 0 0 0 0 0 0 0 0 0 -1 0 0 1 0 0 0 0 0 0 0 0 0 0 0 0 0 0 0 0 0 0 0 0 0 0 0 0 0 0 0 0 0 0 0 -1 0 1 0 0 0 0 0 0 0 0 0 0 0 0 0 0 0 0 0 1 0 0 0 0 -1 0 0 0 0 0 0 0 -1 0 1 0 0 -1 1 0 0 0 0 1 -1 0 0 0 0 0 0 0 -1 0 0 1 0 0 0 0 0 0 0 -1 0 0 1 0 0 0 0 0 0 0 0 0 0 0 0 0 0 0 0 0 0 0 0 0 0 0 0 0 1 0 0 -1 0 0 0 0 -1 1 0 0 0 0 0 0 -1 1 0 0 0 0 0 0 0 0 0 0 0 0 0 0 1 0 0 0 0 -1 0 0 1 -1 0 0 0 0 0 0 1 -1 0 0 0 0 0 0 0 0 0 0 0 0 0 0 1 0 -1 0 0 0 0 0 1 0 -1 0 0 0 0 0 1 0 -1 0 0 0 0 0 0 1 -1 0 0 0 0 -1 0 1 0 0 0 0 0 -1 0 1 0 0 0 0 0 0 1 0 0 0 0 -1 0 0 1 0 0 0 0 -1 0 0 1 -1 0 0 0 0 0 1 -1 0 0 0 0 0 0 0 0 0 0 0 0 0 0 0 1 0 -1 0 0 0 0 -1 0 0 1 0 0 0 0 -1 1 0 0 0 0 0 0 0 1 0 0 -1 0 0 0 0 1 0 0 -1 0 0 0 0 -1 0 0 0 1 0 0 0 -1 0 1 0 0 0 0 -1 1 0 0 0 0 0 0 -1 1 0 0 0 0 0 0 -1 1 0 0 0 0 0 0 0 0 0 0 0 0 0 0 0 0 0 0 0 0 0 0 0 0 0 0 0 1 0 -1 0 0 0 0 0 1 0 -1 0 0 0 0 0 0 0 0 -1 0 0 0 0 0 0 1 0 0 -1 0 0 0 0 1 0 0 -1 0 0 0 0 1 0 0 -1 0 0 0 0 1 0 0 1 0 0 -1 0 0 0 0 1 0 0 0 0 -1 0 0 1 0 0 0 0 -1 0 0 1 0 0 0 0 -1 0 0 0 0 0 0 1 -1 0 0 1 0 0 0 0 -1 0 0 1 0 0 0 0 -1 0 0 0 -1 0 1 0 0 0 0 0 0 0 0 0 0 0 0 0 0 0 0 0 0 0 0 0 0 0 0 0 0 -1 0 0 1 0 0 0 0 -1 0 0 1 0 0 0 0 -1 0 0 1 0 0 0 0 0 0 0 0 1 0 0 -1 -1 0 0 0 1 0 0 0 -1 0 0 0 1 0 0 0 -1 0 0 0 0 0 0 1 0 0 0 0 0 0 -1 1 1 0 0 0 0 0 -1 0 0 0 0 0 0 0 -1 1 1 0 0 0 0 -1 0 0 0 0 0 1 0 -1 0 0 0 0 0 1 0 0 -1 0 0 0 0 1 0 0 -1 0 0 0 0 0 0 1 -1 0 0 0 0 0 0 0 0 0 0 0 0 0 0 0 0 0 0 0 0 1 0 0 0 -1 0 0 0 0 0 0 0 0 0 0 0 0 0 0 0 0 0 0 0 0 0 0 0 0 0 1 0 0 0 0 0 -1 0 0 0 0 0 1 0 -1 0 0 0 0 1 0 0 -1 0 0 -1 0 0 0 0 1 0 0 -1 0 0 0 0 1 0 -1 1 0 0 0 0 0 0 -1 0 1 0 0 0 0 0 -1 0 1 0 0 0 0 0 -1 0 1 0 0 0 0 0 -1 0 0 1 0 0 0 0 0 0 0 1 -1 0 0 0 0 0 1 0 -1 0 0 0 0 0 1 0 -1 0 0 0 1 0 0 0 -1 0 0 -1 0 0 0 0 0 1 0 -1 0 0 0 0 0 1 0 0 1 0 0 -1 0 0 0 0 0 0 0 -1 -1 -1 0 0 -1 -1 0 -1 -1 -1 0 -1 -1 -1 0 -1 0 1 -1 0 -1 -1 0 -1 -1 -1 1 -1 -1 -1 -1 1 -1 -1 0 -1 0 0 -1 -1 -1 -1 0 -1 1 1 -1 -1 -1 -1 0 0 0 -1 -1 -1 -1 -1 0 1 0 -1 -1 -1 -1 -1 -1 0 -1 0 1 -1 -1 -1 1 -1 -1 0 -1 -1 0 0 -1 0 1 -1 -1 -1 -1 -1 -1 0 -1 0 -1 1 -1 -1 1 -1 0 0 -1 0 0 -1 -1 -1 -1 -1 -1 0 -1 0 -1 -1 0 -1 0 0 -1 0 1 0 -1 0 0 0
9.341743 25 27 0 0 0 0 0 0 0 0 0 0 0 0 0 0 0 0 0 0 0 0 0 0 0 0 1 0 1 0 0 0 0 0 0 0 0 0 0 0 0 0 0 0 0 0 0 0 0 0 0 0 0 0 0 0 0 0 0 0 0 0 0 0 0 0 0 0 0 0 0 0 0 0 0 0 0 0 0 0 0 0 0 0 0 0 0 0 0 0 0 0 0 0 0 0 0 0 0 0 0 0 0 0 0 0 0 2 0 0 0 0 0 1 0 1 0 0 1 0 0 1 0 0 0 0 1 0 0 0 0 0 1 0 1 0 0 0 0 0 1 0 0 0 0 0 0 2 0 0 0 0 0 0 0 2 0 0 1 0 0 0 0 0 1 0 1 0 0 0 0 0 1 0 1 1 0 0 0 0 0 0 1 1 0 0 0 0 0 0 0 0 0 0 0 1 0 1 0 0 1 0 1 0 0 0 0 0 0 0 1 1 0 0 0 0 1 0 1 0 0 0 0 0 1 0 1 0 0 0 0 0 1 0 1 0 0 0 1 0 0 0 1 0 0 0 1 0 0 0 1 0 0 0 0 0 0 0 2 0 0 0 1 0 0 0 0 0 1 0 0 0 0 0 1 0 0 1 0 0 1 0 0 0 0 1 1 0 0 0 0 0 0 1 1 0 0 0 0 0 0 1 1 0 0 0 0 0 0 1 1 0 0 0 0 0 0 1 1 0 0 0 0 0 0 1 0 0 0 0 0 0 2 0 0 0 0 0 1 0 1 0 0 0 0 0 1 0 0 1 0 0 0 0 1 0 1 0 0 0 0 0 1 0 1 0 0 0 0 0 1 0 1 0 0 0 0 0 0 0 2 0 0 0 0 0 0 1 0 1 0 0 0 0 0 1 0 1 2 0 0 0 0 0 0 0 1 0 0 0 0 0 0 1 1 0 0 1 0 0 0 0 2 0 0 0 0 0 0 0 1 0 0 0 1 0 0 0 0 0 0 0 0 0 0 2 0 1 0 1 0 0 0 0 0 1 1 0 0 0 0 0 0 1 0 0 0 0 1 0 0 1 0 0 0 0 1 0 0 0 1 1 0 0 0 0 0 0 2 0 0 0 0 0 0 0 1 0 0 0 1 0 0 1 1 0 0 0 0 0 0 1 0 1 0 0 0 0 0 1 0 1 0 0 0 0 0 0 0 2 0 0 0 0 1 1 0 0 0 0 0 0 0 1 1 0 0 0 0 0 0 1 0 0 0 0 0 1 0 0 1 0 0 0 0 1 0 0 1 0 0 0 0 1 0 0 1 1 0 0 0 0 0 1 0 1 0 0 0 0 0 1 0 1 0 0 0 0 0 1 0 0 0 0 0 1 1 0 0 0 0 1 0 0 0 0 0 1 0 0 1 0 0 1 1 0 0 0 0 0 0 0 0 1 1 0 0 0 1 1 0 0 0 0 0 0 1 1 0 0 0 0 0 0 1 1 0 0 0 0 0 0 0 0 1 0 0 1 0 0 0 0 1 1 0 0 0 0 0 1 1 0 0 0 0 0 0 1 1 0 0 0 0 0 0 1 1 0 0 0 0 0 1 0 0 0 0 0 1 0 1 0 0 0 0 0 1 0 0 1 0 0 0 1 0 0 0 1 0 0 0 1 0 0 0 0 1 0 0 0 0 1 0 0 1 0 0 0 0 1 0 0 1 0 0 0 0 1 1 0 0 0 0 0 0 1 0 1 0 0 0 0 0 1 1 0 1 0 0 0 0 0 1 0 1 0 0 0 0 0 0 0 2 0 0 0 0 0 1 0 1 0 0 0 0 0 1 0 0 0 0 0 1 0 0 0 1 1 0 0 0 0 1 0 1 0 0 0 0 0 0 0 1 0 0 1 0 0 0 0 1 0 0 1 0 0 0 0 0 0 0 1 1 0 0 0 0 0 0 1 1 0 0 0 0 1 0 0 1 0 0 0 0 1 0 0 1 0 0 0 0 1 0 1 0 0 0 0 1 0 1 0 0 0 0 0 0 0 1 0 1 0 0 0 0 0 1 0 1 0 0 0 0 0 0 0 1 1 0 0 0 0 0 0 1 1 1 0 0 0 0 0 0 1 0 0 0 0 0 0 1 1 2 0 0 0 0 0 0 0 1 0 0 1 0 0 0 0 1 0 0 1 0 0 0 0 1 0 0 1 0 0 0 0 1 0 0 0 0 1 0 0 1 0 0 0 0 1 0 0 1 0 0 0 0 1 0 0 0 0 0 1 1 0 0 0 0 0 0 0 1 0 0 1 0 0 0 0 1 0 0 1 0 0 0 0 1 0 0 1 0 1 0 0 0 1 0 0 0 0 0 0 0 2 0 0 0 0 1 0 1 0 0 0 0 1 0 0 0 0 0 1 0 1 0 0 0 0 0 1 0 1 1 0 0 0 0 0 0 0 0 2 0 0 0 0 0 0 0 2 0 0 0 0 0 0 0 2 0 0 0 0 0 0 0 1 1 0 0 0 0 0 0 0 1 1 0 0 0 0 0 1 0 1 0 0 0 0 0 1 0 1 0 0 0 1 0 0 0 1 0 0 0 0 0 0 0 1 1 0 0 0 0 0 0 0 1 1 0 1 0 0 0 0 0 1 0 0 0 0 0 0 0 0 0 0 0 1 0 -1 0 0 -1 0 0 1 0 0 0 0 -1 0 0 0 0 0 1 0 -1 0 0 0 0 0 1 0 0 0 0 0 0 0 0 0 0 0 0 0 0 0 0 0 -1 0 0 0 0 0 1 0 -1 0 0 0 0 0 1 0 -1 1 0 0 0 0 0 0 -1 1 0 0 0 0 0 0 0 0 0 0 0 1 0 -1 0 0 1 0 -1 0 0 0 0 0 0 0 -1 1 0 0 0 0 1 0 -1 0 0 0 0 0 1 0 -1 0 0 0 0 0 1 0 -1 0 0 0 1 0 0 0 -1 0 0 0 -1 0 0 0 1 0 0 0 0 0 0 0 0 0 0 0 -1 0 0 0 0 0 1 0 0 0 0 0 -1 0 0 1 0 0 -1 0 0 0 0 1 -1 0 0 0 0 0 0 1 -1 0 0 0 0 0 0 1 -1 0 0 0 0 0 0 1 -1 0 0 0 0 0 0 1 -1 0 0 0 0 0 0 1 0 0 0 0 0 0 0 0 0 0 0 0 1 0 -1 0 0 0 0 0 1 0 0 -1 0 0 0 0 1 0 -1 0 0 0 0 0 1 0 -1 0 0 0 0 0 1 0 -1 0 0 0 0 0 0 0 0 0 0 0 0 0 0 1 0 -1 0 0 0 0 0 1 0 -1 0 0 0 0 0 0 0 0 -1 0 0 0 0 0 0 1 -1 0 0 1 0 0 0 0 0 0 0 0 0 0 0 0 -1 0 0 0 1 0 0 0 0 0 0 0 0 0 0 0 0 1 0 -1 0 0 0 0 0 1 -1 0 0 0 0 0 0 1 0 0 0 0 -1 0 0 1 0 0 0 0 -1 0 0 0 1 -1 0 0 0 0 0 0 0 0 0 0 0 0 0 0 -1 0 0 0 1 0 0 1 -1 0 0 0 0 0 0 1 0 -1 0 0 0 0 0 1 0 -1 0 0 0 0 0 0 0 0 0 0 0 0 -1 1 0 0 0 0 0 0 0 1 -1 0 0 0 0 0 0 1 0 0 0 0 0 -1 0 0 1 0 0 0 0 -1 0 0 1 0 0 0 0 -1 0 0 1 -1 0 0 0 0 0 1 0 -1 0 0 0 0 0 1 0 -1 0 0 0 0 0 1 0 0 0 0 0 -1 1 0 0 0 0 -1 0 0 0 0 0 1 0 0 -1 0 0 1 -1 0 0 0 0 0 0 0 0 1 -1 0 0 0 -1 1 0 0 0 0 0 0 -1 1 0 0 0 0 0 0 -1 1 0 0 0 0 0 0 0 0 -1 0 0 1 0 0 0 0 -1 1 0 0 0 0 0 1 -1 0 0 0 0 0 0 1 -1 0 0 0 0 0 0 1 -1 0 0 0 0 0 1 0 0 0 0 0 -1 0 1 0 0 0 0 0 -1 0 0 -1 0 0 0 1 0 0 0 -1 0 0 0 1 0 0 0 0 -1 0 0 0 0 1 0 0 -1 0 0 0 0 1 0 0 -1 0 0 0 0 1 -1 0 0 0 0 0 0 1 0 -1 0 0 0 0 0 1 -1 0 1 0 0 0 0 0 -1 0 1 0 0 0 0 0 0 0 0 0 0 0 0 0 -1 0 1 0 0 0 0 0 -1 0 0 0 0 0 1 0 0 0 1 -1 0 0 0 0 -1 0 1 0 0 0 0 0 0 0 -1 0 0 1 0 0 0 0 -1 0 0 1 0 0 0 0 0 0 0 1 -1 0 0 0 0 0 0 1 -1 0 0 0 0 1 0 0 -1 0 0 0 0 1 0 0 -1 0 0 0 0 1 0 -1 0 0 0 0 -1 0 1 0 0 0 0 0 0 0 1 0 -1 0 0 0 0 0 1 0 -1 0 0 0 0 0 0 0 -1 1 0 0 0 0 0 0 -1 1 1 0 0 0 0 0 0 -1 0 0 0 0 0 0 -1 1 0 0 0 0 0 0 0 0 -1 0 0 1 0 0 0 0 -1 0 0 1 0 0 0 0 -1 0 0 1 0 0 0 0 -1 0 0 0 0 1 0 0 -1 0 0 0 0 1 0 0 -1 0 0 0 0 1 0 0 0 0 0 1 -1 0 0 0 0 0 0 0 -1 0 0 1 0 0 0 0 -1 0 0 1 0 0 0 0 -1 0 0 1 0 1 0 0 0 -1 0 0 0 0 0 0 0 0 0 0 0 0 -1 0 1 0 0 0 0 -1 0 0 0 0 0 1 0 -1 0 0 0 0 0 1 0 -1 1 0 0 0 0 0 0 0 0 0 0 0 0 0 0 0 0 0 0 0 0 0 0 0 0 0 0 0 0 0 0 0 0 -1 1 0 0 0 0 0 0 0 1 -1 0 0 0 0 0 1 0 -1 0 0 0 0 0 1 0 -1 0 0 0 1 0 0 0 -1 0 0 0 0 0 0 0 -1 1 0 0 0 0 0 0 0 1 -1 0 1 0 0 0 0 0 -1 1 0 0 0 0 -1 -1 0 0 -1 0 0 -1 -1 -1 0 0 -1 -1 -1 -1 -1 0 -1 -1 -1 0 -1 -1 -1 -1 0 -1 -1 -1 -1 0 -1 -1 0 -1 0 -1 -1 0 -1 0 0 -1 0 0 -1 -1 -1 -1 -1 -1 -1 -1 -1 -1 0 -1 0 0 1 0 -1 -1 -1 0 -1 0 0 -1 0 -1 -1 -1 1 0 -1 1 -1 -1 0 1 -1 0 1 -1 -1 0 -1 0 0 -1 0 0 -1 1 -1 -1 0 -1 -1 0 -1 -1 0 -1 -1 0 -1 -1 -1 -1 -1 0 -1 -1 0 -1 1 -1 0 0 1 0 -1 0 0 1
2.546573 25 28 0 0 0 0 0 0 0 0 0 0 0 0 0 0 0 0 0 0 0 0 0 0 0 0 1 0 0 1 0 0 0 0 0 0 0 0 0 0 0 0 0 0 0 0 0 0 0 0 0 0 0 0 0 0 0 0 0 0 0 0 0 0 0 0 0 0 0 0 0 0 0 0 0 0 0 0 0 0 0 0 0 0 0 0 0 0 0 0 0 0 0 0 0 0 0 0 0 0 0 0 0 0 1 0 0 1 0 0 0 0 1 1 0 0 0 0 0 1 0 1 0 0 0 0 0 0 1 0 0 0 1 0 0 0 1 0 0 0 1 0 0 0 0 0 0 1 1 0 0 0 0 0 0 1 1 0 1 0 0 0 0 0 1 0 1 0 0 0 0 0 1 0 0 1 0 0 0 0 0 1 0 1 0 0 0 0 0 1 1 0 0 0 0 1 0 0 1 0 1 0 0 0 0 0 1 0 0 0 0 1 0 0 1 0 1 0 0 0 0 0 1 0 1 0 0 0 0 0 0 0 2 0 0 0 0 0 1 0 1 0 0 0 0 0 0 0 1 0 1 0 0 0 0 0 0 1 1 0 0 0 0 0 1 0 0 0 1 0 0 1 0 0 0 0 0 1 0 1 0 0 0 0 0 1 0 1 0 0 0 0 0 1 0 0 0 0 0 1 0 1 0 0 0 1 0 0 0 1 0 0 0 0 0 1 0 1 0 0 0 0 0 1 0 1 0 0 0 0 0 0 2 0 0 0 0 1 1 0 0 0 0 0 0 1 1 0 0 0 0 0 0 0 1 0 1 0 0 0 0 0 1 0 1 0 1 0 0 0 1 0 0 0 0 0 0 0 0 0 1 1 0 0 1 0 0 1 0 0 0 0 1 0 0 1 0 0 1 0 1 0 0 0 0 0 0 0 0 1 0 0 0 1 0 0 0 1 1 0 0 0 1 0 1 0 0 0 0 0 0 0 1 0 1 0 0 0 0 1 0 0 0 0 0 1 0 2 0 0 0 0 0 0 1 1 0 0 0 0 0 0 1 1 0 0 0 0 0 0 0 2 0 0 0 0 0 0 0 1 1 0 0 0 0 0 1 0 1 0 0 0 0 0 1 0 0 0 0 0 1 0 1 1 0 0 0 0 0 0 1 1 0 0 0 0 0 0 0 1 0 0 0 0 1 0 0 1 0 1 0 0 0 0 0 1 0 0 0 0 0 1 0 1 0 0 0 0 1 0 0 1 1 0 0 0 0 0 0 0 2 0 0 0 0 0 0 0 2 0 0 0 0 0 0 1 1 0 0 0 0 0 0 2 0 0 0 0 0 0 0 2 0 0 0 0 0 0 0 1 0 0 0 0 1 0 1 0 1 0 0 0 0 0 0 0 1 1 0 0 0 0 0 1 1 0 0 0 0 0 0 0 0 1 1 0 0 0 0 1 1 0 0 0 0 0 0 1 1 0 0 0 0 0 0 1 1 0 0 0 0 0 0 0 1 0 0 1 0 0 0 0 1 1 0 0 0 0 1 1 0 0 0 0 0 0 1 1 0 0 0 0 0 0 0 1 0 1 0 0 0 0 1 0 0 1 0 0 0 0 1 0 0 1 0 0 0 0 0 1 0 0 0 1 0 0 0 0 1 0 0 1 0 0 1 0 0 0 0 0 0 1 1 0 0 0 0 0 0 1 1 0 0 0 0 0 0 1 0 1 0 0 0 0 0 1 0 1 0 0 0 0 0 1 0 0 1 0 1 0 0 0 0 0 1 0 0 0 0 1 1 0 1 0 0 0 0 0 1 0 1 0 0 0 0 0 1 0 0 0 0 0 1 0 1 0 1 0 0 0 0 0 1 0 1 0 0 0 0 0 0 0 0 0 0 2 0 0 0 0 0 0 0 2 0 0 0 0 0 0 0 1 0 1 0 0 0 0 0 1 0 1 0 1 0 1 0 0 0 0 0 1 0 1 0 0 0 0 0 1 0 1 0 0 0 0 0 0 0 0 1 0 1 0 0 0 0 0 1 0 0 1 0 0 0 0 1 0 0 1 1 0 0 0 0 0 0 1 1 0 0 0 0 0 0 1 1 0 1 0 0 0 0 0 0 0 1 0 0 0 0 1 1 0 0 0 1 0 0 0 0 0 1 1 0 0 0 0 0 0 1 1 0 0 0 0 0 0 0 1 0 1 0 0 0 0 0 0 0 2 0 0 0 0 0 0 0 2 0 0 0 0 0 0 0 2 0 0 0 0 0 1 0 0 0 1 0 0 0 0 0 0 0 2 0 0 0 0 0 0 0 2 0 0 0 0 0 0 0 2 0 1 0 0 0 0 1 0 0 0 0 0 0 1 1 0 0 0 0 0 1 0 0 1 0 1 0 0 0 0 0 1 0 1 0 0 0 0 0 1 0 1 1 0 0 0 0 0 0 1 0 1 0 0 0 0 0 1 0 1 0 0 0 0 0 0 1 1 0 0 0 0 0 0 0 0 1 1 0 0 1 0 0 0 1 0 0 0 1 0 0 1 0 0 0 0 0 0 0 1 1 0 0 0 0 1 0 0 1 0 0 0 0 0 0 0 0 0 2 0 0 0 0 0 0 0 2 0 0 2 0 0 0 0 0 0 0 0 -1 0 0 1 0 0 0 0 -1 1 0 0 0 0 0 -1 0 1 0 0 0 0 0 0 -1 0 0 0 1 0 0 0 -1 0 0 0 1 0 0 0 0 0 0 1 -1 0 0 0 0 0 0 1 -1 0 -1 0 0 0 0 0 1 0 -1 0 0 0 0 0 1 0 0 1 0 0 0 0 0 -1 0 1 0 0 0 0 0 -1 -1 0 0 0 0 1 0 0 -1 0 1 0 0 0 0 0 -1 0 0 0 0 1 0 0 -1 0 1 0 0 0 0 0 -1 0 1 0 0 0 0 0 0 0 0 0 0 0 0 0 1 0 -1 0 0 0 0 0 0 0 -1 0 1 0 0 0 0 0 0 -1 1 0 0 0 0 0 -1 0 0 0 1 0 0 -1 0 0 0 0 0 1 0 -1 0 0 0 0 0 1 0 -1 0 0 0 0 0 1 0 0 0 0 0 -1 0 1 0 0 0 -1 0 0 0 1 0 0 0 0 0 -1 0 1 0 0 0 0 0 -1 0 1 0 0 0 0 0 0 0 0 0 0 0 -1 1 0 0 0 0 0 0 -1 1 0 0 0 0 0 0 0 1 0 -1 0 0 0 0 0 1 0 -1 0 -1 0 0 0 1 0 0 0 0 0 0 0 0 0 1 -1 0 0 -1 0 0 1 0 0 0 0 -1 0 0 1 0 0 1 0 -1 0 0 0 0 0 0 0 0 -1 0 0 0 1 0 0 0 1 -1 0 0 0 1 0 -1 0 0 0 0 0 0 0 -1 0 1 0 0 0 0 -1 0 0 0 0 0 1 0 0 0 0 0 0 0 0 -1 1 0 0 0 0 0 0 -1 1 0 0 0 0 0 0 0 0 0 0 0 0 0 0 0 -1 1 0 0 0 0 0 -1 0 1 0 0 0 0 0 -1 0 0 0 0 0 1 0 -1 1 0 0 0 0 0 0 -1 1 0 0 0 0 0 0 0 1 0 0 0 0 -1 0 0 -1 0 1 0 0 0 0 0 1 0 0 0 0 0 -1 0 1 0 0 0 0 -1 0 0 1 -1 0 0 0 0 0 0 0 0 0 0 0 0 0 0 0 0 0 0 0 0 0 0 -1 1 0 0 0 0 0 0 0 0 0 0 0 0 0 0 0 0 0 0 0 0 0 0 1 0 0 0 0 -1 0 1 0 -1 0 0 0 0 0 0 0 -1 1 0 0 0 0 0 1 -1 0 0 0 0 0 0 0 0 1 -1 0 0 0 0 1 -1 0 0 0 0 0 0 1 -1 0 0 0 0 0 0 1 -1 0 0 0 0 0 0 0 -1 0 0 1 0 0 0 0 -1 1 0 0 0 0 -1 1 0 0 0 0 0 0 -1 1 0 0 0 0 0 0 0 1 0 -1 0 0 0 0 1 0 0 -1 0 0 0 0 1 0 0 -1 0 0 0 0 0 -1 0 0 0 1 0 0 0 0 -1 0 0 1 0 0 -1 0 0 0 0 0 0 1 -1 0 0 0 0 0 0 1 -1 0 0 0 0 0 0 1 0 -1 0 0 0 0 0 1 0 -1 0 0 0 0 0 1 0 0 1 0 -1 0 0 0 0 0 1 0 0 0 0 -1 -1 0 1 0 0 0 0 0 -1 0 1 0 0 0 0 0 -1 0 0 0 0 0 1 0 -1 0 1 0 0 0 0 0 -1 0 1 0 0 0 0 0 0 0 0 0 0 0 0 0 0 0 0 0 0 0 0 0 0 0 0 0 0 1 0 -1 0 0 0 0 0 1 0 -1 0 -1 0 1 0 0 0 0 0 -1 0 1 0 0 0 0 0 -1 0 1 0 0 0 0 0 0 0 0 1 0 -1 0 0 0 0 0 1 0 0 -1 0 0 0 0 1 0 0 -1 -1 0 0 0 0 0 0 1 -1 0 0 0 0 0 0 1 1 0 -1 0 0 0 0 0 0 0 -1 0 0 0 0 1 1 0 0 0 -1 0 0 0 0 0 -1 1 0 0 0 0 0 0 -1 1 0 0 0 0 0 0 0 1 0 -1 0 0 0 0 0 0 0 0 0 0 0 0 0 0 0 0 0 0 0 0 0 0 0 0 0 0 0 0 0 1 0 0 0 -1 0 0 0 0 0 0 0 0 0 0 0 0 0 0 0 0 0 0 0 0 0 0 0 0 0 1 0 0 0 0 -1 0 0 0 0 0 0 1 -1 0 0 0 0 0 1 0 0 -1 0 -1 0 0 0 0 0 1 0 -1 0 0 0 0 0 1 0 -1 1 0 0 0 0 0 0 -1 0 1 0 0 0 0 0 -1 0 1 0 0 0 0 0 0 -1 1 0 0 0 0 0 0 0 0 1 -1 0 0 -1 0 0 0 1 0 0 0 -1 0 0 1 0 0 0 0 0 0 0 1 -1 0 0 0 0 1 0 0 -1 0 0 0 0 0 0 0 0 0 0 0 0 0 0 0 0 0 0 0 0 0 0 0 0 0 0 0 1 0 0 1 0 0 -1 0 0 -1 -1 0 -1 -1 -1 0 -1 -1 -1 -1 -1 -1 1 -1 -1 -1 -1 -1 -1 0 -1 0 -1 -1 -1 -1 1 -1 -1 1 -1 -1 -1 -1 -1 -1 -1 0 0 0 0 -1 -1 -1 -1 0 -1 -1 -1 0 -1 -1 -1 0 0 1 0 0 0 -1 0 -1 0 -1 -1 1 -1 -1 0 0 -1 -1 0 -1 0 0 1 -1 0 0 -1 -1 -1 -1 -1 -1 0 -1 1 -1 0 -1 -1 0 -1 -1 0 -1 -1 -1 -1 -1 -1 -1 -1 -1 0 -1 0 -1 -1 0 -1 0 -1 0 1 0 0 0 -1 1 1
11.27681 26 27 0 0 0 0 0 0 0 0 0 0 0 0 0 0 0 0 0 0 0 0 0 0 0 0 0 1 1 0 0 0 0 0 0 0 0 0 0 0 0 0 0 0 0 0 0 0 0 0 0 0 0 0 0 0 0 0 0 0 0 0 0 0 0 0 0 0 0 0 0 0 0 0 0 0 0 0 0 0 0 0 0 0 0 0 0 0 0 0 0 0 0 0 0 0 0 0 0 0 0 0 0 0 0 0 0 1 1 0 0 0 0 0 0 1 0 1 1 0 0 0 1 0 0 0 2 0 0 0 0 0 0 0 1 0 0 0 1 0 0 0 0 0 0 0 1 1 0 0 0 1 0 0 0 1 0 0 1 0 0 0 0 0 0 1 2 0 0 0 0 0 0 0 1 0 0 0 0 0 0 1 1 0 0 0 0 0 0 1 0 0 0 0 0 0 0 2 0 0 0 0 1 0 1 0 0 1 0 0 1 0 0 0 0 0 0 1 1 0 0 0 0 0 0 1 1 0 0 0 0 0 0 0 1 0 1 0 0 0 0 0 1 0 1 0 1 0 0 0 0 0 1 0 0 0 0 0 1 0 1 0 1 0 0 0 0 0 1 0 0 0 0 1 1 0 0 0 0 1 1 0 0 0 0 0 1 1 0 0 0 0 0 0 1 1 0 0 0 0 0 0 1 1 0 0 0 0 0 0 1 1 0 0 0 0 0 0 1 0 1 0 0 0 0 0 0 0 0 0 1 0 1 0 0 0 0 0 1 0 1 0 0 1 0 0 0 0 0 1 0 0 0 0 1 0 1 0 0 0 0 0 1 0 1 0 0 0 0 0 1 0 1 0 0 0 0 0 1 0 1 0 0 0 0 0 0 1 0 1 0 0 0 0 0 1 0 1 1 0 0 0 0 1 0 0 1 0 0 0 0 1 0 0 1 0 1 0 0 0 0 0 1 1 0 0 0 0 0 0 1 1 0 0 0 0 0 0 0 0 0 0 1 0 0 1 0 1 0 1 0 0 0 0 0 1 1 0 0 0 0 0 0 1 0 0 0 0 1 0 0 0 0 0 1 0 1 0 0 1 0 1 0 0 0 0 0 1 1 0 0 0 0 0 0 0 1 0 0 0 1 0 0 0 1 0 0 0 1 0 0 0 1 1 0 0 0 0 0 0 1 1 0 0 0 0 0 0 0 2 0 0 0 0 1 0 0 1 0 0 0 0 0 0 1 1 0 0 0 0 0 0 0 1 0 0 0 1 0 0 0 1 0 0 0 1 1 0 0 0 0 0 0 1 1 0 0 1 0 0 0 0 0 0 0 1 0 0 1 0 0 0 0 1 0 0 1 0 0 0 1 0 0 0 0 1 0 1 0 0 0 1 0 0 0 0 0 1 0 0 1 0 0 0 1 1 0 0 0 0 1 0 0 0 1 0 0 0 2 0 0 0 0 0 0 0 1 0 0 0 1 0 0 0 1 0 0 0 1 0 0 0 0 1 1 0 0 0 0 0 0 1 1 0 0 0 0 0 1 0 1 0 0 0 0 0 1 0 1 0 0 0 0 0 1 0 1 0 0 0 0 0 1 0 0 0 0 0 1 0 1 0 0 0 0 0 1 0 0 1 0 0 0 0 0 1 0 1 0 0 0 0 0 1 0 0 1 0 0 0 0 1 1 0 1 0 0 0 0 0 0 0 2 0 0 0 0 0 1 0 1 0 0 0 0 0 0 1 1 0 0 0 0 0 1 0 0 0 0 1 0 0 1 0 0 0 0 0 0 1 0 0 1 0 0 0 0 1 1 0 0 0 0 0 0 1 1 0 0 0 0 0 0 1 0 0 0 1 0 0 0 1 1 0 0 0 0 0 0 1 0 0 1 1 0 0 0 0 0 0 1 0 0 1 0 0 0 0 0 0 0 1 1 0 0 0 0 0 0 1 1 0 1 0 0 0 0 0 1 0 1 0 0 0 0 0 1 0 1 0 0 0 0 1 0 0 0 0 1 0 0 0 0 1 1 0 0 0 0 0 1 0 1 0 0 0 0 0 1 0 1 0 0 0 0 0 1 0 0 0 0 0 0 0 2 0 0 0 0 0 0 0 1 1 0 0 0 0 0 0 2 0 1 0 0 0 0 1 0 0 1 0 0 0 0 1 0 0 1 0 0 0 0 0 1 0 1 0 0 0 0 0 1 0 1 0 0 0 0 0 1 0 1 0 0 0 0 1 0 0 1 0 0 0 0 1 0 0 0 0 0 0 1 0 0 1 0 0 0 0 1 0 0 1 0 0 0 0 1 0 0 1 0 0 0 0 1 0 0 1 0 0 0 0 0 1 0 1 0 0 0 0 0 1 0 1 0 0 1 0 0 0 0 1 0 1 1 0 0 0 0 0 0 1 1 0 0 0 0 0 0 2 0 0 0 0 0 0 0 1 0 1 0 0 0 0 0 1 0 1 0 0 0 0 0 1 0 1 0 0 0 0 0 1 0 1 0 0 0 0 0 0 0 0 0 2 0 0 0 0 0 0 0 2 0 0 0 0 0 0 0 2 0 0 0 0 0 0 0 2 0 0 1 0 0 0 0 1 0 0 1 0 0 0 0 0 0 1 0 0 0 0 1 0 0 1 0 0 0 0 0 -1 1 0 0 0 0 0 0 -1 0 1 -1 0 0 0 1 0 0 0 0 0 0 0 0 0 0 0 -1 0 0 0 1 0 0 0 0 0 0 0 1 -1 0 0 0 1 0 0 0 -1 0 0 -1 0 0 0 0 0 0 1 0 0 0 0 0 0 0 0 -1 0 0 0 0 0 0 1 -1 0 0 0 0 0 0 1 0 0 0 0 0 0 0 0 0 0 0 0 -1 0 1 0 0 1 0 0 -1 0 0 0 0 0 0 1 -1 0 0 0 0 0 0 1 -1 0 0 0 0 0 0 0 -1 0 1 0 0 0 0 0 -1 0 1 0 -1 0 0 0 0 0 1 0 0 0 0 0 -1 0 1 0 -1 0 0 0 0 0 1 0 0 0 0 1 -1 0 0 0 0 1 -1 0 0 0 0 0 -1 1 0 0 0 0 0 0 -1 1 0 0 0 0 0 0 -1 1 0 0 0 0 0 0 -1 1 0 0 0 0 0 0 -1 0 1 0 0 0 0 0 0 0 0 0 1 0 -1 0 0 0 0 0 1 0 -1 0 0 1 0 0 0 0 0 -1 0 0 0 0 1 0 -1 0 0 0 0 0 1 0 -1 0 0 0 0 0 1 0 -1 0 0 0 0 0 1 0 -1 0 0 0 0 0 0 1 0 -1 0 0 0 0 0 1 0 -1 -1 0 0 0 0 1 0 0 -1 0 0 0 0 1 0 0 -1 0 1 0 0 0 0 0 -1 1 0 0 0 0 0 0 -1 1 0 0 0 0 0 0 0 0 0 0 1 0 0 -1 0 1 0 -1 0 0 0 0 0 1 -1 0 0 0 0 0 0 1 0 0 0 0 -1 0 0 0 0 0 1 0 -1 0 0 1 0 -1 0 0 0 0 0 1 -1 0 0 0 0 0 0 0 -1 0 0 0 1 0 0 0 -1 0 0 0 1 0 0 0 1 -1 0 0 0 0 0 0 1 -1 0 0 0 0 0 0 0 0 0 0 0 0 -1 0 0 1 0 0 0 0 0 0 -1 1 0 0 0 0 0 0 0 1 0 0 0 -1 0 0 0 1 0 0 0 -1 1 0 0 0 0 0 0 -1 1 0 0 -1 0 0 0 0 0 0 0 -1 0 0 1 0 0 0 0 -1 0 0 1 0 0 0 1 0 0 0 0 -1 0 1 0 0 0 -1 0 0 0 0 0 1 0 0 -1 0 0 0 -1 1 0 0 0 0 1 0 0 0 -1 0 0 0 0 0 0 0 0 0 0 0 -1 0 0 0 1 0 0 0 -1 0 0 0 1 0 0 0 0 1 -1 0 0 0 0 0 0 1 -1 0 0 0 0 0 1 0 -1 0 0 0 0 0 1 0 -1 0 0 0 0 0 1 0 -1 0 0 0 0 0 1 0 0 0 0 0 -1 0 1 0 0 0 0 0 -1 0 0 -1 0 0 0 0 0 1 0 -1 0 0 0 0 0 1 0 0 -1 0 0 0 0 1 1 0 -1 0 0 0 0 0 0 0 0 0 0 0 0 0 -1 0 1 0 0 0 0 0 0 -1 1 0 0 0 0 0 -1 0 0 0 0 1 0 0 -1 0 0 0 0 0 0 1 0 0 -1 0 0 0 0 1 -1 0 0 0 0 0 0 1 -1 0 0 0 0 0 0 1 0 0 0 -1 0 0 0 1 -1 0 0 0 0 0 0 1 0 0 -1 1 0 0 0 0 0 0 -1 0 0 1 0 0 0 0 0 0 0 1 -1 0 0 0 0 0 0 1 -1 0 1 0 0 0 0 0 -1 0 1 0 0 0 0 0 -1 0 1 0 0 0 0 -1 0 0 0 0 -1 0 0 0 0 1 1 0 0 0 0 0 -1 0 1 0 0 0 0 0 -1 0 1 0 0 0 0 0 -1 0 0 0 0 0 0 0 0 0 0 0 0 0 0 0 1 -1 0 0 0 0 0 0 0 0 -1 0 0 0 0 1 0 0 -1 0 0 0 0 1 0 0 -1 0 0 0 0 0 1 0 -1 0 0 0 0 0 1 0 -1 0 0 0 0 0 1 0 -1 0 0 0 0 1 0 0 -1 0 0 0 0 1 0 0 0 0 0 0 -1 0 0 1 0 0 0 0 -1 0 0 1 0 0 0 0 -1 0 0 1 0 0 0 0 -1 0 0 1 0 0 0 0 0 -1 0 1 0 0 0 0 0 -1 0 1 0 0 -1 0 0 0 0 1 0 -1 1 0 0 0 0 0 0 -1 1 0 0 0 0 0 0 0 0 0 0 0 0 0 0 1 0 -1 0 0 0 0 0 1 0 -1 0 0 0 0 0 1 0 -1 0 0 0 0 0 1 0 -1 0 0 0 0 0 0 0 0 0 0 0 0 0 0 0 0 0 0 0 0 0 0 0 0 0 0 0 0 0 0 0 0 0 0 0 0 1 0 0 0 0 -1 0 0 1 0 0 0 0 0 0 -1 0 0 0 0 1 0 0 -1 0 -1 -1 -1 0 -1 -1 -1 1 -1 0 -1 -1 -1 -1 -1 0 -1 -1 0 -1 0 0 -1 0 -1 0 0 -1 -1 -1 0 -1 -1 -1 -1 0 -1 -1 -1 -1 1 0 -1 0 -1 0 1 -1 0 0 -1 -1 -1 -1 0 0 0 -1 -1 -1 0 -1 -1 0 0 0 -1 -1 -1 0 -1 -1 0 0 0 -1 -1 -1 1 0 -1 0 -1 -1 -1 0 -1 -1 1 -1 -1 0 -1 0 0 0 0 -1 -1 1 -1 -1 0 -1 0 -1 -1 0 1 -1 -1 0 -1 -1 -1 0 -1 -1 -1 -1 1 -1 0 0 0 -1 1 -1 -1 1 -1 0
6.366956 26 28 0 0 0 0 0 0 0 0 0 0 0 0 0 0 0 0 0 0 0 0 0 0 0 0 0 1 0 1 0 0 0 0 0 0 0 0 0 0 0 0 0 0 0 0 0 0 0 0 0 0 0 0 0 0 0 0 0 0 0 0 0 0 0 0 0 0 0 0 0 0 0 0 0 0 0 0 0 0 0 0 0 0 0 0 0 0 0 0 0 0 0 0 0 0 0 0 0 0 0 0 0 0 1 0 0 0 1 0 0 0 1 0 0 0 0 1 0 1 0 0 1 0 0 0 1 0 1 0 0 0 0 0 0 0 1 0 1 0 0 0 0 0 0 0 1 0 1 0 0 1 0 0 0 0 1 0 1 0 0 0 0 0 0 1 2 0 0 0 0 0 0 0 0 0 0 0 0 0 0 2 0 0 0 0 0 0 0 2 1 0 0 0 0 0 0 1 1 0 0 0 0 0 1 0 1 1 0 0 0 0 0 0 1 0 0 1 0 0 0 0 1 0 0 1 0 0 0 0 0 0 1 0 0 0 1 0 0 0 1 0 0 0 1 0 0 0 1 0 0 0 1 0 0 0 0 1 0 0 1 0 0 0 1 0 0 0 1 0 0 1 0 1 0 0 0 0 0 2 0 0 0 0 0 0 0 2 0 0 0 0 0 0 0 1 0 0 0 1 0 0 0 1 0 1 0 0 0 0 0 1 0 0 0 1 0 0 0 0 1 0 0 1 0 0 0 0 0 0 1 0 1 0 0 0 0 1 1 0 0 0 0 1 0 1 0 0 0 0 0 0 0 0 1 0 1 0 0 0 0 0 1 0 1 0 1 0 0 0 1 0 0 0 0 0 0 0 1 0 0 1 0 0 1 0 0 1 0 0 0 0 1 0 0 1 0 0 0 0 1 0 0 1 0 0 0 0 0 1 0 1 0 0 0 0 1 0 1 0 0 0 0 1 1 0 0 0 0 0 0 1 1 0 0 0 0 0 0 1 0 0 1 0 0 0 0 2 0 0 0 0 0 0 1 1 0 0 0 0 0 0 1 1 0 0 0 0 0 0 0 1 0 0 1 0 0 0 0 2 0 0 0 0 0 0 1 1 0 0 0 0 0 0 1 0 0 0 0 0 1 0 1 0 0 0 0 0 1 0 1 0 1 0 0 0 0 0 0 0 1 0 0 0 1 0 0 1 0 1 0 0 0 0 0 0 0 1 0 0 0 1 0 0 0 1 0 0 1 0 0 0 1 1 0 0 0 0 0 0 1 1 0 0 0 0 1 0 1 0 0 0 0 0 1 1 0 0 0 0 0 0 0 1 0 0 0 0 1 0 0 1 0 0 0 0 1 0 0 0 1 0 0 0 1 0 0 1 1 0 0 0 0 0 0 0 1 1 0 0 0 0 0 0 1 1 0 0 0 0 1 0 0 0 1 0 0 0 1 0 1 0 0 0 0 0 0 0 1 0 1 0 0 0 0 0 1 0 1 0 0 0 0 1 1 0 0 0 0 0 0 1 1 0 0 0 0 0 2 0 0 0 0 0 0 0 2 0 0 0 0 0 0 0 1 0 0 1 0 0 0 0 1 0 0 1 0 0 0 0 1 0 0 1 0 0 0 0 0 1 0 0 0 0 0 1 0 0 1 0 0 0 0 1 1 0 0 0 0 0 0 1 2 0 0 0 0 0 0 0 1 0 1 0 0 0 0 0 0 1 1 0 0 0 0 0 0 1 1 0 0 0 0 0 0 0 0 0 1 1 0 0 0 0 0 0 0 0 0 2 1 0 0 0 0 0 0 1 1 0 0 0 0 0 0 1 1 0 0 0 0 0 0 1 1 0 0 0 0 0 0 1 1 0 0 0 0 0 0 1 0 0 0 1 0 1 0 0 0 0 0 0 0 2 0 0 0 0 0 0 0 1 0 1 0 0 0 0 0 1 0 1 1 1 0 0 0 0 0 0 1 1 0 0 0 0 0 0 1 1 0 0 0 0 0 0 0 0 0 0 0 0 1 1 1 0 0 0 0 0 0 1 1 0 0 0 0 0 0 1 2 0 0 0 0 0 0 0 1 0 0 0 0 0 1 0 0 0 1 0 0 0 1 0 0 0 1 0 0 0 1 0 0 0 0 0 1 1 0 0 0 0 1 0 0 1 0 0 0 0 1 0 0 0 1 0 0 0 0 0 0 1 1 0 0 0 0 0 0 1 1 0 0 0 0 0 0 2 0 0 0 0 0 0 0 2 0 0 0 0 0 0 0 0 0 2 0 0 0 0 0 0 0 2 0 0 0 0 0 0 0 2 0 0 0 0 0 0 0 2 0 0 0 0 0 0 1 1 0 0 0 0 0 0 1 1 0 0 0 0 0 0 0 2 0 1 1 0 0 0 0 0 0 1 1 0 0 0 0 0 0 2 0 0 0 0 0 0 0 2 0 0 0 0 0 0 0 2 0 0 0 0 0 0 0 1 1 0 0 0 0 0 0 1 0 0 0 1 0 0 1 0 0 0 0 1 0 0 1 0 0 0 0 1 0 0 0 0 0 0 1 1 0 0 0 0 0 0 1 1 0 0 1 0 0 0 0 0 1 0 1 0 0 0 0 0 1 0 0 1 0 0 1 0 0 0 0 0 -1 0 0 0 1 0 0 0 -1 0 0 0 0 1 0 -1 0 0 1 0 0 0 1 0 -1 0 0 0 0 0 0 0 -1 0 1 0 0 0 0 0 0 0 1 0 -1 0 0 1 0 0 0 0 -1 0 -1 0 0 0 0 0 0 1 0 0 0 0 0 0 0 0 0 0 0 0 0 0 0 0 0 0 0 0 0 0 0 0 -1 0 0 0 0 0 0 1 -1 0 0 0 0 0 1 0 -1 1 0 0 0 0 0 0 -1 0 0 1 0 0 0 0 -1 0 0 1 0 0 0 0 0 0 -1 0 0 0 1 0 0 0 -1 0 0 0 1 0 0 0 -1 0 0 0 1 0 0 0 0 -1 0 0 1 0 0 0 -1 0 0 0 1 0 0 -1 0 1 0 0 0 0 0 0 0 0 0 0 0 0 0 0 0 0 0 0 0 0 0 1 0 0 0 -1 0 0 0 1 0 -1 0 0 0 0 0 1 0 0 0 -1 0 0 0 0 1 0 0 -1 0 0 0 0 0 0 1 0 -1 0 0 0 0 -1 1 0 0 0 0 1 0 -1 0 0 0 0 0 0 0 0 1 0 -1 0 0 0 0 0 1 0 -1 0 -1 0 0 0 1 0 0 0 0 0 0 0 1 0 0 -1 0 0 -1 0 0 1 0 0 0 0 -1 0 0 1 0 0 0 0 -1 0 0 1 0 0 0 0 0 -1 0 1 0 0 0 0 1 0 -1 0 0 0 0 1 -1 0 0 0 0 0 0 1 -1 0 0 0 0 0 0 -1 0 0 1 0 0 0 0 0 0 0 0 0 0 0 -1 1 0 0 0 0 0 0 -1 1 0 0 0 0 0 0 0 -1 0 0 1 0 0 0 0 0 0 0 0 0 0 0 -1 1 0 0 0 0 0 0 -1 0 0 0 0 0 1 0 -1 0 0 0 0 0 1 0 -1 0 1 0 0 0 0 0 0 0 1 0 0 0 -1 0 0 -1 0 1 0 0 0 0 0 0 0 1 0 0 0 -1 0 0 0 1 0 0 -1 0 0 0 -1 1 0 0 0 0 0 0 -1 1 0 0 0 0 1 0 -1 0 0 0 0 0 1 -1 0 0 0 0 0 0 0 -1 0 0 0 0 1 0 0 -1 0 0 0 0 1 0 0 0 1 0 0 0 -1 0 0 1 -1 0 0 0 0 0 0 0 -1 1 0 0 0 0 0 0 -1 1 0 0 0 0 1 0 0 0 -1 0 0 0 1 0 -1 0 0 0 0 0 0 0 -1 0 1 0 0 0 0 0 -1 0 1 0 0 0 0 1 -1 0 0 0 0 0 0 1 -1 0 0 0 0 0 0 0 0 0 0 0 0 0 0 0 0 0 0 0 0 0 1 0 0 -1 0 0 0 0 1 0 0 -1 0 0 0 0 1 0 0 -1 0 0 0 0 0 -1 0 0 0 0 0 1 0 0 -1 0 0 0 0 1 -1 0 0 0 0 0 0 1 0 0 0 0 0 0 0 0 -1 0 1 0 0 0 0 0 0 -1 1 0 0 0 0 0 0 -1 1 0 0 0 0 0 0 0 0 0 -1 1 0 0 0 0 0 0 0 0 0 0 -1 0 0 0 0 0 0 1 -1 0 0 0 0 0 0 1 -1 0 0 0 0 0 0 1 -1 0 0 0 0 0 0 1 -1 0 0 0 0 0 0 1 0 0 0 1 0 -1 0 0 0 0 0 0 0 0 0 0 0 0 0 0 0 1 0 -1 0 0 0 0 0 1 0 -1 1 -1 0 0 0 0 0 0 1 -1 0 0 0 0 0 0 1 -1 0 0 0 0 0 0 0 0 0 0 0 0 -1 1 1 0 0 0 0 0 0 -1 1 0 0 0 0 0 0 -1 0 0 0 0 0 0 0 0 -1 0 0 0 0 0 1 0 0 0 -1 0 0 0 1 0 0 0 -1 0 0 0 1 0 0 0 0 0 -1 1 0 0 0 0 -1 0 0 1 0 0 0 0 -1 0 0 0 1 0 0 0 0 0 0 -1 1 0 0 0 0 0 0 -1 1 0 0 0 0 0 0 0 0 0 0 0 0 0 0 0 0 0 0 0 0 0 0 0 0 0 0 0 0 0 0 0 0 0 0 0 0 0 0 0 0 0 0 0 0 0 0 0 0 0 0 0 0 0 0 0 -1 1 0 0 0 0 0 0 -1 1 0 0 0 0 0 0 0 0 0 -1 1 0 0 0 0 0 0 -1 1 0 0 0 0 0 0 0 0 0 0 0 0 0 0 0 0 0 0 0 0 0 0 0 0 0 0 0 0 0 0 1 -1 0 0 0 0 0 0 1 0 0 0 -1 0 0 -1 0 0 0 0 1 0 0 -1 0 0 0 0 1 0 0 0 0 0 0 -1 1 0 0 0 0 0 0 -1 1 0 0 1 0 0 0 0 0 -1 0 1 0 0 0 0 0 -1 0 0 -1 0 0 1 0 0 0 0 -1 -1 0 0 0 -1 -1 1 -1 -1 -1 -1 -1 -1 -1 -1 -1 -1 0 -1 0 1 -1 0 -1 -1 0 -1 0 -1 0 -1 -1 -1 -1 1 -1 -1 0 -1 0 0 -1 -1 -1 -1 1 0 0 0 -1 -1 -1 -1 1 0 0 -1 0 -1 -1 -1 -1 0 0 0 0 0 -1 0 -1 -1 -1 0 1 -1 -1 0 0 -1 -1 -1 -1 0 -1 0 -1 -1 0 -1 -1 -1 -1 -1 -1 1 -1 0 -1 0 -1 -1 0 -1 0 -1 -1 0 0 -1 -1 -1 -1 -1 -1 1 -1 -1 -1 -1 1 -1 -1 0 0 0 0 -1 0 0 0 0
7.967722 26 29 0 0 0 0 0 0 0 0 0 0 0 0 0 0 0 0 0 0 0 0 0 0 0 0 0 1 0 0 1 0 0 0 0 0 0 0 0 0 0 0 0 0 0 0 0 0 0 0 0 0 0 0 0 0 0 0 0 0 0 0 0 0 0 0 0 0 0 0 0 0 0 0 0 0 0 0 0 0 0 0 0 0 0 0 0 0 0 0 0 0 0 0 0 0 0 0 0 0 0 0 0 0 0 0 1 0 1 0 0 0 0 0 1 0 0 1 0 0 0 0 2 0 0 0 1 0 1 0 0 0 0 0 0 0 1 0 1 0 0 0 0 0 1 0 1 0 0 0 0 1 1 0 0 0 0 0 0 0 0 1 0 0 0 1 1 0 0 1 0 0 0 0 0 0 0 1 0 0 0 1 0 0 0 1 0 0 0 1 0 0 0 1 0 0 0 1 0 0 0 1 0 0 1 0 0 1 0 1 0 0 0 0 1 0 0 1 0 0 0 0 0 0 0 1 0 1 0 0 0 0 0 0 0 1 1 0 1 0 0 0 0 0 1 0 0 0 0 1 0 0 1 0 0 0 0 1 0 0 1 0 0 0 0 1 0 0 1 0 0 0 0 1 0 1 0 0 0 1 0 0 0 1 0 0 0 1 0 0 0 1 0 0 0 1 0 0 0 1 0 0 0 1 0 0 0 1 0 0 0 1 0 0 0 1 0 0 0 0 1 0 0 1 0 0 0 0 0 1 1 0 0 0 0 0 0 1 1 0 0 0 0 1 0 0 0 0 1 0 0 0 0 0 1 1 0 0 0 0 0 0 1 0 1 0 0 0 0 0 1 0 1 0 0 0 0 0 1 0 1 0 0 0 0 0 0 2 0 0 0 0 0 0 0 2 0 0 0 0 0 0 0 2 0 0 0 0 0 0 0 2 0 0 0 0 1 0 0 1 0 0 0 1 0 0 0 0 1 0 0 1 0 0 0 0 1 0 0 0 1 0 1 0 0 0 0 1 1 0 0 0 0 0 0 1 1 0 0 0 0 0 0 1 1 0 0 0 0 0 0 0 1 0 1 0 0 0 0 1 1 0 0 0 0 0 0 1 1 0 0 0 0 0 0 1 0 0 0 0 1 0 0 1 0 0 0 0 1 0 0 1 1 0 0 0 0 0 0 1 1 0 0 0 0 0 0 1 0 1 0 0 0 0 0 1 0 1 0 0 0 0 0 1 0 1 0 0 0 0 0 0 1 1 0 0 0 0 0 0 1 1 0 0 0 0 1 0 1 0 0 0 0 0 1 0 1 0 0 0 0 0 0 0 1 0 0 0 1 0 0 0 1 0 0 0 1 0 0 0 2 0 0 0 0 0 0 1 0 0 0 0 0 1 0 0 0 1 1 0 0 0 0 0 0 1 0 0 1 0 1 0 0 0 1 0 0 0 1 0 0 0 0 0 0 1 0 0 0 0 1 0 0 1 0 0 0 0 1 1 0 0 0 1 0 0 0 0 0 1 0 1 0 0 0 0 0 1 1 0 0 0 0 1 0 0 2 0 0 0 0 0 0 0 2 0 0 0 0 0 0 0 2 0 0 0 0 0 0 0 2 0 0 0 0 0 0 0 0 0 1 0 0 0 0 1 0 0 1 0 0 0 0 1 0 0 0 0 0 0 0 2 1 0 1 0 0 0 0 0 0 1 1 0 0 0 0 0 0 1 1 0 0 0 0 0 0 1 1 0 0 0 0 0 0 0 0 0 0 2 0 0 0 0 0 0 0 1 0 1 0 0 0 0 1 0 0 1 0 0 0 0 0 0 0 2 0 0 0 0 0 0 0 2 0 0 0 0 0 1 0 1 0 0 0 0 0 1 0 1 1 0 0 1 0 0 0 0 1 0 0 0 0 1 0 0 1 0 0 0 0 1 0 0 1 0 0 0 0 1 0 0 1 0 0 0 0 1 0 0 1 0 0 0 0 1 0 0 2 0 0 0 0 0 0 0 0 0 1 0 0 0 0 1 1 0 1 0 0 0 0 0 1 1 0 0 0 0 0 0 1 0 0 1 0 0 0 0 0 0 0 0 0 1 1 0 0 0 0 1 0 0 1 0 0 0 0 1 0 0 1 0 0 1 0 0 0 1 0 0 0 0 0 0 0 1 0 1 0 1 0 0 0 0 1 0 0 0 0 0 0 0 2 0 0 0 0 0 0 0 2 0 0 0 0 0 0 1 1 0 0 0 0 0 0 2 0 0 0 0 0 1 0 0 0 1 0 0 0 0 0 1 0 1 0 0 0 0 0 1 0 1 0 0 0 0 0 1 0 1 0 0 0 0 0 1 0 1 0 0 0 0 0 1 0 1 0 0 0 0 0 1 0 1 1 0 1 0 0 0 0 0 1 0 1 0 0 0 0 0 1 1 0 0 0 0 0 0 0 2 0 0 0 0 0 0 0 2 0 0 0 0 0 0 1 1 0 0 0 0 0 0 1 1 0 0 0 0 0 0 0 0 0 1 0 1 0 0 0 0 0 1 0 1 0 0 1 0 0 0 0 1 0 0 0 0 0 0 0 2 0 0 1 0 0 0 0 1 0 0 1 0 0 0 0 1 0 0 0 0 0 0 1 1 0 0 0 0 0 0 -1 0 1 0 0 0 0 0 -1 0 0 1 0 0 0 0 0 0 0 0 1 0 -1 0 0 0 0 0 0 0 -1 0 1 0 0 0 0 0 -1 0 1 0 0 0 0 1 -1 0 0 0 0 0 0 0 0 -1 0 0 0 1 1 0 0 -1 0 0 0 0 0 0 0 -1 0 0 0 1 0 0 0 -1 0 0 0 1 0 0 0 -1 0 0 0 1 0 0 0 -1 0 0 1 0 0 1 0 -1 0 0 0 0 -1 0 0 1 0 0 0 0 0 0 0 1 0 -1 0 0 0 0 0 0 0 -1 1 0 -1 0 0 0 0 0 1 0 0 0 0 -1 0 0 1 0 0 0 0 -1 0 0 1 0 0 0 0 -1 0 0 1 0 0 0 0 1 0 -1 0 0 0 1 0 0 0 -1 0 0 0 1 0 0 0 -1 0 0 0 1 0 0 0 -1 0 0 0 1 0 0 0 -1 0 0 0 1 0 0 0 -1 0 0 0 0 1 0 0 -1 0 0 0 0 0 -1 1 0 0 0 0 0 0 -1 1 0 0 0 0 1 0 0 0 0 -1 0 0 0 0 0 1 -1 0 0 0 0 0 0 1 0 -1 0 0 0 0 0 1 0 -1 0 0 0 0 0 1 0 -1 0 0 0 0 0 0 0 0 0 0 0 0 0 0 0 0 0 0 0 0 0 0 0 0 0 0 0 0 0 0 0 0 0 0 0 1 0 0 -1 0 0 0 1 0 0 0 0 -1 0 0 1 0 0 0 0 -1 0 0 0 -1 0 1 0 0 0 0 1 -1 0 0 0 0 0 0 1 -1 0 0 0 0 0 0 1 -1 0 0 0 0 0 0 0 -1 0 1 0 0 0 0 1 -1 0 0 0 0 0 0 1 -1 0 0 0 0 0 0 -1 0 0 0 0 1 0 0 -1 0 0 0 0 1 0 0 -1 1 0 0 0 0 0 0 -1 1 0 0 0 0 0 0 -1 0 1 0 0 0 0 0 -1 0 1 0 0 0 0 0 -1 0 1 0 0 0 0 0 0 -1 1 0 0 0 0 0 0 -1 1 0 0 0 0 1 0 -1 0 0 0 0 0 1 0 -1 0 0 0 0 0 0 0 -1 0 0 0 1 0 0 0 -1 0 0 0 1 0 0 0 0 0 0 0 0 0 0 1 0 0 0 0 0 -1 0 0 0 1 -1 0 0 0 0 0 0 1 0 0 -1 0 1 0 0 0 -1 0 0 0 1 0 0 0 0 0 0 -1 0 0 0 0 1 0 0 -1 0 0 0 0 1 -1 0 0 0 1 0 0 0 0 0 -1 0 1 0 0 0 0 0 -1 1 0 0 0 0 -1 0 0 0 0 0 0 0 0 0 0 0 0 0 0 0 0 0 0 0 0 0 0 0 0 0 0 0 0 0 0 0 0 0 0 0 0 -1 0 0 0 0 1 0 0 -1 0 0 0 0 1 0 0 0 0 0 0 0 0 1 0 -1 0 0 0 0 0 0 -1 1 0 0 0 0 0 0 -1 1 0 0 0 0 0 0 -1 1 0 0 0 0 0 0 0 0 0 0 0 0 0 0 0 0 0 0 -1 0 1 0 0 0 0 -1 0 0 1 0 0 0 0 0 0 0 0 0 0 0 0 0 0 0 0 0 0 0 0 0 -1 0 1 0 0 0 0 0 -1 0 1 -1 0 0 1 0 0 0 0 -1 0 0 0 0 1 0 0 -1 0 0 0 0 1 0 0 -1 0 0 0 0 1 0 0 1 0 0 0 0 -1 0 0 1 0 0 0 0 -1 0 0 0 0 0 0 0 0 0 0 0 0 -1 0 0 0 0 1 1 0 -1 0 0 0 0 0 1 -1 0 0 0 0 0 0 1 0 0 -1 0 0 0 0 0 0 0 0 0 -1 1 0 0 0 0 -1 0 0 1 0 0 0 0 -1 0 0 1 0 0 -1 0 0 0 1 0 0 0 0 0 0 0 1 0 -1 0 -1 0 0 0 0 1 0 0 0 0 0 0 0 0 0 0 0 0 0 0 0 0 0 0 0 0 0 0 1 -1 0 0 0 0 0 0 0 0 0 0 0 0 -1 0 0 0 1 0 0 0 0 0 -1 0 1 0 0 0 0 0 -1 0 1 0 0 0 0 0 -1 0 1 0 0 0 0 0 -1 0 1 0 0 0 0 0 -1 0 1 0 0 0 0 0 -1 0 1 -1 0 1 0 0 0 0 0 -1 0 1 0 0 0 0 0 -1 1 0 0 0 0 0 0 0 0 0 0 0 0 0 0 0 0 0 0 0 0 0 0 -1 1 0 0 0 0 0 0 -1 1 0 0 0 0 0 0 0 0 0 -1 0 1 0 0 0 0 0 -1 0 1 0 0 -1 0 0 0 0 1 0 0 0 0 0 0 0 0 0 0 1 0 0 0 0 -1 0 0 1 0 0 0 0 -1 0 0 0 0 0 0 1 -1 0 0 -1 -1 -1 0 0 -1 -1 -1 0 -1 -1 -1 0 0 -1 -1 0 -1 0 0 -1 1 0 -1 0 0 -1 0 -1 0 0 0 -1 -1 -1 -1 1 -1 -1 -1 -1 1 1 0 0 -1 -1 0 -1 1 1 -1 -1 -1 -1 0 0 0 -1 -1 0 -1 -1 0 0 -1 0 -1 -1 -1 -1 -1 -1 -1 1 1 -1 0 0 1 0 0 -1 -1 -1 -1 -1 -1 -1 0 0 0 -1 -1 -1 -1 0 -1 -1 -1 1 0 0 0 -1 0 -1 -1 1 1 -1 -1 -1 -1 -1 0 0 -1 -1 -1 -1 1 -1 -1 0 -1 0 1 -1 -1 1 -1 -1
4.464958 27 28 0 0 0 0 0 0 0 0 0 0 0 0 0 0 0 0 0 0 0 0 0 0 0 0 0 0 1 1 0 0 0 0 0 0 0 0 0 0 0 0 0 0 0 0 0 0 0 0 0 0 0 0 0 0 0 0 0 0 0 0 0 0 0 0 0 0 0 0 0 0 0 0 0 0 0 0 0 0 0 0 0 0 0 0 0 0 0 0 0 0 0 0 0 0 0 0 0 0 0 0 0 0 1 0 0 1 0 0 0 0 1 0 0 1 0 0 1 1 0 0 0 0 0 0 1 0 1 0 0 0 0 0 1 0 1 0 0 0 0 0 0 0 0 0 0 1 1 0 0 0 0 0 0 1 1 0 2 0 0 0 0 0 0 0 2 0 0 0 0 0 0 0 1 0 0 0 0 0 0 1 1 0 0 0 0 0 0 1 1 0 0 0 0 0 0 1 1 0 0 0 1 0 0 0 1 0 0 0 1 0 0 0 1 0 0 0 1 0 0 0 1 0 0 0 1 0 0 0 0 0 1 0 1 0 0 0 0 0 1 0 1 0 0 0 1 0 1 0 0 0 0 0 0 0 0 1 1 0 0 0 1 0 1 0 0 0 0 0 0 1 0 0 1 0 0 0 0 1 1 0 0 0 0 0 1 1 0 0 0 0 0 0 1 0 0 0 0 1 0 0 1 0 0 1 0 0 0 0 1 0 0 0 0 1 0 0 1 0 0 0 0 1 0 0 0 0 0 0 0 0 2 0 0 0 0 1 0 0 1 0 0 0 0 1 0 0 0 1 0 0 0 0 0 0 2 0 0 0 0 0 0 0 2 0 1 0 0 0 0 0 1 0 0 0 0 0 0 0 1 1 0 0 1 0 0 0 0 1 0 0 1 0 0 0 0 1 1 0 1 0 0 0 0 0 1 0 0 1 0 0 0 0 1 0 0 0 1 0 0 0 1 0 1 0 0 0 0 0 1 0 1 0 0 0 0 0 0 1 0 0 0 0 0 1 0 1 0 1 0 0 0 0 1 0 1 0 0 0 0 0 1 0 0 0 0 0 1 0 0 1 0 0 0 0 1 0 0 1 0 1 0 0 0 0 1 0 1 0 0 0 0 0 1 0 1 0 0 0 0 0 1 0 1 0 0 0 0 0 1 0 0 1 0 0 0 0 0 0 0 1 0 0 1 0 0 1 0 1 0 0 0 0 1 0 0 0 0 0 0 1 0 0 1 0 0 0 1 0 0 0 1 0 0 0 0 1 0 0 1 0 0 0 0 1 0 0 1 0 0 0 0 1 0 1 0 1 0 0 0 0 0 1 0 1 0 0 0 0 0 1 0 1 0 0 0 0 0 0 0 0 0 0 1 1 0 0 1 0 0 1 0 0 0 0 1 0 0 0 1 0 0 0 2 0 0 0 0 0 0 0 0 0 2 0 0 0 1 0 1 0 0 0 0 0 1 0 1 0 0 0 0 0 1 0 1 0 0 0 0 0 0 0 2 0 0 0 0 0 0 0 2 0 0 0 0 0 1 0 1 0 0 0 0 0 1 0 1 0 0 0 0 0 0 0 1 1 0 0 0 0 0 0 0 1 0 0 1 0 0 0 0 1 0 0 1 0 0 2 0 0 0 0 0 0 0 1 1 0 0 0 0 0 1 0 1 0 0 0 0 0 1 0 1 0 0 0 0 0 1 0 1 0 0 0 0 0 1 1 0 0 0 0 0 0 0 2 0 0 0 0 0 0 1 0 0 0 1 0 0 0 1 0 0 0 0 0 0 1 1 0 1 0 0 0 0 0 2 0 0 0 0 0 0 0 2 0 0 0 0 0 0 0 1 0 0 1 0 0 0 0 2 0 0 0 0 0 0 0 0 0 1 0 0 1 0 0 0 0 1 0 0 1 0 0 0 0 0 0 0 0 1 1 0 0 0 0 0 0 1 1 0 1 0 0 0 0 1 0 0 1 0 0 0 0 1 0 0 1 0 0 0 1 0 0 0 0 1 0 0 0 1 0 0 0 0 0 0 0 1 1 0 0 0 0 0 0 1 1 1 0 0 0 0 0 1 0 1 0 0 0 0 0 1 0 0 0 1 0 0 0 0 1 0 0 1 0 0 0 1 0 1 0 0 0 1 0 0 0 1 0 1 0 0 0 0 0 1 0 1 0 0 0 0 0 1 0 0 0 0 1 0 0 1 0 0 0 0 1 0 0 1 0 0 0 0 1 0 0 1 0 0 0 0 1 0 0 0 0 0 0 1 0 0 1 0 0 0 0 1 0 0 1 0 0 0 0 1 0 0 1 0 0 0 0 1 0 0 1 0 0 0 0 0 1 1 0 0 0 0 0 0 1 1 0 0 0 1 0 0 0 0 1 0 2 0 0 0 0 0 0 0 2 0 0 0 0 0 0 0 2 0 0 0 0 0 0 0 1 0 1 0 0 0 0 0 1 0 1 0 0 0 0 0 0 1 1 0 0 0 0 0 0 0 1 0 1 0 0 1 0 0 0 0 1 0 0 1 0 0 0 0 1 0 0 0 0 0 0 1 1 0 0 0 0 0 0 1 1 0 0 0 0 0 0 0 1 1 0 0 0 0 0 0 0 1 1 0 1 0 0 0 0 0 1 0 0 -1 0 0 1 0 0 0 0 -1 0 0 1 0 0 1 -1 0 0 0 0 0 0 1 0 -1 0 0 0 0 0 1 0 -1 0 0 0 0 0 0 0 0 0 0 1 -1 0 0 0 0 0 0 1 -1 0 0 0 0 0 0 0 0 0 0 0 0 0 0 0 0 0 1 0 0 0 0 0 0 -1 1 0 0 0 0 0 0 -1 -1 0 0 0 0 0 0 1 -1 0 0 0 1 0 0 0 -1 0 0 0 1 0 0 0 -1 0 0 0 1 0 0 0 -1 0 0 0 1 0 0 0 0 0 -1 0 1 0 0 0 0 0 -1 0 1 0 0 0 1 0 -1 0 0 0 0 0 0 0 0 -1 1 0 0 0 1 0 -1 0 0 0 0 0 0 -1 0 0 1 0 0 0 0 -1 1 0 0 0 0 0 1 -1 0 0 0 0 0 0 1 0 0 0 0 -1 0 0 1 0 0 -1 0 0 0 0 1 0 0 0 0 -1 0 0 1 0 0 0 0 -1 0 0 0 0 0 0 0 0 0 0 0 0 0 -1 0 0 1 0 0 0 0 -1 0 0 0 1 0 0 0 0 0 0 0 0 0 0 0 0 0 0 0 0 -1 0 0 0 0 0 1 0 0 0 0 0 0 0 1 -1 0 0 -1 0 0 0 0 1 0 0 -1 0 0 0 0 1 1 0 -1 0 0 0 0 0 1 0 0 -1 0 0 0 0 1 0 0 0 -1 0 0 0 1 0 -1 0 0 0 0 0 1 0 -1 0 0 0 0 0 0 -1 0 0 0 0 0 1 0 -1 0 1 0 0 0 0 -1 0 1 0 0 0 0 0 -1 0 0 0 0 0 1 0 0 -1 0 0 0 0 1 0 0 -1 0 1 0 0 0 0 -1 0 1 0 0 0 0 0 -1 0 1 0 0 0 0 0 -1 0 1 0 0 0 0 0 -1 0 0 1 0 0 0 0 0 0 0 1 0 0 -1 0 0 -1 0 1 0 0 0 0 1 0 0 0 0 0 0 -1 0 0 1 0 0 0 -1 0 0 0 -1 0 0 0 0 1 0 0 -1 0 0 0 0 1 0 0 -1 0 0 0 0 1 0 -1 0 1 0 0 0 0 0 -1 0 1 0 0 0 0 0 -1 0 1 0 0 0 0 0 0 0 0 0 0 -1 1 0 0 -1 0 0 1 0 0 0 0 -1 0 0 0 1 0 0 0 0 0 0 0 0 0 0 0 0 0 0 0 0 0 1 0 -1 0 0 0 0 0 1 0 -1 0 0 0 0 0 1 0 -1 0 0 0 0 0 0 0 0 0 0 0 0 0 0 0 0 0 0 0 0 0 -1 0 1 0 0 0 0 0 -1 0 1 0 0 0 0 0 0 0 1 -1 0 0 0 0 0 0 0 -1 0 0 1 0 0 0 0 -1 0 0 1 0 0 0 0 0 0 0 0 0 0 1 -1 0 0 0 0 0 -1 0 1 0 0 0 0 0 -1 0 1 0 0 0 0 0 -1 0 1 0 0 0 0 0 1 -1 0 0 0 0 0 0 0 0 0 0 0 0 0 0 1 0 0 0 -1 0 0 0 1 0 0 0 0 0 0 -1 -1 0 1 0 0 0 0 0 0 0 0 0 0 0 0 0 0 0 0 0 0 0 0 0 -1 0 0 1 0 0 0 0 0 0 0 0 0 0 0 0 0 0 1 0 0 -1 0 0 0 0 1 0 0 -1 0 0 0 0 0 0 0 0 1 -1 0 0 0 0 0 0 1 -1 0 -1 0 0 0 0 1 0 0 -1 0 0 0 0 1 0 0 -1 0 0 0 1 0 0 0 0 1 0 0 0 -1 0 0 0 0 0 0 0 1 -1 0 0 0 0 0 0 1 -1 -1 0 0 0 0 0 1 0 -1 0 0 0 0 0 1 0 0 0 -1 0 0 0 0 1 0 0 -1 0 0 0 1 0 1 0 0 0 -1 0 0 0 1 0 -1 0 0 0 0 0 1 0 -1 0 0 0 0 0 1 0 0 0 0 -1 0 0 1 0 0 0 0 -1 0 0 1 0 0 0 0 -1 0 0 1 0 0 0 0 -1 0 0 0 0 0 0 1 0 0 -1 0 0 0 0 1 0 0 -1 0 0 0 0 1 0 0 -1 0 0 0 0 1 0 0 -1 0 0 0 0 0 1 -1 0 0 0 0 0 0 1 -1 0 0 0 1 0 0 0 0 -1 0 0 0 0 0 0 0 0 0 0 0 0 0 0 0 0 0 0 0 0 0 0 0 0 0 -1 0 1 0 0 0 0 0 -1 0 1 0 0 0 0 0 0 -1 1 0 0 0 0 0 0 0 1 0 -1 0 0 -1 0 0 0 0 1 0 0 -1 0 0 0 0 1 0 0 0 0 0 0 -1 1 0 0 0 0 0 0 -1 1 0 0 0 0 0 0 0 1 -1 0 0 0 0 0 0 0 -1 1 0 -1 0 0 0 0 0 1 1 -1 -1 0 1 0 -1 -1 1 -1 0 -1 -1 -1 -1 -1 0 -1 -1 -1 -1 -1 0 -1 -1 -1 0 -1 -1 0 -1 -1 -1 -1 -1 -1 0 -1 -1 0 -1 0 -1 -1 0 -1 0 1 0 -1 -1 -1 -1 -1 -1 0 -1 -1 -1 0 -1 0 -1 -1 -1 1 1 0 0 -1 1 -1 -1 0 -1 0 -1 -1 0 0 0 -1 0 -1 0 -1 1 -1 -1 0 -1 -1 0 -1 0 0 0 0 0 -1 0 -1 -1 -1 -1 -1 -1 -1 -1 0 -1 -1 0 -1 -1 -1 0 -1 -1 -1 -1 1 -1 0 -1 1 0 0 -1 0 0 0 1
7.164249 27 29 0 0 0 0 0 0 0 0 0 0 0 0 0 0 0 0 0 0 0 0 0 0 0 0 0 0 1 0 1 0 0 0 0 0 0 0 0 0 0 0 0 0 0 0 0 0 0 0 0 0 0 0 0 0 0 0 0 0 0 0 0 0 0 0 0 0 0 0 0 0 0 0 0 0 0 0 0 0 0 0 0 0 0 0 0 0 0 0 0 0 0 0 0 0 0 0 0 0 0 0 0 0 0 0 1 1 0 0 0 0 0 0 1 1 0 0 1 0 0 0 1 0 0 0 1 0 1 0 0 0 0 0 1 0 1 0 0 0 0 0 0 0 1 0 0 1 0 0 0 0 1 0 0 1 0 0 1 0 0 1 0 0 0 0 1 0 0 1 0 0 0 0 1 0 0 1 0 0 0 0 1 0 0 1 0 0 0 0 0 0 0 1 0 0 0 1 0 0 0 1 1 0 0 0 0 0 0 1 1 0 0 0 1 0 0 0 1 0 0 0 0 0 0 0 1 1 0 0 0 0 0 0 1 1 0 0 1 0 0 0 1 0 0 0 1 0 0 1 0 0 0 0 0 0 0 1 1 0 0 0 1 0 0 1 0 0 0 0 0 0 0 0 1 1 0 0 0 0 1 0 0 1 0 0 1 0 0 0 0 1 0 0 1 0 0 0 0 1 0 0 1 0 0 0 0 1 0 0 1 0 0 0 0 1 0 0 1 0 0 0 0 1 0 0 0 0 0 1 0 0 1 0 0 0 0 1 0 0 1 0 0 0 0 0 0 0 1 1 0 0 0 0 0 1 1 0 0 0 0 0 0 0 2 0 0 0 0 0 0 0 2 0 0 0 0 0 0 0 2 0 0 0 0 0 0 1 0 1 0 0 0 0 0 1 0 1 1 0 0 0 0 1 0 0 1 0 0 0 0 1 0 0 1 0 0 0 0 1 0 0 1 0 0 0 0 0 1 0 1 0 0 0 0 0 1 0 0 0 1 0 0 0 0 1 0 0 1 1 0 0 0 0 0 0 2 0 0 0 0 0 0 0 1 0 0 0 1 0 0 0 1 0 0 0 1 0 0 0 1 1 0 0 0 0 0 0 2 0 0 0 0 0 0 1 1 0 0 0 0 0 0 1 1 0 0 0 0 0 0 1 0 1 0 0 0 0 0 1 0 1 0 0 0 0 0 1 0 1 0 0 0 0 1 1 0 0 0 0 0 0 0 1 1 0 0 0 0 0 0 0 1 0 0 0 0 1 0 0 1 0 0 0 0 1 0 0 1 0 0 0 0 1 0 0 1 1 0 0 0 0 0 0 1 1 0 0 0 0 0 0 1 1 0 0 0 0 0 0 1 0 0 0 0 1 0 0 0 0 0 1 0 1 0 0 0 0 1 0 1 0 0 0 1 0 0 0 1 0 0 0 0 0 2 0 0 0 1 0 0 0 0 0 0 1 1 0 0 0 0 0 0 1 1 0 0 0 0 1 0 0 0 0 1 0 0 0 0 1 0 0 1 0 0 0 0 1 0 0 1 0 0 1 0 0 1 0 1 0 0 0 0 0 1 0 1 0 0 0 0 0 1 0 0 0 0 0 1 0 1 0 0 0 0 0 1 0 0 1 1 0 0 0 0 0 0 1 1 0 0 0 0 0 0 0 1 0 0 0 0 1 0 0 2 0 0 0 0 0 0 1 1 0 0 0 0 0 1 1 0 0 0 0 0 0 0 2 0 0 0 0 0 0 1 0 0 0 0 1 0 0 1 0 0 0 0 1 0 0 0 0 1 0 1 0 0 0 1 0 0 0 0 0 0 1 1 0 0 0 0 0 0 1 0 0 0 1 0 1 0 0 1 0 0 0 0 1 0 0 1 0 1 0 0 0 0 0 1 0 1 0 0 0 0 0 1 0 0 0 0 0 1 0 1 0 0 0 0 0 1 0 0 0 0 0 0 1 1 0 0 0 0 0 0 1 1 0 1 0 0 0 0 1 0 0 0 0 2 0 0 0 0 0 0 0 1 0 0 0 1 0 0 1 0 0 0 0 1 0 0 0 0 1 0 0 1 0 0 0 0 0 0 1 1 0 0 0 0 1 0 0 0 1 0 0 0 1 0 0 1 0 1 1 0 0 0 0 0 0 1 0 0 0 0 0 0 1 1 1 0 0 0 0 0 0 1 0 0 0 0 0 1 0 1 0 0 0 0 0 1 0 1 0 0 0 0 0 1 0 1 0 0 0 0 1 0 0 0 0 0 1 1 0 0 0 0 0 0 0 1 1 0 0 0 0 0 0 1 1 0 0 0 0 0 0 1 1 0 0 0 0 0 0 0 2 0 0 0 0 0 0 0 2 0 0 0 0 1 0 0 1 0 0 1 1 0 0 0 0 0 0 1 1 0 0 0 0 0 0 1 1 0 0 0 0 0 0 0 1 0 1 0 0 0 0 0 1 0 1 0 0 0 0 1 0 0 1 0 0 0 0 1 0 0 1 0 0 0 0 0 0 0 1 0 1 0 0 0 0 0 1 0 1 0 0 1 0 0 0 0 1 0 0 0 0 0 0 0 2 0 0 0 0 0 0 0 2 0 0 0 0 0 0 0 1 0 1 0 0 0 0 0 1 0 1 0 0 0 0 -1 1 0 0 0 0 0 0 -1 1 0 0 1 0 0 0 -1 0 0 0 1 0 -1 0 0 0 0 0 1 0 -1 0 0 0 0 0 0 0 -1 0 0 1 0 0 0 0 -1 0 0 1 0 0 1 0 0 -1 0 0 0 0 1 0 0 -1 0 0 0 0 1 0 0 -1 0 0 0 0 1 0 0 -1 0 0 0 0 0 0 0 -1 0 0 0 1 0 0 0 -1 1 0 0 0 0 0 0 -1 1 0 0 0 -1 0 0 0 1 0 0 0 0 0 0 0 1 -1 0 0 0 0 0 0 1 -1 0 0 -1 0 0 0 1 0 0 0 1 0 0 -1 0 0 0 0 0 0 0 -1 1 0 0 0 1 0 0 -1 0 0 0 0 0 0 0 0 1 -1 0 0 0 0 1 0 0 -1 0 0 1 0 0 0 0 -1 0 0 1 0 0 0 0 -1 0 0 1 0 0 0 0 -1 0 0 1 0 0 0 0 -1 0 0 1 0 0 0 0 -1 0 0 0 0 0 -1 0 0 1 0 0 0 0 -1 0 0 1 0 0 0 0 0 0 0 -1 1 0 0 0 0 0 -1 1 0 0 0 0 0 0 0 0 0 0 0 0 0 0 0 0 0 0 0 0 0 0 0 0 0 0 0 0 0 0 -1 0 1 0 0 0 0 0 -1 0 1 1 0 0 0 0 -1 0 0 1 0 0 0 0 -1 0 0 1 0 0 0 0 -1 0 0 1 0 0 0 0 0 -1 0 1 0 0 0 0 0 -1 0 0 0 -1 0 0 0 0 1 0 0 -1 1 0 0 0 0 0 0 0 0 0 0 0 0 0 0 -1 0 0 0 1 0 0 0 -1 0 0 0 1 0 0 0 -1 1 0 0 0 0 0 0 0 0 0 0 0 0 0 -1 1 0 0 0 0 0 0 -1 1 0 0 0 0 0 0 -1 0 1 0 0 0 0 0 -1 0 1 0 0 0 0 0 -1 0 1 0 0 0 0 1 -1 0 0 0 0 0 0 0 -1 1 0 0 0 0 0 0 0 -1 0 0 0 0 1 0 0 -1 0 0 0 0 1 0 0 -1 0 0 0 0 1 0 0 -1 1 0 0 0 0 0 0 -1 1 0 0 0 0 0 0 -1 1 0 0 0 0 0 0 -1 0 0 0 0 1 0 0 0 0 0 1 0 -1 0 0 0 0 -1 0 1 0 0 0 1 0 0 0 -1 0 0 0 0 0 0 0 0 0 1 0 0 0 0 0 0 -1 1 0 0 0 0 0 0 -1 1 0 0 0 0 -1 0 0 0 0 1 0 0 0 0 -1 0 0 1 0 0 0 0 -1 0 0 1 0 0 -1 0 0 -1 0 1 0 0 0 0 0 -1 0 1 0 0 0 0 0 -1 0 0 0 0 0 1 0 -1 0 0 0 0 0 1 0 0 1 -1 0 0 0 0 0 0 1 -1 0 0 0 0 0 0 0 1 0 0 0 0 -1 0 0 0 0 0 0 0 0 0 -1 1 0 0 0 0 0 1 -1 0 0 0 0 0 0 0 0 0 0 0 0 0 0 1 0 0 0 0 -1 0 0 1 0 0 0 0 -1 0 0 0 0 1 0 -1 0 0 0 1 0 0 0 0 0 0 -1 1 0 0 0 0 0 0 -1 0 0 0 1 0 -1 0 0 1 0 0 0 0 -1 0 0 -1 0 1 0 0 0 0 0 -1 0 1 0 0 0 0 0 -1 0 0 0 0 0 1 0 -1 0 0 0 0 0 1 0 0 0 0 0 0 -1 1 0 0 0 0 0 0 -1 1 0 -1 0 0 0 0 1 0 0 0 0 0 0 0 0 0 0 0 0 -1 0 0 0 1 0 0 -1 0 0 0 0 1 0 0 0 0 -1 0 0 1 0 0 0 0 0 0 -1 1 0 0 0 0 -1 0 0 0 1 0 0 0 -1 0 0 1 0 1 -1 0 0 0 0 0 0 1 0 0 0 0 0 0 -1 1 -1 0 0 0 0 0 0 1 0 0 0 0 0 -1 0 1 0 0 0 0 0 -1 0 1 0 0 0 0 0 -1 0 1 0 0 0 0 -1 0 0 0 0 0 -1 1 0 0 0 0 0 0 0 1 -1 0 0 0 0 0 0 1 -1 0 0 0 0 0 0 1 -1 0 0 0 0 0 0 0 0 0 0 0 0 0 0 0 0 0 0 0 0 1 0 0 -1 0 0 -1 1 0 0 0 0 0 0 -1 1 0 0 0 0 0 0 -1 1 0 0 0 0 0 0 0 -1 0 1 0 0 0 0 0 -1 0 1 0 0 0 0 -1 0 0 1 0 0 0 0 -1 0 0 1 0 0 0 0 0 0 0 -1 0 1 0 0 0 0 0 -1 0 1 0 0 -1 0 0 0 0 1 0 0 0 0 0 0 0 0 0 0 0 0 0 0 0 0 0 0 0 0 0 0 0 -1 0 1 0 0 0 0 0 -1 0 1 0 -1 -1 0 1 -1 -1 -1 0 -1 0 -1 0 0 -1 -1 1 -1 0 -1 -1 0 -1 -1 -1 0 0 -1 -1 0 0 -1 -1 -1 -1 -1 0 -1 -1 -1 -1 1 0 0 1 -1 0 0 -1 0 0 -1 -1 -1 -1 -1 -1 -1 -1 -1 0 0 -1 0 -1 0 1 -1 -1 -1 0 -1 -1 0 0 0 -1 0 0 1 1 0 0 -1 -1 -1 0 -1 -1 0 0 0 0 -1 0 0 -1 0 -1 -1 1 0 0 -1 -1 -1 -1 -1 0 1 -1 -1 0 -1 -1 0 -1 -1 -1 -1 -1 1 -1 0 -1 0 0 1 -1 -1 1 -1 0
3.633751 27 30 0 0 0 0 0 0 0 0 0 0 0 0 0 0 0 0 0 0 0 0 0 0 0 0 0 0 1 0 0 1 0 0 0 0 0 0 0 0 0 0 0 0 0 0 0 0 0 0 0 0 0 0 0 0 0 0 0 0 0 0 0 0 0 0 0 0 0 0 0 0 0 0 0 0 0 0 0 0 0 0 0 0 0 0 0 0 0 0 0 0 0 0 0 0 0 0 0 0 0 0 0 1 0 0 0 1 0 0 0 1 0 0 0 1 0 0 1 1 0 0 0 0 0 0 1 0 0 1 0 0 0 0 1 0 0 1 0 0 0 0 0 0 0 1 0 1 0 0 0 0 0 1 0 1 0 0 1 0 0 0 0 1 0 0 1 0 0 0 0 1 0 0 1 0 0 1 0 0 0 0 1 0 0 1 0 0 0 0 0 0 0 1 0 0 0 1 0 1 0 0 1 0 0 0 0 0 0 1 1 0 0 0 0 0 0 0 1 0 0 1 0 0 0 0 2 0 0 0 0 1 0 0 1 0 0 0 0 0 1 0 1 0 0 0 1 0 1 0 0 0 0 0 0 1 0 0 1 0 0 0 1 0 1 0 0 0 0 0 0 0 0 0 1 0 0 1 0 0 1 0 0 0 1 0 1 0 0 0 0 0 0 1 1 0 0 0 0 0 0 1 1 0 0 0 0 0 0 1 1 0 0 0 0 0 0 1 1 0 0 0 0 0 0 1 0 0 0 0 0 1 1 0 0 1 0 0 0 0 1 0 1 0 0 0 0 0 0 1 0 1 0 0 0 0 1 0 0 1 0 0 0 0 1 0 0 1 0 0 0 0 1 0 0 1 0 0 0 0 1 0 0 1 0 0 0 0 0 1 0 1 0 0 0 0 0 1 1 1 0 0 0 0 0 0 1 1 0 0 0 0 0 0 1 1 0 0 0 0 0 0 2 0 0 0 0 0 0 0 2 0 0 0 0 0 0 0 1 0 0 0 0 0 0 1 0 0 0 2 0 0 0 0 0 0 1 1 0 0 0 0 0 0 0 1 0 0 1 0 1 0 0 0 0 0 1 0 1 0 0 1 0 0 0 0 1 0 1 0 0 0 0 0 0 0 1 1 0 0 0 0 0 0 1 1 0 0 0 0 0 0 0 2 0 0 0 0 1 0 0 1 0 0 0 0 0 0 0 2 0 0 0 0 1 0 0 1 0 0 0 0 0 0 1 1 0 0 0 0 0 0 1 0 0 0 0 1 0 0 0 0 0 1 0 1 0 0 0 0 0 1 0 1 0 0 0 1 0 1 0 0 1 0 0 1 0 0 0 0 1 0 0 1 0 0 0 0 0 0 1 0 0 0 0 1 0 0 0 0 1 1 0 0 0 0 0 0 0 1 1 0 0 0 1 0 0 1 0 0 0 0 0 1 1 0 0 0 1 0 0 1 0 0 0 0 1 0 0 1 0 0 0 0 1 0 0 0 0 1 0 0 0 0 1 0 1 0 0 0 0 0 2 0 0 0 0 0 0 0 1 0 0 0 1 0 0 0 1 0 0 0 1 0 0 0 2 0 0 0 0 0 0 0 1 0 0 0 1 0 0 0 1 0 0 0 1 0 0 1 0 0 0 0 0 1 0 1 0 0 0 0 0 1 0 0 1 1 0 0 0 0 0 0 1 0 0 0 0 1 0 0 1 0 0 0 0 1 1 0 0 0 0 1 0 0 0 2 0 0 0 0 0 0 1 0 0 0 0 0 0 1 1 0 1 0 0 0 0 0 0 0 1 0 1 0 0 0 1 0 0 0 0 0 1 0 1 0 0 0 0 0 1 0 0 0 0 1 0 0 1 0 2 0 0 0 0 0 0 0 0 1 1 0 0 0 0 0 0 0 1 0 0 1 0 0 0 0 0 0 0 1 1 0 0 0 0 0 1 0 1 0 0 0 0 0 0 0 2 0 0 0 0 1 0 0 1 0 0 0 0 0 0 1 1 0 0 0 1 0 1 0 0 0 0 0 0 0 1 0 1 0 0 0 0 0 1 0 1 0 0 0 0 0 1 0 1 0 0 0 0 0 1 0 1 0 0 0 0 0 0 0 0 2 0 0 0 0 0 0 1 1 1 0 0 1 0 0 0 0 1 0 0 1 0 0 0 0 1 0 0 0 0 0 0 1 1 0 0 0 0 0 0 1 1 0 0 0 1 0 0 0 1 0 0 0 1 0 0 0 1 0 0 0 1 0 0 0 0 0 0 0 1 1 0 0 0 0 0 0 1 0 1 0 0 0 0 0 1 1 0 0 0 0 0 0 1 1 0 0 0 0 0 0 0 2 0 0 0 0 0 0 0 2 0 0 0 1 1 0 0 0 0 0 0 1 1 0 0 0 0 0 0 1 0 0 0 0 0 1 0 1 0 0 0 0 0 1 0 0 0 1 0 0 0 1 0 0 0 1 0 0 0 1 0 0 0 2 0 0 0 0 0 0 0 2 0 0 0 0 0 1 0 0 0 1 0 0 0 0 0 0 0 1 1 0 0 0 1 0 0 1 0 0 0 0 1 0 0 1 0 0 0 0 1 0 0 1 0 0 1 0 0 0 0 0 0 1 1 0 0 0 0 0 0 1 0 -1 0 0 0 1 0 0 0 -1 0 0 0 1 0 0 1 -1 0 0 0 0 0 0 1 0 0 -1 0 0 0 0 1 0 0 -1 0 0 0 0 0 0 0 -1 0 1 0 0 0 0 0 -1 0 1 0 0 1 0 0 0 0 -1 0 0 1 0 0 0 0 -1 0 0 1 0 0 -1 0 0 0 0 1 0 0 -1 0 0 0 0 0 0 0 -1 0 0 0 1 0 -1 0 0 1 0 0 0 0 0 0 -1 1 0 0 0 0 0 0 0 1 0 0 -1 0 0 0 0 0 0 0 0 0 -1 0 0 1 0 0 0 0 0 -1 0 1 0 0 0 1 0 -1 0 0 0 0 0 0 -1 0 0 1 0 0 0 1 0 -1 0 0 0 0 0 0 0 0 0 1 0 0 -1 0 0 1 0 0 0 -1 0 1 0 0 0 0 0 0 -1 1 0 0 0 0 0 0 -1 1 0 0 0 0 0 0 -1 1 0 0 0 0 0 0 -1 1 0 0 0 0 0 0 -1 0 0 0 0 0 -1 1 0 0 -1 0 0 0 0 1 0 -1 0 0 0 0 0 0 1 0 -1 0 0 0 0 1 0 0 -1 0 0 0 0 1 0 0 -1 0 0 0 0 1 0 0 -1 0 0 0 0 1 0 0 -1 0 0 0 0 0 1 0 -1 0 0 0 0 0 1 1 -1 0 0 0 0 0 0 1 -1 0 0 0 0 0 0 1 -1 0 0 0 0 0 0 0 0 0 0 0 0 0 0 0 0 0 0 0 0 0 0 -1 0 0 0 0 0 0 1 0 0 0 0 0 0 0 0 0 0 1 -1 0 0 0 0 0 0 0 -1 0 0 1 0 -1 0 0 0 0 0 1 0 -1 0 0 1 0 0 0 0 -1 0 1 0 0 0 0 0 0 0 1 -1 0 0 0 0 0 0 1 -1 0 0 0 0 0 0 0 0 0 0 0 0 -1 0 0 1 0 0 0 0 0 0 0 0 0 0 0 0 1 0 0 -1 0 0 0 0 0 0 1 -1 0 0 0 0 0 0 -1 0 0 0 0 1 0 0 0 0 0 -1 0 1 0 0 0 0 0 -1 0 1 0 0 0 1 0 -1 0 0 -1 0 0 1 0 0 0 0 -1 0 0 1 0 0 0 0 0 0 -1 0 0 0 0 1 0 0 0 0 -1 1 0 0 0 0 0 0 0 -1 1 0 0 0 1 0 0 -1 0 0 0 0 0 -1 1 0 0 0 1 0 0 -1 0 0 0 0 1 0 0 -1 0 0 0 0 1 0 0 0 0 -1 0 0 0 0 1 0 -1 0 0 0 0 0 0 0 0 0 0 0 0 0 1 0 0 0 -1 0 0 0 1 0 0 0 -1 0 0 0 0 0 0 0 0 0 0 0 -1 0 0 0 1 0 0 0 -1 0 0 0 1 0 0 1 0 0 0 0 0 -1 0 1 0 0 0 0 0 -1 0 0 1 -1 0 0 0 0 0 0 1 0 0 0 0 -1 0 0 1 0 0 0 0 -1 1 0 0 0 0 -1 0 0 0 0 0 0 0 0 0 0 1 0 0 0 0 0 0 -1 1 0 -1 0 0 0 0 0 0 0 1 0 -1 0 0 0 1 0 0 0 0 0 -1 0 1 0 0 0 0 0 -1 0 0 0 0 1 0 0 -1 0 0 0 0 0 0 0 0 0 0 -1 1 0 0 0 0 0 0 0 1 0 0 -1 0 0 0 0 0 0 0 -1 1 0 0 0 0 0 -1 0 1 0 0 0 0 0 0 0 0 0 0 0 0 -1 0 0 1 0 0 0 0 0 0 1 -1 0 0 0 1 0 -1 0 0 0 0 0 0 0 -1 0 1 0 0 0 0 0 -1 0 1 0 0 0 0 0 -1 0 1 0 0 0 0 0 -1 0 1 0 0 0 0 0 0 0 0 0 0 0 0 0 0 0 1 -1 1 0 0 -1 0 0 0 0 1 0 0 -1 0 0 0 0 1 0 0 0 0 0 0 -1 1 0 0 0 0 0 0 -1 1 0 0 0 -1 0 0 0 1 0 0 0 -1 0 0 0 1 0 0 0 -1 0 0 0 0 0 0 0 1 -1 0 0 0 0 0 0 1 0 -1 0 0 0 0 0 1 -1 0 0 0 0 0 0 1 -1 0 0 0 0 0 0 0 0 0 0 0 0 0 0 0 0 0 0 0 -1 1 0 0 0 0 0 0 1 -1 0 0 0 0 0 0 1 0 0 0 0 0 -1 0 1 0 0 0 0 0 -1 0 0 0 1 0 0 0 -1 0 0 0 1 0 0 0 -1 0 0 0 0 0 0 0 0 0 0 0 0 0 0 0 0 0 -1 0 0 0 1 0 0 0 0 0 0 0 1 -1 0 0 0 -1 0 0 1 0 0 0 0 -1 0 0 1 0 0 0 0 -1 0 0 1 0 0 -1 0 0 0 0 0 0 1 -1 0 0 0 0 0 0 1 0 -1 -1 -1 0 -1 -1 -1 0 -1 0 -1 -1 0 0 -1 0 -1 -1 -1 -1 -1 -1 -1 -1 -1 0 -1 -1 -1 -1 0 -1 -1 -1 -1 0 -1 -1 0 -1 1 -1 -1 0 0 0 0 0 -1 -1 -1 -1 -1 -1 0 -1 0 -1 -1 -1 0 -1 -1 -1 0 0 -1 -1 -1 0 -1 -1 0 -1 0 -1 -1 -1 0 0 -1 0 -1 -1 0 0 -1 0 0 -1 -1 0 -1 0 1 -1 1 0 -1 1 -1 0 -1 -1 -1 0 -1 -1 0 -1 -1 1 -1 -1 0 -1 -1 -1 -1 -1 0 -1 0 -1 1 -1 1 -1 -1 0 -1 0
[truncated: 1,080,263 more chars]
