# Supplementary material for: Joint Analysis of Strain and Parent-of-Origin Effects for Recombinant Inbred Intercrosses Generated from Multiparent Populations with the Collaborative Cross as an Example
Source: G3 (Bethesda). 2017 Dec 18;8(2):599–605. doi: 10.1534/g3.117.300483 (PMC5919741; doi:10.1534/g3.117.300483)
Supplement: Supplementary file 2 [file 599FileS2.zip › main_cases1to3.m]

warning off all
select=1;
outersim=1;
M=10000;drop=10000;thin=0;
setting=dlmread('setting_cases1to3.txt');
ord=setting(select,1);
rng('default')
mySeed = setting(select,2);  rng(mySeed);
N=setting(select,3);
n=setting(select,4);
d=setting(select,5);
L=setting(select,6);
mu=setting(select,7);
sas=setting(select,8);
ses=setting(select,9);
sjsQ=setting(select,10);
sjsP=setting(select,11);
QPn=setting(select,12);
Qn=setting(select,13);
Pn=Qn;
delta=0.001;
model={'POEPeGnon','MixedPeGnon','LMM','Yuan'};
res_POE_PeG=MCMC_cases1to3(ord,n,d,L,mu,sas,ses,QPn,Qn,Pn,...
    sjsQ,sjsP,delta,M,drop,thin,outersim,model);
sname1=['res_Case',num2str(ord),'_sim',num2str(outersim),'.mat'];
save(sname1,'res_POE_PeG','-v7.3');
