# Supplementary material for: Joint Analysis of Strain and Parent-of-Origin Effects for Recombinant Inbred Intercrosses Generated from Multiparent Populations with the Collaborative Cross as an Example
Source: G3 (Bethesda). 2017 Dec 18;8(2):599–605. doi: 10.1534/g3.117.300483 (PMC5919741; doi:10.1534/g3.117.300483)
Supplement: Supplementary file 2 [file 599FileS2.zip › MCMC_cases1to3_star.m]

function resall=MCMC_cases1to3_star(ord,n,d,L,mu,sas,ses,QPn,Qn,Pn,...
    sjsQ,sjsP,delta,M,drop,thin,outersim,model)
resall=[];
resall.ord=ord;
resall.n=n;
resall.d=d;
resall.L=L;
resall.mu=mu;
resall.sjsQ=sjsQ;
resall.sjsP=sjsP;
resall.sas=sas;
resall.ses=ses;
resall.QPnum=QPn;
resall.Qnum=Qn;
resall.Pnum=Pn;
resall.outersim=outersim;
pname=['Datamarker_ord ',num2str(ord),'_star.txt'];
locQname=['DatalocQ_ord ',num2str(ord),'_star.txt'];
locPname=['DatalocP_ord ',num2str(ord),'_star.txt'];
p=dlmread(pname);
locQ=dlmread(locQname);
locP=dlmread(locPname);
resall.p=p;
resall.locQ=locQ;
resall.locP=locP;
dataname=['DataPOE_ord ',num2str(ord),' sim ',num2str(outersim),'_star.txt'];
data=dlmread(dataname);
y0=data(:,1);             %the phenotype traits
A0=data(:,4:(L+3));          %matrix of parent RI information
x0=data(:,(L+4):(L+3+8*p));      %the number of inherits founders
z0=data(:,(L+4+8*p):(L+3+16*p));      %the information matrix of POE
m0=data(:,(L+4+16*p):end);    %the allele loci genetype
if ismember('MixedPeGnon',model)
    simMixedPeG=Mixed_PeGnon(n,p,L,y0,A0,x0,delta,M,drop,thin);
    resall.MixedhgamQ=mean(simMixedPeG.gamQ,1);
end
if ismember('POEPeGnon',model)
    simPOEPeG=POE_PeGnon(n,p,L,y0,A0,x0,z0,delta,M,drop,thin);
    resall.POEhgamQ=mean(simPOEPeG.gamQ,1);
    resall.POEhgamP=mean(simPOEPeG.gamP,1);
end
if ismember('Yuan',model)
    simYuan=AlleleYuan(n,p,L,y0,A0,m0,delta,M,drop,thin);
    resall.Yuanhsjs=mean(simYuan.sjs,1);
end
if ismember('LMM',model)
    simLMM=lmmpvaluejoint(n,p,L,y0,A0,x0,z0);
    resall.LMMLOD=simLMM;
end
%% Subfunction: Mixed model using Parameter extend Gaussian prior
    function simresult=Mixed_PeGnon(n,p,L,y0,A0,x0,delta,M,drop,thin)
        %----------assign storage for result matrix----------
        gammaQall=zeros(M,p);
        %----------initialize parameters used in loop----------
        etaQ0=rand(1,p);
        gammaQ0=binornd(1,etaQ0);
        gammaQ0all=repelem(gammaQ0,8);
        IgammaQ1all=find(gammaQ0all==1);%all index of selected
        IgammaQ1=find(gammaQ0==1);%all index of selected
        %         IgammaQ0=find(gammaQ0==0);
        IgammaQ0all=find(gammaQ0all==0);
        sigmaQ0=rand(1,p);
        sigmaQ0all=repelem(sigmaQ0,8);
        sigmaes0=rand(1);
        sigmaas0=rand(1);
        lenbeta=8*p;
        beta0=randn(1,lenbeta).*sqrt(sigmaQ0all);
        alpha0=sqrt(sigmaas0)*randn(1,L);
        % parameter of generating radom samps
        totrN=8*p+L+1;
        chipar=[repelem(8,p),L-2*delta,n];
        % selected x*beta
        tmp_sx=x0(:,IgammaQ1all);
        tmp_sb=beta0(IgammaQ1all);%beta
        mean_xb = tmp_sx*tmp_sb';%current selected x * beta
        % A * alpha
        tmp_Aalpha=A0*alpha0';
        idxsave=reshape(1:lenbeta,8,p)';
        xtx=zeros(8,8,p);
        for j=1:p
            xtx(:,:,j)=x0(:,idxsave(j,:))'*x0(:,idxsave(j,:));
        end
        I8=eye(8);
        IL=eye(L);
        AtA=A0'*A0;
        t=1;
        while t<=M %simulate M times
            if t==1 %%drop
                Maxinloop=drop+1;
            elseif t>1
                Maxinloop=thin+1;
            end
            randNorm=randn(Maxinloop,totrN);
            randchi=chi2rnd(ones(Maxinloop,1)*chipar);
            i=1;
            while i<=Maxinloop
                %----------step1. updating mu----------
                kk=y0-tmp_Aalpha;
                mu0=mean(kk-mean_xb)+sqrt(sigmaes0/n)*randNorm(i,end);
                %----------step2. updating beta----------
                kk=kk-mu0;
                beta0(IgammaQ0all)=randNorm(i,IgammaQ0all)...
                    .*sqrt(sigmaQ0all(IgammaQ0all));%unselected beta
                for qq=IgammaQ1%update each groups
                    indexa=idxsave(qq,:);
                    tmp_sxb_new = x0(:,indexa)*beta0(indexa)';% current selected x * beta
                    Sigma=sigmaQ0(qq)*inv(I8+sigmaQ0(qq)/sigmaes0*xtx(:,:,qq));
                    mubeta=Sigma*(x0(:,indexa)'*(kk-mean_xb+tmp_sxb_new)/sigmaes0);
                    R=chol(0.5*(Sigma+Sigma'));
                    beta0(indexa)= mubeta+R'*randNorm(i,indexa)';
                    mean_xb = mean_xb-tmp_sxb_new+x0(:,indexa)*beta0(indexa)';
                end
                %----------step4. updating alpha----------
                kk=y0-mu0-mean_xb;
                Sigma=sigmaas0*inv(sigmaas0/sigmaes0*AtA+IL);
                mualpha=Sigma*(A0'*kk)/sigmaes0;
                R=chol(0.5*(Sigma+Sigma'));
                alpha0= mualpha+R'*randNorm(i,(lenbeta+1):(end-1))';
                tmp_Aalpha = A0*alpha0;
                %                 ----------step5. updating sigmaQ0----------
                bs=reshape(beta0',8,p);
                bs=sum(bs.^2,1);
                sigmaQ0=bs./randchi(i,1:p);
                sigmaQ0all=repelem(sigmaQ0,8);
                %----------step7. updating sigmaas----------
                sigmaas0=sum(alpha0.^2)/randchi(i,end-1);
                %----------step8. updating sigmaes----------
                kk=kk-tmp_Aalpha;
                sigmaes0=sum(kk.^2)/randchi(i,end);
                %----------step9. updating gammaQ0----------
                kk=y0-mu0-tmp_Aalpha;
                cur_ll = -0.5/sigmaes0*sum((kk-mean_xb).^2);
                for j=1:p
                    tmp_xbj_diff=x0(:,idxsave(j,:))*beta0(idxsave(j,:))';% x_k *beta_k
                    idx=2*gammaQ0(j)-1;
                    mean_xbj_diff = idx*tmp_xbj_diff;
                    new_ll = -0.5/sigmaes0*sum((kk-mean_xb+mean_xbj_diff).^2)...
                        -idx*log(etaQ0(j)/(1-etaQ0(j)));
                    PP=1/(exp(cur_ll-new_ll)+1);
                    change = binornd(1,PP);
                    if change==1
                        cur_ll = new_ll;
                        mean_xb = mean_xb - mean_xbj_diff;
                        gammaQ0(j)=  1-gammaQ0(j);
                    end
                end
                gammaQ0all=repelem(gammaQ0,8);
                IgammaQ1=find(gammaQ0==1);%all index of selected
                IgammaQ0all=find(gammaQ0all==0);
                %----------step11. updating etaQ----------
                etaQ0=betarnd(1+gammaQ0,2-gammaQ0);
                i=i+1;
            end
            %save results
            gammaQall(t,:)=gammaQ0;
            t=t+1;
        end
        simresult=[];
        simresult.gamQ=gammaQall;
    end
%% Subfunction: POE model using Parameter extend Gaussian prior
    function simresult=POE_PeGnon(n,p,L,y0,A0,x0,z0,delta,M,drop,thin)
        %----------assign storage for result matrix----------
        gammaQall=zeros(M,p);
        gammaPall=zeros(M,p);
        %----------initialize parameters used in loop----------
        etaQ0=rand(1,p);
        etaP0=rand(1,p);
        gammaQ0=binornd(1,etaQ0);
        gammaP0=binornd(1,etaP0);
        gammaQ0all=repelem(gammaQ0,8);
        gammaP0all=repelem(gammaP0,8);
        IgammaQ1all=find(gammaQ0all==1);%all index of selected
        IgammaP1all=find(gammaP0all==1);%all %index of selected
        IgammaQ1=find(gammaQ0==1);%all index of selected
        IgammaP1=find(gammaP0==1);%all %index of selected
        IgammaQ0all=find(gammaQ0all==0);
        IgammaP0all=find(gammaP0all==0);
        sigmaQ0=rand(1,p);
        sigmaP0=rand(1,p);
        sigmaQ0all=repelem(sigmaQ0,8);
        sigmaP0all=repelem(sigmaP0,8);
        sigmaes0=rand(1);
        sigmaas0=rand(1);
        lenbeta=8*p;
        beta0=randn(1,lenbeta).*sqrt(sigmaQ0all);
        xi0=randn(1,lenbeta).*sqrt(sigmaP0all);
        alpha0=sqrt(sigmaas0)*randn(1,L);
        % parameter of generating radom samps
        totrN=16*p+L+1;
        chipar=[repelem(8,2*p),L-2*delta,n];
        % selected x*beta
        tmp_sx=x0(:,IgammaQ1all);
        tmp_sb=beta0(IgammaQ1all);%beta
        mean_xb = tmp_sx*tmp_sb';%current selected x * beta
        % selected z * xi
        tmp_sz=z0(:,IgammaP1all);%selected z
        tmp_sxi=xi0(IgammaP1all);%selected xi
        mean_zxi = tmp_sz*tmp_sxi';%current selected z * xi
        % A * alpha
        tmp_Aalpha=A0*alpha0';
        idxsave=reshape(1:lenbeta,8,p)';
        xtx=zeros(8,8,p);
        ztz=xtx;
        for j=1:p
            xtx(:,:,j)=x0(:,idxsave(j,:))'*x0(:,idxsave(j,:));
            ztz(:,:,j)=z0(:,idxsave(j,:))'*z0(:,idxsave(j,:));
        end
        I8=eye(8);
        IL=eye(L);
        AtA=A0'*A0;
        t=1;
        while t<=M %simulate M times
            if t==1 %%drop
                Maxinloop=drop+1;
            elseif t>1
                Maxinloop=thin+1;
            end
            randNorm=randn(Maxinloop,totrN);
            randchi=chi2rnd(ones(Maxinloop,1)*chipar);
            i=1;
            while i<=Maxinloop
                %----------step1. updating mu----------
                kk=y0-mean_zxi-tmp_Aalpha;
                mu0=mean(kk-mean_xb)+sqrt(sigmaes0/n)*randNorm(i,end);
                %----------step2. updating beta----------
                kk=kk-mu0;
                beta0(IgammaQ0all)=randNorm(i,IgammaQ0all)...
                    .*sqrt(sigmaQ0all(IgammaQ0all));%unselected beta
                for qq=IgammaQ1%update each groups
                    indexa=idxsave(qq,:);
                    tmp_sxb_new = x0(:,indexa)*beta0(indexa)';% current selected x * beta
                    Sigma=sigmaQ0(qq)*inv(I8+sigmaQ0(qq)/sigmaes0*xtx(:,:,qq));
                    mubeta=Sigma*(x0(:,indexa)'*(kk-mean_xb+tmp_sxb_new)/sigmaes0);
                    R=chol(0.5*(Sigma+Sigma'));
                    beta0(indexa)= mubeta+R'*randNorm(i,indexa)';
                    %                     beta0(indexa)=mvnrnd(mubeta,Sigma);
                    mean_xb = mean_xb-tmp_sxb_new+x0(:,indexa)*beta0(indexa)';
                end
                %----------step3. updating xi----------
                kk=y0-mu0-mean_xb-tmp_Aalpha;
                xi0(IgammaP0all)=randNorm(i,(lenbeta+IgammaP0all))...
                    .*sqrt(sigmaP0all(IgammaP0all));%unselected beta
                for qq=IgammaP1%update each groups
                    indexa=idxsave(qq,:);
                    tmp_szxi_new = z0(:,indexa)*xi0(indexa)';% current selected z * xi
                    Sigma=sigmaP0(qq)*inv(I8+sigmaP0(qq)/sigmaes0*ztz(:,:,qq));
                    muxi=Sigma*(z0(:,indexa)'*(kk-mean_zxi+tmp_szxi_new)/sigmaes0);
                    R=chol(0.5*(Sigma+Sigma'));
                    xi0(indexa)= muxi+R'*randNorm(i,lenbeta+indexa)';
                    %                     xi0(indexa)=mvnrnd(muxi,Sigma);
                    mean_zxi = mean_zxi-tmp_szxi_new+z0(:,indexa)*xi0(indexa)';
                end
                %----------step4. updating alpha----------
                kk=y0-mu0-mean_xb-mean_zxi;
                Sigma=sigmaas0*inv(sigmaas0/sigmaes0*AtA+IL);
                mualpha=Sigma*(A0'*kk)/sigmaes0;
                R=chol(0.5*(Sigma+Sigma'));
                alpha0= mualpha+R'*randNorm(i,(2*lenbeta+1):(end-1))';
                tmp_Aalpha = A0*alpha0;
                %                 ----------step5. updating sigmaQ0----------
                bs=reshape(beta0',8,p);
                bs=sum(bs.^2,1);
                sigmaQ0=bs./randchi(i,1:p);
                sigmaQ0all=repelem(sigmaQ0,8);
                %----------step6. updating sigmaP0----------
                bs=reshape(xi0',8,p);
                bs=sum(bs.^2,1);
                sigmaP0=bs./randchi(i,(p+1):(2*p));
                sigmaP0all=repelem(sigmaP0,8);
                %----------step7. updating sigmaas----------
                sigmaas0=sum(alpha0.^2)/randchi(i,end-1);
                %----------step8. updating sigmaes----------
                kk=kk-tmp_Aalpha;
                sigmaes0=sum(kk.^2)/randchi(i,end);
                %----------step9. updating gammaQ0----------
                kk=y0-mu0-mean_zxi-tmp_Aalpha;
                cur_ll = -0.5/sigmaes0*sum((kk-mean_xb).^2);
                for j=1:p
                    tmp_xbj_diff=x0(:,idxsave(j,:))*beta0(idxsave(j,:))';% x_k *beta_k
                    idx=2*gammaQ0(j)-1;
                    mean_xbj_diff = idx*tmp_xbj_diff;
                    new_ll = -0.5/sigmaes0*sum((kk-mean_xb+mean_xbj_diff).^2)...
                        -idx*log(etaQ0(j)/(1-etaQ0(j)));
                    PP=1/(exp(cur_ll-new_ll)+1);
                    change = binornd(1,PP);
                    if change==1
                        cur_ll = new_ll;
                        mean_xb = mean_xb - mean_xbj_diff;
                        gammaQ0(j)=  1-gammaQ0(j);
                    end
                end
                gammaQ0all=repelem(gammaQ0,8);
                IgammaQ1=find(gammaQ0==1);%all index of selected
                IgammaQ0all=find(gammaQ0all==0);
                %----------step10. updating gammaP0----------
                kk=y0-mu0-mean_xb-tmp_Aalpha;
                cur_ll = -0.5/sigmaes0*sum((kk-mean_zxi).^2);
                for j=1:p
                    tmp_zxij_diff=z0(:,idxsave(j,:))*xi0(idxsave(j,:))';% z_k *xi_k
                    idx=2*gammaP0(j)-1;
                    mean_zxij_diff = idx*tmp_zxij_diff;
                    new_ll = -0.5/sigmaes0*sum((kk-mean_zxi+mean_zxij_diff).^2)...
                        -idx*log(etaP0(j)/(1-etaP0(j)));
                    PP=1/(exp(cur_ll-new_ll)+1);
                    change = binornd(1,PP);
                    if change==1
                        cur_ll = new_ll;
                        mean_zxi = mean_zxi - mean_zxij_diff;
                        gammaP0(j)=  1-gammaP0(j);
                    end
                end
                gammaP0all=repelem(gammaP0,8);
                IgammaP1=find(gammaP0==1);%all %index of selected
                IgammaP0all=find(gammaP0all==0);
                %----------step11. updating etaQ----------
                etaQ0=betarnd(1+gammaQ0,2-gammaQ0);
                %----------step12. updating etaP----------
                etaP0=betarnd(1+gammaP0,2-gammaP0);
                i=i+1;
            end
            %save results
            gammaQall(t,:)=gammaQ0;
            gammaPall(t,:)=gammaP0;
            t=t+1;
        end
        simresult=[];
        simresult.gamQ=gammaQall;
        simresult.gamP=gammaPall;
    end
%% Subfunction: Yuan's model
    function simresult=AlleleYuan(n,p,L,y0,A0,m0,delta,M,drop,thin)
        %transform marker matrix x and w
        x=m0;%getype mij��values -1,0,1��corresponding aa,Aa,AA
        x(x==1)=sqrt(2);%xij=sqrt(2)mij
        x(x==-1)=-sqrt(2);%xij=sqrt(2)mij
        xsquare=sum(x.^2);
        Asquare=sum(A0.^2);%
        
        resultsjs=zeros(M,p);
        newa=zeros(1,p);
        newalpha=zeros(1,L);
        newsjs=ones(1,p);
        newses=1;
        newsas=1;
        chipar=[(1-2*delta)*ones(p,1);n;L-2*delta];
        totrN=1+p+L;
        for t=1:M %simulate M times
            if t==1 %%drop
                Maxinloop=drop+1;
            elseif t>1
                Maxinloop=thin+1;
            end
            randNorm=randn(Maxinloop,totrN);
            randchi=chi2rnd(chipar*ones(1,Maxinloop));
            for i=1:Maxinloop
                %step 1 updating mu
                kk=y0-A0*newalpha';
                meanmu=mean(kk-x*newa');
                newmu=(sqrt(newses/n))*randNorm(i,end)+meanmu;
                kk=kk-newmu;
                for j=1:p
                    %step 2 updating a
                    meana=(xsquare(j)*newsjs(j)+newses)^(-1)*newsjs(j)*sum(x(:,j)...
                        .*(kk-x*newa'+x(:,j)*newa(j)));
                    vara=(newses*newsjs(j))/(xsquare(j)*newsjs(j)+newses);
                    newa(j)=sqrt(vara)*randNorm(i,j)+meana;
                end
                %step 4 updataing sigma_j^2
                newsjs=newa.^2./(randchi(1:p,i)');
                %step 3 updating sigma_e^2
                newses=sum((kk-x*newa').^2)/randchi(p+1,i);
                %step 5 updating alpha
                kk=y0-newmu-x*newa';
                for k=1:L
                    meanal=(Asquare(k)*newsas+newses)^(-1)*newsas*sum(A0(:,k)...
                        .*(kk-A0*newalpha'+A0(:,k)*newalpha(k)));
                    varal=newsas*newses/(Asquare(k)*newsas+newses);
                    newalpha(k)=sqrt(varal)*randNorm(i,p+k)+meanal;
                end
                %step 6 updating sigma_a^2
                newsas=(sum(newalpha.^2))/randchi(end,i);
            end
            resultsjs(t,:)=newsjs;
        end
        simresult=[];
        simresult.sjs=resultsjs;
    end
%% Subfunction: calculate LOD for joint test of POE and QTL
    function LOD=lmmpvaluejoint(n,p,L,y,A,x,z)
        Sigma=eye(L);
        LOD=zeros(1,p);
        twologL0=mixedLRTa(y,ones(n,1),A,Sigma,'ML');
        fixed=0.5*log10(exp(1));
        for j=1:p %p locis ested each loci one by one
            idx=((j-1)*8+1):(j*8)-1;
            X=[ones(n,1),x(:,idx),z(:,idx)];%n-by-8
            LOD(j)=mixedLRTa(y,X,A,Sigma,'ML');
        end
        LOD=fixed*(LOD-twologL0);
    end
%% Subfunction: calculate the loglikelihood values
    function twologL=mixedLRTa(Y,X,Z,Sigma,Method)
        [n1,p1]=size(X);%p:the number of parameters of beta
        NLRTstatlam=@(lambda)NLRTstat(lambda,Y,X,Z,Sigma,n1,p1,Method);%passing extra parameter
        [~,twologL]=fminbnd(NLRTstatlam,0,2e1);
        twologL=-twologL;
        function Negative2LRT=NLRTstat(lambda,Y,X,Z,Sigma,n0,p0,Method)
            %negative likelihood ratio tests statistics
            lzsz=lambda*Z*Sigma*Z';
            V_lambda=eye(n0)+lzsz;
            invV_lambda=V_lambda\eye(n0);
            xtvx=X'*invV_lambda*X;
            P_lambda=eye(n0)-X*(xtvx\X')*invV_lambda;
            logypvpy=log(Y'*P_lambda'*invV_lambda*P_lambda*Y);
            if strcmp('ML',Method)%Maximum likelihood method
                Negative2LRT=n0*(1+log(2*pi/n0))+sum(log(1+eig(lzsz)))+n0*logypvpy;
            elseif strcmp('ReML',Method)%Restricted Maximum likelihood method
                Negative2LRT=(n0-p0)*(1+log(2*pi/(n0-p0)))-log(det(X'*X))...
                    +sum(log(1+eig(lzsz)))+log(det(xtvx))+(n0-p0)*logypvpy;
            end
        end
    end
%% Subfunction:repeat elemantory
    function resrep=repelem(row,each)
        %row   basis row vector
        %repnum  repeat times for the whole vectors
        %each  repeat times for the each element
        resrep=ones(each,1)*row;
        resrep=resrep(:);
        resrep=resrep(:)';
    end
end
