# Supplementary material for: Joint Analysis of Strain and Parent-of-Origin Effects for Recombinant Inbred Intercrosses Generated from Multiparent Populations with the Collaborative Cross as an Example
Source: G3 (Bethesda). 2017 Dec 18;8(2):599–605. doi: 10.1534/g3.117.300483 (PMC5919741; doi:10.1534/g3.117.300483)
Supplement: Supplementary file 2 [file 599FileS2.zip › readme.txt]

The setting_cases1to3.txt is the simulation setting (cases 1-3).
The setting_cases1to3_star.txt is the simulation setting (cases 1*-3*).

The main_cases1to3.m is the main code for the simulation (cases 1-3).
The main_cases1to3_star.m is the main code for the simulation (cases 1*-3*).

The MCMC_cases1to3.m is the main function called by the main code (main_cases1to3.m) for analysis (cases 1-3). 
The MCMC_cases1to3.m is the main function called by the main code (main_cases1to3_star.m) for analysis (cases 1*-3*). 


Simulated data is generated by R/qtl package. For cases 1-3: File DatalocP_ord 1.txt is the simulated QTL location, and DatalocQ_ord 1.txt is the simulated PoO location. Datamarker_ord 1.txt is the marker size, and DataPOE_ord 1 sim 1.txt contains phenotype traits, matrix of parent RI information and the genotypes for each individual under case 1 in the first simulation.

For cases 1*-3*: File DatalocP_ord 1_star.txt is the simulated QTL location, and DatalocQ_ord 1_star.txt is the simulated PoO location. Datamarker_ord 1_star.txt is the marker size, and DataPOE_ord 1 sim 1_star.txt contains phenotype traits, matrix of parent RI information and the genotypes for each individual under case 1* in the first simulation.
