# Supplementary material for: Joint Analysis of Strain and Parent-of-Origin Effects for Recombinant Inbred Intercrosses Generated from Multiparent Populations with the Collaborative Cross as an Example
Source: G3 (Bethesda). 2017 Dec 18;8(2):599–605. doi: 10.1534/g3.117.300483 (PMC5919741; doi:10.1534/g3.117.300483)
Supplement: Supplementary file 2 [file 599FileS2.zip › setting_cases1to3.txt]

1	1700	100	300	10	100	1	1	1	1	1	1	2
2	900	100	300	5	100	1	1	1	1	1	1	2
3	100	100	300	1	100	1	1	1	1	1	1	2
